# Supplementary material for: The Analysis of the Editing Defects in the dyw2 Mutant Provides New Clues for the Prediction of RNA Targets of Arabidopsis E+-Class PPR Proteins
Source: Plants (Basel). 2020 Feb 21;9(2):280. doi: 10.3390/plants9020280 (PMC7076377; doi:10.3390/plants9020280)
Supplement: Supplementary file 1 [file plants-09-00280-s001.zip]

Archive with 9 entries (8 files):
- SupplMaterial/
- SupplMaterial/dataS1.xlsx
- SupplMaterial/dataS2.xlsx
- SupplMaterial/SuppFigures.pdf
- SupplMaterial/TableS1.xlsx
- SupplMaterial/TableS2.xlsx
- SupplMaterial/TableS3.xlsx
- SupplMaterial/TableS4.xlsx
- SupplMaterial/TableS5.xlsx
