# Supplementary material for: The Analysis of the Editing Defects in the dyw2 Mutant Provides New Clues for the Prediction of RNA Targets of Arabidopsis E+-Class PPR Proteins
Source: Plants (Basel). 2020 Feb 21;9(2):280. doi: 10.3390/plants9020280 (PMC7076377; doi:10.3390/plants9020280)
Supplement: Supplementary file 1 [file plants-09-00280-s001.zip › SupplMaterial/dataS1.xlsx]

## Sheet: dyw2_editing
genome	position	Edited_DYW2WT_rep1	Unedited_DYW2WT_rep1	Edited_DYW2WT_rep2	Unedited_DYW2WT_rep2	Edited_DYW2WT_rep3	Unedited_DYW2WT_rep3	Edited_DYW2HO_rep1	Unedited_DYW2HO_rep1	Edited_DYW2HO_rep2	Unedited_DYW2HO_rep2	Edited_DYW2HO_rep3	Unedited_DYW2HO_rep3	PValue	Bonferroni	WT	dyw2	DEE	site name	PPR	subfamily
mitochondrion	24756	904	23	747	22	949	5	1132	168	1944	225	1248	174	4.99117e-19	9.46325e-16	0.980446	0.881557	-0.100861	nad9_92	MEF57	DYW
mitochondrion	215439	1513	22	2096	18	2121	19	3481	206	6363	262	4483	302	3.85472e-15	7.30855e-12	0.989425	0.947156	-0.042721	nad4_124	MEF11	DYW
mitochondrion	330352	1945	41	1994	51	2419	47	2669	234	5133	468	3768	333	5.29264e-15	1.00349e-11	0.978452	0.918213	-0.0615666	cox3_422	MEF11	DYW
mitochondrion	235858	759	9	875	2	884	4	1731	93	3125	137	2253	116	2.85029e-13	5.40415e-10	0.993832	0.952683	-0.0414046	nad5_676	MEF8/MEF8S	DYW
mitochondrion	160154	161	64	112	39	141	42	1143	195	1754	252	1151	216	6.39577e-12	1.21264e-08	0.74259	0.856876	0.153902	rps4_175	REME2	DYW
mitochondrion	94818	738	7	838	1	820	8	1399	65	2477	103	1683	97	2.90086e-11	5.50002e-08	0.99325	0.953728	-0.0397906	nad2_1160	MEF1	DYW
plastid	21806	255	936	294	1086	306	1250	233	183	279	197	382	259	4.81557e-10	9.13033e-07	0.207936	0.580725	1.79281	rpoC1_488	DOT4	DYW
mitochondrion	165932	2610	28	2712	24	3139	33	5666	199	9687	292	6419	196	8.32552e-08	0.000157852	0.99007	0.96906	-0.0212213	nad6_95	MEF8/MEF8S	DYW
mitochondrion	163337	111	123	140	101	121	141	389	309	903	471	531	340	2.22741e-07	0.000422317	0.505701	0.608052	0.202394	nad2_558	REME1	DYW
mitochondrion	67330	3128	30	3169	31	2881	15	3138	78	5242	137	3573	110	3.27719e-07	0.000621356	0.991878	0.97347	-0.0185585	atp1_1292	At2g41080	DYW
plastid	95608	3302	724	5307	938	5022	817	1667	175	3041	314	2548	251	3.40038e-07	0.000644711	0.843349	0.907243	0.0757616	ndhB_872	QED1	DYW
plastid	57868	2031	102	2436	149	2382	125	422	8	854	18	655	10	1.15091e-06	0.00218212	0.948226	0.981905	0.0355176	accD_794	RARE1	DYW
plastid	2931	2984	770	5960	1603	4574	1146	334	52	708	90	552	58	4.3361e-06	0.00822124	0.794194	0.885807	0.115353	matK_640	QED1	DYW
plastid	118858	2772	861	4307	1241	4013	1083	318	49	594	98	478	70	1.00048e-05	0.0189691	0.775601	0.86571	0.11618	ndhG_50	OTP82	DYW
plastid	25992	258	66	351	108	272	100	119	9	192	12	165	3	1.11695e-05	0.0211775	0.764062	0.951002	0.244667	rpoB_338	YS1	DYW
mitochondrion	182534	1739	29	1818	37	1727	38	2650	155	4894	241	3095	170	1.18658e-05	0.0224976	0.980707	0.94858	-0.0327587	cob_325	MEF7	DYW
mitochondrion	213195	2149	11	3022	11	3280	13	4967	83	10003	109	6307	105	1.23612e-05	0.0234368	0.995778	0.98547	-0.0103515	nad4_896	MEF7	DYW
mitochondrion	209637	1542	17	1829	14	1798	15	2882	87	5268	117	3461	114	2.43408e-05	0.0461502	0.991075	0.972361	-0.0188831	nad4_1373	MEF35	DYW
plastid	37092	37218	3243	46591	3858	36919	2539	6661	217	12236	417	11724	449	4.31406e-05	0.0817947	0.926343	0.966203	0.0430294	rps14_194	EMB2261	DYW
plastid	25779	250	58	323	70	229	42	125	6	128	8	179	1	9.10612e-05	0.172652	0.826197	0.963273	0.165913	rpoB_551	CRR22	DYW
plastid	96419	2575	210	4804	316	3865	235	1643	68	2564	105	2120	91	0.000127004	0.240801	0.935187	0.95992	0.0264469	ndhB_746	CRR22	DYW
plastid	63985	53852	1440	66110	1805	86927	1923	5720	97	10997	206	10403	187	0.00016198	0.307115	0.975245	0.982426	0.00736319	psbF_77	LPA66	DYW
plastid	23898	322	49	309	80	309	80	125	7	144	5	228	10	0.000266672	0.50561	0.818871	0.957132	0.168843	rpoB_2432	QED1	DYW
mitochondrion	23281	102	64	87	45	98	47	261	240	318	265	323	334	0.40089	1	0.649804	0.519347	-0.200763	rps3_1534	REME2	DYW
mitochondrion	291923	13	2	21	0	29	2	88	15	87	18	99	15	0.253337	1	0.93405	0.850454	-0.0894988	ccmFn2_344	MEF11	DYW
plastid	116290	10736	1809	15568	2883	14842	3305	1830	706	4375	943	2927	746	0.652017	1	0.839141	0.780394	-0.0700084	ndhD_878	CRR28	DYW
mitochondrion	215397	1070	65	1708	70	1784	68	2775	307	5250	425	3609	448	0.000838569	1	0.955548	0.905024	-0.052874	nad4_166	MEF26	DYW
mitochondrion	232770	128	12	106	15	69	3	953	148	1385	200	1036	162	0.881895	1	0.916217	0.868056	-0.0525653	matR_1730	MEF11	DYW
mitochondrion	288189	174	49	155	56	210	67	368	145	601	228	551	199	0.17921	1	0.757663	0.725662	-0.0422367	nad3_149	MEF22	DYW
mitochondrion	18407	186	23	171	17	265	24	256	44	497	61	346	52	0.815812	1	0.905494	0.87112	-0.0379611	ccmB_28	MEF7	DYW
plastid	37161	20190	649	21877	798	17424	581	3165	244	5585	396	5235	360	0.0329468	1	0.967132	0.932624	-0.0356804	rps14_80	OTP86	DYW
mitochondrion	330463	872	24	1235	51	1315	39	1434	112	2629	153	1729	119	0.0371488	1	0.968251	0.936055	-0.0332518	cox3_311	MEF26	DYW
mitochondrion	181951	1309	21	1612	27	1566	25	2482	102	4346	161	2859	107	0.00299543	1	0.984008	0.96291	-0.0214413	cob_908	MEF29=PPR2263	DYW
mitochondrion	23493	284	20	164	13	165	4	786	60	964	82	1064	83	0.630531	1	0.945699	0.926107	-0.0207163	rpl16_209	MEF35	DYW
mitochondrion	26898	1614	39	1910	47	1964	51	4647	236	9314	348	5459	282	0.0976936	1	0.975693	0.95551	-0.0206857	nad5_1550	MEF29=PPR2263	DYW
mitochondrion	95136	552	11	768	10	658	9	1232	27	2309	62	1445	65	0.153318	1	0.984705	0.969786	-0.0151505	nad2_842	MEF10	DYW
mitochondrion	182573	1378	16	1466	20	1450	18	2428	63	4245	106	2732	76	0.0483118	1	0.987601	0.974427	-0.0133389	cob_286	MEF35	DYW
plastid	96698	4933	870	6646	956	6280	688	1898	418	3588	494	2887	341	0.354307	1	0.875195	0.864286	-0.0124639	ndhB_467	CRR28	DYW
plastid	95225	7322	132	10270	172	9863	127	2513	69	5201	129	4071	85	0.448217	1	0.984369	0.976207	-0.00829133	ndhB_1255	CREF7	DYW
mitochondrion	361677	266	17	457	13	495	24	735	58	1322	46	1122	60	0.328161	1	0.955342	0.947491	-0.00821838	nad4L_41	MEF7	DYW
mitochondrion	308865	207	6	209	11	281	8	214	3	324	29	288	9	0.740334	1	0.964716	0.957906	-0.00705914	ccmC_568	MEF11	DYW
plastid	112349	353	24	911	84	811	50	31	4	101	7	64	3	0.568942	1	0.931282	0.925374	-0.00634325	ndhF_290	OTP84	DYW
mitochondrion	92886	1074	39	1295	35	1086	32	1861	66	3412	106	2109	82	0.0926867	1	0.970007	0.966064	-0.00406456	nad2_1433	MEF7	DYW
plastid	116494	5515	581	12843	1332	11207	1341	1504	199	3248	294	2289	250	0.235868	1	0.901285	0.90056	-0.000804132	ndhD_674	OTP85	DYW
plastid	95650	4659	560	7344	749	6599	605	1976	224	3484	367	2903	276	0.102439	1	0.90539	0.905354	-3.95304e-05	ndhB_830	ELI1	DYW
plastid	116281	10459	1920	15112	3053	14476	3411	2009	510	4486	789	3048	586	0.113436	1	0.82871	0.828903	0.000233066	ndhD_887	CRR22	DYW
plastid	64109	77988	410	107863	547	139489	548	8271	22	15049	51	14175	58	0.00143526	1	0.99527	0.996632	0.00136756	psbE_214	CREF3	DYW
mitochondrion	239472	1143	113	1487	115	1632	104	4681	354	6773	547	5641	431	0.000816609	1	0.926113	0.927995	0.00203182	nad7_963	MEF1	DYW
mitochondrion	232935	55	4	59	0	38	5	651	33	1080	60	838	54	0.296691	1	0.938641	0.946195	0.00804722	matR_1895	MEF14	DYW
plastid	94999	9006	839	13784	1145	13551	889	2902	212	5327	359	4435	260	0.00460584	1	0.925506	0.937802	0.0132854	ndhB_1481	OTP84	DYW
plastid	35800	4896	504	7926	856	8220	873	605	62	1401	107	1355	100	0.00633999	1	0.904396	0.922454	0.0199678	psbZ_50	OTP84	DYW
plastid	95644	4994	837	7949	1103	7115	958	2206	266	3915	452	3256	375	0.00298034	1	0.871979	0.895205	0.0266351	ndhB_836	OTP82	DYW
mitochondrion	160935	151	15	99	19	168	12	1296	106	1912	175	1664	140	0.00241301	1	0.893985	0.920979	0.0301948	rps4_956	MEF1	DYW
plastid	69553	540	1545	868	2771	905	2391	781	573	1053	830	1087	808	1.11137e-14	2.10716e-11	0.257365	0.569879	1.21428	rps12_intron_(69553)	OTP81/QED1	DYW/DYW
plastid	58642	372	126	1191	422	1228	379	196	36	485	77	353	58	0.00484867	1	0.74984	0.855566	0.140998	accD_1568	QED1/PDM1=SEL1	DYW/PLS
mitochondrion	17869	173	9	216	16	246	16	48	320	81	648	79	432	5.42254e-97	1.02811e-93	0.940172	0.132048	-0.859549	ccmB_566	MEF19	E
mitochondrion	6290	2953	611	3400	737	3997	830	4210	533	7485	914	4857	709	2.40422e-20	4.5584e-17	0.826155	0.883807	0.0697832	cox2_27	MEF32	E
mitochondrion	209655	1805	7	2011	3	2102	5	3561	83	6423	95	4410	112	6.06638e-13	1.15019e-09	0.997425	0.979293	-0.0181782	nad4_1355	MEF18	E
mitochondrion	362294	292	4	262	0	480	5	204	16	216	21	381	20	3.39827e-07	0.000644313	0.992059	0.929597	-0.0629624	atp4_89	MEF3	E
mitochondrion	59392	541	27	598	24	661	32	1048	31	1801	39	1305	39	5.59029e-07	0.00105992	0.955901	0.973685	0.0186047	nad1_571	MEF32	E
mitochondrion	160205	212	23	227	26	228	21	2032	149	3345	205	2174	144	2.02379e-06	0.00383711	0.905008	0.937271	0.0356499	rps4_226	MEF20	E
mitochondrion	67444	3414	23	3189	20	2908	29	3057	85	5054	102	3531	88	2.55625e-06	0.00484664	0.992401	0.976283	-0.0162412	atp1_1178	OTP87	E
mitochondrion	219184	236	90	275	77	241	95	374	298	842	543	479	343	0.0308849	1	0.740813	0.582405	-0.21383	mttb_581	MEF31	E
plastid	117166	459	1021	1079	2027	1009	2035	97	336	289	662	205	519	0.952264	1	0.329666	0.270353	-0.17992	ndhD_2	CRR4	E
mitochondrion	291755	5	0	4	4	9	3	27	20	30	14	62	30	0.913417	1	0.75	0.6434	-0.142134	ccmFn2_176	OTP71	E
mitochondrion	245307	85	4	97	0	95	2	334	41	444	30	451	42	0.007347	1	0.978146	0.914061	-0.0655167	nad7_24	OTP87	E
mitochondrion	209977	2052	4	2563	15	2909	6	5511	24	9880	33	6253	29	0.419105	1	0.996726	0.995906	-0.00082238	nad4_1033	SLO4	E
mitochondrion	17866	220	16	271	16	300	23	423	35	809	32	558	45	0.034032	1	0.935082	0.936968	0.00201663	ccmB_569	MEF32	E
mitochondrion	244167	41	2	48	2	42	2	857	15	1092	23	999	28	0.0318431	1	0.956011	0.978302	0.0233166	nad7_200	MEF9	E
mitochondrion	209881	4740	4	4891	7	5673	5	4043	5359	9032	8698	5474	5623	0	0	0.998949	0.477573	-0.521924	nad4_1129	COD1	E+
mitochondrion	28242	3455	18	4709	19	5534	12	2603	5160	5160	9501	3242	5769	0	0	0.996212	0.349015	-0.649658	nad5_1916	MEF13	E+
mitochondrion	330460	912	15	1304	18	1365	19	169	1482	351	2587	259	1721	0	0	0.985492	0.117546	-0.880723	cox3_314	MEF13	E+
mitochondrion	165940	2567	48	2702	45	3133	48	268	5682	460	9783	303	6476	0	0	0.983391	0.0448825	-0.954359	nad6_103	GRS1	E+
mitochondrion	235424	906	28	807	29	877	11	54	1922	117	2938	79	2382	0	0	0.974315	0.0325755	-0.966566	nad5_242
mitochondrion	241512	1455	62	1686	52	1748	44	206	4917	391	7685	285	5254	0	0	0.968219	0.0466931	-0.951774	nad7_739	SLO2	E+
mitochondrion	330517	874	66	1121	63	1283	91	35	1561	64	3006	42	2046	0	0	0.936783	0.0209639	-0.977621	cox3_257	MEF21	E+
mitochondrion	6516	2319	56	2861	36	3252	58	747	2975	1736	5084	962	3214	3.38174e-295	6.41178e-292	0.982157	0.228536	-0.767312	cox2_253	COD1	E+
mitochondrion	233897	1061	163	1223	150	1376	130	86	2768	222	4088	148	3338	7.99665e-294	1.51616e-290	0.89042	0.0413656	-0.953544	nad1_743	SLO2	E+
mitochondrion	6961	2619	14	2968	11	3258	12	1472	2091	3033	3551	1744	2110	1.17682e-286	2.23126e-283	0.995774	0.442105	-0.556019	cox2_698	COD1	E+
mitochondrion	215187	966	5	1342	6	1334	4	660	1773	1388	3316	865	2161	4.64135e-284	8.80001e-281	0.995803	0.284065	-0.714738	nad4_376	AHG11	E+
mitochondrion	235780	828	9	799	8	756	5	377	1837	608	2855	495	2150	5.76355e-259	1.09277e-255	0.990921	0.177665	-0.820707	nad5_598	CWM1	E+
plastid	116785	8333	280	14600	522	14529	495	148	2126	337	4425	251	3128	5.34464e-255	1.01334e-251	0.966675	0.0700448	-0.92754	ndhD_383	CRR21	E+
mitochondrion	83057	634	8	713	3	745	9	86	693	174	1136	104	832	5.98152e-247	1.1341e-243	0.990471	0.118111	-0.880753	nad1_265	GRS1	E+
mitochondrion	215405	941	14	1551	11	1578	9	774	2046	1777	3466	1200	2643	7.71695e-245	1.46313e-241	0.990876	0.308551	-0.688608	nad4_158	MEF13	E+
mitochondrion	215114	1154	22	1373	38	1451	50	640	1902	1255	3413	750	2255	5.59805e-234	1.06139e-230	0.973683	0.256735	-0.736326	nad4_449	SLO1	E+
mitochondrion	161857	731	4	868	22	902	16	299	1173	476	1839	356	1422	7.36131e-225	1.3957e-221	0.984137	0.202989	-0.793739	nad2_59	MEF13	E+
mitochondrion	24992	1442	24	1098	10	1388	11	592	1470	1153	2718	627	1843	5.26433e-211	9.98118e-208	0.988914	0.279601	-0.717265	nad9_328	SLO1	E+
plastid	12707	13108	1245	15555	1680	19832	1700	68	2372	91	4970	90	4813	4.73473e-198	8.97705e-195	0.912277	0.0214019	-0.97654	atpF_92	AEF1=MPR25	E+
mitochondrion	160356	174	24	158	19	184	33	80	1903	114	3163	80	2263	5.05468e-174	9.58368e-171	0.873123	0.036425	-0.958282	rps4_377	GRS1	E+
plastid	69942	12952	4441	17077	7806	16590	6307	180	9315	419	18317	215	11605	4.74172e-150	8.99031e-147	0.718503	0.0198367	-0.972392	clpP_559	CLB19	E+
mitochondrion	361691	278	21	496	19	509	35	107	724	189	1282	152	1109	5.99747e-143	1.13712e-139	0.942845	0.125928	-0.866438	nad4L_55	GRS1	E+
mitochondrion	219620	232	29	175	21	218	17	23	557	40	1068	20	635	3.6183e-134	6.8603e-131	0.903135	0.0354302	-0.96077	mttb_145	SLO2	E+
mitochondrion	243091	244	22	204	21	162	15	222	2219	281	2942	234	2461	4.93115e-134	9.34947e-131	0.913071	0.0883199	-0.903272	nad7_213	MEF13	E+
mitochondrion	26928	1356	110	1561	104	1698	82	1441	2432	3282	4978	1980	2940	1.71507e-120	3.25177e-117	0.938812	0.390613	-0.583929	nad5_1580	AEF1=MPR25	E+
mitochondrion	235556	444	4	630	8	578	7	570	754	1208	1288	828	946	1.2237e-112	2.32014e-109	0.988855	0.46041	-0.534401	nad5_374	MEF12	E+
mitochondrion	219099	231	100	231	75	197	76	43	795	49	1436	40	934	8.21387e-102	1.55735e-98	0.7248	0.0417923	-0.942339	mttb_666	SLO2	E+
mitochondrion	83014	883	43	982	43	971	57	526	698	1023	1104	686	829	1.94786e-97	3.69314e-94	0.952055	0.454501	-0.522611	nad1_308	MEF25	E+
plastid	78691	1848	573	2231	707	1838	595	9	996	16	1754	9	1343	2.8774e-92	5.45555e-89	0.759376	0.00821719	-0.989179	rpoA_200	CLB19	E+
mitochondrion	288290	146	26	215	40	252	44	84	623	173	895	142	782	8.58818e-71	1.62832e-67	0.847775	0.144826	-0.82917	nad3_250	SLG1	E+
mitochondrion	361746	133	9	280	21	332	31	112	355	218	762	162	620	3.31912e-70	6.29304e-67	0.927151	0.223146	-0.75932	nad4L_110	SLO2	E+
mitochondrion	308760	72	8	83	3	115	5	4	91	3	142	2	144	7.33216e-70	1.39018e-66	0.94115	0.0254978	-0.972908	ccmC_463	CWM1	E+
mitochondrion	219621	68	194	49	147	78	153	3	581	3	1103	4	651	4.42415e-52	8.3882e-49	0.282401	0.00465211	-0.983527	mttb_144	SLO2	E+
mitochondrion	27013	95	1170	143	1512	145	1602	26	3233	40	6790	25	3951	1.39822e-50	2.65102e-47	0.081501	0.00670738	-0.917702	nad5_1665	MEF13	E+
mitochondrion	23724	339	9	220	1	225	3	630	494	525	575	720	582	3.1293e-49	5.93316e-46	0.985485	0.530255	-0.461935	rpl16_440	OTP72	E+
mitochondrion	189897	186	107	181	121	160	139	69	686	122	1155	88	822	4.08733e-45	7.74958e-42	0.589756	0.0945435	-0.83969	ccmFc_415	MEF13	E+
mitochondrion	18007	335	12	390	16	427	27	437	217	809	455	515	268	8.06076e-30	1.52832e-26	0.955513	0.655318	-0.314171	ccmB_428	CWM1	E+
plastid	86055	3033	1044	4060	1528	3456	1139	211	801	348	1319	335	1167	2.32414e-21	4.40657e-18	0.740869	0.213431	-0.711919	rpl23_89	OTP80	E+
mitochondrion	189532	82	45	85	73	114	99	58	325	106	494	78	411	2.05329e-16	3.89305e-13	0.572952	0.162537	-0.716316	ccmFc_50	MEF13	E+
plastid	43350	116	1341	164	1760	210	1536	0	502	1	885	2	705	9.74956e-16	1.84852e-12	0.0950432	0.00131917	-0.98612		CLB19	E+
mitochondrion	234052	884	16	999	38	1055	39	127	2718	263	4149	166	3473	0	0	0.969976	0.0499556	-0.948498	nad1_898	PPME	P
mitochondrion	234091	1015	41	1144	62	1224	61	2723	394	4366	656	3357	548	1.75854e-09	3.33418e-06	0.954098	0.867546	-0.0907159	nad1_937	PPME	P
mitochondrion	8348	4394	14	5480	15	6196	13	642	6203	1623	12115	818	6904	0	0	0.997333	0.105954	-0.893763	cox2_742
mitochondrion	165925	2809	21	2885	21	3348	34	1317	5272	2222	9051	1501	5897	0	0	0.991767	0.19996	-0.79838	nad6_88
mitochondrion	165926	2786	48	2860	47	3320	58	974	5611	1607	9633	1088	6300	0	0	0.983242	0.14605	-0.851461	nad6_89
mitochondrion	6642	3398	77	4588	73	5238	87	753	4625	1634	8079	948	4913	0	0	0.981947	0.156663	-0.840456	cox2_379
mitochondrion	234082	1060	68	1208	72	1294	66	134	3138	247	5032	172	4046	0	0	0.944979	0.0428401	-0.954666
mitochondrion	242960	878	80	952	72	1060	81	89	3444	155	5700	116	4597	0	0	0.925063	0.0254256	-0.972515	nad7_344
mitochondrion	28284	1856	149	2377	234	3147	251	95	4554	276	8953	151	5548	0	0	0.920733	0.025612	-0.972183	nad5_1958
mitochondrion	362007	955	130	1352	233	1808	230	60	2977	116	4839	95	3947	0	0	0.873442	0.0222234	-0.974556
mitochondrion	330361	1781	256	1770	320	2201	310	33	3104	68	5918	55	4330	0	0	0.865919	0.0114741	-0.986749	cox3_413
mitochondrion	330529	740	13	872	6	1043	23	110	1102	211	2130	158	1449	1.03353e-301	1.95957e-298	0.984775	0.0930704	-0.905491	cox3_245
mitochondrion	165765	1338	288	1256	302	1541	349	67	2697	152	5112	80	3154	1.39667e-297	2.64809e-294	0.814795	0.0259509	-0.96815	nad6_leader_-73
mitochondrion	241482	856	24	976	19	894	16	784	3905	1131	6428	837	4247	6.07817e-289	1.15242e-285	0.978683	0.160486	-0.836019	nad7_769
mitochondrion	6334	3595	171	4155	168	4788	199	1158	3753	2189	6240	1256	4284	1.55268e-283	2.94388e-280	0.958609	0.240737	-0.748869	cox2_71
mitochondrion	84324	3595	171	4155	168	4789	199	1158	3753	2189	6240	1256	4284	1.72471e-283	3.27004e-280	0.958612	0.240737	-0.748869	cox2_71_2nd
mitochondrion	6288	1782	1658	2165	1845	2604	2050	55	4476	115	7994	65	5335	4.26045e-269	8.07781e-266	0.539147	0.0127858	-0.976285	cox2_25
mitochondrion	163309	639	14	770	14	833	15	151	1467	411	2922	250	1832	1.9587e-268	3.7137e-265	0.981005	0.112238	-0.885589	nad2_530
mitochondrion	84370	1782	1658	2093	1804	2605	2050	56	4475	115	7994	65	5336	7.65638e-264	1.45165e-260	0.538239	0.0128586	-0.97611	cox2_25_2nd
mitochondrion	6541	2497	73	3327	81	3614	108	1216	2675	2183	4604	1306	2923	8.09099e-239	1.53405e-235	0.972937	0.314327	-0.67693	cox2_278
mitochondrion	163173	451	18	611	12	567	7	86	1057	206	2117	155	1463	6.35977e-234	1.20581e-230	0.976721	0.0865721	-0.911365	nad2_394
mitochondrion	239332	2300	68	2605	54	2903	43	3037	4619	4729	6751	3569	5364	3.2036e-230	6.07402e-227	0.978793	0.402715	-0.588559	nad7_1103
mitochondrion	270995	15919	282	17665	284	19677	274	8498	3370	15231	5254	10327	3889	5.96584e-222	1.13112e-218	0.984346	0.728666	-0.259746	atp9_224
mitochondrion	239356	2337	52	2612	35	2727	31	3312	4032	4968	6130	4025	4482	3.21626e-221	6.09802e-218	0.98459	0.457256	-0.535587	nad7_1079
mitochondrion	332097	10431	205	11718	210	13605	220	5648	2638	10454	4120	7221	3109	1.35945e-213	2.57752e-210	0.982402	0.699323	-0.28815	atp9_224_2nd
mitochondrion	235790	739	11	707	15	671	14	478	1604	727	2556	539	1923	7.69439e-207	1.45886e-203	0.981373	0.223319	-0.772442	nad5_608
mitochondrion	191613	327	42	379	47	434	50	32	977	65	1593	42	1095	1.25534e-197	2.38013e-194	0.890848	0.0359526	-0.959642	ccmFc_1172
mitochondrion	219122	339	15	324	17	278	11	35	796	68	1400	49	917	3.97738e-192	7.54111e-189	0.95657	0.046388	-0.951506	mttb_643
mitochondrion	362621	442	28	512	22	697	30	34	570	35	614	46	769	1.12848e-190	2.13959e-187	0.952654	0.0555541	-0.941685	atp4_416
mitochondrion	160311	179	38	154	37	194	36	48	2229	110	3815	64	2634	4.68086e-186	8.87491e-183	0.824882	0.0242757	-0.970571	rps4_332
mitochondrion	235791	658	100	647	95	605	95	181	1900	301	2996	233	2251	1.34661e-184	2.55318e-181	0.868109	0.090691	-0.89553	nad5_609
mitochondrion	329894	1063	287	1340	381	1386	351	150	1886	221	2735	174	2008	1.40423e-181	2.66241e-178	0.787984	0.0760601	-0.903475	cox3_trailer_82
mitochondrion	23099	224	26	206	24	239	19	35	1105	43	1419	45	1288	6.50321e-181	1.23301e-177	0.906003	0.0312907	-0.965463	rps3_1352
mitochondrion	18097	269	16	313	13	332	19	12	437	35	875	30	562	1.18123e-174	2.23961e-171	0.94995	0.0386211	-0.959344	ccmB_338
mitochondrion	219019	303	33	304	17	343	29	29	678	70	1272	42	864	1.10057e-166	2.08668e-163	0.923623	0.0465123	-0.949641	mttb_746
mitochondrion	219356	208	19	212	24	233	21	11	647	33	1282	29	791	1.25165e-166	2.37312e-163	0.910642	0.0257261	-0.97175	mttb_409
mitochondrion	308947	401	10	428	10	630	10	42	282	47	372	44	352	3.01848e-160	5.72305e-157	0.979071	0.117638	-0.879848	ccmC_650
mitochondrion	219227	276	15	315	7	343	10	63	709	160	1398	89	796	5.27647e-159	1.00042e-155	0.966129	0.0949557	-0.901715	mttb_538
mitochondrion	362343	481	91	537	96	810	133	28	613	40	683	41	978	1.27723e-156	2.42163e-153	0.849404	0.0464141	-0.945357	atp4_138
mitochondrion	6844	2959	35	3741	48	4001	44	2630	1230	4660	2295	2814	1317	3.83308e-154	7.26752e-151	0.988255	0.67752	-0.314428	cox2_581
mitochondrion	210033	91	26	138	30	154	13	101	2833	162	4488	89	2868	5.31962e-154	1.0086e-150	0.840454	0.0331203	-0.960592	nad4_977
mitochondrion	235580	332	4	466	2	401	2	171	698	401	1198	294	896	5.60444e-147	1.0626e-143	0.992953	0.231539	-0.766817	nad5_398
mitochondrion	160056	117	32	73	21	101	25	10	1085	18	2059	12	1387	1.15201e-140	2.18421e-137	0.787806	0.00879211	-0.98884	rps4_77
mitochondrion	236045	1753	23	1958	19	1936	26	2736	1848	6142	2973	3643	2268	2.39123e-139	4.53376e-136	0.988062	0.629001	-0.3634	nad5_863
mitochondrion	24854	1240	15	1048	9	1253	8	925	648	1517	957	967	754	6.29484e-132	1.1935e-128	0.991063	0.587703	-0.406998	nad9_190
mitochondrion	8327	3607	96	4331	99	4953	69	3567	2102	7316	4058	4261	2222	2.10235e-130	3.98606e-127	0.979329	0.64323	-0.343193	cox2_721
mitochondrion	23217	120	39	108	39	104	32	4	803	7	992	6	1109	3.95437e-130	7.49749e-127	0.751372	0.0057816	-0.992305	rps3_1470
mitochondrion	241462	107	681	121	719	128	673	10	4480	15	7136	8	4829	1.97783e-127	3.74996e-124	0.146545	0.0019929	-0.986401	nad7_789
mitochondrion	219072	161	19	160	18	157	20	16	425	23	768	20	578	3.89117e-125	7.37767e-122	0.893442	0.0329344	-0.963138	mttb_693
mitochondrion	242988	808	6	852	2	930	7	1887	1175	3235	1817	2532	1517	7.49853e-121	1.42172e-117	0.994272	0.627315	-0.369071	nad7_316
mitochondrion	235895	729	5	749	2	746	6	814	729	1533	1059	1017	839	7.56668e-120	1.43464e-116	0.994182	0.555644	-0.441105	nad5_713
mitochondrion	17884	160	7	179	12	211	15	5	246	18	448	18	320	1.08975e-119	2.06616e-116	0.942962	0.0372671	-0.960479	ccmB_551
mitochondrion	160067	174	33	96	30	140	32	34	1332	79	2590	58	1749	1.3502e-119	2.55998e-116	0.805479	0.0288622	-0.964168	rps4_88
mitochondrion	18055	359	27	418	26	443	33	106	520	208	1065	145	652	5.72635e-119	1.08572e-115	0.934055	0.171552	-0.816337	ccmB_380
mitochondrion	83320	285	142	440	226	365	192	24	899	64	1522	29	985	5.77374e-118	1.0947e-114	0.661135	0.0316516	-0.952125
mitochondrion	308916	186	13	201	10	289	15	9	202	20	311	17	281	6.98907e-118	1.32513e-114	0.945979	0.0533747	-0.943577	ccmC_619
mitochondrion	245293	131	20	152	5	158	17	25	547	35	705	32	728	3.64205e-117	6.90532e-114	0.912853	0.0443696	-0.951395	nad7_38
mitochondrion	233909	993	185	1141	166	1316	144	557	2141	1067	3017	757	2518	1.56302e-115	2.96349e-112	0.872439	0.232953	-0.732987	nad1_755
mitochondrion	215126	1469	19	1845	22	1926	12	2165	952	4537	1582	2704	1171	3.33378e-115	6.32084e-112	0.989752	0.711282	-0.281353	nad4_437
mitochondrion	362600	481	17	546	5	690	16	165	423	199	406	246	508	1.64461e-107	3.11818e-104	0.978042	0.311933	-0.681064	atp4_395
mitochondrion	288066	168	16	164	23	200	17	20	314	45	484	21	419	7.5251e-99	1.42676e-95	0.903903	0.0642246	-0.928947	nad3_26
mitochondrion	329790	1335	246	2135	298	2232	279	700	1770	1049	2806	790	2091	8.52373e-99	1.6161e-95	0.87027	0.276575	-0.682196	cox3_trailer_186
mitochondrion	235454	547	20	637	28	668	12	634	931	1063	1300	879	1061	2.09825e-97	3.97827e-94	0.968325	0.436019	-0.549718	nad5_272
mitochondrion	219100	299	16	282	14	250	13	173	644	305	1121	213	721	4.09266e-97	7.75968e-94	0.950826	0.217896	-0.770836	mttb_665
mitochondrion	94669	1006	21	845	18	929	14	899	653	1717	1352	1123	897	8.35017e-96	1.58319e-92	0.981283	0.564886	-0.424339	nad2_1309
mitochondrion	331766	245	58	182	52	199	56	65	876	75	1152	87	1143	3.68484e-95	6.98646e-92	0.788917	0.0669773	-0.915102	rpl16_34_2nd
mitochondrion	23318	249	56	182	50	204	54	67	883	75	1177	95	1177	5.35693e-95	1.01567e-91	0.797191	0.068372	-0.914234	rpl16_34
plastid	96579	4710	640	5756	754	5143	514	28	2142	87	3745	61	3016	3.84789e-92	7.29559e-89	0.89123	0.0184771	-0.979268	ndhB_586
mitochondrion	163240	312	4	435	5	436	6	460	650	1122	1272	764	774	7.58611e-90	1.43833e-86	0.987468	0.459945	-0.534218	nad2_461
mitochondrion	189657	109	180	118	200	151	270	3	805	6	1536	7	1040	1.13001e-89	2.1425e-86	0.368967	0.00476323	-0.98709	ccmFc_175
mitochondrion	219388	122	112	147	95	144	107	5	614	19	1199	17	749	5.0199e-89	9.51772e-86	0.567504	0.01529	-0.973057	mttb_377
mitochondrion	316155	42	0	65	0	52	0	12	382	23	487	19	399	1.13373e-86	2.14955e-83	1	0.0403365	-0.959664	ccmFn1_143
mitochondrion	288252	171	30	237	29	298	44	58	563	110	781	114	699	1.77368e-86	3.3629e-83	0.871023	0.119025	-0.86335	nad3_212
mitochondrion	308915	145	36	162	34	228	48	5	197	9	307	12	275	6.8048e-86	1.29019e-82	0.817908	0.0316818	-0.961265	ccmC_618
mitochondrion	23091	77	218	66	196	85	200	4	1250	4	1615	1	1466	8.64848e-85	1.63975e-81	0.27039	0.00211404	-0.992182	rps3_1344
mitochondrion	161631	158	22	106	30	141	25	22	456	35	601	43	586	4.15053e-83	7.8694e-80	0.835529	0.056473	-0.93241
mitochondrion	288251	171	30	236	30	296	45	68	560	104	788	124	690	2.00491e-82	3.8013e-79	0.868667	0.125735	-0.855255	nad3_211
mitochondrion	235735	576	5	572	8	553	8	944	654	1587	995	1231	739	1.65475e-80	3.1374e-77	0.98778	0.610084	-0.382369	nad5_553
mitochondrion	219604	339	12	253	7	275	13	213	540	457	970	234	576	2.45879e-78	4.66186e-75	0.964583	0.297337	-0.691746	mttb_161
mitochondrion	189628	195	96	199	114	234	147	36	763	84	1335	53	905	4.74079e-78	8.98853e-75	0.64002	0.0531922	-0.91689	ccmFc_146
mitochondrion	59401	568	8	614	5	679	3	656	420	1255	574	854	496	5.0419e-78	9.55944e-75	0.991212	0.642808	-0.351492	nad1_580
mitochondrion	308818	157	3	170	4	267	5	32	108	33	159	43	174	4.98591e-75	9.45328e-72	0.97996	0.199534	-0.796385	ccmC_521
mitochondrion	18131	100	8	122	14	121	12	5	179	24	368	21	227	1.14484e-74	2.17062e-71	0.91092	0.0576919	-0.936666	ccmB_304
mitochondrion	185151	185	26	149	20	181	17	32	370	76	479	68	543	3.61027e-73	6.84508e-70	0.890858	0.109277	-0.877335	rpl5_169
mitochondrion	215178	88	1164	95	1555	108	1631	655	1864	1314	3376	843	2274	8.75978e-73	1.66085e-69	0.0633227	0.270216	3.26728
mitochondrion	83015	899	21	996	20	1002	24	800	421	1486	625	1005	500	8.82603e-72	1.67341e-68	0.978032	0.675636	-0.309189	nad1_307
mitochondrion	166006	891	24	943	29	1246	26	1642	821	3164	1484	2173	899	1.27262e-67	2.41288e-64	0.974498	0.684915	-0.297161	nad6_169
mitochondrion	308770	97	4	105	3	153	4	11	105	21	148	20	145	1.27195e-66	2.41161e-63	0.969047	0.113433	-0.882943	ccmC_473
mitochondrion	25103	1213	19	1036	21	1226	6	1023	319	1753	499	1167	366	2.46286e-65	4.66958e-62	0.986613	0.767322	-0.222267	nad9_439
mitochondrion	209879	648	4077	613	4267	765	4903	122	9228	276	17393	197	10838	5.32695e-65	1.00999e-61	0.132575	0.015507	-0.883033	nad4_1131
mitochondrion	67207	4525	77	4433	79	3954	83	3324	742	6040	1052	4077	813	1.37737e-64	2.61149e-61	0.981733	0.834306	-0.150171	atp1_1415
mitochondrion	20228	245	130	171	123	153	74	140	1800	132	2408	146	1948	3.87561e-64	7.34817e-61	0.636325	0.0646188	-0.89845	orf240A=rps3_199
mitochondrion	215489	1025	16	1449	17	1406	12	1720	459	3007	670	2086	554	5.37816e-64	1.0197e-60	0.98819	0.799097	-0.191353	nad4_74
mitochondrion	213455	69	844	108	1060	104	1112	7	2163	9	3906	5	2489	2.84654e-60	5.39703e-57	0.0845224	0.00250982	-0.970306
mitochondrion	247085	83	2681	97	3186	87	3446	257	1750	417	3374	310	1935	9.20322e-60	1.74493e-56	0.0280667	0.125378	3.46714
mitochondrion	18254	39	12	80	13	91	15	12	258	22	481	10	277	1.01741e-59	1.92901e-56	0.827804	0.0410084	-0.950461	ccmB_181
mitochondrion	185261	114	42	90	41	70	23	10	366	12	394	13	410	1.19576e-58	2.26716e-55	0.723493	0.0289618	-0.95997	rpl5_59
mitochondrion	28255	45	1095	71	1309	105	1531	6	3874	11	6745	2	4062	3.82856e-58	7.25895e-55	0.0517013	0.00122223	-0.97636	nad5_1929
mitochondrion	191768	516	34	448	29	571	49	475	611	934	1147	641	811	4.22615e-58	8.01278e-55	0.932784	0.442556	-0.525554	ccmFc_1327
mitochondrion	207239	55	5	47	3	53	7	13	210	16	285	13	238	1.1236e-57	2.13034e-54	0.913333	0.054415	-0.940422
mitochondrion	308476	61	4	71	2	81	2	2	64	3	85	1	96	1.31819e-57	2.49929e-54	0.962323	0.0249011	-0.974124	ccmC_179
mitochondrion	288048	238	30	219	41	302	45	131	462	235	682	203	587	1.71907e-56	3.25936e-53	0.866895	0.244714	-0.717712	nad3_8
mitochondrion	270970	34	15107	46	17091	57	19527	149	11574	237	19447	143	13892	4.56709e-56	8.6592e-53	0.00261345	0.0116464	3.45632
mitochondrion	346754	97	112	99	162	146	197	5	370	7	584	8	497	9.32731e-56	1.76846e-52	0.423027	0.0136731	-0.967678	orf240A=rps3_199_2nd
mitochondrion	207238	48	12	45	7	52	9	7	219	10	292	10	241	3.0761e-55	5.83229e-52	0.839281	0.0346422	-0.958724	nad6_89_2nd
mitochondrion	362349	71	550	67	615	107	916	365	349	342	462	477	633	6.57292e-55	1.24623e-51	0.105722	0.455436	3.30785	atp4_144
mitochondrion	181935	218	1240	206	1587	216	1525	34	2768	48	4821	44	3093	1.13761e-54	2.15691e-51	0.129493	0.0120062	-0.907283	cob_924
mitochondrion	332072	28	12986	38	15069	49	17448	136	10310	207	17209	130	12343	1.33504e-54	2.53124e-51	0.00248913	0.0117758	3.73089
mitochondrion	308872	239	10	251	6	356	10	106	137	165	242	163	183	2.4072e-54	4.56404e-51	0.969724	0.437573	-0.548766	ccmC_575
mitochondrion	237091	33	43	23	38	18	32	3	498	1	939	0	635	2.95033e-51	5.59383e-48	0.39042	0.00235062	-0.993979
mitochondrion	239347	2123	75	2450	58	2610	52	5883	1304	8936	1947	6824	1488	3.99598e-50	7.57637e-47	0.974406	0.820213	-0.158243	nad7_1088
mitochondrion	247483	657	2077	756	2516	882	2861	81	1979	128	3624	80	2273	1.87456e-49	3.55416e-46	0.235666	0.0358116	-0.848041
mitochondrion	6548	5	2785	7	3764	9	4066	106	4081	167	7153	103	4441	3.99154e-49	7.56795e-46	0.00195233	0.0235993	11.0878
mitochondrion	219378	63	189	65	190	79	192	7	658	11	1296	10	834	1.2992e-48	2.46328e-45	0.265472	0.0102636	-0.961338	mttb_387
mitochondrion	182745	50	1279	79	1722	97	1603	1	2613	6	4348	3	2733	1.84107e-48	3.49067e-45	0.0461819	0.000952363	-0.979378
mitochondrion	185003	117	10	108	15	109	18	51	255	64	342	76	370	1.17191e-47	2.22193e-44	0.885859	0.164902	-0.813851	rpl5_317
mitochondrion	184808	282	29	413	39	292	46	433	789	609	1146	522	990	1.27932e-46	2.42558e-43	0.894792	0.348861	-0.61012	rpl5_512
plastid	117823	159	14264	201	24353	193	22672	107	1222	192	2272	122	1618	3.39347e-46	6.43402e-43	0.00921698	0.0761829	7.26549
mitochondrion	209862	4410	19	4537	5	5361	10	8713	285	17166	505	10573	399	9.69664e-46	1.83848e-42	0.997582	0.967794	-0.0298603	nad4_1148
plastid	10940	73	9888	78	13589	80	11278	168	1537	238	2643	228	2590	1.43323e-45	2.71741e-42	0.00669308	0.0873508	12.0509
mitochondrion	219358	212	10	208	14	228	16	242	400	558	705	343	444	3.17965e-45	6.02861e-42	0.942106	0.418195	-0.556106	mttb_407
mitochondrion	209110	14	6	18	2	20	4	1	163	0	219	1	255	3.96007e-44	7.50829e-41	0.811111	0.0033346	-0.995889
mitochondrion	67512	128	1889	97	1878	124	1776	6	1925	11	3620	4	2470	7.97983e-44	1.51298e-40	0.0592792	0.00258449	-0.956401	atp1_1110
mitochondrion	231501	40	3	42	5	33	1	84	548	173	904	93	612	4.71754e-43	8.94445e-40	0.931479	0.141819	-0.847748	matR_461
mitochondrion	308743	52	3	62	1	75	1	6	67	14	94	14	81	5.73026e-43	1.08646e-39	0.972141	0.11973	-0.876839	ccmC_446
mitochondrion	84142	52	41	74	56	82	43	9	252	20	402	7	329	7.58872e-43	1.43882e-39	0.59479	0.0342365	-0.942439	cox2_253_2nd
mitochondrion	247415	55	2753	66	3443	63	3900	130	1843	287	4016	180	2332	1.51331e-42	2.86923e-39	0.0180976	0.0680811	2.76189
mitochondrion	165927	120	2709	117	2785	127	3241	27	6514	40	11088	34	7283	1.44044e-41	2.73108e-38	0.0401476	0.00412302	-0.897303
mitochondrion	331859	43	27	64	34	72	38	8	218	13	283	6	262	4.67329e-41	8.86056e-38	0.640631	0.0339017	-0.947081	orf240A=rps3_199_3rd
mitochondrion	185262	62	96	46	86	43	49	3	379	4	417	3	436	1.63829e-39	3.10619e-36	0.40276	0.00806277	-0.979981	rpl5_58
mitochondrion	163120	447	2	546	8	547	5	793	232	1721	384	1065	248	1.41635e-38	2.6854e-35	0.990682	0.800785	-0.191683	nad2_341
mitochondrion	232448	23	106	15	86	10	73	1	1300	5	2120	4	1709	7.20397e-37	1.36587e-33	0.149097	0.00181889	-0.987801
mitochondrion	83282	62	388	103	547	86	460	5	817	14	1387	11	925	2.25466e-35	4.27484e-32	0.151249	0.00927591	-0.938671
mitochondrion	271089	94	20533	106	21951	113	22844	175	13026	247	23736	181	15382	1.37353e-34	2.60421e-31	0.0047617	0.0117286	1.4631
mitochondrion	219353	213	12	222	20	234	16	301	326	663	596	392	389	2.30398e-33	4.36834e-30	0.933341	0.502864	-0.461221	mttb_412
mitochondrion	25036	58	1454	38	1317	91	1631	2	1791	3	3129	4	2212	6.10512e-33	1.15753e-29	0.0397499	0.00129279	-0.967477
mitochondrion	191721	154	222	123	262	190	222	50	856	102	1483	77	1086	6.31346e-33	1.19703e-29	0.39674	0.0619163	-0.843937	ccmFc_1280
mitochondrion	265150	2569	47	3677	44	3930	73	1107	153	2326	243	1488	167	9.79561e-33	1.85725e-29	0.983991	0.894359	-0.0910905
mitochondrion	49897	2571	47	3678	44	3934	73	1109	153	2327	243	1488	167	9.86148e-33	1.86974e-29	0.984003	0.894435	-0.0910237
mitochondrion	308718	24	8	39	9	48	8	1	50	0	77	1	61	1.13659e-32	2.15498e-29	0.806548	0.0119123	-0.985231	ccmC_421
mitochondrion	94931	6	852	8	1005	3	941	65	1565	185	3030	110	1906	3.89115e-32	7.37761e-29	0.00602277	0.0506612	7.41161
mitochondrion	26093	26	74	19	50	14	42	1	365	1	541	0	386	1.13423e-31	2.15051e-28	0.261787	0.00152575	-0.994172
mitochondrion	17968	353	20	434	31	500	49	456	304	810	607	477	434	1.57591e-31	2.98793e-28	0.930154	0.565077	-0.392491	ccmB_467
mitochondrion	247104	313	2869	354	3383	355	3680	455	1754	804	3552	508	2071	2.11722e-31	4.01424e-28	0.0936915	0.195841	1.09028
mitochondrion	219359	210	11	207	17	230	14	322	320	713	550	420	367	1.05051e-30	1.99177e-27	0.938985	0.533253	-0.432097	mttb_406
mitochondrion	241468	34	799	80	828	63	798	35	4750	60	7533	46	5060	1.32194e-30	2.5064e-27	0.0673643	0.00807518	-0.880127
mitochondrion	247545	142	2855	114	2818	127	3402	4	2168	15	4309	9	2510	1.59966e-30	3.03295e-27	0.0407499	0.00296116	-0.927333
mitochondrion	242860	15	1617	21	1407	32	1629	0	5213	1	8693	4	6751	2.58586e-30	4.90279e-27	0.0143875	0.000235725	-0.983616
mitochondrion	83273	33	367	50	470	44	425	194	455	340	767	212	569	2.68865e-30	5.09768e-27	0.0908235	0.292502	2.22055
mitochondrion	219060	122	49	134	66	132	63	86	392	158	705	107	495	1.18291e-29	2.24279e-26	0.686791	0.180246	-0.737553	mttb_705
mitochondrion	161663	31	91	15	75	25	80	1	363	0	461	2	441	2.59878e-29	4.92728e-26	0.21962	0.00242064	-0.988978
mitochondrion	288392	235	35	209	42	198	34	221	449	432	777	391	645	1.33943e-28	2.53956e-25	0.852163	0.354861	-0.583576	nad3_352
mitochondrion	206414	20	655	26	784	24	853	78	575	122	989	97	598	2.60189e-27	4.93318e-24	0.0296981	0.122943	3.13974
mitochondrion	6513	106	2132	131	2603	203	2857	27	3477	48	6370	34	3902	2.70756e-27	5.13354e-24	0.0538729	0.00794089	-0.8526
mitochondrion	361945	307	670	367	835	417	922	1045	1195	1881	1779	1500	1539	4.95325e-27	9.39135e-24	0.310326	0.491345	0.583319
mitochondrion	160420	20	269	13	171	15	188	0	1716	6	3187	7	2257	5.18242e-27	9.82587e-24	0.0712493	0.00165699	-0.976744
mitochondrion	218715	9	21	15	13	11	9	0	189	1	287	0	199	7.22608e-27	1.37006e-23	0.461905	0.00115741	-0.997494
mitochondrion	235386	38	80	49	81	48	51	23	526	23	683	27	575	5.97524e-26	1.13291e-22	0.394602	0.0397743	-0.899204
mitochondrion	158788	10	18	8	28	10	13	2	562	4	910	4	589	6.34224e-26	1.20249e-22	0.338049	0.00488928	-0.985537
mitochondrion	307048	182	29	166	31	140	22	171	361	334	592	293	500	2.16392e-25	4.1028e-22	0.856465	0.350534	-0.59072	nad3_352_2nd
mitochondrion	184662	71	351	51	265	36	233	432	469	482	746	416	589	2.3223e-25	4.40308e-22	0.154489	0.428635	1.77453	pseudorps14_99
mitochondrion	26958	2502	213	3165	289	3215	277	6210	300	13109	469	7617	400	3.55825e-25	6.74644e-22	0.919517	0.956494	0.0402132	nad5_1610
mitochondrion	361657	58	261	119	393	124	413	366	420	632	715	542	637	3.90799e-25	7.40954e-22	0.215051	0.46485	1.16158
mitochondrion	18149	119	8	147	12	146	12	91	114	218	261	149	156	6.78311e-25	1.28608e-21	0.928529	0.462514	-0.501885	ccmB_286
mitochondrion	271102	1554	16850	1517	18827	1751	19195	1619	10561	2517	19598	1683	12527	1.18244e-24	2.24191e-21	0.0808672	0.121725	0.505245
mitochondrion	361702	7	260	6	418	7	423	69	559	137	943	103	839	2.12472e-24	4.02847e-21	0.0188824	0.115355	5.10915
mitochondrion	207663	2285	94	2687	66	2701	61	3668	619	6838	831	4221	732	2.49226e-24	4.72532e-21	0.971476	0.866487	-0.108071	nad4_1405
mitochondrion	59374	0	659	0	694	1	765	34	1174	64	2007	41	1412	2.94758e-24	5.58861e-21	0.000435161	0.0290887	65.8458
mitochondrion	215145	19	933	33	1131	34	1236	0	1939	4	3744	3	2467	6.34103e-24	1.20226e-20	0.0250267	0.000760604	-0.969608	nad4_418
mitochondrion	25062	1606	12	1372	14	1773	6	1746	119	3085	169	2116	147	1.03797e-23	1.96799e-20	0.993037	0.939766	-0.0536438	nad9_398
mitochondrion	209909	2953	400	3254	455	3571	510	6147	536	11324	776	7009	618	2.26663e-23	4.29754e-20	0.877687	0.924879	0.0537688	nad4_1101
mitochondrion	163064	26	633	25	800	20	735	116	1292	266	2201	175	1462	2.02979e-22	3.84847e-19	0.0320823	0.0990375	2.08699	nad2_285
mitochondrion	28259	20	1061	30	1266	58	1606	7	3758	17	6986	12	4219	3.409e-22	6.46347e-19	0.0255018	0.00237432	-0.906896
mitochondrion	220266	9	159	20	154	15	152	0	595	1	1080	1	666	3.7025e-22	7.01994e-19	0.0861114	0.000808107	-0.990616
plastid	142210	143	3172	207	5366	176	4309	2	1832	8	3045	1	2472	4.74392e-22	8.99447e-19	0.0398408	0.00137175	-0.965569
plastid	96439	143	3172	207	5371	176	4311	2	1832	8	3046	1	2472	4.79233e-22	9.08626e-19	0.0398239	0.00137147	-0.965562
mitochondrion	18364	178	11	217	15	284	25	188	138	423	268	244	209	9.61568e-22	1.82313e-18	0.932079	0.575825	-0.382215	ccmB_71
plastid	82171	31	2971	36	4811	34	4077	79	1269	144	2596	129	2174	1.08386e-21	2.05499e-18	0.00867474	0.0557247	5.42379
mitochondrion	23710	27	389	23	221	21	257	327	1032	323	1097	415	1238	2.17815e-21	4.12977e-18	0.0782352	0.239714	2.06401
mitochondrion	308952	40	367	42	401	77	558	0	324	0	413	2	388	4.01565e-21	7.61366e-18	0.104783	0.0017094	-0.983686
mitochondrion	115716	92	2724	93	3109	96	2702	377	5330	623	9863	387	5983	4.4348e-21	8.40838e-18	0.0320083	0.0620751	0.939341
mitochondrion	215302	26	1374	41	1909	35	2089	3	3484	13	6090	6	4304	1.7873e-20	3.38873e-17	0.0186918	0.00146085	-0.921845
mitochondrion	8356	474	3497	636	4443	691	5090	1402	4259	2244	9188	1276	5102	1.84476e-20	3.49767e-17	0.121372	0.214671	0.768702
mitochondrion	6398	55	1612	59	2039	80	2158	7	2266	16	3911	9	2429	2.60556e-20	4.94015e-17	0.0322872	0.00361518	-0.888031
mitochondrion	84260	55	1612	59	2040	80	2158	7	2266	16	3912	9	2428	2.63884e-20	5.00323e-17	0.0322827	0.00361534	-0.88801
mitochondrion	213108	119	39	148	32	189	28	127	281	257	350	149	374	2.96614e-20	5.6238e-17	0.815452	0.339854	-0.583232
mitochondrion	215234	10	1250	21	1683	41	1655	1	2931	3	5280	3	3333	3.25648e-20	6.17429e-17	0.0148117	0.000602735	-0.959307
mitochondrion	84368	2953	611	3303	721	3998	830	4210	533	7485	914	4858	709	3.2909e-20	6.23955e-17	0.825825	0.883815	0.0702203	cox2_27_2nd
mitochondrion	6617	10	3925	14	5338	19	5950	69	5985	107	10426	58	6245	4.72798e-20	8.96425e-17	0.00278008	0.0102526	2.68789
mitochondrion	247061	18	1643	9	1970	21	2055	46	1240	61	2235	43	1279	9.48477e-20	1.79831e-16	0.00850007	0.0316214	2.72014
mitochondrion	17801	13	257	14	277	13	338	85	429	151	832	125	621	1.01736e-19	1.92892e-16	0.0444317	0.16218	2.65011
mitochondrion	207651	2839	105	3249	144	3252	163	4977	109	9301	161	5906	160	1.99212e-19	3.77706e-16	0.958054	0.978392	0.0212282	nad4_1417
plastid	80858	12	6862	11	8427	15	7090	32	1878	41	3388	40	2921	2.40734e-19	4.56432e-16	0.00172017	0.0140732	7.18128
mitochondrion	82946	132	10	155	2	148	7	163	97	244	132	162	116	6.33118e-19	1.20039e-15	0.957226	0.619531	-0.352785	nad1_376
mitochondrion	235770	27	819	18	795	18	748	4	2236	3	3487	5	2656	7.23496e-19	1.37175e-15	0.0258513	0.0015081	-0.941662
mitochondrion	182478	174	1495	130	1333	143	1327	438	1814	753	3611	511	2389	7.65217e-19	1.45085e-15	0.0967972	0.181083	0.870746
mitochondrion	213255	2552	196	3304	275	3537	328	6017	308	10860	334	7176	345	1.06237e-18	2.01424e-15	0.922325	0.958532	0.0392563	nad4_836
mitochondrion	24962	1391	42	999	17	1187	16	1657	215	3250	368	1911	299	1.61088e-18	3.05423e-15	0.980219	0.882714	-0.0994732	nad9_298
mitochondrion	233590	15	503	13	439	27	506	4	2033	7	2958	6	2351	4.44127e-18	8.42064e-15	0.0361251	0.00229005	-0.936608
mitochondrion	308764	69	10	80	4	114	6	32	56	72	67	50	93	5.55155e-18	1.05257e-14	0.925266	0.410424	-0.556426	ccmC_467
mitochondrion	115791	13	2100	16	2493	24	2052	102	4125	161	7576	103	4730	1.01142e-17	1.91766e-14	0.00803004	0.0220838	1.75015
mitochondrion	234063	1	854	3	983	4	1021	64	2571	78	3954	62	3247	1.11504e-17	2.11412e-14	0.00270488	0.0207901	6.68618
mitochondrion	265372	52	517	56	587	71	581	1	319	4	569	2	416	1.63719e-17	3.10411e-14	0.095792	0.0049635	-0.948185
mitochondrion	330662	1412	24	1732	25	1995	31	1940	175	3702	261	2358	202	1.81282e-17	3.43711e-14	0.984586	0.924164	-0.0613675	cox3_112
mitochondrion	18239	4	76	3	115	4	143	63	216	117	391	65	246	2.05183e-17	3.89027e-14	0.0342115	0.221708	5.48051	ccmB_196
mitochondrion	213344	20	1180	17	1717	25	1627	2	3107	3	5642	4	3664	2.08563e-17	3.95436e-14	0.0138679	0.000755083	-0.945552	nad4_747
mitochondrion	17809	28	227	33	259	35	304	120	329	211	650	178	455	2.2648e-17	4.29405e-14	0.108687	0.264508	1.43366
mitochondrion	191687	280	138	215	172	291	184	759	228	1305	374	945	275	1.65286e-16	3.13382e-13	0.612681	0.773612	0.262666	ccmFc_1246
mitochondrion	247220	89	7491	78	6018	107	7099	111	3791	238	8990	161	5147	1.68532e-16	3.19537e-13	0.0131285	0.0281899	1.14723
mitochondrion	209816	288	3129	313	3472	444	3964	189	7369	429	15176	221	9792	1.85793e-16	3.52263e-13	0.0892351	0.0248564	-0.721451
plastid	96120	38	2751	19	3454	21	2888	81	893	99	1674	85	1200	1.91567e-16	3.63211e-13	0.00877157	0.0683825	6.79593
plastid	142529	38	2751	19	3454	21	2888	81	893	99	1674	85	1200	1.91567e-16	3.63211e-13	0.00877157	0.0683825	6.79593
mitochondrion	161826	590	360	656	332	651	376	1289	470	2094	618	1522	528	3.74812e-16	7.10643e-13	0.639635	0.749122	0.171171	nad2_28
plastid	96971	12	5516	10	9465	22	9240	24	2592	41	4928	54	4161	4.74169e-16	8.99024e-13	0.00186716	0.010079	4.39802
plastid	141678	12	5516	10	9465	22	9240	24	2592	41	4928	54	4162	4.75259e-16	9.0109e-13	0.00186716	0.0100779	4.39748
mitochondrion	361786	1	364	4	561	2	753	40	835	56	1964	53	1548	4.83063e-16	9.15888e-13	0.00415613	0.0355138	7.54493
mitochondrion	332045	165	13671	202	17151	269	19371	229	11558	359	19689	251	13665	5.81287e-16	1.10212e-12	0.0124209	0.0184573	0.485994
mitochondrion	270943	165	13671	202	17144	269	19371	229	11558	359	19689	251	13665	5.87823e-16	1.11451e-12	0.0124224	0.0184573	0.485807
plastid	60996	102	10621	159	18483	157	16404	56	1998	121	3396	86	2858	7.91852e-16	1.50135e-12	0.00917383	0.0302934	2.30215
plastid	45095	83	2347	95	3404	100	3128	156	970	281	1880	169	1468	8.41852e-16	1.59615e-12	0.030762	0.123938	3.02893
mitochondrion	288604	17	186	12	186	7	170	0	583	1	753	1	693	1.06406e-15	2.01745e-12	0.0612993	0.000922394	-0.984953
plastid	43294	13	3046	21	3796	26	3475	40	982	58	1790	48	1426	1.40989e-15	2.67315e-12	0.00572597	0.0343629	5.00124
mitochondrion	219590	12	360	7	267	19	298	2	809	0	1515	0	855	1.45595e-15	2.76048e-12	0.0392475	0.00082203	-0.979055
mitochondrion	239352	27	2431	29	2700	29	2821	10	7637	11	11493	18	8825	2.74878e-15	5.21169e-12	0.0105955	0.00143313	-0.864742
mitochondrion	59368	2	744	0	817	1	898	26	1360	35	2342	32	1644	3.5788e-15	6.7854e-12	0.00126444	0.0175255	12.8603
mitochondrion	25231	206	3239	220	2595	210	3117	319	3161	804	5468	460	3568	3.86305e-15	7.32433e-12	0.0670232	0.111352	0.661396
plastid	13210	285	7636	577	17063	586	22240	124	962	251	2198	240	2540	8.07613e-15	1.53124e-11	0.0314542	0.101001	2.21104
mitochondrion	329728	13	1231	3	1509	8	1836	29	1719	50	2717	52	2005	8.72503e-15	1.65427e-11	0.00559089	0.01998	2.57367
mitochondrion	181952	27	1553	32	1969	36	1875	8	3136	8	5480	10	3558	1.46678e-14	2.78101e-11	0.0173063	0.00226832	-0.868931
mitochondrion	18360	12	177	16	217	21	288	2	323	0	690	0	450	2.15683e-14	4.08936e-11	0.0667076	0.00205128	-0.96925	ccmB_75
mitochondrion	207345	9	303	15	350	17	352	0	666	1	1144	1	746	2.55678e-14	4.84765e-11	0.0386708	0.00073735	-0.980933
mitochondrion	160287	132	39	119	42	129	37	1545	220	2616	323	1759	242	4.4752e-14	8.48498e-11	0.762723	0.881504	0.155734	rps4_308
mitochondrion	215995	30	37	29	17	35	30	28	227	32	275	34	301	4.96596e-14	9.41547e-11	0.538886	0.105177	-0.804825
mitochondrion	98157	187	32	217	22	194	26	169	141	275	228	244	192	7.04028e-14	1.33484e-10	0.881216	0.550505	-0.37529
plastid	14192	13	3766	19	8116	22	8985	15	685	24	1159	20	1187	1.13976e-13	2.16098e-10	0.0027394	0.0194287	6.09231
mitochondrion	182985	20	1022	8	1014	14	1019	1	2054	2	3293	1	2541	1.59388e-13	3.022e-10	0.0135248	0.000495663	-0.963352
mitochondrion	206390	13	1020	8	1221	14	1341	34	856	42	1540	31	909	1.5976e-13	3.02906e-10	0.00980872	0.0325765	2.32118
mitochondrion	243096	11	240	15	189	14	146	6	1655	13	2053	14	1737	1.68688e-13	3.19832e-10	0.0682847	0.00596669	-0.91262
mitochondrion	95090	13	499	29	728	17	646	78	1075	177	2099	108	1371	1.77889e-13	3.37278e-10	0.0297803	0.0728133	1.44502
mitochondrion	59314	575	6	642	7	656	11	877	101	1669	127	1147	102	2.13108e-13	4.04054e-10	0.987465	0.914783	-0.0736044	nad1_493
plastid	96457	96	3399	208	5249	149	4169	210	1678	372	2725	272	2168	2.57058e-13	4.87382e-10	0.0333636	0.114273	2.4251
plastid	142192	96	3399	208	5243	149	4167	210	1678	372	2724	272	2168	2.65656e-13	5.03684e-10	0.0333829	0.114286	2.4235
mitochondrion	236057	1673	28	1881	19	1900	25	4166	248	8297	414	5286	348	2.73287e-13	5.18151e-10	0.986851	0.94484	-0.0425701	nad5_875
mitochondrion	215323	45	1458	55	2060	70	2267	180	3571	389	6336	205	4530	3.58778e-13	6.80243e-10	0.0286326	0.0497086	0.736083
mitochondrion	241456	622	170	644	170	632	167	3557	642	5817	964	3804	712	3.8809e-13	7.35819e-10	0.789166	0.849094	0.0759392	nad7_795
mitochondrion	230317	4	6	12	7	6	3	4	140	14	258	8	240	4.32639e-13	8.20284e-10	0.566082	0.0371688	-0.93434	nad1_674
mitochondrion	331967	784	26873	979	31879	1114	34017	958	22830	1488	42120	988	26191	5.86122e-13	1.11129e-09	0.0299507	0.0369154	0.23254
mitochondrion	270865	784	26873	981	31913	1114	34017	958	22830	1488	42120	988	26191	6.00034e-13	1.13766e-09	0.0299601	0.0369154	0.232153
mitochondrion	308774	2	115	2	125	5	174	13	104	26	145	29	149	9.32221e-13	1.76749e-09	0.0202583	0.142026	6.01076	ccmC_477
mitochondrion	94745	79	792	95	782	108	770	297	1224	497	2528	316	1641	1.03528e-12	1.9629e-09	0.107344	0.173678	0.617967	nad2_1233
mitochondrion	316274	21	3	26	0	33	1	134	170	249	337	248	269	1.46497e-12	2.77758e-09	0.948529	0.448465	-0.5272	ccmFn1_262
mitochondrion	26842	87	2464	118	2776	105	2622	345	5351	588	10170	353	6133	1.71691e-12	3.25526e-09	0.037794	0.0565502	0.496274
mitochondrion	68376	14	2226	5	1704	6	1265	34	1675	44	3075	44	2267	2.03632e-12	3.86086e-09	0.00463213	0.0176804	2.8169
mitochondrion	68781	114	2003	121	2174	117	1912	21	1996	55	3011	29	2466	2.12198e-12	4.02327e-09	0.0547457	0.0133245	-0.756611
mitochondrion	184567	190	83	165	91	152	85	574	152	957	214	692	181	2.16499e-12	4.10483e-09	0.660617	0.800184	0.211267	pseudorps14_194
mitochondrion	17839	194	31	218	57	264	44	446	40	838	52	572	51	2.33363e-12	4.42456e-09	0.837364	0.925802	0.105615	ccmB_596
mitochondrion	308628	25	4	20	2	45	1	8	24	16	40	14	25	2.79438e-12	5.29814e-09	0.916474	0.29823	-0.67459	ccmC_331
mitochondrion	213338	51	1738	77	2204	82	2168	224	3939	383	7117	260	4799	3.12819e-12	5.93104e-09	0.032903	0.0520892	0.583112
mitochondrion	213307	1785	11	1963	9	2024	8	3584	108	5680	124	3956	137	3.2556e-12	6.17261e-09	0.995125	0.97197	-0.0232678	nad4_784
mitochondrion	362032	10	635	11	911	13	1167	37	1471	86	1981	79	1779	3.2942e-12	6.2458e-09	0.0128171	0.0362203	1.82593
plastid	68407	47	1706	37	2119	42	2037	75	440	118	844	104	829	3.86023e-12	7.319e-09	0.0213915	0.126587	4.91761
mitochondrion	219343	11	222	12	248	15	257	1	681	7	1344	1	809	4.79344e-12	9.08836e-09	0.0495037	0.0026274	-0.946925
mitochondrion	17933	20	313	12	391	26	435	52	505	163	873	71	613	5.54364e-12	1.05107e-08	0.0487453	0.118165	1.42413
mitochondrion	6287	72	2766	83	3194	88	3727	25	3702	35	6750	27	4504	5.66816e-12	1.07468e-08	0.0245883	0.00594173	-0.758351
mitochondrion	165998	953	26	997	24	1281	38	2317	295	4302	438	2865	295	7.23666e-12	1.37207e-08	0.973709	0.900433	-0.0752538	nad6_161
plastid	8527	0	2216	1	3826	1	3021	7	528	11	843	4	654	7.95173e-12	1.50765e-08	0.000197403	0.0106812	53.1089
mitochondrion	84371	72	2766	79	3086	88	3728	25	3703	35	6750	27	4505	9.65624e-12	1.83082e-08	0.0244638	0.00594069	-0.757164
mitochondrion	233334	3	190	5	197	10	202	1	1652	2	2490	3	1987	1.23992e-11	2.35088e-08	0.0291554	0.000971689	-0.966672
mitochondrion	27106	27	4418	33	4852	23	5197	96	8873	181	17161	105	10172	1.24342e-11	2.35752e-08	0.00574525	0.0104525	0.819336
mitochondrion	99743	3	915	22	1399	171	1748	5	84	42	239	37	127	1.31544e-11	2.49408e-08	0.035953	0.143752	2.99833
mitochondrion	18271	17	21	29	32	39	31	170	67	381	75	193	42	1.43875e-11	2.72786e-08	0.493307	0.791367	0.604209	ccmB_164
mitochondrion	18029	116	224	130	256	138	281	272	284	528	612	340	361	1.50101e-11	2.84591e-08	0.335773	0.479129	0.426943	ccmB_406
plastid	44889	12	612	6	681	7	523	90	869	157	1597	89	959	2.25856e-11	4.28222e-08	0.013724	0.089427	5.51612
mitochondrion	18345	5	183	11	224	7	293	44	298	73	666	43	401	2.63988e-11	5.00521e-08	0.0322459	0.108095	2.3522
mitochondrion	206338	147	1520	132	1681	152	1931	158	1133	237	1977	161	1202	3.09118e-11	5.86088e-08	0.0779872	0.115851	0.485516
mitochondrion	247009	147	1520	132	1680	152	1931	158	1133	237	1977	161	1202	3.13306e-11	5.94028e-08	0.0780006	0.115851	0.485261
mitochondrion	99605	7	491	4	755	3	852	2	46	8	70	5	61	3.7734e-11	7.15437e-08	0.0076117	0.0733294	8.63379
mitochondrion	185273	106	42	84	35	60	19	97	240	111	278	114	286	4.83912e-11	9.17497e-08	0.727197	0.28606	-0.606626	rpl5_47
mitochondrion	231342	49	291	51	293	49	288	71	1640	89	2327	78	2080	6.73589e-11	1.27712e-07	0.145925	0.0381595	-0.738499
plastid	11474	17	7124	35	11791	45	10590	21	1469	25	2527	40	2574	1.04331e-10	1.97811e-07	0.0031905	0.0130641	3.09469
mitochondrion	247190	173	3629	144	3340	198	4268	156	2219	328	4717	200	2909	1.05197e-10	1.99454e-07	0.043723	0.0650095	0.486847
mitochondrion	219878	72	1862	63	1825	87	2368	239	4027	263	5406	263	4363	1.19866e-10	2.27266e-07	0.035345	0.0530899	0.502047
mitochondrion	24831	1299	14	1095	10	1323	14	1595	61	2668	135	1810	114	1.24343e-10	2.35755e-07	0.989939	0.951917	-0.0384086	nad9_167
mitochondrion	245797	111	137	87	127	119	185	463	311	606	542	587	457	1.38134e-10	2.61902e-07	0.41519	0.562775	0.355465
mitochondrion	182362	57	1335	76	1553	81	1344	191	2317	331	3947	178	2642	1.38717e-10	2.63007e-07	0.0481483	0.0722165	0.499878
mitochondrion	6006	26	195	18	250	12	222	105	512	173	953	122	568	1.4234e-10	2.69876e-07	0.0786978	0.166877	1.12048
mitochondrion	165981	0	915	1	944	4	1108	26	2340	46	4030	26	2678	1.79244e-10	3.39846e-07	0.00155177	0.01063	5.85022
mitochondrion	206342	119	1502	121	1637	140	1875	128	1118	216	1929	136	1177	2.4381e-10	4.62263e-07	0.0705729	0.102336	0.450074
mitochondrion	247013	119	1502	121	1636	140	1875	128	1118	216	1929	136	1177	2.47159e-10	4.68614e-07	0.0705859	0.102336	0.449806
mitochondrion	97979	155	895	168	974	161	937	408	1547	645	2859	425	1741	2.50469e-10	4.74889e-07	0.14712	0.196328	0.334479	nad2_642
mitochondrion	82986	5	603	11	634	8	629	19	808	72	1354	36	956	3.00377e-10	5.69516e-07	0.0126123	0.0365853	1.90077
mitochondrion	18390	7	268	0	284	4	396	18	416	44	800	32	544	3.47877e-10	6.59575e-07	0.0118182	0.049721	3.20716
mitochondrion	161887	418	8	651	10	574	11	807	83	1377	125	1049	112	3.67895e-10	6.97528e-07	0.98243	0.909017	-0.0747256	nad2_89
mitochondrion	233870	37	641	33	632	34	580	27	2403	43	3146	31	2657	3.82629e-10	7.25465e-07	0.0531903	0.0120426	-0.773595
mitochondrion	265163	24	2403	49	3472	48	3679	21	1188	65	2347	38	1486	4.1244e-10	7.81986e-07	0.0122281	0.0230842	0.887805
mitochondrion	231414	79	13	60	18	54	18	887	79	1354	106	1052	109	4.65145e-10	8.81914e-07	0.792642	0.917244	0.157198	matR_374
mitochondrion	330171	114	1257	146	1737	140	1713	238	1885	352	3210	282	2114	6.05978e-10	1.14893e-06	0.0787467	0.109541	0.391054	cox3_603
mitochondrion	80113	7	54	5	52	5	59	1	222	0	316	0	312	6.32781e-10	1.19975e-06	0.0935328	0.00149477	-0.984019
mitochondrion	5999	22	174	29	218	16	199	108	430	171	834	148	453	6.41536e-10	1.21635e-06	0.101357	0.205716	1.02961
mitochondrion	92894	5	932	2	1124	2	941	17	1611	40	2967	29	1803	7.0138e-10	1.32982e-06	0.00307776	0.0131914	3.28605
mitochondrion	207667	543	1669	700	1865	656	1951	1181	2836	2165	4947	1411	3223	7.3682e-10	1.39701e-06	0.256671	0.300968	0.172582	nad4_1401
mitochondrion	92883	1036	86	1244	94	1056	63	1841	89	3384	144	2091	108	8.22571e-10	1.55959e-06	0.932266	0.954652	0.0240131	nad2_1436
mitochondrion	219592	348	19	265	11	299	17	644	168	1239	274	669	182	9.6331e-10	1.82644e-06	0.951525	0.79938	-0.159896	mttb_173
mitochondrion	18355	156	32	173	56	241	66	286	36	627	65	384	61	1.15672e-09	2.19315e-06	0.790087	0.88573	0.121053	ccmB_80
mitochondrion	308755	52	6	60	3	73	6	32	43	71	39	54	51	1.42439e-09	2.70065e-06	0.924328	0.528802	-0.427906	ccmC_458
mitochondrion	241553	767	82	898	82	1045	51	1506	401	2391	550	1741	511	1.67271e-09	3.17147e-06	0.924403	0.791934	-0.143303	nad7_698
mitochondrion	361946	29	939	42	1157	38	1291	122	2121	176	3475	149	2898	1.74696e-09	3.31223e-06	0.0311936	0.0504993	0.6189
mitochondrion	219401	223	4	240	11	229	15	449	136	970	189	637	146	1.79992e-09	3.41265e-06	0.959026	0.805996	-0.159569	mttb_364
mitochondrion	215812	77	13	75	3	68	11	167	108	185	173	159	156	1.81213e-09	3.43579e-06	0.892618	0.542931	-0.391754
mitochondrion	241341	158	2311	106	2214	138	2403	575	7403	800	10797	634	8162	1.94764e-09	3.69272e-06	0.0546642	0.0710449	0.299662
mitochondrion	24099	3	316	10	282	8	276	0	856	1	1168	1	1122	2.02702e-09	3.84323e-06	0.02394	0.000581968	-0.975691
mitochondrion	232847	99	22	87	16	90	22	1130	119	1726	129	1358	141	2.19626e-09	4.1641e-06	0.822138	0.913706	0.111379	matR_1807
mitochondrion	215468	15	985	22	1367	28	1322	67	2209	132	3668	85	2667	2.21988e-09	4.20889e-06	0.0171932	0.031687	0.843002
mitochondrion	219116	329	29	319	25	274	16	615	232	1184	316	739	252	2.2561e-09	4.27757e-06	0.930383	0.753712	-0.18989	mttb_649
mitochondrion	94887	728	6	927	5	978	8	1497	68	3108	109	1898	89	2.32236e-09	4.4032e-06	0.992782	0.959292	-0.0337339	nad2_1091
mitochondrion	219178	329	12	340	11	340	12	540	128	1246	161	701	135	2.34872e-09	4.45318e-06	0.96646	0.844157	-0.126547	mttb_587
plastid	49849	23	4031	61	9244	39	8175	6	187	16	396	11	372	2.49346e-09	4.7276e-06	0.00565901	0.0328812	4.81042
mitochondrion	189815	153	165	178	190	189	231	148	706	333	1159	249	904	2.51436e-09	4.76722e-06	0.471609	0.20415	-0.56712	ccmFc_333
mitochondrion	59313	569	13	644	10	655	11	885	93	1668	125	1148	102	2.53309e-09	4.80274e-06	0.981952	0.917864	-0.0652658	nad1_492
mitochondrion	92815	16	1632	13	1659	13	1427	40	2454	97	5011	56	2796	2.62104e-09	4.96949e-06	0.00883721	0.0182212	1.06187
mitochondrion	182006	1732	15	1985	16	1944	13	3162	102	6075	191	3831	125	2.692e-09	5.10404e-06	0.992258	0.96889	-0.0235505	cob_853
mitochondrion	84117	56	22	80	42	83	38	72	173	81	259	85	186	3.01069e-09	5.70826e-06	0.686546	0.281922	-0.589362
mitochondrion	95301	6	127	6	145	9	119	1	397	0	534	1	509	3.04915e-09	5.78119e-06	0.0517201	0.00149112	-0.97117
mitochondrion	183686	8	1346	3	1222	10	1234	35	2720	72	4638	50	3370	3.70784e-09	7.03007e-06	0.00546533	0.0142036	1.59885
mitochondrion	308567	18	148	19	147	32	175	0	133	2	169	2	170	4.08154e-09	7.7386e-06	0.125827	0.0077746	-0.938212
mitochondrion	49884	27	2568	51	3643	50	3853	21	1239	63	2474	37	1513	4.09986e-09	7.77333e-06	0.0123405	0.02179	0.765736
mitochondrion	219657	4	158	8	132	10	137	0	353	0	680	2	416	4.28306e-09	8.12068e-06	0.0499538	0.0015949	-0.968073
mitochondrion	213766	6	69	5	75	7	85	2	270	0	435	0	363	4.37531e-09	8.29558e-06	0.0728623	0.00245098	-0.966361
mitochondrion	245673	28	146	17	167	23	172	138	494	192	634	159	565	4.46431e-09	8.46432e-06	0.123753	0.223471	0.80578
mitochondrion	233977	1433	46	1706	68	1847	63	3412	408	5627	560	4314	470	4.57454e-09	8.67333e-06	0.965861	0.901479	-0.0666573	nad1_823
mitochondrion	265652	3	479	2	743	3	799	9	475	21	840	11	542	5.56721e-09	1.05554e-05	0.00421643	0.0209589	3.97078
mitochondrion	288132	9	483	13	478	12	585	51	918	80	1470	56	1265	6.02875e-09	1.14305e-05	0.0216233	0.0488789	1.26048
mitochondrion	219404	226	3	243	8	231	12	475	114	1008	156	669	122	6.12294e-09	1.16091e-05	0.968548	0.839399	-0.133343	mttb_361
mitochondrion	215456	870	8	1231	12	1117	10	2019	101	3286	124	2376	111	7.28005e-09	1.3803e-05	0.990787	0.957121	-0.0339792	nad4_107
mitochondrion	219065	152	7	179	4	172	4	377	69	660	125	450	107	8.88017e-09	1.68368e-05	0.970463	0.831318	-0.14338	mttb_700
mitochondrion	25181	27	1834	12	1185	19	1387	1	1454	4	2657	2	1672	9.98464e-09	1.89309e-05	0.0126823	0.00112841	-0.911025
mitochondrion	183685	69	1334	37	1206	53	1227	159	2733	314	4634	218	3403	1.05358e-08	1.99759e-05	0.0401178	0.0595479	0.484327
mitochondrion	189896	7	283	6	295	7	289	0	750	2	1267	0	907	1.07084e-08	2.03032e-05	0.0225734	0.000525348	-0.976727
mitochondrion	236500	208	1325	317	2044	320	2027	761	4309	1820	8913	1078	5372	1.17925e-08	2.23585e-05	0.13543	0.162267	0.198158
mitochondrion	308430	56	2	76	0	86	0	51	15	74	28	74	13	1.1825e-08	2.24201e-05	0.988506	0.782931	-0.207965	ccmC_133
mitochondrion	219092	8	277	6	254	12	222	2	632	2	1094	1	756	1.32448e-08	2.51121e-05	0.034143	0.00210013	-0.93849
mitochondrion	18044	12	331	8	392	9	426	1	603	1	1192	1	734	1.74453e-08	3.30762e-05	0.025225	0.0012848	-0.949067
plastid	64508	6	1853	5	2388	9	2936	12	341	13	711	11	692	2.83461e-08	5.37441e-05	0.002791	0.0225325	7.07326
mitochondrion	182291	1019	4	1374	8	1422	9	2207	58	3514	110	2507	68	3.04258e-08	5.76873e-05	0.994671	0.972544	-0.0222452	cob_568
mitochondrion	92871	9	1217	9	1386	17	1152	45	1987	61	3643	47	2268	3.069e-08	5.81883e-05	0.00944497	0.0196389	1.0793
mitochondrion	215581	7	780	4	1108	5	1115	31	1921	54	2827	25	2190	3.13456e-08	5.94313e-05	0.00565198	0.0153038	1.70768
mitochondrion	362453	720	8	828	11	1256	10	782	38	788	40	1127	67	3.14139e-08	5.95608e-05	0.989334	0.949745	-0.0400154	atp4_248
mitochondrion	307228	3	2	5	2	12	3	1	17	2	16	0	26	3.49559e-08	6.62763e-05	0.704762	0.0555556	-0.921171
mitochondrion	17992	2	423	2	525	5	591	17	841	38	1629	26	1033	3.63923e-08	6.89998e-05	0.00563007	0.0223868	2.97629
mitochondrion	200733	10	348	15	435	11	495	49	631	63	937	36	700	3.90298e-08	7.40005e-05	0.0276685	0.061324	1.21638
mitochondrion	239385	396	2257	432	2487	547	2436	541	7695	858	11311	665	8777	4.01602e-08	7.61438e-05	0.160211	0.0688747	-0.5701	nad7_1050
mitochondrion	189621	0	296	0	316	0	384	10	802	23	1404	11	974	4.04767e-08	7.67439e-05	0	0.0132002	N/A
mitochondrion	182835	9	1148	9	1395	16	1306	44	2069	60	3760	45	2343	4.45677e-08	8.45004e-05	0.00876396	0.0184582	1.10615
mitochondrion	307990	68	13	64	17	107	19	73	95	152	142	100	115	4.45772e-08	8.45184e-05	0.826279	0.472216	-0.428503
mitochondrion	362456	766	5	865	10	1313	9	826	35	830	35	1187	56	4.5833e-08	8.68993e-05	0.991759	0.957945	-0.0340955	atp4_251
mitochondrion	160278	118	17	103	24	116	20	1068	92	1740	142	1143	115	4.98689e-08	9.45514e-05	0.846013	0.917941	0.08502	rps4_299
mitochondrion	181877	1361	8	1346	7	1329	4	2120	50	3659	88	2441	62	5.59909e-08	0.000106159	0.995327	0.976234	-0.0191827	cob_982
mitochondrion	219112	13	343	10	332	4	280	0	845	7	1507	1	1006	5.69807e-08	0.000108035	0.0266137	0.00187219	-0.929653
mitochondrion	31197	9502	123	10944	115	11412	150	6824	198	12801	337	7886	307	6.13826e-08	0.000116381	0.987949	0.96956	-0.0186134	atp9_83_2nd
mitochondrion	244158	50	4	39	5	33	3	730	474	951	622	811	637	6.62094e-08	0.000125533	0.909652	0.590324	-0.351044	nad7_209
mitochondrion	6967	182	66	137	63	215	69	129	168	196	245	129	220	7.08691e-08	0.000134368	0.725304	0.416138	-0.426257
mitochondrion	233401	3	72	2	77	2	59	0	644	0	936	0	711	7.1443e-08	0.000135456	0.0327011	0	-1
mitochondrion	17808	47	235	61	237	61	301	142	396	253	764	205	567	8.10464e-08	0.000153664	0.179958	0.259418	0.441553
mitochondrion	215161	19	1011	16	1259	15	1409	56	1997	75	3798	72	2515	8.87342e-08	0.00016824	0.0138431	0.0248245	0.793274
plastid	49209	365	8044	484	12563	413	11176	32	307	66	600	57	552	8.93162e-08	0.000169343	0.0387133	0.0956968	1.47194
mitochondrion	18056	335	49	372	69	386	90	557	68	1130	133	713	84	1.03055e-07	0.000195392	0.842286	0.8935	0.0608037	ccmB_379
mitochondrion	232811	117	38	96	28	81	12	641	618	835	889	650	707	1.35185e-07	0.000256311	0.8	0.490824	-0.386471	matR_1771
mitochondrion	307229	3	2	5	2	11	4	1	17	2	16	0	26	1.37658e-07	0.000261	0.68254	0.0555556	-0.918605
mitochondrion	6401	1317	323	1577	447	1735	449	1805	421	3181	670	1972	416	1.38249e-07	0.000262121	0.792204	0.820895	0.0362169	cox2_138
mitochondrion	84257	1317	323	1578	447	1735	449	1805	421	3180	670	1971	416	1.41635e-07	0.000268541	0.792241	0.820856	0.0361196	cox2_138_2nd
mitochondrion	185050	12	188	5	187	10	197	49	502	76	626	71	625	1.45915e-07	0.000276654	0.0447836	0.0997343	1.22703
mitochondrion	181699	1363	2079	1481	2108	1589	2046	2120	2536	3243	4318	2251	2786	1.46914e-07	0.00027855	0.41526	0.44371	0.0685126
mitochondrion	160971	93	8	56	5	94	6	572	291	870	391	730	269	1.48448e-07	0.000281457	0.926275	0.694488	-0.250236	rps4_992
mitochondrion	190238	9	140	13	130	11	140	1	469	5	717	11	556	1.51936e-07	0.000288071	0.0747198	0.00948441	-0.873067
plastid	8563	43	2269	86	4413	86	3515	39	490	49	841	46	618	1.6995e-07	0.000322224	0.0205321	0.0660191	2.21541
mitochondrion	18092	1	285	2	335	0	357	13	443	19	871	11	564	1.81425e-07	0.000343981	0.00314374	0.0229958	6.3148
mitochondrion	163115	11	433	13	533	11	536	59	955	91	1986	48	1245	1.96272e-07	0.000372132	0.022898	0.0463739	1.02524
mitochondrion	219601	350	14	265	9	291	13	685	112	1312	204	708	148	1.98377e-07	0.000376122	0.961976	0.85067	-0.115705	mttb_164
mitochondrion	184174	2	566	6	746	5	707	39	1920	51	2971	42	2311	2.03531e-07	0.000385895	0.00617411	0.0182113	1.94963
mitochondrion	18676	2	59	2	56	4	69	15	102	41	191	26	104	2.15035e-07	0.000407706	0.0406881	0.16831	3.13659
mitochondrion	18113	1	176	8	182	3	204	26	269	33	558	26	366	2.15591e-07	0.00040876	0.0207492	0.0700999	2.37843
mitochondrion	184526	5	552	6	523	7	442	45	1332	57	2220	53	1628	2.19917e-07	0.000416963	0.0119697	0.0297472	1.48521
mitochondrion	68044	19	3394	22	3436	16	3055	39	3403	63	5967	38	4462	2.55779e-07	0.000484957	0.00571301	0.0100743	0.763391
mitochondrion	213324	1938	9	2122	6	2188	13	3876	79	6389	96	4413	98	2.58715e-07	0.000490524	0.995551	0.981166	-0.0144491	nad4_767
mitochondrion	26838	2534	38	2896	29	2707	30	5518	221	10493	298	6262	278	2.66219e-07	0.000504752	0.988117	0.963789	-0.0246198	nad5_1490
mitochondrion	97926	365	10	537	5	449	1	725	52	1254	68	819	65	3.03179e-07	0.000574828	0.987295	0.936036	-0.0519185	nad2_695
mitochondrion	183676	96	909	47	809	70	820	209	1918	396	3173	276	2363	3.0613e-07	0.000580423	0.0763602	0.1046	0.369828
mitochondrion	18276	22	15	45	18	49	25	60	174	124	340	68	160	3.07437e-07	0.000582901	0.657014	0.273966	-0.583014	ccmB_159
mitochondrion	183677	26	1114	8	984	30	963	71	2316	136	3772	96	2732	3.23141e-07	0.000612675	0.020361	0.0328304	0.612414
plastid	143041	3302	724	5307	939	5022	817	1667	175	3041	314	2548	251	3.3462e-07	0.000634439	0.843304	0.907243	0.0758195
plastid	141785	25	3225	40	6685	31	6218	27	2005	57	2935	55	2515	3.76621e-07	0.000714073	0.00620035	0.017913	1.88903
plastid	96864	25	3225	40	6685	31	6218	27	2006	57	2935	55	2515	3.8002e-07	0.000720517	0.00620035	0.0179108	1.88868
mitochondrion	191724	8	372	6	381	3	415	1	917	0	1605	1	1178	3.91733e-07	0.000742727	0.0145778	0.000645834	-0.955698
mitochondrion	222575	2	173	6	213	7	149	3	881	2	1574	1	980	4.2779e-07	0.000811089	0.0278992	0.00189402	-0.932112
mitochondrion	18241	41	36	72	46	85	63	205	75	373	136	216	95	4.36075e-07	0.000826799	0.57232	0.719829	0.257737	ccmB_194
mitochondrion	181775	1998	3	1917	3	2012	6	2750	29	4296	56	3062	36	4.72225e-07	0.000895338	0.997988	0.988359	-0.0096489	cob_1084
mitochondrion	360928	76	1469	86	1555	79	1386	21	1509	45	2218	29	1894	5.48842e-07	0.0010406	0.051841	0.0162304	-0.686919
mitochondrion	18387	7	267	1	291	2	392	19	411	30	823	17	568	5.80767e-07	0.00110114	0.0113494	0.0361386	2.18418
mitochondrion	209838	3886	4	3942	2	4579	5	7957	38	15705	66	9796	64	5.84374e-07	0.00110797	0.999125	0.994857	-0.00427128	nad4_1172
mitochondrion	18242	41	36	67	49	85	63	202	79	369	139	210	100	5.84498e-07	0.00110821	0.561459	0.707553	0.260203	ccmB_193
mitochondrion	215160	1027	5	1269	7	1419	4	1996	55	3818	58	2519	66	6.73885e-07	0.00127769	0.995619	0.977563	-0.0181362	nad4_403
mitochondrion	232435	4	103	3	69	2	60	1	981	4	1606	1	1293	7.09135e-07	0.00134452	0.0371026	0.0014252	-0.961588
mitochondrion	59311	568	9	639	8	655	7	909	59	1703	84	1168	72	7.63646e-07	0.00144787	0.987154	0.94466	-0.0430478	nad1_490
mitochondrion	18068	313	41	351	56	366	78	495	53	990	111	634	67	8.29582e-07	0.00157289	0.856971	0.902296	0.0528904	ccmB_367
mitochondrion	234244	23	855	13	974	15	1064	8	2434	12	3439	12	3110	8.64731e-07	0.00163953	0.0177563	0.00353232	-0.801067
mitochondrion	361665	2	293	5	477	13	515	27	776	46	1320	49	1127	8.82315e-07	0.00167287	0.0139248	0.0363218	1.60843
mitochondrion	94871	17	608	26	778	32	820	64	1335	155	2613	84	1663	9.41806e-07	0.00178566	0.0323657	0.0499422	0.54306
mitochondrion	270758	23	856	13	974	15	1072	8	2433	12	3438	12	3096	9.46333e-07	0.00179425	0.0177123	0.00353887	-0.800202
mitochondrion	235946	797	1	948	9	888	12	2063	78	3567	111	2392	100	9.73272e-07	0.00184532	0.992003	0.96442	-0.0278052	nad5_764
mitochondrion	83128	4	307	4	367	2	360	12	448	23	776	23	544	1.03155e-06	0.00195581	0.00972276	0.0318124	2.27196
mitochondrion	219179	121	223	143	211	125	231	103	583	228	1197	136	706	1.03667e-06	0.00196553	0.368941	0.157222	-0.573856	mttb_586
mitochondrion	191273	67	408	83	358	60	402	60	1161	109	2054	87	1385	1.09157e-06	0.00206962	0.153044	0.0528788	-0.654486
mitochondrion	215284	28	1358	24	1905	27	1974	68	3238	145	5735	79	3783	1.11742e-06	0.00211863	0.015379	0.0218947	0.42368
mitochondrion	213432	954	8	1210	6	1279	10	2156	82	4073	78	2531	96	1.12453e-06	0.0021321	0.992997	0.969342	-0.0238221	nad4_659
mitochondrion	362730	28	295	40	304	65	398	71	332	81	349	115	567	1.15329e-06	0.00218664	0.114452	0.177724	0.552831
mitochondrion	99406	1	489	16	841	48	1005	0	27	10	98	8	64	1.23577e-06	0.00234302	0.0220982	0.0679012	2.0727
mitochondrion	215366	911	8	1286	4	1567	9	2362	74	4326	85	3086	82	1.31968e-06	0.00250212	0.994161	0.974823	-0.0194519	nad4_197
mitochondrion	213483	1423	13	1919	8	1804	12	3054	87	5694	108	3551	99	1.44714e-06	0.00274378	0.993396	0.975521	-0.0179933	nad4_608
mitochondrion	94699	962	30	936	23	929	29	1574	134	3109	257	1990	206	1.45108e-06	0.00275125	0.971834	0.917129	-0.0562909	nad2_1279
mitochondrion	219291	131	65	177	92	191	71	201	351	460	617	270	353	1.52056e-06	0.00288299	0.685123	0.40821	-0.40418	mttb_474
mitochondrion	161668	7	60	5	50	6	52	1	222	1	255	3	214	1.55671e-06	0.00295152	0.0996117	0.00740515	-0.92566
mitochondrion	182249	132	801	190	1174	169	1192	373	1838	550	3045	387	2055	1.70599e-06	0.00323455	0.134983	0.160056	0.185752	cob_610
mitochondrion	247498	61	3638	66	4226	92	4792	63	2588	94	4668	70	2815	2.17154e-06	0.00411723	0.0169018	0.0225892	0.336498
mitochondrion	184452	7	623	9	593	15	466	69	1660	76	2382	68	2009	2.46913e-06	0.00468147	0.0190821	0.0345221	0.809137
mitochondrion	221900	36	288	31	349	33	237	51	1467	86	2643	56	1661	2.70459e-06	0.0051279	0.104971	0.0325751	-0.689675	rpl2_711
mitochondrion	219235	272	11	296	11	321	13	637	119	1361	169	749	122	2.72555e-06	0.00516764	0.962126	0.864022	-0.101966	mttb_530
mitochondrion	219344	9	222	3	258	8	264	1	680	5	1345	1	809	2.79302e-06	0.00529558	0.0266224	0.00213557	-0.919783
mitochondrion	163295	6	840	14	1044	13	1068	30	1913	91	4132	53	2612	3.19137e-06	0.00605083	0.0107835	0.0189587	0.758116
mitochondrion	28221	4301	218	5902	312	6718	362	8977	447	16871	643	10103	526	3.23062e-06	0.00612525	0.95014	0.955456	0.00559464	nad5_1895
mitochondrion	27079	351	1682	394	1866	430	1946	376	3983	653	7483	376	4472	3.2354e-06	0.00613432	0.175988	0.0813589	-0.537702	nad5_1731
mitochondrion	17859	33	194	56	215	74	241	27	452	49	798	50	555	3.35175e-06	0.00635493	0.195646	0.0656211	-0.664592	ccmB_576
mitochondrion	18357	8	180	7	223	10	297	0	321	2	684	2	444	3.42905e-06	0.00650148	0.0351871	0.00246659	-0.929901	ccmB_78
mitochondrion	189604	198	139	224	177	260	231	280	675	559	1077	320	820	3.57741e-06	0.00678278	0.558557	0.305194	-0.453603	ccmFc_122
mitochondrion	189634	1	323	0	332	0	421	11	828	23	1502	6	1032	4.13179e-06	0.00783387	0.00102881	0.0113244	10.0073
mitochondrion	288773	7	183	5	218	10	214	2	688	4	918	4	851	4.71791e-06	0.00894515	0.0346355	0.00397177	-0.885327
mitochondrion	191591	17	393	29	442	29	465	16	935	28	1708	12	1193	5.49172e-06	0.0104123	0.053913	0.014304	-0.734684	ccmFc_1150
mitochondrion	215479	248	788	333	1107	376	1017	589	1671	1130	2627	679	2041	6.34464e-06	0.0120294	0.246851	0.270341	0.0951592	nad4_84
mitochondrion	209849	69	4069	89	4050	116	4746	221	8149	361	15917	250	9866	6.56997e-06	0.0124567	0.0206787	0.0244314	0.181481
mitochondrion	95157	845	9	1180	7	1061	6	1910	72	3493	70	2204	77	6.7773e-06	0.0128498	0.992647	0.97009	-0.0227242	nad2_821
mitochondrion	271136	25288	217	28618	228	29687	294	17106	336	32054	523	20133	449	7.64381e-06	0.0144927	0.991261	0.980956	-0.0103958	atp9_83
mitochondrion	165837	503	1689	536	1774	628	1858	490	3814	851	6333	565	4013	7.78344e-06	0.0147574	0.23804	0.118574	-0.501874
mitochondrion	222539	0	186	1	215	0	151	19	884	31	1557	19	931	8.7054e-06	0.0165054	0.00154321	0.0201875	12.0815
mitochondrion	234090	10	1036	17	1176	20	1252	5	3085	22	4978	11	3876	8.75467e-06	0.0165988	0.0131778	0.00294936	-0.776187
mitochondrion	189605	172	166	187	216	208	290	217	750	437	1202	225	915	8.80808e-06	0.0167001	0.463522	0.229467	-0.50495	ccmFc_123
mitochondrion	30601	3	26	1	26	2	29	0	150	0	238	0	175	8.81292e-06	0.0167093	0.0683338	0	-1
mitochondrion	254963	3	26	1	26	2	29	0	150	0	238	0	175	8.81292e-06	0.0167093	0.0683338	0	-1
mitochondrion	92866	3	1155	7	1314	9	1145	16	1879	38	3558	31	2220	9.18869e-06	0.0174218	0.00522955	0.0109274	1.08955
mitochondrion	59357	716	21	842	11	895	15	1296	88	2329	133	1618	106	9.56951e-06	0.0181438	0.980709	0.940303	-0.0412004	nad1_536
mitochondrion	83106	1	339	1	373	2	388	6	416	19	712	6	546	1.02481e-05	0.0194303	0.00358106	0.0170265	3.75459
mitochondrion	6970	36	63	32	51	42	58	20	166	39	228	37	216	1.11242e-05	0.0210914	0.389726	0.13328	-0.658017
mitochondrion	18281	27	12	47	17	56	21	196	51	441	54	204	34	1.14426e-05	0.0216951	0.717985	0.847191	0.179957	ccmB_154
mitochondrion	23825	7	374	15	314	5	266	11	1880	4	2038	16	2305	1.28027e-05	0.024274	0.0274719	0.00488982	-0.822006
mitochondrion	206433	31	357	28	388	25	418	37	310	57	515	42	368	1.29082e-05	0.0244739	0.0678793	0.102906	0.516012
mitochondrion	230294	1	5	3	12	4	8	73	82	151	82	147	88	1.54663e-05	0.0293242	0.233333	0.581523	1.49224
mitochondrion	94698	1073	16	1028	14	1013	24	1785	86	3444	174	2218	139	1.58999e-05	0.0301461	0.982909	0.94899	-0.0345095	nad2_1280
mitochondrion	362587	151	304	192	300	224	408	227	290	236	325	278	397	1.59419e-05	0.0302259	0.358847	0.423867	0.18119	atp4_382
mitochondrion	243825	58	52	29	41	24	45	192	768	251	1035	203	1018	1.62334e-05	0.0307785	0.429795	0.187145	-0.564571
mitochondrion	164985	1	21	1	24	4	26	0	135	0	168	0	129	1.81144e-05	0.034345	0.0729293	0	-1
mitochondrion	161520	3	108	3	86	0	97	0	485	0	558	0	588	1.96126e-05	0.0371854	0.020245	0	-1
mitochondrion	234145	9	1210	13	1345	14	1382	56	3347	72	5711	62	4261	2.21678e-05	0.0420301	0.00899489	0.0144161	0.602698
mitochondrion	166283	1665	15	1783	11	2041	21	3392	80	5865	158	3431	102	2.27678e-05	0.0431677	0.991585	0.973952	-0.0177831	nad6_446
mitochondrion	160915	13	154	11	113	16	169	168	1249	245	1745	258	1526	2.34839e-05	0.0445255	0.0843468	0.128765	0.526612
mitochondrion	209867	34	3928	35	4052	43	4809	91	7913	156	15452	109	9526	2.42567e-05	0.0459906	0.0086692	0.0108924	0.256445
mitochondrion	22638	7	246	4	226	6	231	7	1585	7	2304	6	1947	2.63835e-05	0.0500231	0.0234586	0.00349939	-0.850827
mitochondrion	219260	127	4	160	2	181	2	374	42	739	63	424	52	2.70289e-05	0.0512467	0.982064	0.903747	-0.079747	mttb_505
mitochondrion	161414	2	70	1	39	0	50	56	516	34	589	82	718	2.83828e-05	0.0538139	0.0175926	0.0849922	3.83114
mitochondrion	165863	1965	17	1951	10	2285	17	4128	88	7153	153	4502	106	2.88857e-05	0.0547673	0.992979	0.978394	-0.0146886	nad6_26
mitochondrion	207341	304	14	365	7	377	5	627	65	1107	79	687	86	2.89469e-05	0.0548834	0.97469	0.909401	-0.0669836	cob_118_2nd
mitochondrion	315244	4	13	1	6	1	7	0	139	3	182	0	127	2.91537e-05	0.0552754	0.167717	0.00540541	-0.967771
mitochondrion	213665	2	115	3	71	2	97	0	287	0	435	0	400	2.98854e-05	0.0566627	0.0259455	0	-1
mitochondrion	18275	23	15	43	20	51	23	168	66	395	69	191	37	3.39698e-05	0.0644068	0.658997	0.80232	0.217487	ccmB_160
mitochondrion	60830	4	372	2	296	2	277	32	1228	38	1970	40	1541	3.46642e-05	0.0657233	0.00817272	0.0232072	1.83959
mitochondrion	265229	10	827	7	1063	10	1167	9	444	17	807	9	554	4.10386e-05	0.0778092	0.00899522	0.0188281	1.09313
mitochondrion	25795	6	188	7	156	5	124	71	625	69	899	44	731	4.13211e-05	0.0783448	0.0375441	0.0766889	1.04263
mitochondrion	362420	319	3	406	10	526	4	436	19	424	38	575	39	4.13519e-05	0.0784033	0.986366	0.937491	-0.0495505	atp4_215
plastid	99326	10	1596	15	2358	4	1828	12	764	32	1343	20	1203	4.17647e-05	0.0791858	0.00491039	0.0183633	2.73968
plastid	139323	10	1596	15	2361	4	1828	12	764	32	1343	20	1204	4.1862e-05	0.0793703	0.00490773	0.0183588	2.7408
plastid	26527	0	60	4	145	2	113	3	25	4	58	8	34	4.20668e-05	0.0797587	0.0147456	0.120712	7.18626
mitochondrion	207674	105	80	140	55	151	53	201	330	372	437	262	415	4.26153e-05	0.0807987	0.675237	0.408453	-0.395097
mitochondrion	329927	514	570	613	557	620	555	457	1029	737	1592	490	1118	4.33306e-05	0.0821549	0.508587	0.309569	-0.391315	cox3_trailer_49
mitochondrion	236636	32	92	13	123	20	80	45	590	84	1233	33	826	4.70722e-05	0.0892489	0.184551	0.0576881	-0.687414
mitochondrion	233233	1	113	5	117	1	103	1	887	1	1344	1	996	5.17224e-05	0.0980656	0.0197903	0.000957543	-0.951616
mitochondrion	189642	202	143	215	152	244	219	544	376	1111	602	672	489	5.35405e-05	0.101513	0.566112	0.606228	0.0708631	ccmFc_160
plastid	128946	18	1298	29	1770	10	1455	19	438	36	715	30	577	5.82244e-05	0.110394	0.0122079	0.0463117	2.79357
plastid	109703	18	1298	29	1769	10	1455	19	438	36	715	30	577	5.83725e-05	0.110674	0.0122109	0.0463117	2.79264
mitochondrion	213517	45	1587	37	2054	37	1884	79	3200	146	5654	100	3491	6.16629e-05	0.116913	0.0215097	0.0257042	0.195002
mitochondrion	361196	3	364	5	415	5	521	12	491	21	608	10	597	6.25084e-05	0.118516	0.00986162	0.0245726	1.49174
mitochondrion	111730	2	3	0	2	3	0	0	68	3	73	2	67	6.47675e-05	0.122799	0.466667	0.0228197	-0.951101
mitochondrion	18348	14	173	10	217	31	275	7	327	13	704	7	440	6.99418e-05	0.13261	0.0734088	0.0182497	-0.751396
mitochondrion	161613	14	220	4	176	11	190	5	578	9	773	5	746	7.01207e-05	0.132949	0.0455926	0.00891436	-0.804478
mitochondrion	182955	25	453	25	499	11	399	15	875	11	1561	14	1017	7.04486e-05	0.13357	0.0422801	0.0124768	-0.704901
mitochondrion	316136	0	57	0	73	2	63	27	437	43	617	24	492	7.44308e-05	0.141121	0.0102564	0.0566176	4.52022
mitochondrion	98813	1	34	1	31	4	32	0	127	0	156	0	150	7.49969e-05	0.142194	0.0569775	0	-1
mitochondrion	6758	355	3834	518	4762	552	5292	252	5297	415	9405	260	5916	7.71743e-05	0.146323	0.0924359	0.0432576	-0.532026
mitochondrion	219121	2	352	3	337	6	281	1	830	1	1470	0	968	7.93188e-05	0.150388	0.0117931	0.000627726	-0.946772
mitochondrion	23929	23	152	10	86	11	91	11	376	16	427	9	405	8.089e-05	0.153367	0.114479	0.0287601	-0.748775
mitochondrion	28189	8	348	9	349	11	357	9	1414	11	2377	10	1618	8.09275e-05	0.153438	0.0258343	0.00569118	-0.779704
mitochondrion	189586	1	207	2	254	2	275	16	588	20	882	14	640	8.10856e-05	0.153738	0.00661347	0.0233566	2.53167
mitochondrion	333052	0	75	0	51	0	88	4	43	1	55	2	39	8.3948e-05	0.159165	0	0.0505813	N/A
mitochondrion	161036	130	30	86	42	108	29	1128	254	1634	386	1342	311	8.47883e-05	0.160759	0.757565	0.812326	0.0722843	rps4_1057
mitochondrion	288767	1	209	4	240	0	238	21	718	20	1001	23	913	8.71807e-05	0.165295	0.00705178	0.0241927	2.43072
mitochondrion	235907	682	14	739	10	738	10	1454	69	2504	120	1710	97	9.02103e-05	0.171039	0.984388	0.951761	-0.0331448	nad5_725
mitochondrion	82695	1	102	8	144	8	129	26	242	33	336	29	305	0.000100098	0.189785	0.0402448	0.0910907	1.26341
mitochondrion	300499	2	187	4	218	8	268	0	532	3	794	0	535	0.000101261	0.191991	0.0191952	0.00125471	-0.934634
mitochondrion	316460	3	107	2	81	1	108	0	746	2	1139	0	911	0.000103974	0.197135	0.0201811	0.000584283	-0.971048
mitochondrion	246409	11	302	9	269	13	292	62	1132	99	1638	84	1311	0.000111275	0.210977	0.0367136	0.0563787	0.535636
mitochondrion	292023	0	38	2	36	4	43	0	143	0	134	0	214	0.000112254	0.212833	0.0459127	0	-1
mitochondrion	291856	5	1	7	0	13	2	20	31	18	29	36	54	0.000114519	0.217129	0.9	0.391712	-0.564765	ccmFn2_277
mitochondrion	232633	23	30	29	24	17	27	412	301	616	432	490	395	0.00011921	0.226021	0.455832	0.5731	0.257261	matR_1593
mitochondrion	291838	3	2	6	0	6	2	11	29	5	23	12	55	0.000119652	0.226861	0.783333	0.210892	-0.730776	ccmFn2_259
mitochondrion	209607	12	30	27	26	32	29	53	245	93	376	66	335	0.000120494	0.228456	0.439913	0.180245	-0.590271
mitochondrion	235403	121	7	127	8	94	1	491	113	695	121	629	128	0.000121143	0.229687	0.958509	0.831847	-0.132145	nad5_intron_141949
mitochondrion	209886	44	4686	46	4825	48	5609	90	9371	177	17611	126	11033	0.000124421	0.235902	0.00907701	0.0102515	0.129395
plastid	142230	2575	210	4804	316	3863	235	1643	68	2563	105	2121	91	0.000126976	0.240746	0.935177	0.959921	0.0264586
mitochondrion	189888	148	147	163	162	139	191	398	375	707	617	469	471	0.000133593	0.253292	0.474815	0.515934	0.0865991	ccmFc_406
mitochondrion	166028	889	12	949	8	1258	9	2233	74	4285	115	2862	94	0.00013899	0.263526	0.990406	0.969996	-0.020608	nad6_191
mitochondrion	125273	1	29	2	26	3	53	0	98	0	148	0	158	0.000152101	0.288384	0.0527778	0	-1
mitochondrion	43427	2	88	1	74	3	96	0	226	0	410	0	307	0.000156691	0.297086	0.0219529	0	-1
mitochondrion	182679	14	1170	20	1726	15	1497	39	2690	75	4449	43	2768	0.000168623	0.319709	0.0110666	0.0153887	0.390562
mitochondrion	291285	10	40	5	51	3	63	46	164	54	232	63	268	0.000173986	0.329878	0.11158	0.199397	0.787031
mitochondrion	18307	20	8	30	15	30	25	89	44	228	51	112	18	0.000174351	0.33057	0.642136	0.782639	0.218806	ccmB_128
mitochondrion	243095	24	238	18	189	18	148	48	1619	76	2012	52	1721	0.000174395	0.330652	0.0956644	0.0315072	-0.670649
mitochondrion	161639	0	141	5	98	3	128	0	388	1	520	0	497	0.000175534	0.332813	0.0238148	0.000639795	-0.973135
mitochondrion	18298	25	6	36	15	32	18	110	36	280	44	130	20	0.000176565	0.334768	0.717445	0.828096	0.15423	ccmB_137
mitochondrion	31243	15	34	13	41	14	45	10	122	9	156	8	106	0.000180315	0.341876	0.261384	0.0668262	-0.744337
mitochondrion	160214	196	28	199	35	200	27	1392	605	2441	928	1574	602	0.000201501	0.382046	0.868828	0.71498	-0.177076	rps4_235
mitochondrion	111922	9	43	15	26	10	47	108	159	121	248	87	185	0.000206289	0.391123	0.238123	0.350754	0.472993
mitochondrion	361648	4	316	6	509	6	535	19	762	28	1331	29	1160	0.00021193	0.40182	0.011747	0.0231071	0.967064
mitochondrion	242989	9	805	5	852	5	931	37	3029	67	4988	45	4008	0.000224323	0.425316	0.0074109	0.0121416	0.63835
mitochondrion	361517	11	900	7	758	13	825	23	1432	38	2103	46	1946	0.000236328	0.448078	0.012246	0.0188829	0.541959
mitochondrion	95017	514	8	682	5	584	6	1041	49	1786	59	1164	48	0.000249866	0.473745	0.989076	0.961155	-0.0282295	nad2_961
mitochondrion	21957	7	167	5	165	10	174	15	1330	15	1871	16	1655	0.000258996	0.491056	0.0413298	0.00956029	-0.768683
mitochondrion	189585	116	89	134	116	130	144	324	267	536	343	350	284	0.000274415	0.52029	0.525435	0.570019	0.0848512	ccmFc_103
mitochondrion	316412	1	38	2	43	0	58	28	291	45	515	33	419	0.000286611	0.543414	0.0233618	0.0803801	2.44066
mitochondrion	160717	23	178	13	116	25	166	190	1145	330	1875	296	1509	0.000289081	0.548098	0.115364	0.15199	0.31748
mitochondrion	235676	530	4	709	3	577	6	1487	39	2768	66	1977	74	0.000296228	0.561648	0.992668	0.971691	-0.0211316	nad5_494
mitochondrion	184979	0	87	0	83	0	80	8	191	6	251	3	279	0.000315808	0.598772	0	0.0247285	N/A
mitochondrion	111724	5	7	1	9	3	10	0	64	3	83	3	76	0.000318593	0.604052	0.249145	0.0242861	-0.902522
mitochondrion	239378	2691	31	2885	19	3090	24	7314	158	11488	250	9020	186	0.000326583	0.619201	0.991454	0.979117	-0.0124429	nad7_1057
mitochondrion	245369	12	16	15	14	3	13	61	26	77	51	64	48	0.000332065	0.629596	0.377771	0.624713	0.653683	nad7_leader_-39
mitochondrion	6820	3536	17	4851	11	5087	20	4640	56	8693	81	5234	50	0.000337306	0.639533	0.996346	0.989794	-0.00657605	cox2_557
mitochondrion	17994	25	352	44	422	54	495	81	669	153	1364	107	855	0.000338088	0.641015	0.0863648	0.106695	0.235394	ccmB_441
mitochondrion	23979	6	155	1	101	1	107	0	383	1	428	0	427	0.000339372	0.643449	0.0187768	0.000777001	-0.958619
mitochondrion	18263	19	10	35	11	46	13	177	46	369	49	197	31	0.000371885	0.705094	0.731901	0.846844	0.157047	ccmB_172
mitochondrion	161460	8	78	3	51	9	54	98	456	97	547	132	688	0.000381887	0.724057	0.0971453	0.162831	0.676156
mitochondrion	361972	28	1362	53	1814	54	2229	90	3126	144	5280	128	4419	0.000393343	0.745777	0.0240616	0.0275614	0.145452
mitochondrion	316721	61	25	40	22	41	21	425	160	649	179	539	189	0.000407521	0.772659	0.671918	0.750232	0.116553	ccmFn1_709
mitochondrion	95025	392	8	544	6	473	6	837	51	1437	54	957	57	0.00041881	0.794065	0.985522	0.950046	-0.035997	nad2_953
mitochondrion	49418	67	1935	96	2763	89	2690	33	882	71	1639	38	1056	0.00042264	0.801325	0.0330235	0.0374403	0.133746
mitochondrion	277790	0	4	0	8	0	7	38	123	58	198	36	131	0.000456746	0.865991	0	0.226052	N/A
mitochondrion	210000	1042	1	1321	0	1515	0	3934	20	6850	14	4460	26	0.000467213	0.885837	0.99968	0.995702	-0.00397955	nad4_1010
mitochondrion	219683	5	142	2	141	4	140	0	341	1	656	2	391	0.000468472	0.888223	0.0252591	0.00220371	-0.912756
mitochondrion	308953	390	15	423	18	621	13	286	37	378	34	354	34	0.000473786	0.898297	0.967214	0.905099	-0.0642209	ccmC_656
mitochondrion	215534	743	19	1033	17	1111	19	1712	87	2914	120	2141	145	0.00049446	0.937496	0.980687	0.949553	-0.0317473	nad4_29
mitochondrion	83278	5	398	7	533	7	467	19	664	29	1102	15	774	0.000508862	0.964802	0.0133793	0.024157	0.80555
mitochondrion	99778	3	1	1	2	4	4	0	7	1	18	0	8	0.000523763	0.993054	0.527778	0.0175439	-0.966759
plastid	17941	0	53	5	75	4	68	0	17	0	40	0	24	0.0376552	1	0.0393519	0	-1
plastid	29801	2	56	2	89	4	64	0	17	0	20	0	12	0.115209	1	0.0384281	0	-1
plastid	31016	2	28	7	67	4	71	0	5	0	8	0	4	0.177459	1	0.0715315	0	-1
plastid	47448	2	71	5	133	9	141	0	29	0	45	0	43	0.0104397	1	0.0412097	0	-1
plastid	50563	1	91	3	171	4	148	0	8	0	12	0	9	0.36627	1	0.0181422	0	-1
plastid	50570	3	63	2	85	1	82	0	3	0	7	0	5	0.454202	1	0.0268304	0	-1
plastid	65327	1	140	6	327	3	294	0	14	0	26	0	24	0.269445	1	0.0117371	0	-1
plastid	66814	4	175	4	344	0	336	0	19	0	43	0	19	0.306671	1	0.0112802	0	-1
plastid	87864	2	199	1	226	3	179	0	55	0	80	0	63	0.113416	1	0.0102797	0	-1
plastid	105655	3	140	2	167	2	165	0	58	0	164	0	69	0.0326062	1	0.0149298	0	-1
plastid	107701	4	6	2	10	0	20	0	5	0	23	0	5	0.0434394	1	0.188889	0	-1
plastid	107709	6	14	2	24	12	30	0	6	0	24	0	6	0.00412095	1	0.220879	0	-1
plastid	107712	0	20	2	24	4	37	0	6	0	24	0	6	0.103066	1	0.0581614	0	-1
plastid	107717	5	25	0	30	14	38	0	4	0	20	0	6	0.032868	1	0.145299	0	-1
plastid	107718	4	32	2	40	6	72	0	3	0	20	0	5	0.106317	1	0.0785511	0	-1
plastid	108503	2	321	7	421	6	417	0	20	0	26	0	36	0.226411	1	0.0122438	0	-1
plastid	108580	0	169	6	334	3	239	0	13	0	31	0	27	0.278078	1	0.0100146	0	-1
plastid	115657	0	97	4	243	5	178	0	20	0	40	0	29	0.145405	1	0.0145056	0	-1
plastid	127012	0	44	6	125	4	121	0	9	0	42	0	19	0.0888843	1	0.0259338	0	-1
plastid	127035	0	47	2	134	4	120	0	9	0	44	0	19	0.18143	1	0.0156546	0	-1
plastid	127695	2	74	3	158	4	193	0	15	0	51	0	43	0.0844861	1	0.0217513	0	-1
plastid	128222	6	196	10	395	15	351	0	24	0	52	0	28	0.0345908	1	0.0317926	0	-1
plastid	130069	0	169	6	334	3	239	0	13	0	31	0	27	0.278078	1	0.0100146	0	-1
plastid	130146	2	321	7	400	6	417	0	20	0	26	0	36	0.22254	1	0.0125251	0	-1
plastid	130931	4	32	2	35	6	72	0	3	0	20	0	5	0.102675	1	0.0806961	0	-1
plastid	130932	5	25	0	29	14	38	0	4	0	20	0	6	0.0322574	1	0.145299	0	-1
plastid	130937	0	20	2	24	4	37	0	6	0	24	0	6	0.103066	1	0.0581614	0	-1
plastid	130940	6	14	2	24	12	30	0	6	0	24	0	6	0.00412095	1	0.220879	0	-1
plastid	130948	4	6	2	10	0	20	0	5	0	23	0	5	0.0434394	1	0.188889	0	-1
plastid	132994	3	140	2	166	2	165	0	58	0	164	0	69	0.0325123	1	0.0149533	0	-1
plastid	150785	2	199	1	227	3	179	0	55	0	80	0	63	0.113659	1	0.0102732	0	-1
mitochondrion	127283	0	16	2	15	3	19	0	8	1	109	0	19	0.0576139	1	0.0846702	0.0030303	-0.964211
mitochondrion	185320	0	47	1	38	4	25	0	139	0	146	1	148	0.00570847	1	0.054524	0.00223714	-0.95897
mitochondrion	162947	1	90	0	91	3	72	0	827	2	1443	1	1047	0.00244618	1	0.0169963	0.000779427	-0.954141
mitochondrion	247679	0	18	2	8	2	22	0	69	2	145	0	88	0.0155349	1	0.0944444	0.00453515	-0.951981
mitochondrion	218746	1	34	4	21	0	24	1	179	1	241	0	168	0.00182945	1	0.0628571	0.00322926	-0.948625
mitochondrion	127483	1	11	2	9	2	16	0	8	2	97	0	18	0.0834525	1	0.125421	0.00673401	-0.946309
mitochondrion	219481	1	155	4	167	1	181	1	431	0	996	0	572	0.00155924	1	0.0117655	0.000771605	-0.934418
mitochondrion	47676	0	70	5	66	0	58	0	413	2	706	1	466	0.00298549	1	0.0234742	0.0016554	-0.92948
mitochondrion	214095	0	142	3	122	1	119	0	616	1	756	1	772	0.0172149	1	0.0107778	0.000871555	-0.919134
mitochondrion	316916	1	35	2	32	1	29	1	228	0	308	2	338	0.0099765	1	0.0399782	0.00341639	-0.914544
plastid	136650	3	54	3	81	2	210	0	5	3	351	0	42	0.684746	1	0.0325933	0.00282486	-0.91333
mitochondrion	299316	1	83	3	111	2	121	0	281	2	419	0	280	0.0146616	1	0.0181602	0.00158353	-0.912802
plastid	101999	3	54	3	84	2	210	0	5	3	351	0	42	0.687692	1	0.0321828	0.00282486	-0.912224
mitochondrion	161986	1	55	2	69	0	44	0	670	3	1040	1	852	0.0168288	1	0.0153421	0.00134955	-0.912036
mitochondrion	70447	5	90	1	53	7	93	1	117	1	208	0	156	0.000860006	1	0.04705	0.00441976	-0.906063
mitochondrion	165290	7	35	1	23	2	52	0	91	2	147	1	94	0.00282068	1	0.0817901	0.00798304	-0.902396
mitochondrion	159621	0	51	1	24	1	34	2	561	1	801	1	514	0.0776817	1	0.0228571	0.00224701	-0.901693
mitochondrion	5817	4	59	0	43	3	36	2	127	0	278	0	129	0.00320444	1	0.046805	0.00516796	-0.889585
plastid	110425	10	380	23	747	28	739	0	44	1	97	0	72	0.0652687	1	0.0306723	0.00340136	-0.889107
mitochondrion	48675	2	95	5	87	4	56	1	196	2	297	1	232	0.00224758	1	0.047211	0.00535232	-0.88663
mitochondrion	329655	2	49	2	23	3	40	0	118	2	193	2	169	0.0130727	1	0.0629944	0.00731744	-0.88384
mitochondrion	292193	3	16	2	19	0	20	1	53	0	38	1	88	0.0459646	1	0.0843776	0.00991816	-0.882455
plastid	120796	14	597	26	1308	19	956	0	89	1	132	0	120	0.0602709	1	0.0206302	0.00250627	-0.878515
plastid	128224	7	186	19	355	25	321	0	23	1	48	0	27	0.0965742	1	0.0531086	0.00680272	-0.871909
plastid	17939	2	52	7	72	5	70	0	19	1	39	0	24	0.101638	1	0.0641038	0.00833333	-0.870002
plastid	101908	5	149	8	281	6	514	0	15	8	821	0	136	0.657259	1	0.0238959	0.00321673	-0.865386
plastid	136741	5	149	8	282	6	514	0	15	8	821	0	136	0.657544	1	0.0238641	0.00321673	-0.865206
mitochondrion	21789	0	114	3	89	0	83	1	712	0	1114	3	883	0.0607537	1	0.0108696	0.00159618	-0.853152
mitochondrion	99263	2	1	2	6	4	2	0	9	1	8	1	7	0.0169081	1	0.527778	0.0787037	-0.850877
mitochondrion	207672	1	83	3	57	1	53	1	343	4	435	0	418	0.0329152	1	0.0268078	0.0040062	-0.850558
mitochondrion	310342	0	1	0	1	1	0	3	35	4	76	1	46	0.193391	1	0.333333	0.0500747	-0.849776
plastid	101926	1	4	3	4	5	11	2	12	0	4	0	2	0.243892	1	0.31369	0.047619	-0.848197
plastid	136723	1	4	3	4	5	11	2	12	0	4	0	2	0.243892	1	0.31369	0.047619	-0.848197
mitochondrion	54288	0	1	1	2	0	3	3	126	2	157	2	132	0.171299	1	0.111111	0.0169199	-0.847721
mitochondrion	260759	0	1	1	2	0	3	3	126	2	157	2	132	0.171299	1	0.111111	0.0169199	-0.847721
mitochondrion	247670	5	27	1	33	0	45	1	81	3	179	0	112	0.0582379	1	0.0618873	0.00955955	-0.845533
mitochondrion	60081	3	92	0	80	0	69	1	535	0	906	2	659	0.0434066	1	0.0105263	0.00163046	-0.845106
mitochondrion	239098	1	5	0	5	1	5	2	85	1	144	3	126	0.0947659	1	0.111111	0.0177136	-0.840577
mitochondrion	58284	2	12	5	6	0	13	2	34	2	48	0	50	0.0168074	1	0.199134	0.0318519	-0.840048
mitochondrion	290971	2	91	1	81	1	100	1	320	2	515	0	475	0.0625754	1	0.0145338	0.00232791	-0.839828
mitochondrion	165329	2	51	3	105	1	63	0	84	0	100	1	72	0.0888969	1	0.0270462	0.00456621	-0.83117
mitochondrion	113912	0	5	1	7	0	10	0	176	3	272	2	192	0.286032	1	0.0416667	0.00707279	-0.830253
mitochondrion	22429	5	161	1	152	1	152	4	1171	2	1756	4	1429	0.00664082	1	0.0143975	0.00244442	-0.830219
mitochondrion	219223	6	305	5	336	4	372	1	775	5	1589	3	904	0.00310699	1	0.0148646	0.00257768	-0.826589
mitochondrion	219550	2	364	7	317	3	347	2	1000	4	1771	2	1031	0.00524354	1	0.0118803	0.00206188	-0.826445
mitochondrion	316726	4	84	0	62	2	65	2	598	3	841	5	739	0.0144371	1	0.0251018	0.00453609	-0.819292
mitochondrion	111731	2	3	0	2	0	3	3	63	1	76	1	67	0.0646489	1	0.133333	0.0243825	-0.817131
mitochondrion	47177	1	35	0	46	2	30	1	279	4	528	2	356	0.144944	1	0.0300926	0.00555894	-0.815272
plastid	99388	8	181	5	305	10	183	0	96	2	96	0	120	0.0649902	1	0.0367568	0.00680272	-0.814926
plastid	125405	1	98	4	180	3	147	0	55	0	76	1	103	0.229251	1	0.01728	0.00320513	-0.814519
mitochondrion	213851	3	157	3	145	2	140	2	569	4	787	1	767	0.0162338	1	0.0177016	0.0032872	-0.814299
plastid	139261	8	181	5	304	10	185	0	96	2	96	0	120	0.0651218	1	0.0365971	0.00680272	-0.814119
mitochondrion	214634	1	74	3	69	1	72	2	376	2	505	2	505	0.0492938	1	0.0228995	0.00439352	-0.80814
mitochondrion	308873	11	236	15	235	14	349	1	243	5	405	4	338	0.000844717	1	0.0477006	0.0093298	-0.804409	ccmC_576
mitochondrion	242479	1	22	0	39	1	19	1	175	2	244	1	221	0.27862	1	0.0311594	0.00610547	-0.804057
mitochondrion	241972	1	72	2	69	0	61	0	259	2	362	1	344	0.167348	1	0.0139559	0.00279769	-0.799534
mitochondrion	219342	5	229	9	253	6	266	3	678	9	1335	4	806	0.00144098	1	0.0259258	0.00534666	-0.793771
mitochondrion	61985	0	4	2	1	0	1	1	43	7	51	0	42	0.162017	1	0.222222	0.0478056	-0.784875
plastid	128218	3	113	2	214	0	160	0	72	1	131	0	125	0.361305	1	0.0117071	0.00252525	-0.784298
mitochondrion	210736	0	19	1	13	1	18	4	143	0	189	0	258	0.166863	1	0.0413534	0.00907029	-0.780664
mitochondrion	230366	0	13	0	10	1	12	0	234	4	355	2	347	0.376654	1	0.025641	0.00562424	-0.780655
mitochondrion	23590	7	281	4	182	5	226	4	1051	5	1233	10	1371	0.00355659	1	0.0224853	0.00502379	-0.776575
plastid	100163	1	20	6	34	4	30	0	12	1	13	0	14	0.15746	1	0.105089	0.0238095	-0.773434
plastid	138486	1	20	6	34	4	30	0	12	1	13	0	14	0.15746	1	0.105089	0.0238095	-0.773434
mitochondrion	159143	0	61	0	32	1	24	4	764	2	1204	2	842	0.533485	1	0.0133333	0.00307879	-0.769091
mitochondrion	56230	1	0	0	3	0	2	7	61	5	60	4	71	0.69126	1	0.333333	0.0777325	-0.766802
mitochondrion	258817	1	0	0	3	0	2	7	61	5	60	4	71	0.69126	1	0.333333	0.0777325	-0.766802
mitochondrion	210037	0	22	6	16	0	8	2	100	3	101	2	129	0.024061	1	0.0909091	0.0212404	-0.766356
mitochondrion	165286	8	42	1	37	11	70	1	94	5	143	3	93	0.00750835	1	0.107373	0.0251867	-0.765427
plastid	127671	3	31	2	76	4	76	0	9	1	25	0	19	0.499408	1	0.0546254	0.0128205	-0.765301
plastid	100165	5	23	9	32	5	33	0	13	2	14	0	16	0.0854246	1	0.176554	0.0416667	-0.764001
mitochondrion	49089	3	87	1	142	1	96	1	301	1	394	2	321	0.148697	1	0.0168785	0.00401162	-0.762324
mitochondrion	244145	1	43	0	28	1	25	0	302	4	327	1	401	0.254321	1	0.0203963	0.00485738	-0.761849
mitochondrion	231259	3	217	3	202	3	189	5	1284	8	1784	3	1380	0.0248873	1	0.0146318	0.00350415	-0.760512
mitochondrion	316075	3	54	0	60	1	47	2	414	5	584	2	462	0.128322	1	0.0244883	0.005869	-0.760335
plastid	63210	2	250	7	514	5	525	0	105	0	186	1	134	0.198929	1	0.0102687	0.00246914	-0.759548
mitochondrion	127477	7	14	9	10	5	19	0	10	16	99	2	17	0.162222	1	0.33845	0.0814645	-0.759301
mitochondrion	23813	5	452	6	384	3	327	6	2132	7	2300	7	2585	0.00656213	1	0.0118055	0.00284707	-0.758835
plastid	102177	2	172	5	353	4	695	0	24	9	1182	0	244	0.825043	1	0.0103944	0.00251889	-0.757668
plastid	136472	2	172	5	353	4	695	0	24	9	1181	0	244	0.824636	1	0.0103944	0.00252101	-0.757465
mitochondrion	361631	7	317	4	440	6	527	2	695	4	1108	4	1076	0.019345	1	0.013957	0.00339009	-0.757105
plastid	138484	5	23	8	32	5	33	0	13	2	14	0	16	0.100015	1	0.17005	0.0416667	-0.754974
mitochondrion	231262	4	218	4	199	5	190	7	1289	11	1785	6	1399	0.00980098	1	0.0211212	0.00526547	-0.750702
mitochondrion	316984	0	44	0	34	2	36	2	310	1	437	2	436	0.271008	1	0.0175439	0.00441986	-0.748068
mitochondrion	318333	1	1	0	6	0	3	4	60	3	65	1	50	0.732934	1	0.166667	0.0420752	-0.747549
mitochondrion	289227	1	16	1	13	0	7	1	110	1	132	2	120	0.206622	1	0.0434174	0.0109737	-0.74725
mitochondrion	161130	2	66	0	36	1	53	2	496	3	606	2	614	0.131224	1	0.0159768	0.00406298	-0.745695
mitochondrion	81783	3	17	1	8	1	15	0	46	3	61	2	54	0.148839	1	0.10787	0.0275298	-0.744788
plastid	87037	2	533	9	689	10	655	0	69	1	121	0	66	0.480007	1	0.0105566	0.00273224	-0.741183
mitochondrion	57845	4	93	1	88	0	73	1	205	1	206	1	237	0.154561	1	0.017491	0.00462899	-0.735351
mitochondrion	20017	1	71	1	28	1	45	0	122	2	270	2	172	0.403986	1	0.0233703	0.0062824	-0.73118
mitochondrion	228891	0	12	0	5	1	2	1	113	8	133	3	115	0.924549	1	0.111111	0.0303111	-0.7272
mitochondrion	93550	1	64	1	64	1	66	1	160	1	320	1	312	0.244821	1	0.0152315	0.00417378	-0.725978
mitochondrion	98286	9	170	12	262	11	207	5	360	9	593	5	446	0.00347035	1	0.0481779	0.0132451	-0.725079
mitochondrion	231947	0	72	0	44	2	42	4	604	2	1017	3	747	0.350334	1	0.0151515	0.00418055	-0.724084
mitochondrion	219529	3	215	2	215	7	239	2	686	9	1245	3	709	0.0518479	1	0.0171444	0.00476583	-0.722019
mitochondrion	187677	1	20	0	16	2	7	3	92	3	154	3	119	0.38376	1	0.0899471	0.0250925	-0.721031
mitochondrion	25768	2	208	2	158	2	130	2	701	3	1036	4	839	0.129938	1	0.0123918	0.00349243	-0.718165
mitochondrion	58279	0	12	3	7	0	12	1	29	0	41	2	37	0.330953	1	0.1	0.0282051	-0.717949
mitochondrion	316401	0	34	2	45	0	55	1	292	1	551	3	432	0.299832	1	0.0141844	0.00404037	-0.715154
mitochondrion	23849	4	366	2	328	5	277	9	1725	4	1944	6	2213	0.0419861	1	0.011534	0.00331587	-0.712512
mitochondrion	31157	2	52	1	56	3	72	0	51	3	107	0	68	0.460904	1	0.031527	0.00909091	-0.711647
mitochondrion	271176	2	52	1	56	3	72	0	51	3	107	0	68	0.460904	1	0.031527	0.00909091	-0.711647
mitochondrion	222475	3	194	2	167	1	146	4	837	6	1178	0	755	0.144369	1	0.0112885	0.0032746	-0.709917
mitochondrion	161635	3	155	0	119	3	153	1	433	2	579	3	558	0.134922	1	0.0127394	0.00369803	-0.709717
mitochondrion	206814	5	35	3	38	8	39	11	246	6	350	14	277	0.00980493	1	0.122794	0.0359218	-0.707464
plastid	102301	2	223	6	307	14	437	0	27	3	777	2	145	0.524422	1	0.0197001	0.0058172	-0.704712
plastid	136348	2	223	6	307	14	437	0	27	3	777	2	145	0.524422	1	0.0197001	0.0058172	-0.704712
mitochondrion	32498	2	17	4	20	3	19	1	51	2	107	4	44	0.0482485	1	0.136098	0.0403042	-0.703858
mitochondrion	325320	0	22	2	20	0	33	1	101	3	170	0	118	0.534911	1	0.030303	0.00904832	-0.701405
plastid	71904	3	157	3	326	2	310	0	135	3	471	1	254	0.506241	1	0.0114263	0.00341689	-0.700961
mitochondrion	210039	8	23	13	16	9	7	14	97	19	98	14	132	0.00190443	1	0.422947	0.128137	-0.697039
plastid	124142	5	162	5	281	3	224	0	59	3	160	0	136	0.42397	1	0.0202128	0.00613497	-0.696481
mitochondrion	229733	0	12	1	14	2	15	3	115	2	134	2	124	0.214611	1	0.0614379	0.0186675	-0.696156
mitochondrion	219672	1	128	4	119	2	124	2	286	4	555	1	333	0.180911	1	0.0187151	0.00569803	-0.695538
mitochondrion	308678	8	13	9	21	7	22	4	20	3	33	1	29	0.0210408	1	0.307444	0.0944444	-0.692808	ccmC_381
mitochondrion	290976	6	84	3	75	5	91	8	310	5	488	6	453	0.0250598	1	0.0524038	0.0161237	-0.692318
mitochondrion	242232	1	82	3	108	1	72	2	383	2	588	4	517	0.151426	1	0.0175913	0.00542073	-0.691852
plastid	58622	5	292	9	866	3	935	0	133	3	317	0	241	0.534499	1	0.0101063	0.003125	-0.690788
mitochondrion	346543	1	71	1	39	1	45	0	122	2	270	2	172	0.457891	1	0.0202093	0.0062824	-0.689134
plastid	100167	11	26	13	41	7	34	1	14	2	18	1	17	0.0695039	1	0.236257	0.0740741	-0.686468
plastid	138482	11	26	13	41	7	34	1	14	2	18	1	17	0.0695039	1	0.236257	0.0740741	-0.686468
mitochondrion	84548	25	295	27	313	18	321	14	514	13	608	10	511	0.000808961	1	0.0702114	0.0222143	-0.683608
mitochondrion	48560	0	52	0	49	2	24	1	171	1	281	3	197	0.687803	1	0.025641	0.00812002	-0.683319
plastid	49958	1	5	2	10	2	15	0	2	1	6	0	5	0.669908	1	0.150327	0.047619	-0.68323
mitochondrion	80253	5	131	2	97	0	145	2	364	5	548	2	562	0.175217	1	0.0189889	0.00601739	-0.68311
mitochondrion	233280	5	139	3	167	2	135	7	1211	13	1890	13	1466	0.06225	1	0.0223226	0.00712272	-0.680919
mitochondrion	316410	3	36	6	41	5	53	8	313	21	540	14	436	0.0326009	1	0.0969298	0.0311555	-0.678577
mitochondrion	190976	1	36	2	21	3	23	4	128	4	196	4	163	0.205116	1	0.0764561	0.0247517	-0.676262
mitochondrion	242038	1	100	0	104	2	86	2	401	2	546	1	506	0.356683	1	0.0108761	0.00352827	-0.675594
mitochondrion	307302	2	3	3	6	1	4	1	10	3	11	0	9	0.237732	1	0.311111	0.101732	-0.673006
mitochondrion	79283	2	39	0	29	2	60	0	90	1	124	3	158	0.363423	1	0.0270129	0.00887785	-0.671347
mitochondrion	307454	4	17	1	14	5	15	3	44	1	53	4	43	0.0867999	1	0.169048	0.0558182	-0.669808
mitochondrion	141205	2	13	0	15	0	25	0	29	9	194	0	66	0.762164	1	0.0444444	0.0147783	-0.667488
mitochondrion	159702	1	38	1	31	1	32	7	406	7	668	1	533	0.279296	1	0.0290647	0.00973073	-0.665204
mitochondrion	230850	7	75	3	73	4	55	13	558	22	939	13	667	0.0373556	1	0.064212	0.0215925	-0.663731
mitochondrion	244008	2	48	7	60	3	54	11	592	21	775	18	790	0.0405987	1	0.0657031	0.0223004	-0.660588
mitochondrion	81011	1	0	2	8	0	4	6	27	4	30	3	24	0.927254	1	0.4	0.136859	-0.657853
mitochondrion	189414	3	126	0	173	2	182	0	273	3	535	2	322	0.466344	1	0.0113751	0.00391635	-0.655709
mitochondrion	163361	3	24	4	21	13	32	13	245	29	356	20	275	0.00787297	1	0.186667	0.064503	-0.654448
mitochondrion	127481	3	15	2	9	3	18	0	8	6	96	2	16	0.492805	1	0.163781	0.0566449	-0.654142
mitochondrion	316496	7	116	6	88	5	112	14	816	23	1272	23	948	0.0366759	1	0.0544918	0.0194383	-0.64328	ccmFn1_484
mitochondrion	24679	24	948	12	866	16	1050	8	1308	15	2347	13	1876	0.0100037	1	0.0177894	0.00643718	-0.638145
mitochondrion	316280	1	31	0	30	0	38	1	364	3	600	2	551	0.639038	1	0.0104167	0.00377716	-0.637392
mitochondrion	18686	2	57	3	54	0	66	2	105	1	224	1	119	0.291445	1	0.0288433	0.0104898	-0.636318
mitochondrion	48652	14	65	15	41	7	37	13	150	19	220	13	192	0.0129387	1	0.201388	0.0742224	-0.631445
mitochondrion	165333	6	56	5	112	0	74	0	85	4	99	1	77	0.337614	1	0.0465031	0.0172185	-0.629734
mitochondrion	165356	7	126	6	227	6	164	0	103	5	147	1	103	0.364278	1	0.0378923	0.01417	-0.626044
mitochondrion	190872	4	12	6	20	4	17	11	97	9	134	12	127	0.0652588	1	0.223748	0.0837066	-0.62589
plastid	106613	3	350	6	432	6	719	0	44	3	514	1	177	0.951851	1	0.0101577	0.0038069	-0.62522
mitochondrion	244151	3	39	1	28	1	22	3	248	9	267	4	343	0.22239	1	0.0497965	0.0186961	-0.62455
mitochondrion	189785	5	295	4	402	3	442	3	988	9	1662	5	1222	0.209472	1	0.0110868	0.00416274	-0.624532
plastid	132036	3	350	6	435	6	719	0	44	3	514	1	177	0.953288	1	0.0101266	0.0038069	-0.624071
mitochondrion	127872	0	69	1	56	9	60	0	42	4	167	2	60	0.495118	1	0.0493262	0.01855	-0.623933
mitochondrion	165687	1	37	1	21	0	41	3	199	5	404	0	253	0.659592	1	0.0239234	0.00902547	-0.622735
mitochondrion	25414	3	120	0	89	1	58	1	369	0	573	6	459	0.296026	1	0.0137798	0.00520198	-0.622493
mitochondrion	76382	0	11	0	4	2	2	6	63	8	134	5	96	0.813397	1	0.166667	0.0642665	-0.614401
mitochondrion	45104	0	71	1	64	1	65	3	317	0	434	1	403	0.469519	1	0.0101787	0.00395008	-0.611927
mitochondrion	247631	3	252	7	329	5	296	3	312	4	587	1	353	0.182205	1	0.0164031	0.00637229	-0.61152
mitochondrion	244147	2	43	0	29	1	23	3	292	5	314	3	385	0.367228	1	0.0287037	0.0111918	-0.610092
mitochondrion	245559	2	114	2	139	2	147	5	419	1	529	2	519	0.278853	1	0.0149495	0.00583934	-0.609397
mitochondrion	345310	1	0	0	2	1	0	2	9	4	11	3	6	0.53622	1	0.666667	0.260606	-0.609091
mitochondrion	17934	34	319	43	397	41	470	30	591	37	1124	21	747	0.00126866	1	0.0914265	0.0358407	-0.607984	ccmB_502
mitochondrion	79341	1	10	1	8	0	17	1	43	1	40	2	60	0.720186	1	0.0673401	0.0264585	-0.607091
mitochondrion	292046	1	52	0	36	2	65	0	175	2	165	2	275	0.39387	1	0.0162396	0.00639875	-0.605977
mitochondrion	216055	3	93	1	77	1	84	3	469	4	535	5	596	0.325363	1	0.0186117	0.00736552	-0.604254
mitochondrion	45361	1	101	0	104	3	103	4	482	4	744	1	654	0.348087	1	0.0127019	0.00503492	-0.60361
mitochondrion	219381	44	208	29	225	39	228	29	624	73	1222	59	762	0.00108559	1	0.144948	0.0575482	-0.602973
mitochondrion	219588	29	349	33	255	33	295	38	807	56	1513	31	847	0.00311178	1	0.0973042	0.0386565	-0.602726	mttb_177
mitochondrion	157688	0	41	1	22	0	23	5	492	5	685	0	491	0.788122	1	0.0144928	0.00576891	-0.601945
mitochondrion	99270	11	9	43	21	28	28	4	9	5	13	1	9	0.0170769	1	0.573958	0.22849	-0.601905
mitochondrion	49285	4	370	8	444	6	383	3	455	5	735	2	481	0.182939	1	0.0146062	0.00581592	-0.601817
mitochondrion	233460	1	72	1	62	1	42	2	370	5	640	4	491	0.510238	1	0.0176092	0.0070697	-0.598521
mitochondrion	234851	3	40	2	47	0	53	6	264	4	438	6	449	0.338018	1	0.0368613	0.0148196	-0.597963
mitochondrion	307462	7	13	3	10	5	15	4	41	5	37	6	41	0.105191	1	0.276923	0.111865	-0.596042
mitochondrion	18489	13	211	17	182	14	237	4	328	17	611	19	437	0.0697607	1	0.0664132	0.0269283	-0.594534
mitochondrion	98036	19	534	16	660	11	525	6	897	19	1487	12	937	0.0456844	1	0.026183	0.0106352	-0.593813
plastid	94776	3	149	1	152	1	137	0	41	1	72	0	50	0.762591	1	0.0111731	0.00456621	-0.591319
plastid	143873	3	149	1	152	1	137	0	41	1	72	0	50	0.762591	1	0.0111731	0.00456621	-0.591319
mitochondrion	300617	1	138	6	125	4	162	4	315	9	461	0	287	0.40377	1	0.0256974	0.0105627	-0.588958
plastid	58609	3	183	10	565	11	570	0	75	2	224	2	152	0.470317	1	0.0174844	0.00727886	-0.583694
mitochondrion	47995	2	73	0	61	2	46	1	339	11	528	2	381	0.589768	1	0.0227778	0.00952376	-0.581884
mitochondrion	288470	3	106	3	142	4	125	6	381	6	655	5	575	0.216117	1	0.0264068	0.0110672	-0.580894
mitochondrion	243097	2	263	0	205	4	164	4	1768	14	2222	9	1865	0.471892	1	0.0104522	0.00444036	-0.575176
plastid	70182	20	2112	42	4095	50	3558	3	906	9	1637	7	1270	0.09673	1	0.0111304	0.00474991	-0.57325
mitochondrion	189802	6	362	4	413	4	481	6	998	6	1748	7	1341	0.201398	1	0.0113814	0.00486324	-0.572701
mitochondrion	18111	13	163	14	176	11	201	8	284	10	580	16	374	0.0592719	1	0.0664782	0.0284574	-0.57193
mitochondrion	219304	15	198	6	253	5	247	11	528	15	1060	9	620	0.124626	1	0.0378099	0.0162234	-0.570923
mitochondrion	6735	42	3567	43	4363	73	4835	22	4746	42	8059	30	5167	0.00374646	1	0.0120902	0.0051904	-0.570694
mitochondrion	41630	1	194	2	160	3	207	1	308	3	373	1	402	0.471843	1	0.0105865	0.00456545	-0.568749
mitochondrion	321801	1	194	2	160	3	207	1	308	3	373	1	402	0.471843	1	0.0105865	0.00456545	-0.568749
mitochondrion	207327	1	39	0	44	1	44	3	179	1	255	0	191	0.57533	1	0.0157407	0.00679659	-0.568217
mitochondrion	307126	1	59	2	85	3	73	2	189	5	345	3	315	0.399164	1	0.0263763	0.011397	-0.567909
mitochondrion	127326	7	10	13	9	11	20	2	6	21	130	5	20	0.0714159	1	0.452504	0.196358	-0.566065
mitochondrion	219700	1	86	2	105	3	85	2	231	6	398	1	219	0.537102	1	0.0214256	0.00932688	-0.564685
mitochondrion	17845	0	225	4	273	5	304	2	486	4	892	3	625	0.284163	1	0.0102072	0.00444657	-0.56437
plastid	102326	4	279	6	409	20	595	0	31	5	1111	5	220	0.665612	1	0.0203708	0.00890084	-0.563059
plastid	136323	4	279	6	415	20	595	0	31	5	1111	5	220	0.668154	1	0.0203021	0.00890084	-0.561581
mitochondrion	76511	2	4	0	6	1	3	10	79	10	135	10	124	0.450959	1	0.194444	0.0853173	-0.561225
mitochondrion	156119	2	19	1	5	1	5	11	202	19	223	15	232	0.589002	1	0.142857	0.0636281	-0.554603
mitochondrion	219278	8	228	5	284	10	296	9	689	15	1294	10	758	0.15108	1	0.0279597	0.012458	-0.554431
plastid	135872	146	12891	154	14133	164	15238	5	607	1	682	5	1007	0.143426	1	0.0108753	0.00485826	-0.553276
plastid	102777	146	12889	154	14152	164	15237	5	606	1	682	5	1007	0.144232	1	0.0108713	0.00486272	-0.552703
mitochondrion	189963	9	273	8	273	6	300	13	686	17	1274	4	940	0.141566	1	0.0266642	0.0120011	-0.549916
mitochondrion	231630	1	105	2	106	1	77	6	1092	13	1607	6	1222	0.479191	1	0.013591	0.00612506	-0.54933
mitochondrion	17947	6	367	7	454	15	533	11	695	11	1278	2	833	0.11209	1	0.0195475	0.00883656	-0.547944
mitochondrion	314086	1	2	0	1	0	2	7	82	8	147	2	93	0.449194	1	0.111111	0.0504391	-0.546048
mitochondrion	222680	1	132	3	144	1	101	2	407	7	698	1	416	0.556862	1	0.012577	0.00573905	-0.543686
mitochondrion	111643	2	169	2	155	1	163	1	330	5	598	1	375	0.668885	1	0.0101774	0.00465753	-0.542367
mitochondrion	232896	4	138	4	115	1	118	17	1498	27	2409	19	1915	0.291155	1	0.0233953	0.0107097	-0.542229
mitochondrion	97595	3	89	3	92	5	67	9	323	9	461	6	392	0.339748	1	0.044544	0.0204442	-0.541033
mitochondrion	274676	1	45	0	53	2	57	0	144	3	166	1	125	0.64368	1	0.0185458	0.00856266	-0.538297
mitochondrion	307980	2	65	3	62	2	86	2	80	0	86	2	91	0.580762	1	0.0329106	0.0152985	-0.535149
mitochondrion	219565	1	387	4	330	6	361	5	1043	11	1851	4	1076	0.438467	1	0.0103007	0.00479411	-0.534585
mitochondrion	189713	11	248	11	350	14	453	10	965	32	1707	24	1220	0.161886	1	0.0343068	0.0159835	-0.534103
mitochondrion	294853	0	36	3	24	0	49	9	340	3	679	9	407	0.746676	1	0.037037	0.0172738	-0.533607
plastid	124126	4	31	11	118	19	85	1	20	2	37	2	23	0.299398	1	0.127416	0.0596337	-0.531978
mitochondrion	305508	0	5	0	3	1	2	2	31	1	33	2	28	0.851105	1	0.111111	0.0522282	-0.529947
mitochondrion	161448	1	64	0	39	1	44	3	483	4	530	3	713	0.591035	1	0.0125356	0.00595114	-0.525261
mitochondrion	331757	16	303	15	232	23	243	31	975	40	1266	42	1255	0.0924066	1	0.0657839	0.0312751	-0.524578	rpl16_43_2nd
mitochondrion	191738	17	557	9	514	7	655	9	1084	18	2040	15	1438	0.205041	1	0.0191331	0.00910135	-0.524313
mitochondrion	235213	2	90	0	60	2	54	3	314	4	444	4	440	0.559883	1	0.0191511	0.00913377	-0.523069
mitochondrion	266267	2	11	2	8	4	7	2	15	3	27	3	21	0.412324	1	0.239161	0.114216	-0.522431
plastid	82600	0	24	0	61	5	31	0	13	3	42	0	20	0.8314	1	0.0462963	0.0222222	-0.52
mitochondrion	23327	16	304	15	235	23	243	32	979	40	1266	42	1257	0.103664	1	0.0654887	0.0315374	-0.51843	rpl16_43
mitochondrion	28206	78	4695	85	6450	109	7378	68	8910	135	17016	60	10441	0.0133361	1	0.0146358	0.00705302	-0.518098
plastid	74397	29	561	34	757	76	942	2	95	4	236	6	133	0.316125	1	0.0555974	0.0268169	-0.517659
plastid	14969	2	183	2	234	3	209	1	61	0	76	0	124	0.486869	1	0.0111454	0.00537634	-0.51762
mitochondrion	60019	11	60	10	50	10	43	28	367	64	557	35	448	0.126467	1	0.170092	0.0821365	-0.517105
mitochondrion	235794	12	858	18	902	14	871	16	2184	29	3560	23	2676	0.125038	1	0.0163925	0.00795822	-0.514521
mitochondrion	163978	0	95	0	94	3	87	3	491	6	714	1	523	0.714056	1	0.0111111	0.0054382	-0.510562
mitochondrion	143293	0	72	1	50	1	65	2	171	0	401	2	363	0.599012	1	0.0115865	0.00568005	-0.509768
mitochondrion	316545	1	63	1	61	0	61	2	478	2	781	6	672	0.678487	1	0.0105847	0.00519017	-0.509653
mitochondrion	291238	2	72	0	72	2	78	3	269	3	325	2	363	0.570502	1	0.0173423	0.00855174	-0.506887
plastid	4126	1	53	5	102	6	92	0	9	0	33	1	15	0.511083	1	0.0421573	0.0208333	-0.505819
mitochondrion	285300	1	4	0	4	1	4	2	21	1	41	2	21	0.518318	1	0.133333	0.0659075	-0.505694
mitochondrion	21873	4	289	6	193	5	174	23	1379	14	1687	17	1513	0.387866	1	0.0239119	0.0119156	-0.501688	rps3_126
plastid	62933	5	113	1	212	4	224	0	8	0	41	1	30	0.96457	1	0.0215372	0.0107527	-0.500739
mitochondrion	213630	24	128	40	130	42	126	39	417	108	569	42	497	0.0354469	1	0.214396	0.107659	-0.497852
mitochondrion	286143	0	8	1	3	0	3	0	25	2	40	3	35	0.97856	1	0.0833333	0.0421888	-0.493734
mitochondrion	255418	3	51	0	41	0	57	4	189	2	267	0	198	0.59934	1	0.0185185	0.00938678	-0.493114
mitochondrion	232636	22	36	30	29	22	26	176	608	267	863	216	753	0.0034855	1	0.448706	0.227894	-0.492108	matR_1596
mitochondrion	222631	3	154	6	153	2	118	16	683	9	1154	5	736	0.297287	1	0.0245036	0.0124587	-0.491556
mitochondrion	182948	10	458	12	525	8	394	8	843	15	1563	14	1014	0.260693	1	0.0212048	0.0108417	-0.488715
plastid	56757	1	204	13	272	9	214	1	45	1	90	1	71	0.50863	1	0.0302836	0.015539	-0.486884
mitochondrion	218102	0	40	0	29	1	30	1	241	1	366	3	306	0.848822	1	0.0107527	0.00552192	-0.486461
mitochondrion	165284	7	336	3	520	8	443	1	146	2	223	1	145	0.702035	1	0.0146276	0.00751364	-0.486336
mitochondrion	222664	1	174	3	166	1	103	3	577	9	1016	2	646	0.665941	1	0.011027	0.00567977	-0.484924
mitochondrion	165677	2	16	2	10	0	25	5	130	11	219	9	145	0.918362	1	0.0925926	0.0477682	-0.484103
plastid	102322	2	280	4	394	8	579	0	28	1	1048	3	198	0.673607	1	0.010257	0.00529289	-0.483974
mitochondrion	211876	1	16	1	10	0	15	3	163	4	185	7	177	0.787452	1	0.0499109	0.0257599	-0.483881
plastid	151612	2	533	9	689	10	655	0	69	2	120	0	66	0.94781	1	0.0105566	0.00546448	-0.482365
mitochondrion	127119	3	139	2	131	0	231	0	74	2	162	1	152	0.862975	1	0.0120548	0.00624369	-0.482057
plastid	27928	1	52	4	108	2	88	0	14	0	21	1	24	0.818566	1	0.0256015	0.0133333	-0.479197
mitochondrion	243293	1	136	2	127	2	110	6	1050	13	1499	9	1290	0.658053	1	0.0135534	0.00706937	-0.478407
mitochondrion	266458	2	5	2	3	1	2	2	5	3	9	0	10	0.510805	1	0.339683	0.178571	-0.474299
mitochondrion	213449	11	858	19	1068	17	1133	14	1977	35	3663	17	2312	0.278316	1	0.0149734	0.00793183	-0.470271
mitochondrion	80093	7	75	4	67	5	87	5	271	19	412	15	344	0.500999	1	0.0653506	0.0346607	-0.469619
mitochondrion	49246	26	185	21	201	21	175	15	281	36	391	12	301	0.245044	1	0.10832	0.0577745	-0.466632
mitochondrion	361033	7	140	4	213	21	309	6	286	16	426	6	458	0.285442	1	0.0432295	0.023226	-0.462728
mitochondrion	307235	3	2	5	2	9	2	9	8	6	9	5	18	0.0448397	1	0.710823	0.382268	-0.462218
mitochondrion	26811	10	468	6	419	3	367	5	930	14	1417	9	1099	0.450995	1	0.0143821	0.00775124	-0.461049
mitochondrion	241321	41	40	29	20	28	28	106	264	156	322	109	328	0.00533173	1	0.53267	0.287425	-0.460407
plastid	120686	26	458	71	1096	61	937	2	77	11	210	3	147	0.537774	1	0.0585603	0.0316967	-0.458734
mitochondrion	186571	2	33	0	35	0	13	0	140	1	198	4	150	0.571132	1	0.0190476	0.0103331	-0.457515
plastid	121709	3	130	1	166	2	165	0	30	1	43	0	31	0.984302	1	0.0135068	0.00757576	-0.439116
mitochondrion	235391	4	94	0	94	1	80	2	435	9	570	5	509	0.722519	1	0.0177207	0.00994944	-0.43854
mitochondrion	161554	3	138	1	118	4	121	4	512	6	553	9	545	0.672517	1	0.02056	0.011577	-0.436918
mitochondrion	217231	13	43	6	52	10	38	40	331	46	477	51	410	0.356951	1	0.181308	0.102133	-0.436687
plastid	67131	44	1405	68	2115	50	1933	2	144	2	221	6	223	0.567996	1	0.02891	0.0162894	-0.436548
mitochondrion	165031	10	237	2	357	9	304	0	71	3	99	1	77	0.989978	1	0.024937	0.0140774	-0.435479
mitochondrion	24816	18	1265	21	1027	21	1263	17	1583	28	2747	15	1879	0.439274	1	0.0168076	0.00954495	-0.432107
plastid	66300	805	4866	1194	8041	1191	7562	69	830	143	1638	107	1330	0.0558582	1	0.13577	0.0771682	-0.431624
mitochondrion	25521	23	132	16	150	17	96	54	597	73	855	46	682	0.294842	1	0.131738	0.0749333	-0.431196
mitochondrion	99589	44	614	133	970	92	905	4	69	6	127	5	79	0.323188	1	0.0932421	0.0531437	-0.430046
mitochondrion	234378	18	495	21	516	22	501	20	1316	57	1952	37	1573	0.397725	1	0.038753	0.0221079	-0.429517
mitochondrion	125407	3	89	6	78	8	163	10	263	11	330	6	332	0.5841	1	0.0502736	0.0288799	-0.425547
mitochondrion	23366	5	245	1	216	5	233	12	869	4	1105	10	1100	0.568361	1	0.0152056	0.00874558	-0.424843
mitochondrion	239449	70	1538	85	2059	100	1999	178	6874	265	9843	192	7853	0.135582	1	0.0436065	0.0251079	-0.424217
mitochondrion	291899	2	4	6	5	17	3	27	43	28	55	27	71	0.0195086	1	0.576263	0.332858	-0.422385	ccmFn2_320
mitochondrion	331718	5	243	1	213	5	233	12	858	4	1097	10	1090	0.572108	1	0.0152809	0.00883902	-0.421563
plastid	71900	10	165	9	343	14	319	4	142	13	486	5	258	0.687185	1	0.0415844	0.0241536	-0.419166
mitochondrion	245794	2	248	3	213	4	305	3	782	7	1150	11	1048	0.769415	1	0.0116113	0.00675298	-0.418413
mitochondrion	330883	22	1649	26	2217	33	2353	13	2316	41	4283	22	2944	0.510552	1	0.0128627	0.00749372	-0.417407
mitochondrion	25579	0	74	1	76	2	51	4	316	2	440	5	388	0.940153	1	0.0169076	0.00991584	-0.413528
mitochondrion	18164	2	106	2	139	0	140	2	179	2	436	1	277	0.753235	1	0.010901	0.00640435	-0.412497
mitochondrion	231761	1	29	0	23	0	19	5	434	4	617	1	546	0.704666	1	0.0111111	0.00655297	-0.410233
mitochondrion	68676	21	775	33	890	24	876	15	690	18	1349	18	978	0.364235	1	0.0296005	0.0175055	-0.408609
plastid	89181	16	521	9	853	29	632	1	69	4	161	1	88	0.920828	1	0.0280363	0.016588	-0.408337
plastid	149468	16	521	9	855	29	632	1	69	4	161	1	88	0.921614	1	0.0280282	0.016588	-0.408167
plastid	127009	0	39	4	124	1	111	0	9	1	41	0	17	0.901427	1	0.0133929	0.00793651	-0.407407
mitochondrion	17803	3	266	0	291	8	343	4	512	3	980	7	742	0.541161	1	0.0113148	0.00671654	-0.406394
plastid	94772	4	145	0	151	1	133	0	39	0	72	1	48	0.773666	1	0.0114361	0.00680272	-0.405154
plastid	143877	4	145	0	152	1	133	0	39	0	72	1	48	0.775214	1	0.0114361	0.00680272	-0.405154
mitochondrion	234003	45	1325	84	1569	85	1661	108	3503	128	5663	122	4418	0.201934	1	0.0441154	0.0262947	-0.403956
plastid	108036	3	197	4	172	7	323	0	54	6	163	0	74	0.631903	1	0.0196465	0.0118343	-0.397636
mitochondrion	308549	48	125	56	118	78	127	29	119	35	138	34	140	0.167954	1	0.326595	0.197887	-0.39409	ccmC_252
plastid	36777	0	91	0	135	6	114	0	20	1	32	0	32	0.980772	1	0.0166667	0.010101	-0.393939
plastid	130613	3	197	4	175	7	323	0	54	6	163	0	74	0.626853	1	0.0195195	0.0118343	-0.393718
mitochondrion	17115	2	5	4	4	1	8	11	47	17	94	16	63	0.634465	1	0.298942	0.18178	-0.391922
plastid	70183	44	2119	68	4101	56	3603	6	903	15	1648	21	1280	0.48866	1	0.0173192	0.0105873	-0.388696
mitochondrion	212258	5	34	5	25	7	26	43	274	38	461	43	390	0.575978	1	0.168998	0.103702	-0.38637
plastid	148891	26	2861	37	3424	37	3513	0	162	3	399	4	356	0.963814	1	0.0100397	0.00619127	-0.383319
plastid	81938	6	428	6	573	4	499	3	212	0	394	2	338	0.560461	1	0.0107133	0.00661195	-0.382827
plastid	14967	4	183	3	229	5	212	0	60	2	72	1	118	0.825992	1	0.019121	0.0118101	-0.382346
mitochondrion	99502	42	85	32	61	109	173	5	17	10	52	10	27	0.23362	1	0.353773	0.219611	-0.379232
plastid	42085	5	15	10	46	4	51	1	7	5	29	1	22	0.871803	1	0.1671	0.105179	-0.370561
mitochondrion	20869	0	65	2	72	2	51	6	432	6	689	10	527	0.897831	1	0.0215876	0.0136512	-0.367636
mitochondrion	219405	4	226	6	246	4	239	4	585	17	1146	12	775	0.958671	1	0.0192206	0.0122188	-0.364287
plastid	127083	5	206	4	381	8	326	2	133	4	296	2	226	0.822965	1	0.0193461	0.0123067	-0.363868
plastid	101315	18	377	15	530	55	903	0	28	58	1252	9	223	0.81514	1	0.0435013	0.0276893	-0.363483
plastid	137334	18	377	15	530	55	903	0	28	58	1252	9	223	0.81514	1	0.0435013	0.0276893	-0.363483
mitochondrion	97091	4	33	4	42	2	23	10	149	10	232	15	196	0.770135	1	0.0916882	0.0584351	-0.362675
mitochondrion	266116	5	87	3	98	4	86	2	98	3	160	4	86	0.781765	1	0.0428317	0.0276165	-0.355234
mitochondrion	252199	4	10	5	6	1	4	14	53	18	60	11	55	0.523591	1	0.31342	0.20213	-0.355081
mitochondrion	231488	4	69	1	73	2	66	23	934	43	1582	15	1181	0.882079	1	0.0325733	0.0210123	-0.354923
plastid	47854	233	21720	257	26263	294	26428	14	1175	8	2434	11	2082	0.270723	1	0.0104355	0.00676874	-0.351375
mitochondrion	218107	0	40	1	29	0	31	1	260	2	378	4	314	0.939952	1	0.0111111	0.0072244	-0.349804
mitochondrion	216202	0	52	1	28	0	56	2	286	4	375	2	394	0.687293	1	0.0114943	0.00751635	-0.346078
mitochondrion	292266	0	42	0	38	2	53	0	123	0	118	4	164	0.986169	1	0.0121212	0.00793651	-0.345238
mitochondrion	265338	30	701	29	857	32	907	9	399	19	778	14	550	0.884158	1	0.03595	0.0235736	-0.344265
mitochondrion	321959	3	188	1	231	3	264	1	255	1	378	5	353	0.975508	1	0.0104177	0.00683708	-0.343705
mitochondrion	209804	683	2237	923	2708	883	3120	1010	5923	2213	11750	1490	7700	0.17719	1	0.23623	0.155434	-0.34202	nad4_1206
mitochondrion	316990	0	43	1	28	0	38	1	295	5	404	3	415	0.802263	1	0.0114943	0.00759345	-0.33937
mitochondrion	25417	5	110	0	84	3	52	6	341	17	526	7	422	0.97648	1	0.0326746	0.0216385	-0.337756
mitochondrion	289280	1	10	0	7	1	12	2	72	7	94	1	66	0.906794	1	0.0559441	0.0370864	-0.33708
mitochondrion	23896	13	160	2	137	3	116	11	431	12	539	17	561	0.742523	1	0.0382477	0.0253591	-0.336978
mitochondrion	126487	0	24	2	51	3	54	1	36	4	195	1	77	0.711841	1	0.0301225	0.0199827	-0.336619
mitochondrion	69939	1	123	2	129	1	128	0	208	1	316	4	224	0.920602	1	0.0103612	0.00689948	-0.334105
mitochondrion	78771	2	15	2	13	0	7	2	37	4	60	3	53	0.688741	1	0.0836601	0.0557845	-0.333201
mitochondrion	45107	0	68	1	63	1	61	5	303	1	415	1	391	0.896611	1	0.0105847	0.00706288	-0.332726
mitochondrion	127327	2	15	4	18	3	28	1	7	9	142	2	23	0.945513	1	0.13208	0.0882009	-0.332215
mitochondrion	191524	6	492	10	533	11	653	10	1231	33	2588	20	1820	0.926484	1	0.0156769	0.0105061	-0.329837
mitochondrion	160208	6	213	2	227	1	221	16	1956	31	3274	21	2130	0.991264	1	0.0135451	0.00908541	-0.329249
mitochondrion	266607	1	11	1	6	1	9	0	6	2	10	1	18	0.870302	1	0.10873	0.0730994	-0.327699
mitochondrion	184596	12	326	3	289	7	236	13	797	18	1215	19	950	0.904038	1	0.0248612	0.0167519	-0.326181
plastid	127066	1	60	3	98	1	82	1	35	1	86	0	49	0.762281	1	0.0193815	0.0130907	-0.32458
plastid	68351	121	2254	217	3689	183	2963	37	896	48	1233	41	1155	0.557767	1	0.0548907	0.0371362	-0.323451
plastid	119481	3	75	4	144	1	129	0	42	1	75	2	53	0.991775	1	0.0243936	0.0165072	-0.3233
mitochondrion	80295	2	264	2	202	4	286	5	739	11	1350	8	1268	0.985019	1	0.0103719	0.00702411	-0.322778
mitochondrion	24886	20	1505	14	1304	13	1495	15	1746	25	2839	9	1903	0.941448	1	0.0107859	0.00731802	-0.321518
mitochondrion	233761	74	773	107	597	100	623	290	2934	423	4510	330	3762	0.842704	1	0.125889	0.0854482	-0.321244
plastid	140344	26	2243	36	3354	30	3035	8	1166	17	2124	13	1814	0.763441	1	0.0106221	0.00729	-0.313692
plastid	98305	26	2243	36	3356	30	3035	8	1166	17	2124	13	1815	0.763434	1	0.01062	0.00728871	-0.313679
plastid	115646	7	58	18	144	21	111	1	9	1	28	2	14	0.591276	1	0.125965	0.0864943	-0.313346
mitochondrion	198800	1	1	0	1	0	3	1	13	2	17	2	10	0.946788	1	0.166667	0.114453	-0.313283
mitochondrion	209660	31	1918	48	2109	43	2230	45	3873	114	6888	56	4739	0.84477	1	0.0190255	0.0131484	-0.308903
plastid	70419	42	3469	74	5715	98	5441	8	1271	26	2340	22	1796	0.78627	1	0.014146	0.0097817	-0.308518
mitochondrion	222458	5	190	5	163	2	130	10	759	21	1037	11	675	0.975091	1	0.0235181	0.0162959	-0.307093
plastid	328	61	6016	84	9295	108	9694	5	695	11	1195	4	870	0.854841	1	0.0100041	0.00694686	-0.305596
mitochondrion	99597	12	449	11	709	20	802	1	50	0	89	2	75	0.905213	1	0.0218797	0.015194	-0.305568
mitochondrion	127818	0	26	5	25	6	32	0	13	12	96	4	31	0.447911	1	0.108187	0.0751323	-0.305534
mitochondrion	48536	11	40	6	31	5	21	22	123	29	225	24	160	0.786446	1	0.190052	0.132111	-0.304871
mitochondrion	20280	8	76	4	56	1	53	20	561	35	816	33	624	0.81233	1	0.0601411	0.0419266	-0.302863
plastid	56452	83	6244	174	12085	131	10002	11	1150	11	2205	24	1729	0.646611	1	0.0134134	0.00937644	-0.300963
mitochondrion	214296	4	105	3	122	0	109	6	494	10	641	10	643	0.957063	1	0.0202324	0.014225	-0.296922
mitochondrion	127141	2	71	1	73	0	106	0	36	3	101	0	71	0.496552	1	0.0136369	0.00961538	-0.294901
mitochondrion	331591	83	31	83	33	98	36	101	83	132	150	127	118	0.00894537	1	0.724977	0.511788	-0.294062	rpl16_209_2nd
mitochondrion	360665	3	194	4	187	4	205	13	1295	30	1274	10	1624	0.949509	1	0.0184365	0.0130216	-0.293704
mitochondrion	26810	8	508	6	434	3	388	6	972	17	1481	10	1156	0.907194	1	0.012271	0.00868659	-0.292102
mitochondrion	18391	10	269	8	283	13	396	7	427	20	829	16	561	0.830909	1	0.0317062	0.0224719	-0.291244
mitochondrion	26170	122	133	72	144	66	119	172	402	249	636	185	561	0.368151	1	0.389507	0.276332	-0.290559
plastid	48610	77	6028	138	8418	131	7304	2	290	8	475	4	414	0.965185	1	0.0154537	0.0109939	-0.288587
mitochondrion	191656	198	181	203	192	228	235	364	679	616	1103	444	716	0.117876	1	0.509597	0.363367	-0.286954	ccmFc_1215
mitochondrion	246298	15	335	14	313	17	342	42	1252	70	2035	47	1563	0.857854	1	0.0443415	0.0316347	-0.286565
plastid	76733	48	4080	128	6340	92	5837	4	363	8	591	5	536	0.817678	1	0.0156449	0.0111656	-0.286306
mitochondrion	278575	2	233	2	179	3	255	5	683	10	1241	8	1135	0.879099	1	0.0103961	0.00742006	-0.286265
plastid	49333	90	4781	168	9008	144	8564	4	310	8	491	4	424	0.831093	1	0.0177739	0.0127056	-0.285158
mitochondrion	215937	4	103	2	115	2	101	7	528	17	648	10	685	0.896767	1	0.0246316	0.0176788	-0.282269
mitochondrion	235497	9	381	6	537	8	486	11	1446	32	2333	27	1766	0.707661	1	0.0167737	0.0120463	-0.281831
mitochondrion	48076	5	85	0	66	0	34	4	304	8	568	5	369	0.565611	1	0.0185185	0.013415	-0.275592
plastid	71898	36	238	41	471	64	469	22	221	56	687	30	371	0.878779	1	0.110513	0.0802394	-0.27394
mitochondrion	232771	102	53	74	55	69	13	626	590	898	867	638	679	0.091751	1	0.691057	0.502673	-0.272603	matR_1731
mitochondrion	99493	0	38	4	36	8	52	0	11	2	16	1	16	0.895658	1	0.0777778	0.0566449	-0.271709
mitochondrion	126485	5	17	7	43	12	44	2	35	60	129	4	69	0.44776	1	0.193853	0.142103	-0.266954
mitochondrion	316727	7	81	1	61	7	60	29	571	45	802	34	712	0.927355	1	0.0667174	0.0490128	-0.265367
plastid	120246	3	99	1	186	2	153	0	31	2	55	0	36	0.626607	1	0.0158875	0.0116959	-0.263831
mitochondrion	239554	10	104	7	131	2	84	25	569	28	883	32	652	0.986352	1	0.0538999	0.0398689	-0.260317
mitochondrion	242773	14	1244	14	1388	24	1412	37	4951	71	7066	61	5640	0.653932	1	0.0126092	0.00935528	-0.258059
mitochondrion	237129	3	77	1	74	1	64	12	615	14	1294	18	911	0.97732	1	0.0220726	0.0164059	-0.25673
mitochondrion	291179	5	40	4	47	3	50	15	187	14	212	12	241	0.837629	1	0.0820488	0.0612117	-0.253959
plastid	115638	2	46	0	145	3	102	0	10	0	32	1	18	0.839002	1	0.0234127	0.0175439	-0.250669
plastid	101243	4	276	12	401	16	516	0	25	9	680	4	91	0.692018	1	0.0244722	0.0183892	-0.248567
mitochondrion	82482	0	34	3	90	1	69	1	179	0	279	6	196	0.630505	1	0.0155146	0.0117528	-0.242465
mitochondrion	18247	2	66	1	101	3	128	4	248	3	461	7	274	0.965027	1	0.0207055	0.0157499	-0.239339
mitochondrion	239298	1394	824	1651	996	1881	1029	3751	4156	5593	5818	4256	4601	0.018208	1	0.63287	0.481685	-0.238888	nad7_1137
mitochondrion	209636	119	1460	136	1715	160	1670	193	2796	337	5089	191	3393	0.427886	1	0.0787565	0.0599903	-0.238282
mitochondrion	213200	30	2321	32	3273	42	3479	48	5631	91	10789	65	6870	0.480058	1	0.0114571	0.00872964	-0.238058
mitochondrion	83279	4	446	5	625	8	530	4	820	8	1319	12	889	0.811354	1	0.0105651	0.00806718	-0.236431
mitochondrion	46644	1	58	2	49	0	39	8	343	8	600	3	428	0.980875	1	0.0187216	0.0143035	-0.23599
mitochondrion	166199	49	2742	81	3076	85	3535	99	5904	192	10917	113	6428	0.408191	1	0.0222315	0.0170169	-0.234558
plastid	48635	3	293	7	550	13	585	0	30	0	95	3	85	0.745964	1	0.0148139	0.0113636	-0.232905
mitochondrion	58308	38	37	25	23	65	37	52	92	124	121	78	112	0.585515	1	0.554918	0.42592	-0.232464
mitochondrion	18296	1	31	0	54	1	58	2	168	5	362	2	168	0.709187	1	0.0160664	0.0123845	-0.229169
mitochondrion	138465	2	8	3	5	0	13	4	33	7	31	5	28	0.648582	1	0.191667	0.147945	-0.228115
mitochondrion	68677	15	765	16	901	17	876	9	684	27	1323	10	965	0.464168	1	0.018572	0.0144145	-0.223859
mitochondrion	248876	0	4	1	4	0	2	3	52	4	79	3	54	0.837353	1	0.0666667	0.0517899	-0.223151
mitochondrion	307982	52	15	43	19	67	18	42	38	51	33	56	34	0.152045	1	0.752634	0.584788	-0.223011
plastid	78089	7	38	36	99	37	101	1	12	4	15	5	15	0.844041	1	0.230113	0.17915	-0.221469
mitochondrion	127862	0	68	6	51	11	63	1	33	19	166	4	57	0.259429	1	0.0846373	0.0658961	-0.22143
mitochondrion	6097	22	154	29	142	33	182	43	319	74	608	51	362	0.623343	1	0.14936	0.116925	-0.217157
mitochondrion	59485	183	78	83	55	265	45	323	271	555	326	414	388	0.058256	1	0.719146	0.563315	-0.216688
mitochondrion	232273	0	104	1	114	2	74	16	1144	11	1676	10	1382	0.703552	1	0.0116705	0.00916582	-0.214615
mitochondrion	361722	64	4	123	13	106	18	153	58	253	94	199	99	0.000720809	1	0.900142	0.707337	-0.214194	nad4L_86
mitochondrion	24859	13	1272	15	1060	20	1244	11	1567	33	2435	19	1707	0.402432	1	0.0132977	0.01045	-0.214145
mitochondrion	22017	9	265	4	234	3	238	34	1906	47	2763	34	2301	0.705877	1	0.0207005	0.0162709	-0.213985
plastid	78113	35	962	93	2332	75	1763	12	553	32	982	39	1010	0.972493	1	0.038087	0.0299918	-0.212545
mitochondrion	68665	14	1319	16	1440	13	1481	10	1178	17	2227	13	1641	0.554364	1	0.0100644	0.007951	-0.209985
mitochondrion	99691	68	761	81	1567	101	2014	9	116	14	338	10	325	0.809082	1	0.0596437	0.0472078	-0.208503
mitochondrion	17835	3	215	7	249	3	277	9	435	7	823	7	548	0.836942	1	0.0172732	0.0137722	-0.202682
mitochondrion	316625	2	52	1	47	0	72	9	419	9	687	8	639	0.710566	1	0.0192901	0.0154413	-0.199524
plastid	42566	225	708	279	955	306	867	139	501	223	950	153	718	0.968942	1	0.242707	0.194319	-0.199366
mitochondrion	243021	20	793	24	798	30	839	68	2886	125	4636	81	3685	0.331637	1	0.0294399	0.0235943	-0.198562
mitochondrion	31160	1	41	0	48	3	59	1	36	3	94	0	59	0.834758	1	0.0240655	0.0193183	-0.197264
mitochondrion	271173	1	41	0	48	3	59	1	36	3	94	0	59	0.834758	1	0.0240655	0.0193183	-0.197264
plastid	54789	7	122	2	298	5	226	0	19	3	63	1	47	0.396261	1	0.0275251	0.022096	-0.197243
mitochondrion	147346	0	7	1	5	0	7	2	59	3	84	4	56	0.825674	1	0.0555556	0.0446454	-0.196382
plastid	137406	4	276	10	402	16	516	0	25	9	680	4	91	0.666276	1	0.0228776	0.0183892	-0.19619
mitochondrion	161690	1	68	2	78	0	76	1	245	5	341	4	296	0.77206	1	0.0131643	0.0106164	-0.193542
mitochondrion	189797	5	356	13	398	6	482	18	950	27	1722	17	1331	0.553124	1	0.0192586	0.0155479	-0.192676
mitochondrion	222319	3	162	11	160	7	111	35	845	47	1216	30	766	0.533775	1	0.0472771	0.0382247	-0.191475	rpl2_292
mitochondrion	2575	0	12	0	4	1	10	1	67	2	88	3	79	0.984034	1	0.030303	0.0245045	-0.191352
mitochondrion	196772	0	12	0	4	1	10	1	67	2	88	3	79	0.984034	1	0.030303	0.0245045	-0.191352
plastid	127034	0	46	5	135	13	115	1	8	0	44	0	21	0.302375	1	0.0457589	0.037037	-0.190605
mitochondrion	278288	2	13	2	5	1	6	24	124	42	228	27	169	0.663021	1	0.187302	0.151824	-0.189413
mitochondrion	311551	1	2	0	3	0	1	5	43	13	92	3	68	0.908296	1	0.111111	0.0900766	-0.189311
mitochondrion	230298	0	6	0	12	1	8	2	81	2	85	4	89	0.863333	1	0.037037	0.0300319	-0.189139
mitochondrion	288294	140	30	214	37	244	48	416	233	709	284	594	272	0.00392473	1	0.837245	0.680299	-0.187456	nad3_254
mitochondrion	316762	0	83	1	64	3	79	9	603	11	822	11	750	0.746809	1	0.0173233	0.0141219	-0.184802
plastid	66307	1847	4252	2448	6863	2502	6413	256	729	407	1442	320	1198	0.987039	1	0.282134	0.230274	-0.183814
mitochondrion	189803	22	339	16	392	29	448	38	946	76	1658	65	1254	0.342213	1	0.0536514	0.043909	-0.181587
mitochondrion	317644	2	71	0	78	1	92	1	167	3	199	2	188	0.739311	1	0.0127166	0.0104434	-0.178762
plastid	4034	1	114	3	237	3	208	0	21	1	33	0	28	0.843811	1	0.0118046	0.00980392	-0.16948
plastid	154470	31	2496	41	3181	32	3063	8	808	25	1726	9	1663	0.805112	1	0.0117773	0.00982142	-0.166069
mitochondrion	191162	24	47	32	48	30	57	72	156	116	257	84	218	0.601693	1	0.360952	0.301642	-0.164314
mitochondrion	173712	1	2	0	3	0	2	2	18	2	22	2	19	0.966994	1	0.111111	0.0928571	-0.164286
mitochondrion	239623	120	52	63	34	54	24	285	229	508	336	333	273	0.657313	1	0.679822	0.568625	-0.163568
mitochondrion	185285	71	24	55	14	40	10	145	83	167	72	159	94	0.376517	1	0.78149	0.654389	-0.162639	rpl5_35
mitochondrion	96187	2	74	2	69	0	44	2	174	7	260	2	244	0.907853	1	0.0181616	0.015237	-0.161033
mitochondrion	207274	52	11	40	11	52	11	153	73	207	75	156	88	0.24036	1	0.811702	0.683459	-0.157993	nad6_53_2nd
mitochondrion	99505	68	202	72	106	144	359	11	31	33	78	14	45	0.349524	1	0.31421	0.265497	-0.155033
plastid	31660	2	46	10	99	7	114	0	5	2	18	1	15	0.587989	1	0.0637537	0.0541667	-0.150376
mitochondrion	186026	2	73	3	41	1	47	8	227	8	299	10	251	0.577179	1	0.0385606	0.0328051	-0.149258
plastid	35433	13	1332	24	1919	16	1976	3	562	11	1078	8	779	0.688163	1	0.0100165	0.00852531	-0.148876
mitochondrion	110692	1	14	0	9	0	5	2	120	4	196	3	144	0.84258	1	0.0222222	0.0189339	-0.147976
mitochondrion	231325	7	184	8	187	10	149	47	1056	56	1451	56	1344	0.343393	1	0.046856	0.0399237	-0.14795
mitochondrion	209730	25	1572	37	1977	27	2070	59	3543	74	6440	51	4118	0.218818	1	0.0156338	0.0133244	-0.147719
mitochondrion	277003	0	3	2	9	0	4	5	92	8	191	7	102	0.559703	1	0.0606061	0.0519892	-0.142178
plastid	106482	0	48	2	43	4	79	0	2	4	96	1	24	0.285456	1	0.0308791	0.0266667	-0.136416
plastid	132167	0	48	2	43	4	79	0	2	4	96	1	24	0.285456	1	0.0308791	0.0266667	-0.136416
plastid	107496	0	20	2	23	2	44	0	2	2	48	1	14	0.461382	1	0.0411594	0.0355556	-0.13615
plastid	96	3	12	7	18	4	18	13	60	25	94	9	40	0.818065	1	0.220606	0.190613	-0.135957
mitochondrion	99687	19	941	48	1817	63	2215	2	139	13	338	4	327	0.322908	1	0.0243949	0.021102	-0.134984
plastid	30310	14	991	19	1315	15	1003	1	57	2	98	0	85	0.88326	1	0.0143027	0.0124138	-0.132064
mitochondrion	217220	0	63	2	58	0	50	6	423	2	589	6	511	0.8429	1	0.0111111	0.00965851	-0.130734
plastid	105190	0	108	1	176	9	252	0	14	7	326	1	71	0.378023	1	0.0133775	0.0116366	-0.130133
plastid	133459	0	108	1	176	9	252	0	14	7	326	1	71	0.378023	1	0.0133775	0.0116366	-0.130133
mitochondrion	288529	109	30	133	22	127	24	311	122	422	162	389	150	0.210494	1	0.827766	0.720851	-0.12916	rps12_84
plastid	42036	19	1038	17	1321	24	949	2	391	8	534	13	445	0.701626	1	0.018449	0.0160778	-0.128524
mitochondrion	291443	3	57	1	27	5	43	11	170	9	155	12	227	0.639168	1	0.0632937	0.0552869	-0.126501
mitochondrion	141225	0	46	1	24	2	53	1	82	17	294	0	141	0.242679	1	0.0254545	0.0222369	-0.126409
mitochondrion	157606	4	27	0	15	2	11	29	379	47	556	40	367	0.748515	1	0.0942928	0.082434	-0.125765
mitochondrion	242618	132	28	94	18	167	27	466	217	895	221	599	228	0.241	1	0.841703	0.736187	-0.125361
mitochondrion	6145	7	330	5	347	10	445	11	550	21	1048	7	655	0.381341	1	0.0189847	0.0166088	-0.125148
plastid	56450	222	16507	380	31931	301	24992	28	2372	49	4512	38	3782	0.524295	1	0.0123105	0.0107859	-0.123851
mitochondrion	20866	0	63	1	72	2	52	6	428	7	682	11	525	0.623427	1	0.0169119	0.0148356	-0.122769
mitochondrion	59903	2	40	3	34	4	16	18	164	23	239	23	203	0.287852	1	0.109567	0.0961524	-0.12243
plastid	27915	14	530	29	1174	21	1013	2	42	1	136	1	112	0.766809	1	0.0233837	0.0205345	-0.121848
plastid	1520	342	1174	265	2875	387	2482	21	160	90	384	23	246	0.671978	1	0.148293	0.130466	-0.120216
mitochondrion	6143	6	329	5	346	6	451	9	557	16	1059	6	655	0.384922	1	0.0150949	0.0132873	-0.119746
mitochondrion	291644	7	5	10	1	7	0	51	18	27	11	62	21	0.972072	1	0.830808	0.732215	-0.118671	ccmFn2_65
mitochondrion	231120	2	75	2	81	2	72	8	555	20	912	24	713	0.521679	1	0.0256991	0.0227444	-0.114974
plastid	1791	125	5372	226	7845	171	6191	13	473	13	812	19	705	0.670676	1	0.0258732	0.0229165	-0.114274
mitochondrion	214344	115	40	96	31	105	40	434	203	459	227	461	284	0.900604	1	0.74066	0.656402	-0.11376
mitochondrion	207203	1	30	1	35	1	38	3	130	9	207	2	166	0.626283	1	0.028559	0.0253759	-0.111454
mitochondrion	307043	189	22	175	22	145	17	410	120	761	163	623	163	0.0742125	1	0.89304	0.7966	-0.107992	nad3_347_2nd
mitochondrion	362030	12	609	8	898	25	1122	21	1442	33	1989	25	1762	0.267669	1	0.0166499	0.0148882	-0.105811
plastid	68356	20	2024	27	3258	38	2663	7	778	10	1084	11	1023	0.596976	1	0.0106909	0.00956542	-0.105277
plastid	56480	2	66	2	173	3	143	1	29	1	45	0	31	0.763772	1	0.0204628	0.0183575	-0.102883
mitochondrion	288387	241	29	225	28	202	31	519	154	999	223	816	218	0.101487	1	0.882958	0.792618	-0.102315	nad3_347
mitochondrion	243028	14	833	15	832	15	863	48	3501	74	5511	86	4362	0.149617	1	0.0171076	0.0153697	-0.101583
plastid	70204	81	1727	169	2942	185	2667	34	681	75	1245	44	977	0.540171	1	0.0546637	0.0491552	-0.10077
mitochondrion	161888	387	62	578	108	515	87	707	224	1230	326	908	298	0.248227	1	0.853321	0.767596	-0.10046	nad2_90
mitochondrion	289006	3	16	0	19	1	26	10	178	15	255	15	210	0.552846	1	0.0649773	0.0584712	-0.100128
mitochondrion	215947	1	118	2	119	1	112	6	562	7	687	7	706	0.623506	1	0.0112606	0.0101558	-0.09811
mitochondrion	288666	212	22	229	51	203	23	557	131	701	214	682	181	0.307529	1	0.874023	0.78866	-0.0976673	rps12_221
mitochondrion	189816	199	119	224	145	239	183	457	399	819	671	622	529	0.265146	1	0.599728	0.541314	-0.0974	ccmFc_334
mitochondrion	207301	46	6	42	3	46	2	159	33	221	38	169	35	0.18454	1	0.925427	0.836613	-0.0959715	nad6_26_2nd
plastid	42033	18	872	9	1111	13	822	3	332	6	451	7	392	0.646681	1	0.0146098	0.0132094	-0.0958516
mitochondrion	291935	19	2	31	0	39	3	115	22	129	20	146	24	0.135647	1	0.944444	0.85467	-0.0950548	ccmFn2_356
plastid	131153	0	20	2	25	2	44	0	2	2	48	1	14	0.44957	1	0.0391841	0.0355556	-0.0926027
plastid	154471	40	2411	59	3081	39	3037	13	782	31	1701	15	1626	0.639025	1	0.0159295	0.0144638	-0.0920123
plastid	60377	22	420	59	1028	47	807	4	122	12	213	12	190	0.751523	1	0.0530289	0.0481618	-0.0917827
mitochondrion	361736	138	9	278	23	339	26	414	75	868	134	671	141	0.0248111	1	0.930377	0.846416	-0.090244	nad4L_100
mitochondrion	360136	9	169	4	139	12	146	24	738	83	1029	36	1001	0.284992	1	0.0514944	0.0469506	-0.0882382
mitochondrion	67197	724	3765	740	3653	606	3307	556	3374	1032	5788	710	4029	0.00885502	1	0.161534	0.147539	-0.0866387
mitochondrion	291805	1	2	2	0	4	1	22	10	12	5	25	20	0.897701	1	0.711111	0.649646	-0.0864354	ccmFn2_226
mitochondrion	361179	5	313	3	366	7	443	8	406	5	540	4	527	0.524696	1	0.0131363	0.0120103	-0.0857158
mitochondrion	79342	6	6	2	7	5	12	14	33	12	29	21	41	0.555104	1	0.33878	0.309755	-0.085675	rps7_leader_-217
mitochondrion	165451	363	23271	514	39932	361	28960	37	2459	52	5345	56	4432	0.088267	1	0.0134598	0.0123121	-0.0852686
mitochondrion	288123	394	53	406	66	461	84	698	189	1119	282	946	259	0.405714	1	0.862491	0.790233	-0.0837779	nad3_83
mitochondrion	236898	131	7	104	3	108	10	670	104	1212	192	863	127	0.0233317	1	0.945497	0.866866	-0.083164
mitochondrion	316116	50	2	58	3	50	0	336	51	516	47	388	46	0.0338486	1	0.970786	0.892915	-0.0802145	ccmFn1_104
mitochondrion	185256	84	69	76	53	62	29	198	160	226	165	221	186	0.295947	1	0.606495	0.558025	-0.0799184	rpl5_64
mitochondrion	59456	255	37	355	23	343	23	481	94	788	135	669	126	0.0524457	1	0.916533	0.843923	-0.0792227	nad1_635
mitochondrion	99506	242	67	143	64	403	183	25	12	91	39	42	26	0.593829	1	0.720569	0.664441	-0.0778937
mitochondrion	219325	203	33	227	30	256	13	504	115	1042	198	598	114	0.248094	1	0.89837	0.831476	-0.0744623	mttb_440
mitochondrion	235983	400	521	450	585	381	611	908	1532	1802	2685	1159	1831	0.0170659	1	0.417722	0.38712	-0.0732581	nad5_801
mitochondrion	97878	118	12	57	15	175	18	239	64	481	83	301	87	0.491519	1	0.868698	0.805796	-0.0724094
mitochondrion	233879	778	77	903	62	927	68	2001	345	2863	436	2335	393	0.00838802	1	0.925784	0.858906	-0.0722389
plastid	56796	0	13	4	8	0	5	1	5	1	6	0	3	0.837979	1	0.111111	0.103175	-0.0714286
mitochondrion	361731	84	4	180	11	169	22	221	43	462	56	381	64	0.356334	1	0.927257	0.861731	-0.0706664	nad4L_95
mitochondrion	219706	70	9	89	2	69	3	180	40	347	40	198	19	0.203153	1	0.94081	0.875755	-0.0691483	mttb_59
mitochondrion	288641	208	15	249	29	206	15	574	95	794	138	721	117	0.234244	1	0.920182	0.85677	-0.0689122	rps12_196
mitochondrion	161021	123	38	90	37	99	31	925	427	1364	636	1154	443	0.407547	1	0.744725	0.696259	-0.0650793	rps4_1042
mitochondrion	288714	195	25	194	28	196	21	528	105	798	175	729	142	0.622002	1	0.887821	0.830412	-0.0646629	rps12_269
plastid	7550	7	806	15	1487	17	1351	0	45	1	115	1	48	0.809696	1	0.0103412	0.00967628	-0.0642999
mitochondrion	360135	8	167	4	139	13	145	25	741	85	1026	38	993	0.23201	1	0.0519883	0.0486674	-0.0638775
mitochondrion	20015	1	66	1	31	0	40	1	124	6	255	2	160	0.511587	1	0.0153918	0.0144447	-0.0615304
mitochondrion	331115	1	79	2	75	1	102	2	137	5	201	1	151	0.504524	1	0.0160609	0.0150798	-0.0610899
mitochondrion	219213	78	270	63	296	66	316	131	667	313	1347	179	790	0.0445824	1	0.1908	0.179147	-0.0610746	mttb_552
mitochondrion	219386	238	4	241	6	243	12	568	63	1162	94	725	68	0.0028716	1	0.970707	0.913189	-0.0592535	mttb_379
mitochondrion	331739	327	32	261	18	264	38	973	166	1210	241	1273	187	0.466157	1	0.90684	0.853361	-0.0589726	rpl16_61_2nd
mitochondrion	308733	32	3	52	1	63	1	55	8	88	10	77	5	0.163839	1	0.959931	0.903333	-0.0589603	ccmC_436
mitochondrion	219602	4	348	6	253	4	287	12	745	18	1422	14	805	0.308925	1	0.0160918	0.0151487	-0.0586075
mitochondrion	23345	329	32	264	18	264	38	984	166	1218	241	1283	187	0.475625	1	0.907233	0.85442	-0.0582137	rpl16_61
mitochondrion	242625	426	41	489	28	585	29	1840	296	3352	343	2347	324	0.0477823	1	0.936939	0.882431	-0.0581765	nad7_679
mitochondrion	219711	2	65	1	83	1	64	3	208	7	352	4	195	0.540039	1	0.0190467	0.017939	-0.0581554
mitochondrion	163265	26	726	32	969	32	1007	46	1877	148	4023	87	2584	0.0269919	1	0.0324471	0.0306587	-0.0551176
mitochondrion	215950	35	81	41	76	33	84	169	373	204	458	182	509	0.122945	1	0.311401	0.294451	-0.0544327
plastid	4363	128	3489	207	5069	181	4354	16	290	18	662	17	552	0.59052	1	0.0381782	0.0362117	-0.0515073
mitochondrion	329846	1945	93	2842	160	2920	146	2589	333	4281	373	3220	354	0.00705722	1	0.95115	0.902281	-0.0513792	cox3_trailer_130
mitochondrion	185610	5	193	4	155	5	210	10	361	8	370	11	492	0.332173	1	0.0245552	0.023329	-0.0499363
mitochondrion	215399	1047	76	1671	101	1732	105	2703	338	5140	482	3540	494	0.0738646	1	0.939389	0.893553	-0.0487939	nad4_164
plastid	91535	12	270	23	516	19	383	1	45	6	104	5	95	0.500244	1	0.0441628	0.0420949	-0.046826
mitochondrion	236582	354	12	388	16	435	16	986	87	2010	177	1298	113	0.0147254	1	0.964044	0.9193	-0.0464126
mitochondrion	239509	2009	124	2068	110	2223	85	6328	631	8847	905	7002	729	0.00628653	1	0.951511	0.90741	-0.0463486	nad7_926
plastid	147114	12	270	23	517	19	383	1	45	6	104	5	95	0.49958	1	0.0441365	0.0420949	-0.0462571
mitochondrion	308794	137	7	141	12	188	23	107	13	152	19	170	28	0.790922	1	0.921318	0.879714	-0.0451568	ccmC_497
mitochondrion	60006	44	27	25	20	21	24	176	132	257	238	192	210	0.357804	1	0.547314	0.522744	-0.0448908
mitochondrion	233865	599	63	613	41	554	42	2189	292	2871	383	2429	322	0.507894	1	0.923891	0.882519	-0.0447805
mitochondrion	163168	450	23	606	18	566	12	1051	105	2203	143	1519	125	0.00606049	1	0.967256	0.92406	-0.0446577	nad2_389
mitochondrion	79890	105	11	74	18	133	14	282	57	481	101	465	89	0.953583	1	0.871427	0.832556	-0.0446062	rps7_332
mitochondrion	288729	172	32	210	25	198	23	519	111	831	155	746	132	0.735921	1	0.877561	0.838756	-0.0442191	rps12_284
mitochondrion	236469	54	1177	74	1567	77	1568	177	3535	358	7433	170	4520	0.00890824	1	0.0452566	0.0432937	-0.0433731
mitochondrion	185228	109	27	94	30	64	17	237	72	264	86	266	100	0.405626	1	0.78322	0.749351	-0.0432431	rpl5_92
mitochondrion	219668	114	27	100	26	111	24	244	61	486	128	270	100	0.405396	1	0.808128	0.773754	-0.0425358	mttb_97
plastid	43022	7	408	14	763	7	596	4	189	5	380	3	274	0.751639	1	0.015498	0.0148476	-0.0419706
mitochondrion	189860	36	294	40	284	53	323	85	712	179	1225	129	911	0.0372453	1	0.124502	0.119394	-0.0410272	ccmFc_378
mitochondrion	308970	295	68	308	91	464	105	219	63	281	82	253	83	0.230305	1	0.800023	0.767892	-0.0401618	ccmC_673
mitochondrion	163123	445	13	552	14	554	7	972	69	2040	110	1263	88	0.0010465	1	0.978134	0.939139	-0.0398668	nad2_344
mitochondrion	184991	105	1	93	4	97	3	239	12	283	19	307	27	0.157682	1	0.97311	0.936146	-0.0379847	rpl5_329
plastid	41078	231	17018	231	18658	144	13030	42	3390	74	6207	67	5934	0.468268	1	0.012184	0.011728	-0.0374236
mitochondrion	219052	1	215	2	232	6	243	3	561	18	994	9	695	0.316457	1	0.0124243	0.0119633	-0.0371106
mitochondrion	231162	1	106	3	106	0	77	15	733	8	1164	8	919	0.77201	1	0.0122896	0.0118365	-0.0368694
plastid	82467	29	819	45	1634	46	1478	13	434	26	1039	30	843	0.452206	1	0.0303945	0.0292867	-0.0364466
mitochondrion	291970	27	3	42	0	46	3	144	15	134	11	192	20	0.57841	1	0.946259	0.91182	-0.0363949	ccmFn2_391
mitochondrion	25240	23	2482	26	2200	27	2651	23	2693	40	4587	39	3026	0.0571291	1	0.0103146	0.00994585	-0.0357543
mitochondrion	288730	155	53	199	38	186	37	488	148	776	221	695	188	0.237426	1	0.806312	0.777573	-0.0356419	rps12_285
mitochondrion	84513	7	294	5	321	10	388	10	450	22	793	7	543	0.211656	1	0.0212396	0.0204868	-0.0354463
mitochondrion	308697	25	2	45	4	50	0	36	4	51	8	50	1	0.706528	1	0.948098	0.914933	-0.0349803	ccmC_400
mitochondrion	23790	306	9	265	5	210	4	1194	80	1308	78	1437	74	0.0422138	1	0.978073	0.943985	-0.0348522	rpl16_506
mitochondrion	17881	173	7	188	10	215	16	251	29	472	27	327	36	0.791458	1	0.947114	0.914382	-0.0345594	ccmB_554
mitochondrion	18011	266	12	291	20	326	26	447	50	876	85	538	53	0.768639	1	0.939554	0.907089	-0.0345532	ccmB_424
mitochondrion	93372	4	83	1	81	2	65	5	163	3	256	10	219	0.501514	1	0.029341	0.0283377	-0.0341938
mitochondrion	308911	186	4	201	3	291	3	230	10	359	23	307	13	0.0184507	1	0.984679	0.9525	-0.0326802	ccmC_614
mitochondrion	59321	521	63	589	69	604	67	838	144	1606	204	1086	172	0.367853	1	0.895803	0.867976	-0.0310637	nad1_500
mitochondrion	308400	47	4	68	4	91	2	59	5	87	5	75	9	0.71206	1	0.948169	0.920128	-0.029574	ccmC_103
mitochondrion	17923	257	9	322	14	363	14	389	26	739	39	479	44	0.463687	1	0.962454	0.934364	-0.0291867	ccmB_512
mitochondrion	190043	57	206	65	241	65	218	145	586	280	984	216	762	0.0234523	1	0.21961	0.213579	-0.0274639	ccmFc_561
mitochondrion	241527	1128	27	1342	27	1423	19	3200	139	5056	205	3551	204	0.000942984	1	0.981242	0.955026	-0.026717	nad7_724
mitochondrion	361794	443	8	619	8	816	13	960	52	2163	74	1691	67	0.00818303	1	0.984607	0.959142	-0.0258634	nad4L_158
mitochondrion	288104	411	61	413	74	498	80	810	141	1276	239	1052	231	0.145634	1	0.860135	0.837977	-0.02576	nad3_64
mitochondrion	94983	727	10	811	15	748	5	1353	61	2437	83	1488	59	0.0009558	1	0.987211	0.961928	-0.0256097	nad2_995
mitochondrion	316390	22	1	37	7	36	8	250	44	484	72	337	70	0.296681	1	0.871871	0.849618	-0.0255233	ccmFn1_378
mitochondrion	308905	200	2	208	6	300	4	232	8	367	20	312	13	0.0984943	1	0.982968	0.958329	-0.0250658	ccmC_608
mitochondrion	17921	261	4	328	6	368	7	394	16	745	23	484	29	0.103463	1	0.982758	0.958166	-0.0250239	ccmB_514
mitochondrion	161022	121	40	84	43	96	34	942	411	1367	626	1143	453	0.0868009	1	0.717144	0.699432	-0.0246975	rps4_1043
mitochondrion	236017	1183	34	1355	25	1308	39	3087	157	5803	242	3751	234	0.0372076	1	0.974998	0.95095	-0.0246645	nad5_835
mitochondrion	189637	200	136	212	139	246	187	486	385	988	600	596	496	0.0151979	1	0.589119	0.575311	-0.0234378	ccmFc_155
mitochondrion	308012	354	4	362	7	475	6	797	29	1559	53	1057	48	0.027083	1	0.985794	0.962858	-0.0232668	nad6_191_2nd
mitochondrion	361032	2	144	6	207	14	307	8	281	10	422	15	444	0.475493	1	0.0284938	0.0278365	-0.0230671
plastid	97016	3164	273	5699	352	5537	310	1513	169	2966	237	2432	214	0.799847	1	0.93646	0.914885	-0.0230389	ndhB_149
plastid	141633	3164	273	5699	352	5539	310	1513	169	2966	237	2433	214	0.799968	1	0.936466	0.914895	-0.0230343
mitochondrion	243053	722	13	715	12	742	11	3136	126	4919	162	3953	181	0.0128423	1	0.983733	0.961902	-0.0221916	nad7_251
plastid	16314	11	625	10	663	5	445	1	183	4	306	9	366	0.602796	1	0.0144218	0.0141127	-0.0214383
mitochondrion	182741	1356	22	1850	21	1748	27	2635	89	4381	166	2762	101	0.000729492	1	0.985867	0.965181	-0.0209824	cob_118
mitochondrion	67138	1286	32	1175	23	1147	35	933	47	1592	83	1253	48	0.141641	1	0.975637	0.955198	-0.0209495	atp1_1484
mitochondrion	234506	587	15	512	13	562	16	1327	55	2187	115	1706	87	0.240709	1	0.974213	0.953908	-0.0208426
mitochondrion	235482	3	276	9	349	3	335	19	1039	15	1575	21	1256	0.348464	1	0.0149227	0.0146124	-0.0207944
mitochondrion	308692	22	2	32	0	34	0	32	2	44	4	43	0	0.63777	1	0.972222	0.952614	-0.0201681	ccmC_395
mitochondrion	235540	426	2	620	6	571	2	1350	35	2543	49	1782	61	0.000778366	1	0.994084	0.974242	-0.0199599	nad5_358
mitochondrion	163179	454	10	607	5	562	4	1054	44	2201	57	1521	47	0.0189677	1	0.987737	0.968236	-0.0197428	nad2_400
mitochondrion	235730	646	5	690	9	635	13	1810	53	2983	102	2277	86	0.0174529	1	0.986461	0.967365	-0.0193583	nad5_548
mitochondrion	316169	46	1	53	3	45	0	384	22	550	25	451	15	0.873259	1	0.975051	0.956715	-0.0188046	ccmFn1_157
mitochondrion	32095	1	39	0	26	1	31	2	132	0	135	6	143	0.680356	1	0.01875	0.0183979	-0.0187764
plastid	1512	278	5263	283	6370	321	6230	27	393	58	1391	22	611	0.447408	1	0.0472363	0.0463562	-0.0186322
mitochondrion	239311	2390	64	2794	62	3116	50	7787	316	11645	518	9136	343	0.0315929	1	0.978806	0.960743	-0.0184544	nad7_1124
mitochondrion	94987	517	3	554	8	525	4	972	21	1633	44	1000	32	0.0195928	1	0.990811	0.973869	-0.0170996	nad2_991
mitochondrion	18419	151	18	111	19	185	31	182	37	349	58	268	39	0.216474	1	0.86794	0.853836	-0.0162494
mitochondrion	82663	0	82	4	92	2	98	3	224	12	310	3	291	0.486144	1	0.0205556	0.020229	-0.0158861
mitochondrion	28244	3416	46	4669	52	5472	74	7524	228	14288	354	8737	279	0.00086044	1	0.987452	0.971822	-0.0158283	nad5_1918
mitochondrion	235811	715	6	836	16	802	11	1892	68	3180	65	2304	75	0.116666	1	0.986456	0.97125	-0.0154152	nad5_629
mitochondrion	162905	60	5	76	4	73	4	633	63	1114	83	842	56	0.645217	1	0.940376	0.925927	-0.0153651
mitochondrion	362455	672	76	743	109	1132	156	748	89	711	131	1056	157	0.0531768	1	0.883114	0.869552	-0.015358	atp4_250
mitochondrion	215246	1051	17	1380	13	1477	8	2462	69	4539	87	2836	88	0.00413857	1	0.989788	0.974612	-0.0153323	nad4_317
plastid	59386	232	10358	872	25213	885	24705	61	1908	121	3903	105	3712	0.351294	1	0.0299735	0.0295194	-0.0151486
mitochondrion	17950	357	11	444	15	515	29	677	31	1232	66	793	55	0.658975	1	0.961373	0.946836	-0.0151212	ccmB_485
plastid	30301	171	883	222	1281	218	975	11	48	17	92	13	78	0.556526	1	0.164225	0.161754	-0.0150508
mitochondrion	308921	132	68	145	70	231	74	110	65	200	97	204	65	0.0771163	1	0.697265	0.686779	-0.0150393	ccmC_624
mitochondrion	23796	310	4	263	3	214	3	1255	38	1360	33	1483	44	0.229104	1	0.987386	0.972702	-0.0148715	rpl16_512
mitochondrion	165890	2647	65	2548	63	3154	92	5688	255	10213	367	6526	285	0.628311	1	0.97452	0.960187	-0.0147084	nad6_53
mitochondrion	242969	909	10	984	8	1084	14	3295	95	5475	103	4325	127	0.0219035	1	0.989435	0.974995	-0.0145939	nad7_335
mitochondrion	288591	172	11	160	13	156	18	502	50	609	54	565	67	0.366358	1	0.920433	0.90732	-0.0142463	rps12_146
mitochondrion	245194	298	2	381	1	437	4	1126	24	1602	28	1444	33	0.0364427	1	0.993882	0.97987	-0.014098	nad7_137
mitochondrion	275585	0	6	1	12	0	5	2	76	3	88	1	57	0.914865	1	0.025641	0.0252831	-0.0139573
mitochondrion	163206	206	6	300	6	298	5	788	35	1606	52	1090	35	0.661471	1	0.97853	0.964999	-0.0138269	nad2_427
mitochondrion	329917	44	1102	69	1218	58	1231	80	1551	104	2317	75	1665	0.0138824	1	0.0456679	0.0450369	-0.0138173
mitochondrion	243060	720	8	712	8	736	7	3149	74	4909	111	3976	112	0.0435642	1	0.989493	0.975844	-0.0137941	nad7_244
mitochondrion	241572	44	85	57	97	56	73	269	339	252	483	246	467	0.052439	1	0.381775	0.376771	-0.0131066
mitochondrion	215956	2	107	3	104	2	103	13	494	14	593	10	620	0.405592	1	0.0218112	0.0215261	-0.0130718
mitochondrion	215201	976	5	1295	10	1323	13	2216	55	3844	48	2553	65	0.0132946	1	0.992503	0.97954	-0.013061	nad4_362
plastid	141951	4933	871	6646	955	6280	688	1898	418	3588	495	2887	341	0.355318	1	0.875184	0.864215	-0.012534
mitochondrion	245254	232	0	286	0	317	2	925	16	1279	9	1197	22	0.0220871	1	0.99791	0.985987	-0.0119479	nad7_77
mitochondrion	213590	23	862	28	1039	28	1033	56	1866	82	3527	57	2150	0.0362504	1	0.0262069	0.0258947	-0.0119115
mitochondrion	316791	40	1	34	3	62	1	327	25	480	18	476	24	0.942682	1	0.959552	0.948278	-0.0117496	ccmFn1_779
mitochondrion	18612	0	79	1	77	2	100	2	183	4	311	2	232	0.635997	1	0.0108095	0.0106854	-0.0114753
mitochondrion	241517	1502	6	1722	14	1777	8	5021	77	7931	98	5392	128	0.000871178	1	0.994492	0.983167	-0.0113871	nad7_734
mitochondrion	308845	195	7	179	16	259	13	186	7	248	23	237	19	0.561991	1	0.945167	0.93488	-0.0108835	ccmC_548
mitochondrion	166300	1903	51	1998	42	2354	60	3814	107	6856	238	4058	178	0.905623	1	0.976152	0.965714	-0.0106936	nad6_463
plastid	63163	5	22	7	73	10	33	2	2	0	5	0	3	0.654017	1	0.168414	0.166667	-0.0103778
mitochondrion	17960	348	10	438	14	503	24	712	25	1305	58	832	48	0.399717	1	0.965184	0.956327	-0.00917709	ccmB_475
mitochondrion	215127	1475	8	1857	9	1930	3	3058	46	6059	50	3798	62	0.000834212	1	0.996077	0.986978	-0.00913477	nad4_436
mitochondrion	288549	151	24	150	24	140	23	412	64	523	100	494	83	0.110325	1	0.861274	0.853728	-0.00876095	rps12_104
plastid	143424	7318	132	10263	172	9855	128	2510	69	5199	129	4066	85	0.45322	1	0.984326	0.976186	-0.00826974
mitochondrion	361824	1081	32	1060	35	1359	34	1758	72	3453	113	2729	107	0.406748	1	0.971626	0.963746	-0.00810987	nad4L_188
mitochondrion	17959	348	10	440	13	501	28	712	25	1304	58	831	49	0.277163	1	0.96348	0.955937	-0.00782821	ccmB_476
mitochondrion	207635	3214	27	3693	25	3698	30	5543	90	10278	122	6507	120	0.0589249	1	0.992299	0.984728	-0.00763001	nad4_1433
mitochondrion	6739	3633	49	4479	44	4950	67	4800	78	8164	153	5176	129	0.50447	1	0.98787	0.980432	-0.00752875	cox2_476
mitochondrion	271166	15119	141	17422	129	18871	152	11330	173	21314	302	13070	236	0.00679045	1	0.991807	0.984418	-0.00745	atp9_53
mitochondrion	31167	15119	141	17431	129	18872	152	11333	173	21319	302	13080	236	0.00683869	1	0.991808	0.984424	-0.00744451	atp9_53_2nd
mitochondrion	98052	69	148	109	215	78	159	104	260	198	353	131	264	0.0349939	1	0.327835	0.325569	-0.00691356
mitochondrion	92829	1671	15	1703	11	1473	4	2522	32	5140	59	2880	42	0.120457	1	0.993992	0.98725	-0.00678365	nad2_1490
mitochondrion	315335	0	19	0	10	1	6	6	166	13	246	10	166	0.309626	1	0.047619	0.0472983	-0.00673533
plastid	102504	5	37	3	41	9	52	1	2	0	13	0	6	0.529059	1	0.11159	0.111111	-0.00429276
plastid	136145	5	37	3	41	9	52	1	2	0	13	0	6	0.529059	1	0.11159	0.111111	-0.00429276
mitochondrion	242726	1543	6	1840	2	1942	0	6335	34	10063	37	7570	45	0.0215446	1	0.998347	0.99503	-0.00332278	nad7_578
mitochondrion	271052	10669	73	10635	72	10976	71	6854	81	10504	78	7126	74	0.865878	1	0.993351	0.990224	-0.00314802	atp9_167
mitochondrion	361833	1124	39	1070	42	1365	49	1830	76	3528	107	2757	122	0.0232857	1	0.964681	0.962771	-0.00197949	nad4L_197
mitochondrion	316722	84	3	55	7	61	2	550	37	781	49	689	42	0.341646	1	0.940289	0.940159	-0.000138977	ccmFn1_710
plastid	142999	4659	560	7344	750	6599	605	1976	224	3483	367	2902	276	0.102086	1	0.905352	0.905337	-1.74258e-05
mitochondrion	316281	36	0	34	1	42	2	376	9	628	15	581	16	0.506175	1	0.975325	0.975498	0.0001779	ccmFn1_269
mitochondrion	83155	312	4	370	5	340	5	465	3	767	10	559	8	0.146944	1	0.986505	0.98887	0.00239725	nad1_167
mitochondrion	82500	0	43	0	54	2	59	3	163	1	270	2	178	0.880886	1	0.010929	0.0109578	0.00263983
mitochondrion	24215	211	345	160	368	179	363	529	958	712	1348	549	1190	0.00294045	1	0.337595	0.339027	0.00424036	rpl16_trailer_391
mitochondrion	361767	258	13	437	25	588	37	654	46	1538	54	1199	53	0.00148053	1	0.946239	0.952678	0.00680479	nad4L_131
mitochondrion	126650	2	37	0	49	3	63	1	35	9	120	0	78	0.282536	1	0.0322455	0.0325151	0.00835902
plastid	60381	96	431	199	1067	174	849	20	126	52	213	41	186	0.511956	1	0.169813	0.171276	0.00861791
mitochondrion	191366	8	399	4	458	10	454	20	1033	23	1742	21	1125	0.172565	1	0.0166219	0.016783	0.0096934	ccmFc_925
mitochondrion	316301	50	2	49	3	54	6	425	29	755	39	653	38	0.119235	1	0.934615	0.944004	0.0100455	ccmFn1_289
mitochondrion	18396	4	278	4	289	13	402	11	428	9	849	14	564	0.429525	1	0.0197205	0.0199226	0.0102488
mitochondrion	213425	27	1015	48	1263	54	1366	88	2330	154	4346	89	2783	0.0103403	1	0.0335177	0.0338683	0.0104586
mitochondrion	243100	233	12	188	11	147	5	1565	51	2047	64	1720	79	0.00777126	1	0.954283	0.964737	0.0109543	nad7_2intron_134300
mitochondrion	22634	194	64	181	53	193	50	1294	346	1879	531	1574	453	0.00345572	1	0.773227	0.781736	0.0110052	rps3_887
mitochondrion	331803	56	60	50	59	50	62	167	208	225	215	210	259	0.0379547	1	0.462634	0.468153	0.0119283	rps3_1534_2nd
mitochondrion	332638	0	179	2	150	4	199	6	504	8	662	6	622	0.433224	1	0.0109541	0.0110864	0.0120751
mitochondrion	158698	2	46	0	26	0	24	9	549	11	928	9	619	0.975289	1	0.0138889	0.0140583	0.012196
plastid	143650	9007	839	13785	1147	13551	889	2902	212	5327	359	4435	260	0.00456273	1	0.925469	0.937802	0.0133255
mitochondrion	141195	1	14	0	12	1	24	1	21	11	164	0	63	0.398494	1	0.0355556	0.0361039	0.0154221
mitochondrion	316818	54	1	46	8	74	0	415	28	661	19	657	19	0.101975	1	0.944557	0.960249	0.0166134	ccmFn1_806
mitochondrion	161817	123	863	150	861	161	872	277	1507	398	2396	293	1819	0.00082732	1	0.14299	0.145483	0.0174303
mitochondrion	232791	111	20	100	21	65	5	1001	123	1381	172	1055	155	0.00542685	1	0.867449	0.883906	0.0189717	matR_1751
mitochondrion	330307	19	1549	20	1817	20	2127	19	2428	59	4788	46	3493	0.0149554	1	0.0107733	0.0109784	0.0190323
plastid	139855	818	2353	965	3030	942	2138	559	1592	1082	2302	765	2406	0.19098	1	0.268453	0.273623	0.0192573
plastid	98794	818	2356	966	3033	942	2138	559	1592	1082	2303	766	2404	0.189272	1	0.268375	0.273722	0.0199243
plastid	139846	709	2247	795	2862	781	2004	480	1511	911	2178	626	2254	0.19795	1	0.245891	0.251121	0.0212697
mitochondrion	360659	1	180	2	168	3	190	13	1253	16	1242	17	1595	0.351064	1	0.0109445	0.0111777	0.0213032
plastid	98803	709	2251	795	2863	781	2004	480	1511	911	2178	626	2252	0.196283	1	0.245763	0.251171	0.0220059
mitochondrion	84515	6	298	5	322	6	393	9	452	17	800	6	546	0.179009	1	0.0166883	0.0170667	0.0226749
plastid	65716	1596	148	2930	326	3013	304	172	11	402	44	253	14	0.0664983	1	0.907789	0.929601	0.0240276	petL_5
mitochondrion	22350	89	55	100	33	83	28	789	283	1087	434	917	357	0.0062348	1	0.705894	0.723483	0.0249169	rps3_603
mitochondrion	219365	2	236	3	239	3	250	10	660	13	1290	7	809	0.35122	1	0.0108859	0.0111603	0.0252013
plastid	101298	13	350	16	507	10	826	1	24	17	1098	5	194	0.753372	1	0.0261224	0.0267908	0.0255864
plastid	137351	13	350	16	507	10	826	1	24	17	1098	5	194	0.753372	1	0.0261224	0.0267908	0.0255864
mitochondrion	185601	80	94	56	94	94	105	155	181	138	193	198	231	0.0163317	1	0.435155	0.446589	0.026275
plastid	143005	4994	837	7948	1103	7115	958	2206	266	3914	452	3255	375	0.00298397	1	0.871975	0.895187	0.0266204
plastid	2898	71	2970	132	6781	101	5496	7	343	17	841	14	614	0.278087	1	0.0201625	0.0207022	0.0267674
mitochondrion	160503	151	22	115	9	138	17	1226	109	2129	165	1519	135	0.000572195	1	0.896858	0.921602	0.0275892	rps4_524
plastid	101293	12	376	4	564	3	878	0	28	45	1147	1	204	0.427471	1	0.0137918	0.0142099	0.030318
plastid	137356	12	376	4	564	3	878	0	28	45	1147	1	204	0.427471	1	0.0137918	0.0142099	0.030318
mitochondrion	215260	39	1097	54	1425	53	1462	99	2401	155	4094	91	2669	0.00420265	1	0.0352752	0.0363501	0.0304704
mitochondrion	98046	241	182	267	255	207	173	354	304	609	405	353	299	0.00137348	1	0.54199	0.559999	0.0332267
mitochondrion	161031	127	31	88	39	117	20	1113	256	1611	397	1337	302	0.00266034	1	0.783575	0.810345	0.0341634	rps4_1052
mitochondrion	31041	6	414	11	544	6	605	9	460	9	665	7	535	0.217332	1	0.0146418	0.0151527	0.0348888
mitochondrion	271292	6	414	11	545	6	605	9	460	9	665	7	535	0.216695	1	0.01463	0.0151527	0.0357294
mitochondrion	214274	1	107	5	105	4	109	17	482	16	697	25	653	0.256513	1	0.0300373	0.0311272	0.0362843
mitochondrion	316056	51	4	45	8	55	4	412	29	623	33	485	40	0.0125503	1	0.902844	0.935915	0.0366295
mitochondrion	98047	242	184	265	256	206	177	353	304	607	405	353	304	0.00115761	1	0.53819	0.558128	0.0370454
mitochondrion	316967	41	4	30	6	32	2	282	28	398	30	410	22	0.0288143	1	0.895207	0.929553	0.0383662	ccmFn1_955
mitochondrion	98050	228	189	254	256	195	177	340	308	574	416	341	306	0.0010784	1	0.522998	0.543846	0.0398611
plastid	136130	3	75	2	76	0	121	0	3	1	14	0	9	0.424229	1	0.0213675	0.0222222	0.04
mitochondrion	308481	40	5	39	10	49	10	42	7	49	9	67	6	0.0558268	1	0.838439	0.87326	0.0415307	ccmC_184
plastid	102294	3	230	6	333	22	506	1	28	21	870	3	169	0.569619	1	0.0240804	0.0251645	0.0450203
plastid	136355	3	230	6	333	22	506	1	28	21	870	3	169	0.569619	1	0.0240804	0.0251645	0.0450203
plastid	101278	47	369	51	560	87	819	3	25	98	1114	24	180	0.722888	1	0.0974923	0.101883	0.0450327
plastid	137371	47	369	51	560	87	819	3	25	98	1114	24	180	0.722888	1	0.0974923	0.101883	0.0450327
mitochondrion	231254	29	204	40	182	38	172	232	1132	301	1593	262	1198	0.00749101	1	0.161865	0.169488	0.0470903
mitochondrion	160946	119	15	76	21	131	15	1057	118	1508	173	1294	145	0.00052827	1	0.856275	0.898632	0.0494662	rps4_967
mitochondrion	316622	0	54	3	46	2	70	16	413	22	675	16	635	0.33626	1	0.0296674	0.0311458	0.0498323
plastid	28690	116	757	285	1548	383	1763	5	42	19	73	14	65	0.472557	1	0.15561	0.163373	0.0498905
plastid	66293	198	5614	273	9635	233	9273	43	966	41	2043	47	1622	0.223353	1	0.0287106	0.0301502	0.0501436
mitochondrion	161753	21	295	7	283	22	264	43	565	69	1050	39	843	0.0512734	1	0.0558389	0.0588679	0.0542445
mitochondrion	160861	0	151	4	106	8	155	44	1346	53	1721	48	1633	0.15852	1	0.0284811	0.0300284	0.0543249
mitochondrion	24151	187	101	137	85	146	88	463	227	583	305	545	273	0.000730778	1	0.630118	0.664602	0.0547257	rpl16_trailer_327
plastid	12831	20	194	37	322	36	404	6	32	9	98	4	73	0.532501	1	0.0927801	0.097985	0.0560995
mitochondrion	316803	46	5	44	11	66	7	423	44	628	55	627	47	0.00179664	1	0.86869	0.918507	0.0573473	ccmFn1_791
plastid	39853	123	10846	206	12130	127	8639	36	2482	64	3763	67	4765	0.302663	1	0.0141334	0.0149621	0.05863
plastid	67246	15	930	11	2020	14	1859	3	190	7	688	2	411	0.488448	1	0.0095879	0.0101529	0.0589247
plastid	7492	3	250	12	509	3	486	0	23	3	66	0	45	0.357724	1	0.0136751	0.0144928	0.0597913
plastid	17925	4	44	15	54	6	56	2	12	6	26	2	20	0.475145	1	0.1325	0.140422	0.0597924
mitochondrion	18256	36	14	76	16	83	22	216	56	432	70	244	49	0.0069094	1	0.778854	0.829147	0.0645721	ccmB_179
mitochondrion	183661	15	1192	18	1042	18	1045	38	2464	73	4220	55	3147	0.013722	1	0.0154473	0.0164563	0.0653231
mitochondrion	215667	34	1372	77	1505	53	1596	117	2694	133	4174	124	2992	0.00252795	1	0.0349984	0.0374323	0.0695406
plastid	17924	3	42	7	54	3	53	1	12	4	27	1	21	0.469083	1	0.0783307	0.0838033	0.0698648
mitochondrion	18286	29	10	50	16	53	20	181	69	419	74	192	44	0.00747735	1	0.742398	0.795819	0.0719583	ccmB_149
mitochondrion	322227	1	19	2	13	3	28	2	26	7	43	4	41	0.323422	1	0.0933692	0.100106	0.0721506
mitochondrion	6047	1	118	14	130	11	112	11	303	54	503	24	287	0.107413	1	0.0650188	0.0697167	0.0722546
plastid	102519	3	75	2	83	0	121	0	3	1	14	0	9	0.41178	1	0.0206637	0.0222222	0.0754258
plastid	97012	44	3236	55	5692	76	5539	24	1594	48	3068	23	2514	0.140714	1	0.0121733	0.0131011	0.076213
plastid	141637	44	3236	55	5692	76	5541	24	1594	48	3068	23	2515	0.140729	1	0.0121717	0.0130999	0.0762572
plastid	7062	91	1298	309	3816	296	3719	14	123	32	472	18	258	0.36009	1	0.0713825	0.0769664	0.0782258
mitochondrion	95242	205	103	42	89	213	87	424	323	811	416	566	367	0.0481336	1	0.565398	0.611737	0.0819573
mitochondrion	18287	30	9	50	16	54	19	190	60	426	67	197	39	0.00262874	1	0.755511	0.819614	0.0848479	ccmB_148
mitochondrion	63156	1	10	0	7	1	7	5	31	4	68	2	48	0.718371	1	0.0719697	0.0781481	0.085848
plastid	1502	860	21859	970	22335	1452	24872	54	1429	343	6167	141	2322	0.247063	1	0.0448782	0.0487827	0.0870027
plastid	1505	492	7506	400	9176	619	8408	24	547	177	1911	52	800	0.294891	1	0.0572862	0.0626115	0.09296
mitochondrion	233760	16	833	19	679	24	695	84	3111	169	4707	105	3941	0.00449606	1	0.026482	0.0289674	0.093852
mitochondrion	68821	13	1239	12	1242	13	1164	11	1106	25	1703	14	1425	0.0389636	1	0.0103326	0.0113481	0.0982839
mitochondrion	57724	19	86	8	60	9	68	29	144	25	124	24	172	0.109618	1	0.138494	0.152621	0.102006
mitochondrion	290309	0	30	0	28	1	31	7	327	5	456	1	377	0.701763	1	0.0104167	0.0114832	0.102386
mitochondrion	18140	1	107	3	128	1	121	1	179	6	390	6	246	0.336866	1	0.0134522	0.0148389	0.103077
plastid	28672	16	59	27	118	23	112	5	7	2	19	2	15	0.572069	1	0.18997	0.209851	0.10465
plastid	98291	2	43	0	59	1	57	0	15	3	41	0	23	0.263311	1	0.0205619	0.0227273	0.105308
plastid	140358	2	43	0	59	1	57	0	15	3	41	0	23	0.263311	1	0.0205619	0.0227273	0.105308
mitochondrion	189506	0	154	4	184	2	217	5	403	10	642	3	487	0.346209	1	0.0101363	0.0112383	0.10871
plastid	30302	142	1003	183	1413	187	1067	11	55	15	102	13	83	0.357067	1	0.129267	0.143429	0.109557
mitochondrion	167220	3	4	3	2	1	4	13	14	20	29	22	24	0.33435	1	0.409524	0.455969	0.113412
mitochondrion	31231	38	704	37	714	52	743	28	542	71	872	36	557	0.00311637	1	0.0552965	0.0617076	0.115941
mitochondrion	220401	2	105	4	132	4	121	15	528	34	877	14	558	0.16299	1	0.0267011	0.0298072	0.116326
mitochondrion	126521	1	23	0	33	1	39	1	20	4	145	0	48	0.481183	1	0.0222222	0.0248216	0.11697
plastid	1516	195	1219	227	2793	318	2482	18	155	71	389	30	250	0.237626	1	0.108881	0.121846	0.119069
mitochondrion	182127	15	564	37	864	30	796	56	1333	97	2235	50	1431	0.00952131	1	0.0344306	0.0385576	0.119865
plastid	106091	2	3	1	9	2	16	3	5	1	6	1	5	0.327067	1	0.203704	0.228175	0.12013
plastid	132558	2	3	1	9	2	16	3	5	1	6	1	5	0.327067	1	0.203704	0.228175	0.12013
mitochondrion	191744	10	519	9	470	18	587	26	947	36	1863	41	1311	0.0391966	1	0.0224816	0.0253348	0.126911
mitochondrion	93010	2	63	0	45	1	48	1	103	1	158	6	137	0.524327	1	0.0170591	0.0192876	0.130631
plastid	118586	192	9120	254	15792	238	14594	24	1000	27	1870	31	1396	0.0700658	1	0.0174981	0.0197981	0.131442
plastid	17819	2	188	3	191	2	119	3	106	2	134	1	164	0.674654	1	0.0141731	0.0160965	0.13571
plastid	102035	9	118	9	203	9	448	1	13	34	689	4	118	0.513057	1	0.0443375	0.0504139	0.137048
plastid	136614	9	118	9	203	9	448	1	13	34	689	4	118	0.513057	1	0.0443375	0.0504139	0.137048
plastid	62898	3	113	3	186	2	222	1	31	0	63	1	36	0.742266	1	0.0168879	0.0194257	0.150273
mitochondrion	346541	1	66	1	43	0	40	1	124	6	255	2	160	0.440585	1	0.0125509	0.0144447	0.150893
mitochondrion	285744	0	10	2	11	0	6	3	29	0	40	2	22	0.91889	1	0.0512821	0.0590278	0.151042
mitochondrion	362017	10	904	10	1352	14	1762	22	2247	40	3597	29	3005	0.014824	1	0.00872198	0.0100841	0.156171
plastid	128221	1	200	9	410	9	360	1	24	1	52	0	27	0.719107	1	0.0169484	0.0196226	0.15779
mitochondrion	45067	3	46	0	45	0	54	8	225	8	298	3	281	0.401566	1	0.0204082	0.0236806	0.160352
plastid	105712	2	168	3	296	5	452	1	33	1	871	1	133	0.59652	1	0.010913	0.0126737	0.161341
plastid	132937	2	168	3	296	5	452	1	33	1	871	1	133	0.59652	1	0.010913	0.0126737	0.161341
mitochondrion	165984	9	907	10	940	8	1099	25	2333	42	4029	30	2668	0.0203824	1	0.00919279	0.0106795	0.161723
plastid	139286	3	15	8	38	5	26	1	2	2	6	0	6	0.658555	1	0.16729	0.194444	0.16232
mitochondrion	240033	3	33	0	48	0	33	12	252	4	337	10	241	0.339506	1	0.0277778	0.0323418	0.164305
mitochondrion	207549	0	42	0	42	1	32	2	178	0	210	4	161	0.541555	1	0.010101	0.0117845	0.166667
plastid	1514	739	3843	661	5186	951	4923	50	317	246	960	94	457	0.156625	1	0.145411	0.170273	0.170978
mitochondrion	8492	23	391	31	363	36	407	43	379	59	680	31	406	0.00449159	1	0.0718333	0.0842239	0.172491
mitochondrion	222353	5	200	7	173	1	125	29	884	36	1373	23	848	0.150986	1	0.0237385	0.0279066	0.175583
plastid	124903	5	10	16	17	16	6	3	3	6	2	4	3	0.319558	1	0.515152	0.607143	0.178571
mitochondrion	251321	0	7	0	11	1	16	0	54	4	65	1	86	0.869145	1	0.0196078	0.0231551	0.18091
mitochondrion	31054	8	717	5	767	11	956	4	651	21	1308	10	809	0.0303386	1	0.00962885	0.0113727	0.181111
mitochondrion	271279	8	717	5	768	11	956	4	652	21	1308	10	809	0.0303466	1	0.00962606	0.0113696	0.181132
mitochondrion	222399	110	101	75	67	43	77	409	296	768	537	427	436	0.000558994	1	0.469276	0.554478	0.181559	rpl2_212
mitochondrion	231184	1	147	0	121	2	104	7	800	9	1197	14	976	0.287459	1	0.00854156	0.0100927	0.181603
plastid	99363	3	15	8	39	5	27	1	2	2	6	0	6	0.636443	1	0.164376	0.194444	0.182921
plastid	58401	12	194	6	276	7	217	0	30	3	42	2	29	0.333137	1	0.0369263	0.0437276	0.184184
plastid	30843	21	160	28	300	16	282	2	24	9	57	5	51	0.2143	1	0.0850264	0.100857	0.18619
mitochondrion	99591	28	565	18	1025	42	1012	1	74	11	128	3	92	0.0249225	1	0.0347745	0.0413497	0.189078
plastid	48637	6	285	21	537	19	579	0	28	4	93	6	85	0.174258	1	0.0300085	0.0357237	0.190453
mitochondrion	67410	26	3040	26	2823	21	2532	24	2814	54	4718	37	3328	0.00142891	1	0.00861058	0.0102561	0.191101
mitochondrion	231061	0	69	1	69	1	58	4	468	15	745	5	549	0.351273	1	0.0104116	0.0124122	0.192151
mitochondrion	243118	5	189	14	148	7	102	96	1240	94	1608	119	1301	0.0136863	1	0.0588044	0.0702961	0.195423
plastid	36054	9	667	12	942	11	901	3	84	2	181	0	140	0.681638	1	0.0126512	0.0151372	0.196505
mitochondrion	17955	15	329	20	424	29	502	45	673	71	1246	47	794	0.00505985	1	0.0477545	0.0574901	0.203867
plastid	66699	34	278	87	1497	81	930	8	94	28	181	13	145	0.314843	1	0.0813391	0.098227	0.207624
mitochondrion	18547	3	100	18	81	17	100	28	155	47	284	32	193	0.0174461	1	0.118748	0.145741	0.227311
mitochondrion	278198	5	3	5	6	2	4	95	53	152	120	100	87	0.0893027	1	0.47096	0.578492	0.228325
mitochondrion	25459	16	167	8	120	12	86	56	516	105	636	52	493	0.00807299	1	0.0907936	0.111672	0.229953
mitochondrion	95252	11	97	0	78	14	84	26	324	57	412	41	348	0.0456889	1	0.0815697	0.100406	0.230929
mitochondrion	288308	3	211	3	306	3	319	10	688	14	1165	15	1020	0.105766	1	0.0110147	0.0135646	0.231498
plastid	45208	0	115	1	277	6	202	0	12	1	24	0	25	0.591736	1	0.0108144	0.0133333	0.232921
mitochondrion	293352	1	18	2	17	2	26	8	84	14	123	8	77	0.222786	1	0.0764411	0.0944213	0.235217
plastid	121317	4	154	9	428	5	358	0	22	2	45	1	31	0.359499	1	0.0198952	0.0246011	0.236534
plastid	70138	33	2004	48	4157	43	3996	18	916	30	1923	19	1463	0.0649927	1	0.0127538	0.0158178	0.240241
plastid	78109	14	49	24	156	23	141	2	13	4	15	6	15	0.192663	1	0.165266	0.209858	0.269816
mitochondrion	361056	3	144	3	248	6	360	9	306	10	454	6	492	0.124198	1	0.0162513	0.0207238	0.27521
mitochondrion	99376	9	276	1	419	14	533	0	23	2	71	2	39	0.184757	1	0.0198513	0.0253926	0.279136
mitochondrion	244186	2	164	3	194	3	234	19	1273	29	1662	31	1569	0.0853008	1	0.0133116	0.0170768	0.282852
mitochondrion	80097	0	81	1	65	1	94	3	262	1	422	7	355	0.392975	1	0.00855928	0.0110073	0.286006
plastid	82037	1	46	1	114	1	72	0	33	2	65	1	37	0.376177	1	0.014557	0.0187222	0.286133
mitochondrion	292027	0	38	2	36	0	47	4	140	1	133	7	207	0.266599	1	0.0175439	0.0226502	0.291064
mitochondrion	49208	5	200	6	214	5	164	10	300	22	499	11	339	0.0363149	1	0.0270829	0.0353044	0.303566
plastid	42034	22	913	12	1152	11	863	6	348	8	466	11	400	0.236316	1	0.0154748	0.0201969	0.305147
mitochondrion	18850	1	16	2	19	0	15	0	42	11	73	7	89	0.253919	1	0.0513539	0.0679563	0.323295
plastid	101310	16	351	16	506	8	856	2	24	11	1148	5	202	0.975195	1	0.0278358	0.0368562	0.324059
plastid	137339	16	351	16	507	8	856	2	24	11	1148	5	202	0.974813	1	0.0278162	0.0368562	0.324989
mitochondrion	48644	2	73	0	56	3	35	11	164	9	257	10	219	0.103869	1	0.0352047	0.0467866	0.328989
mitochondrion	159295	13	20	10	10	4	12	223	242	360	321	200	188	0.00327488	1	0.381313	0.507889	0.331948
plastid	7918	43	76	84	111	79	102	6	2	13	27	9	7	0.204208	1	0.409526	0.545833	0.332842
mitochondrion	23007	16	274	12	163	12	174	87	965	104	1142	94	1006	0.000924862	1	0.0627533	0.0838738	0.336563	rps3_1260
mitochondrion	232980	1	98	3	94	2	88	43	1199	40	1890	44	1460	0.103148	1	0.0210837	0.0282008	0.337563
mitochondrion	18862	0	19	1	24	0	19	1	61	4	103	0	107	0.639953	1	0.0133333	0.0178374	0.337805
mitochondrion	24207	7	557	5	524	3	538	19	1477	24	2050	22	1741	0.0237879	1	0.00913614	0.0122504	0.340869
plastid	106668	10	432	8	546	14	824	0	44	33	723	7	236	0.215452	1	0.0179238	0.0241525	0.34751
plastid	131981	10	432	8	546	14	824	0	44	33	723	7	236	0.215452	1	0.0179238	0.0241525	0.34751
plastid	15920	2	153	0	241	2	176	1	72	1	97	1	114	0.419313	1	0.00804639	0.0108661	0.350434
plastid	35416	9	1125	14	1649	24	1612	6	485	14	878	9	633	0.139689	1	0.0103417	0.0139779	0.351613
mitochondrion	306814	0	53	2	37	2	37	2	62	4	75	5	83	0.160127	1	0.034188	0.0462337	0.352336
mitochondrion	233211	19	103	15	99	5	89	152	798	224	1143	137	844	0.00132022	1	0.113503	0.154505	0.361248
mitochondrion	108560	1	3	0	3	2	1	32	48	60	70	36	57	0.197598	1	0.305556	0.416212	0.362148
mitochondrion	21934	7	169	8	145	4	142	73	1072	79	1465	62	1234	0.00857249	1	0.0398192	0.0542536	0.362499	rps3_187
mitochondrion	328242	0	13	0	10	1	15	4	59	1	108	1	79	0.761348	1	0.0208333	0.0283888	0.362662
mitochondrion	232966	3	90	9	86	3	86	85	1120	141	1783	114	1393	0.0120978	1	0.0535676	0.0731571	0.365697
mitochondrion	160690	9	198	1	127	10	184	70	1368	107	2212	90	1857	0.017682	1	0.0342791	0.0470148	0.37153
mitochondrion	23919	1	183	0	135	3	114	3	454	10	520	9	505	0.106159	1	0.0103586	0.0143141	0.381853
mitochondrion	161670	7	59	3	54	6	52	24	193	30	223	28	181	0.0219047	1	0.0873802	0.121049	0.385316
mitochondrion	22262	7	276	5	232	2	248	61	1971	76	2926	49	2482	0.0159489	1	0.017944	0.0248987	0.387577	rps3_515
mitochondrion	186048	1	46	1	40	3	30	8	147	15	214	13	166	0.0845937	1	0.0455253	0.0632469	0.38927
mitochondrion	84178	0	143	2	182	2	178	5	277	5	486	1	380	0.327692	1	0.00732689	0.0101795	0.389332
mitochondrion	208558	0	40	1	33	0	26	2	233	7	237	1	268	0.507236	1	0.00980392	0.0136389	0.391166
mitochondrion	161768	3	419	4	346	6	347	8	703	19	1211	21	898	0.0185007	1	0.0118449	0.0165166	0.394405
plastid	12832	2	199	3	323	5	394	0	36	3	96	1	71	0.206723	1	0.0105613	0.0147306	0.394769
mitochondrion	194196	2	3	0	6	0	1	11	40	12	74	12	47	0.542994	1	0.133333	0.186204	0.396527
plastid	29052	57	5184	64	8199	94	9491	12	646	22	1706	10	1102	0.02909	1	0.00947605	0.0133205	0.405697
mitochondrion	185199	3	149	4	110	1	107	8	316	10	366	16	396	0.0668683	1	0.0213613	0.0300407	0.406315	rpl5_121
mitochondrion	24915	14	1529	13	1249	15	1416	24	1571	37	2771	25	1777	0.000634312	1	0.00995217	0.0140324	0.409981
plastid	99395	4	88	10	229	7	185	0	18	1	27	3	19	0.347655	1	0.0405925	0.0573593	0.413051
plastid	31031	1	82	4	181	2	132	0	16	2	27	0	17	0.342532	1	0.0161984	0.0229885	0.419184
plastid	30527	2	121	2	135	1	160	0	11	0	17	1	18	0.48056	1	0.0123566	0.0175439	0.419794
mitochondrion	125738	1	36	1	44	1	85	4	76	2	133	3	133	0.269129	1	0.0202924	0.0289579	0.427032
plastid	44464	270	1914	139	2456	423	2234	204	995	339	1956	258	1330	0.0221972	1	0.112131	0.160108	0.427862
plastid	131543	5	336	11	559	2	1036	1	28	13	1272	2	298	0.411529	1	0.0119626	0.0170887	0.428513
mitochondrion	329769	7	1001	15	1300	7	1472	16	1527	27	2287	19	1706	0.00248838	1	0.00769474	0.0110173	0.431801
mitochondrion	158367	0	30	0	8	1	17	12	391	21	717	10	454	0.387796	1	0.0185185	0.0265946	0.436106
plastid	139254	4	88	10	215	6	184	0	18	1	27	3	19	0.330969	1	0.0398339	0.0573593	0.439963
plastid	30307	37	944	64	1277	65	986	7	52	5	91	3	69	0.227818	1	0.049096	0.070798	0.442032
mitochondrion	99367	12	333	3	576	23	551	2	48	6	94	1	60	0.0382211	1	0.0266779	0.0387978	0.454306
mitochondrion	195764	9	572	10	716	9	919	21	988	25	1581	24	1158	0.00208893	1	0.0129876	0.0188946	0.454816
mitochondrion	1567	9	572	10	717	9	919	21	988	25	1581	24	1158	0.00207606	1	0.0129813	0.0188946	0.455524
mitochondrion	347911	1	8	0	9	1	17	3	54	5	68	9	65	0.283224	1	0.0555556	0.0809155	0.456478
mitochondrion	186862	0	23	0	17	1	20	3	108	4	118	1	101	0.443146	1	0.015873	0.0232059	0.461975
plastid	28686	49	1086	116	2276	142	2732	5	47	9	101	3	101	0.213873	1	0.0470251	0.0689394	0.466013
mitochondrion	5809	6	38	1	26	3	18	18	78	33	163	9	74	0.0517114	1	0.105419	0.154767	0.468109
mitochondrion	300870	1	95	1	72	0	80	3	121	1	211	1	153	0.445854	1	0.00803843	0.0118013	0.468115
mitochondrion	356480	2	25	0	35	1	29	3	46	2	83	3	38	0.27878	1	0.0358025	0.0526415	0.470333
plastid	123515	1	160	2	325	3	279	1	51	1	143	1	126	0.530629	1	0.00765523	0.0113497	0.482613
mitochondrion	26670	8	372	5	406	5	434	24	910	23	1443	28	1096	0.00554014	1	0.0148692	0.0220986	0.486202
plastid	111122	0	72	4	151	2	147	0	2	1	16	0	11	0.368337	1	0.0130764	0.0196078	0.499481
mitochondrion	191124	0	48	0	64	2	63	4	161	3	286	3	249	0.407121	1	0.0102564	0.0155093	0.512154
plastid	58721	3	320	5	522	2	471	0	46	2	84	1	85	0.288361	1	0.00766797	0.0116279	0.516425
mitochondrion	316144	1	60	1	81	0	69	5	506	13	682	8	529	0.224963	1	0.00952952	0.0144625	0.517647
plastid	47924	155	23075	219	30471	291	29098	18	1434	28	2779	34	2439	0.000583812	1	0.00790332	0.0120401	0.523421
plastid	108035	4	404	2	320	4	656	0	106	6	311	2	134	0.186806	1	0.00735857	0.0112111	0.523545
mitochondrion	217540	1	27	0	32	0	24	6	216	5	321	3	245	0.415115	1	0.0119048	0.0181537	0.524914
plastid	130614	4	404	2	323	4	656	0	106	6	311	2	134	0.185397	1	0.00733946	0.0112111	0.527512
plastid	50544	1	181	3	371	5	394	0	10	1	24	0	19	0.425174	1	0.00868241	0.0133333	0.535672
mitochondrion	316383	1	26	7	33	3	46	36	270	104	451	45	343	0.0174706	1	0.0910872	0.140338	0.540699	ccmFn1_371
mitochondrion	18253	0	52	2	91	1	104	5	261	4	494	6	280	0.377003	1	0.0103431	0.015936	0.540748
plastid	89123	4	275	12	529	8	409	2	108	5	172	6	144	0.211816	1	0.0185676	0.0288101	0.551637
plastid	149526	4	275	12	530	8	409	2	108	5	172	6	144	0.21148	1	0.0185539	0.0288101	0.552778
mitochondrion	233248	9	100	7	109	3	102	87	775	104	1226	87	910	0.00138841	1	0.0571617	0.0887951	0.553403
mitochondrion	300595	3	138	1	127	1	150	9	306	7	482	4	302	0.10104	1	0.0119039	0.0186528	0.566948
mitochondrion	163369	0	24	1	18	0	31	7	225	7	322	8	248	0.224579	1	0.0175439	0.0275663	0.571281
mitochondrion	22267	4	360	3	339	1	331	33	2561	49	3889	35	3259	0.0186689	1	0.007591	0.01193	0.571595
mitochondrion	31042	13	431	3	564	15	623	13	481	27	693	16	557	0.000549406	1	0.0193604	0.0305797	0.579494
mitochondrion	271291	13	431	3	565	15	623	13	481	27	693	16	557	0.000545689	1	0.0193573	0.0305797	0.579747
plastid	107106	5	336	9	559	2	1036	1	28	13	1272	2	298	0.374796	1	0.0108115	0.0170887	0.5806
mitochondrion	231329	2	191	3	195	0	163	12	1067	27	1480	16	1390	0.0762159	1	0.00850474	0.0134725	0.584121
mitochondrion	159494	1	46	1	39	0	25	19	666	26	953	12	617	0.298141	1	0.0154255	0.0244576	0.585528
plastid	104697	1	27	0	29	3	48	0	2	3	17	0	7	0.129444	1	0.0315126	0.05	0.586667
plastid	133952	1	27	0	30	3	48	0	2	3	17	0	7	0.126087	1	0.0315126	0.05	0.586667
mitochondrion	216824	0	29	0	16	1	22	5	180	3	181	5	189	0.37445	1	0.0144928	0.0230349	0.589405
mitochondrion	31158	2	49	0	53	1	70	1	47	5	98	1	64	0.139048	1	0.0177667	0.0282539	0.590269
mitochondrion	271175	2	49	0	53	1	70	1	47	5	98	1	64	0.139048	1	0.0177667	0.0282539	0.590269
mitochondrion	69704	2	108	2	144	0	145	2	270	10	362	5	295	0.0797987	1	0.0106268	0.0169671	0.596632
mitochondrion	362087	2	651	4	784	13	1034	16	1012	12	1213	12	1549	0.0152868	1	0.00685179	0.0110158	0.607732
mitochondrion	360754	2	152	1	161	3	222	9	388	7	428	7	512	0.069947	1	0.0108311	0.0174165	0.608013
plastid	68453	23	570	54	1215	49	1092	11	152	27	431	26	327	0.0592258	1	0.0414279	0.066697	0.609952
plastid	30851	14	188	11	343	10	313	1	25	7	61	4	53	0.0489363	1	0.04378	0.0705261	0.610918
plastid	105783	6	153	1	242	2	364	1	21	10	732	2	113	0.533022	1	0.0157719	0.025441	0.613062
plastid	132866	6	153	1	242	2	364	1	21	10	732	2	113	0.533022	1	0.0157719	0.025441	0.613062
mitochondrion	359933	0	320	3	391	7	375	19	1211	33	2170	17	1444	0.0144811	1	0.00864627	0.0140209	0.621608
mitochondrion	333003	9	62	5	59	16	92	8	57	20	81	19	55	0.00428659	1	0.117678	0.192618	0.636822
plastid	4113	5	38	3	91	2	82	2	5	0	20	0	7	0.512532	1	0.0573345	0.0952381	0.661096
mitochondrion	126631	1	15	0	27	0	33	1	19	5	87	0	39	0.113844	1	0.0208333	0.0347826	0.669565
mitochondrion	221527	1	53	0	42	0	35	1	274	3	424	6	289	0.498268	1	0.00617284	0.0103337	0.67406
plastid	70403	9	141	18	263	11	171	1	8	1	15	3	19	0.169123	1	0.0614988	0.103325	0.680112
mitochondrion	316364	2	16	1	24	3	33	27	200	60	369	40	254	0.0204534	1	0.0781481	0.131619	0.684225
mitochondrion	288768	4	210	5	240	9	231	36	709	47	982	34	906	0.00076787	1	0.0255333	0.0433893	0.699324
mitochondrion	30624	3	29	1	31	0	29	18	163	16	256	11	186	0.0842	1	0.0416667	0.0713695	0.712869
mitochondrion	254940	3	29	1	31	0	29	18	163	16	256	11	186	0.0842	1	0.0416667	0.0713695	0.712869
plastid	110	1	12	1	19	2	18	8	73	22	101	6	48	0.131854	1	0.075641	0.129579	0.713084
mitochondrion	231565	1	101	2	90	0	55	19	859	27	1378	14	1010	0.162744	1	0.0105144	0.0181763	0.728718
mitochondrion	235470	4	504	1	601	5	566	15	1416	20	2041	19	1636	0.00479199	1	0.00609724	0.0105555	0.731198
mitochondrion	160689	1	206	2	126	0	196	16	1436	32	2291	21	1933	0.0271386	1	0.00681864	0.0118473	0.737481
mitochondrion	316741	2	84	0	56	1	69	9	586	20	792	19	720	0.12523	1	0.0125138	0.0218223	0.743856
mitochondrion	162881	0	70	0	78	2	82	8	721	19	1167	14	924	0.169992	1	0.00793651	0.0139732	0.760621
plastid	43763	125	1832	3	2391	199	2123	102	1030	185	1961	128	1289	0.161714	1	0.0502761	0.0888815	0.767867
mitochondrion	316023	0	40	0	36	1	44	4	275	5	446	5	344	0.366359	1	0.00740741	0.01325	0.788752
plastid	111707	33	2513	61	4519	58	4011	6	209	11	452	8	371	0.0180028	1	0.0135115	0.0242578	0.795345
mitochondrion	126508	2	21	0	38	1	46	2	23	14	153	2	58	0.0215455	1	0.0360777	0.0657219	0.821676
plastid	12839	3	138	1	239	5	313	0	24	4	70	1	46	0.0561758	1	0.0137222	0.0251102	0.8299
mitochondrion	18619	1	84	2	73	1	110	6	178	4	317	10	226	0.0592705	1	0.0158135	0.0291475	0.843211
mitochondrion	58034	0	75	0	41	2	55	2	130	2	181	9	221	0.106725	1	0.0116959	0.021737	0.858511
mitochondrion	360761	0	152	1	167	4	228	5	400	4	452	12	531	0.0661103	1	0.00773125	0.0144057	0.863305
mitochondrion	216228	1	60	0	44	4	66	16	367	21	443	26	479	0.0465316	1	0.0245121	0.0461731	0.883685
mitochondrion	199263	0	4	1	10	1	4	7	29	6	37	12	44	0.130485	1	0.0969697	0.182755	0.884661
plastid	125314	2	97	2	278	0	269	0	27	2	62	1	48	0.0943536	1	0.00911496	0.0172194	0.889135
plastid	30860	10	383	6	638	11	532	1	49	6	116	3	83	0.0511907	1	0.01834	0.034688	0.89139
mitochondrion	26359	11	315	1	311	1	314	21	905	39	1485	29	989	0.000617087	1	0.013374	0.0255853	0.913061
mitochondrion	215809	4	121	0	95	0	115	12	345	8	481	5	434	0.0889272	1	0.0106667	0.0204543	0.91759
plastid	70418	5	142	2	274	2	190	1	9	0	21	0	24	0.680688	1	0.0172255	0.0333333	0.93511
mitochondrion	316554	0	47	0	45	1	44	7	356	6	603	8	550	0.243191	1	0.00740741	0.014491	0.95628
plastid	84773	40	1141	63	1605	54	1020	31	251	26	401	29	395	0.0192862	1	0.0406396	0.0797384	0.962088
plastid	153876	40	1141	63	1605	54	1020	31	251	26	401	29	395	0.0192862	1	0.0406396	0.0797384	0.962088
mitochondrion	187323	1	31	0	30	0	15	2	141	7	192	2	157	0.365806	1	0.0104167	0.0205802	0.975696
plastid	5743	2	98	1	232	2	193	0	14	2	57	1	28	0.0817466	1	0.0115161	0.0227937	0.979291
plastid	65704	1	165	1	214	5	182	0	15	0	39	2	25	0.26496	1	0.0124711	0.0246914	0.97989
plastid	101514	3	182	6	339	2	738	1	21	31	1123	0	180	0.153342	1	0.0121034	0.0241059	0.99166
plastid	6114	3	504	5	891	7	675	2	75	1	126	1	104	0.231377	1	0.00725382	0.0144573	0.993059
plastid	137135	3	182	6	340	2	738	1	21	31	1123	0	180	0.153119	1	0.0120867	0.0241059	0.994421
mitochondrion	317401	0	18	1	19	0	26	7	225	5	158	12	296	0.170192	1	0.0166667	0.0332694	0.996166
plastid	7929	13	49	23	62	15	45	1	1	9	7	2	3	0.00680288	1	0.243422	0.4875	1.0027
plastid	102076	4	129	3	258	2	527	1	15	13	833	2	151	0.325601	1	0.0151167	0.0303128	1.00525
plastid	136573	4	129	3	258	2	527	1	15	13	833	2	151	0.325601	1	0.0151167	0.0303128	1.00525
plastid	51174	18	2495	27	3469	15	2778	3	151	1	319	4	216	0.116746	1	0.00675215	0.0135958	1.01355
plastid	65840	1	164	5	227	2	254	0	14	2	26	0	25	0.203181	1	0.0118083	0.0238095	1.01634
plastid	68256	5	122	7	173	5	159	3	37	5	70	6	71	0.0281455	1	0.0362489	0.0731962	1.01927
plastid	101372	11	308	21	538	43	904	6	31	25	1262	13	219	0.573687	1	0.0391521	0.0792072	1.02306
plastid	137277	11	308	21	538	43	904	6	31	25	1262	13	219	0.573687	1	0.0391521	0.0792072	1.02306
plastid	136689	0	6	1	17	0	47	0	1	10	78	0	6	0.0211611	1	0.0185185	0.0378788	1.04545
plastid	67136	322	1007	449	1576	348	1469	44	69	83	96	92	96	0.0006998	1	0.218513	0.447476	1.04782
mitochondrion	316418	0	42	1	43	0	57	2	315	12	529	8	434	0.144023	1	0.00757576	0.0155299	1.04995
mitochondrion	291787	0	3	2	5	3	4	17	18	12	9	29	42	0.047721	1	0.238095	0.488531	1.05183	ccmFn2_208
plastid	99390	24	212	30	350	20	227	21	115	30	131	40	164	0.0209605	1	0.0872046	0.178942	1.05198
mitochondrion	362260	2	275	7	240	5	409	10	221	9	276	8	340	0.00117555	1	0.0158792	0.0326192	1.05421
plastid	74236	1	282	4	786	5	720	1	138	1	299	5	228	0.217152	1	0.00516447	0.0106623	1.06454
plastid	139259	24	212	29	350	20	228	21	115	30	131	40	164	0.0188494	1	0.0862857	0.178942	1.07383
plastid	54506	4	248	7	437	8	411	3	44	0	65	3	69	0.117648	1	0.0169106	0.0351655	1.07949
mitochondrion	18297	1	30	2	50	2	51	11	152	25	324	14	146	0.0155299	1	0.0361518	0.0755393	1.0895	ccmB_138
plastid	70727	1	166	1	231	3	208	0	15	2	37	0	17	0.114504	1	0.00817213	0.017094	1.09175
plastid	139251	3	87	6	212	3	179	0	19	2	26	2	20	0.120735	1	0.0257799	0.0541126	1.09902
plastid	100910	1	120	0	155	8	127	0	4	0	11	1	6	0.368124	1	0.0225079	0.047619	1.11566
plastid	137739	1	120	0	155	8	127	0	4	0	11	1	6	0.368124	1	0.0225079	0.047619	1.11566
mitochondrion	97008	0	53	0	46	1	55	2	195	4	310	4	263	0.243263	1	0.00595238	0.0126241	1.12086
plastid	99398	3	87	6	224	3	180	0	19	2	26	2	20	0.116359	1	0.0252712	0.0541126	1.14127
plastid	101960	0	6	1	18	0	47	0	1	10	78	0	6	0.0202311	1	0.0175439	0.0378788	1.15909
mitochondrion	45891	3	131	3	110	2	129	29	550	42	735	24	663	0.000820438	1	0.0214013	0.0463583	1.16614
mitochondrion	184731	1	197	3	176	4	135	13	512	27	688	26	525	0.000540593	1	0.0168624	0.0365704	1.16875
plastid	7923	15	63	12	92	30	77	0	1	13	11	6	2	0.00482317	1	0.196022	0.430556	1.19646
plastid	104981	1	45	0	57	2	71	0	49	2	93	3	31	0.327083	1	0.0163788	0.0364293	1.22417
plastid	133668	1	45	0	56	2	71	0	49	2	93	3	31	0.331363	1	0.0163788	0.0364293	1.22417
mitochondrion	22347	2	144	0	129	0	114	12	1032	13	1529	14	1281	0.0944121	1	0.00456621	0.0102452	1.2437
mitochondrion	316381	0	25	0	37	1	43	9	252	4	494	3	348	0.374153	1	0.00757576	0.0170206	1.24672
plastid	105733	2	167	3	296	5	443	2	33	2	872	2	130	0.837781	1	0.0110095	0.0248609	1.25813
plastid	132916	2	167	3	296	5	443	2	33	2	872	2	130	0.837781	1	0.0110095	0.0248609	1.25813
plastid	102175	2	167	2	353	4	697	1	23	8	1176	1	245	0.458579	1	0.00772475	0.0174962	1.26495
plastid	136474	2	167	2	354	4	697	1	23	8	1177	1	245	0.458438	1	0.00771948	0.0174943	1.26625
plastid	121321	2	119	3	350	1	279	0	16	1	39	1	24	0.152399	1	0.00953298	0.0216667	1.27281
plastid	7919	15	83	24	125	23	109	3	3	8	24	4	7	0.0100792	1	0.162792	0.371212	1.28028
plastid	108059	7	32	0	23	4	37	2	7	2	14	4	10	0.0913637	1	0.0923494	0.210979	1.28457
plastid	130590	7	32	0	24	4	37	2	7	2	14	4	10	0.0866766	1	0.0923494	0.210979	1.28457
mitochondrion	83089	2	292	1	323	2	350	3	349	8	635	7	448	0.00845791	1	0.00519032	0.0121163	1.33441
plastid	74521	15	360	28	553	20	606	13	90	12	176	11	109	0.0112976	1	0.0400472	0.0939033	1.34482
plastid	89556	30	725	64	1096	37	846	49	312	62	497	36	414	0.00351871	1	0.0456034	0.108882	1.38759
plastid	149093	30	725	64	1097	37	846	49	312	62	497	36	414	0.0035094	1	0.0455875	0.108882	1.38842
plastid	30853	9	212	5	372	7	330	1	28	7	66	3	59	0.00882123	1	0.0249194	0.0595868	1.39118
plastid	78083	0	74	7	191	7	210	1	19	2	33	2	33	0.140109	1	0.0225372	0.0547619	1.42985
mitochondrion	185149	0	204	0	166	3	189	6	393	8	540	5	593	0.0287554	1	0.00520833	0.0126658	1.43183
plastid	47522	2	201	4	234	0	168	1	14	0	31	0	30	0.634504	1	0.00888631	0.0222222	1.50072
plastid	60802	3	481	7	918	4	689	1	59	3	132	1	98	0.0878755	1	0.00651264	0.01633	1.50743
mitochondrion	208830	2	37	0	18	0	29	11	221	10	238	13	268	0.111676	1	0.017094	0.0446666	1.61299
plastid	101997	0	48	1	69	0	189	0	4	4	316	1	39	0.0394987	1	0.0047619	0.0125	1.625
plastid	136652	0	48	1	69	0	189	0	4	4	316	1	39	0.0394987	1	0.0047619	0.0125	1.625
mitochondrion	308906	1	201	1	209	1	302	0	241	5	384	7	321	0.0136987	1	0.00433758	0.0113983	1.62781
mitochondrion	6083	1	122	0	125	1	132	1	271	9	489	6	299	0.0295075	1	0.00521629	0.013807	1.64689
plastid	102202	2	142	1	273	3	536	1	18	4	975	1	201	0.669718	1	0.00770146	0.020556	1.6691
plastid	9681	0	142	2	291	3	207	1	36	0	54	1	33	0.29675	1	0.00703722	0.0188129	1.67335
plastid	28845	3	126	7	217	8	224	1	5	0	18	1	13	0.312701	1	0.0296629	0.0793651	1.67557
plastid	136447	2	142	1	279	3	536	1	18	4	975	1	201	0.665227	1	0.00767539	0.020556	1.67816
mitochondrion	291672	1	8	1	8	2	7	30	45	18	24	42	73	0.00123929	1	0.148148	0.39793	1.68602	ccmFn2_93
mitochondrion	18678	0	61	0	58	1	72	1	113	3	232	2	128	0.184607	1	0.00456621	0.0123075	1.69534
mitochondrion	288362	1	240	2	256	0	235	5	622	16	1208	12	1050	0.00700444	1	0.00396711	0.0107819	1.71784
plastid	116918	6	218	9	249	5	207	2	41	6	71	7	55	0.00321426	1	0.0284181	0.0791123	1.78387
mitochondrion	289686	0	13	0	13	1	13	11	191	16	255	20	214	0.0966044	1	0.0238095	0.066322	1.78553
mitochondrion	270543	2	114	1	179	1	230	2	279	13	389	15	399	0.000684182	1	0.00904198	0.0252292	1.79023
mitochondrion	185392	1	65	0	41	0	45	3	189	3	196	3	242	0.212724	1	0.00505051	0.0143151	1.83439
mitochondrion	31757	1	73	0	85	0	105	5	261	3	297	3	308	0.0663564	1	0.0045045	0.0128144	1.8448
plastid	102203	1	138	2	270	5	522	1	18	6	961	2	194	0.421641	1	0.00801162	0.0230135	1.87251
plastid	136446	1	138	2	276	5	522	1	18	6	961	2	194	0.417549	1	0.00795872	0.0230135	1.89161
mitochondrion	31129	1	94	0	110	0	161	3	152	1	247	1	140	0.0978188	1	0.00350877	0.0101598	1.89553
mitochondrion	271204	1	94	0	111	0	161	3	152	1	247	1	140	0.0971747	1	0.00350877	0.0101598	1.89553
plastid	54621	1	616	5	1315	7	1311	1	94	3	248	2	214	0.0570913	1	0.00357323	0.0105793	1.96069
plastid	17012	2	159	2	246	7	190	7	91	6	142	10	164	0.00584371	1	0.0186733	0.0564801	2.02465
mitochondrion	233462	0	74	0	64	1	46	10	386	10	671	13	505	0.0262571	1	0.0070922	0.0216778	2.05657
mitochondrion	7636	0	89	0	81	1	79	4	244	7	367	1	283	0.066311	1	0.00416667	0.0127889	2.06934
mitochondrion	25511	3	182	0	179	0	134	11	704	15	1012	16	781	0.00675978	1	0.00540541	0.0166885	2.08738
plastid	108062	1	33	1	19	4	34	1	7	4	10	2	10	0.0188864	1	0.0615583	0.19246	2.12647
plastid	54578	0	416	5	969	4	856	2	63	0	188	0	145	0.510456	1	0.00326154	0.0102564	2.14465
mitochondrion	99375	5	268	5	405	9	505	1	22	4	68	2	36	0.00233228	1	0.0160066	0.0505551	2.15839
plastid	32369	0	21	1	40	3	30	3	10	1	24	1	9	0.0890747	1	0.0384331	0.12359	2.21571
mitochondrion	316387	0	29	1	43	0	48	8	317	14	559	10	405	0.0750246	1	0.00757576	0.0243815	2.21836
mitochondrion	22381	1	145	1	138	0	115	14	1083	23	1444	22	1281	0.0103188	1	0.00468119	0.0151081	2.22742
plastid	131355	1	225	2	414	0	699	0	24	13	891	4	239	0.00719324	1	0.00307749	0.0102805	2.34054
plastid	107294	1	225	2	415	0	699	0	24	13	891	4	239	0.00716177	1	0.00307365	0.0102805	2.34472
mitochondrion	207232	0	42	1	40	1	46	9	158	8	209	12	172	0.00931686	1	0.0152223	0.051992	2.41552
plastid	36050	0	102	2	204	2	219	0	10	2	28	0	27	0.0946173	1	0.00625284	0.0222222	2.55394
mitochondrion	160316	1	248	1	202	0	250	27	2379	42	4142	31	2870	0.00199101	1	0.00298072	0.0106487	2.57253
mitochondrion	42919	0	175	3	251	0	210	0	107	2	117	2	74	0.0758751	1	0.00393701	0.0143742	2.65104
mitochondrion	277002	0	3	1	9	0	4	12	86	26	174	13	95	0.190412	1	0.0333333	0.124273	2.72819
mitochondrion	308473	0	63	2	71	1	84	4	49	4	77	2	92	0.0120359	1	0.013054	0.0487103	2.73145
plastid	31368	6	381	1	461	2	384	0	16	3	43	1	42	0.0165674	1	0.00761658	0.0294911	2.87196
plastid	67325	3	252	2	430	1	302	1	25	0	22	1	24	0.0808775	1	0.00656489	0.0261538	2.9839
plastid	50857	2	112	3	220	2	161	0	10	0	19	4	19	0.00996083	1	0.0144222	0.057971	3.01956
mitochondrion	232069	0	74	0	59	1	45	30	791	33	1171	24	940	0.0044611	1	0.00724638	0.0296152	3.0869
mitochondrion	291187	1	53	0	50	0	55	3	217	5	238	12	265	0.0200262	1	0.00617284	0.0258446	3.18682
plastid	130587	1	33	0	20	4	34	1	7	4	10	2	10	0.0103027	1	0.0448916	0.19246	3.28722
mitochondrion	307018	0	124	1	127	0	105	3	303	7	570	7	509	0.0200634	1	0.00260417	0.0118338	3.5442
mitochondrion	160004	1	37	0	24	0	14	16	439	28	671	23	484	0.0597405	1	0.00877193	0.0401957	3.5823
plastid	74569	0	322	1	472	3	472	1	72	1	179	2	99	0.0534551	1	0.00280998	0.0130187	3.63302
plastid	687	0	452	1	919	13	1631	2	69	3	211	0	136	0.0844075	1	0.00299817	0.0140626	3.69039
plastid	102019	1	87	1	138	2	313	1	8	4	514	0	81	0.389369	1	0.00830236	0.039611	3.77106
plastid	136630	1	87	1	139	2	313	1	8	4	514	0	81	0.38832	1	0.00828523	0.039611	3.78092
plastid	36044	1	154	2	335	1	396	1	17	0	76	1	62	0.165025	1	0.00496841	0.0238095	3.79218
mitochondrion	51909	1	27	0	10	1	27	36	280	54	481	50	335	0.00225625	1	0.0238095	0.11491	3.8262
mitochondrion	263138	1	27	0	10	1	27	36	280	54	481	50	335	0.00225625	1	0.0238095	0.11491	3.8262
plastid	106017	0	199	0	323	4	388	1	32	11	783	1	173	0.071969	1	0.00340136	0.0166347	3.8906
plastid	132632	0	199	0	323	4	388	1	32	11	783	1	173	0.071969	1	0.00340136	0.0166347	3.8906
plastid	694	3	445	0	882	30	1644	5	72	10	197	1	134	0.0422891	1	0.00820586	0.0402172	3.90104
mitochondrion	18695	0	53	0	50	1	57	4	97	1	209	5	117	0.0453036	1	0.00574713	0.0284498	3.95027
mitochondrion	22603	0	123	1	105	0	128	11	863	19	1392	25	1180	0.00284592	1	0.00314465	0.0155994	3.96062
plastid	105731	0	223	0	301	2	310	1	139	6	323	1	136	0.0211709	1	0.00213675	0.0108931	4.09796
plastid	132918	0	223	0	301	2	310	1	139	6	323	1	136	0.0211709	1	0.00213675	0.0108931	4.09796
plastid	688	3	442	2	896	27	1590	5	65	11	193	1	135	0.0170234	1	0.00855544	0.0442344	4.17032
plastid	101838	2	300	8	573	3	1193	3	23	8	1656	2	255	0.195557	1	0.00763341	0.0426581	4.58834
plastid	136811	2	300	8	573	3	1193	3	23	8	1656	2	255	0.195557	1	0.00763341	0.0426581	4.58834
plastid	89133	1	250	1	500	0	383	0	107	1	170	4	138	0.0193525	1	0.00199336	0.011339	4.68839
plastid	149516	1	250	1	504	0	383	0	107	1	170	4	138	0.019272	1	0.00198809	0.011339	4.70347
mitochondrion	31127	0	93	0	115	1	169	1	178	6	265	1	143	0.0226993	1	0.00196078	0.0115571	4.89411
mitochondrion	271206	0	93	0	116	1	169	1	178	6	265	1	143	0.0224981	1	0.00196078	0.0115571	4.89411
plastid	80899	0	131	1	206	3	169	1	16	0	35	2	24	0.0291885	1	0.00742426	0.0452489	5.09473
plastid	102499	3	23	1	35	1	49	1	0	0	15	0	6	0.746974	1	0.0543875	0.333333	5.12886
plastid	136150	3	23	1	35	1	49	1	0	0	15	0	6	0.746974	1	0.0543875	0.333333	5.12886
mitochondrion	233088	0	106	1	108	0	89	18	840	31	1408	20	1102	0.00162314	1	0.0030581	0.0201157	5.57783
plastid	36692	2	126	0	191	2	208	2	10	0	20	0	20	0.060422	1	0.00838294	0.0555556	5.62722
plastid	85901	0	135	0	143	3	145	3	57	5	111	3	58	0.000677939	1	0.00675676	0.0474279	6.01933
plastid	152748	0	135	0	143	3	145	3	57	5	111	3	58	0.000677939	1	0.00675676	0.0474279	6.01933
plastid	102131	1	176	0	335	1	688	1	20	3	1132	0	230	0.302114	1	0.00236703	0.0167541	6.07809
plastid	136518	1	176	0	336	1	688	1	20	3	1132	0	230	0.301701	1	0.00236703	0.0167541	6.07809
plastid	62108	2	583	0	902	4	1012	0	42	3	82	1	58	0.0041027	1	0.00245194	0.0174144	6.10231
mitochondrion	214582	0	45	0	25	1	48	12	205	15	229	8	260	0.0038232	1	0.00680272	0.0488752	6.18466
mitochondrion	79993	0	78	0	55	1	75	13	229	8	325	6	297	0.00214419	1	0.00438596	0.032515	6.41342
plastid	101950	0	13	0	22	3	44	1	1	2	103	0	12	0.615511	1	0.0212766	0.173016	7.13175
plastid	136699	0	13	0	22	3	44	1	1	2	103	0	12	0.615511	1	0.0212766	0.173016	7.13175
plastid	30225	1	585	2	991	1	738	1	38	0	43	1	51	0.0299563	1	0.00169125	0.0149573	7.84389
plastid	71754	0	441	2	701	1	671	1	58	1	107	1	75	0.0170168	1	0.00144435	0.0131221	8.08514
mitochondrion	79017	0	6	1	15	0	3	3	6	3	16	3	13	0.0179395	1	0.0208333	0.226243	9.85965
plastid	136096	2	1387	2	1363	3	1722	1	34	1	40	0	63	0.0209113	1	0.00154807	0.0176539	10.4038
plastid	102553	2	1387	2	1370	3	1721	1	34	1	40	0	62	0.0205931	1	0.00154592	0.0176539	10.4197
plastid	16421	1	378	2	488	0	336	5	144	4	163	5	254	0.000825222	1	0.00224005	0.0256047	10.4304
plastid	101959	0	6	0	22	1	44	0	1	4	80	2	6	0.0554259	1	0.00740741	0.0992063	12.3929
plastid	136690	0	6	0	21	1	44	0	1	4	80	2	6	0.0577787	1	0.00740741	0.0992063	12.3929
plastid	94622	1	103	0	176	0	129	1	30	2	60	2	28	0.000813106	1	0.00320513	0.0437276	12.643
plastid	144027	1	103	0	175	0	129	1	30	2	60	2	28	0.000819336	1	0.00320513	0.0437276	12.643
plastid	154475	0	184	1	242	0	161	2	84	2	87	1	85	0.00651789	1	0.00137174	0.0191185	12.9374
plastid	18335	0	196	1	316	0	267	2	143	3	279	8	298	0.00157476	1	0.00105152	0.0168584	15.0323
plastid	33233	0	17	0	33	0	23	2	88	0	137	4	67	0.0733651	1	0	0.0261868	N/A
plastid	46629	1	0	5	1	0	1	0	0	0	0	0	0	1	1	0.611111	N/A	N/A
plastid	102495	1	28	4	50	5	72	0	0	0	43	0	18	0.103858	1	0.0578306	N/A	N/A
plastid	106436	1	21	2	50	1	39	0	0	4	84	0	26	0.578118	1	0.0363054	N/A	N/A
plastid	108070	4	6	1	9	1	3	0	0	0	2	0	1	0.270209	1	0.25	N/A	N/A
plastid	130579	4	6	1	8	1	3	0	0	0	2	0	1	0.259854	1	0.253704	N/A	N/A
plastid	132213	1	21	2	50	1	39	0	0	4	84	0	26	0.578118	1	0.0363054	N/A	N/A
plastid	136154	1	28	4	51	5	72	0	0	0	43	0	18	0.103964	1	0.0573817	N/A	N/A
mitochondrion	762	0	14	0	17	0	15	2	235	10	306	3	202	0.117376	1	0	0.0182395	N/A
mitochondrion	3335	0	3	0	1	0	2	3	20	6	35	4	32	0.134377	1	0	0.129296	N/A
mitochondrion	10777	0	48	0	42	0	63	4	155	4	298	1	165	0.0200361	1	0	0.0148088	N/A
mitochondrion	12902	0	1	0	3	0	2	5	14	4	35	4	19	0.0942282	1	0	0.179878	N/A
mitochondrion	19091	0	22	0	14	0	16	1	51	5	93	1	48	0.0357187	1	0	0.0302198	N/A
mitochondrion	20013	0	67	0	37	0	47	0	137	8	288	2	179	0.0152111	1	0	0.0126923	N/A
mitochondrion	28661	0	4	0	7	0	4	3	81	8	142	4	120	0.18602	1	0	0.0404352	N/A
mitochondrion	50719	0	37	0	56	0	48	0	146	4	196	2	128	0.0425473	1	0	0.0117949	N/A
mitochondrion	52013	0	31	0	18	0	27	5	357	4	537	5	387	0.129267	1	0	0.0113203	N/A
mitochondrion	52085	0	10	0	8	0	12	7	184	6	237	6	151	0.0990545	1	0	0.0331857	N/A
mitochondrion	54171	0	3	0	3	0	2	2	115	3	193	1	146	0.582791	1	0	0.0130676	N/A
mitochondrion	54843	0	6	0	2	0	3	8	93	17	130	18	98	0.0533747	1	0	0.116676	N/A
mitochondrion	55003	0	1	0	0	0	0	3	46	1	44	2	40	0.718634	1	N/A	0.0436886	N/A
mitochondrion	55288	0	1	0	3	0	1	2	61	4	89	0	72	0.542149	1	0	0.0249189	N/A
mitochondrion	56260	0	2	0	4	0	2	12	53	24	63	12	47	0.0220586	1	0	0.221289	N/A
mitochondrion	57203	0	0	0	0	0	0	2	54	3	54	2	55	1	1	N/A	0.0411445	N/A
mitochondrion	57285	0	0	1	1	0	0	15	37	15	55	11	44	0.579275	1	N/A	0.234249	N/A
mitochondrion	58254	6	0	4	0	0	0	17	0	20	1	24	4	0.311928	1	N/A	0.936508	N/A
mitochondrion	66066	0	5	0	4	0	2	4	30	2	35	3	28	0.103886	1	0	0.0894918	N/A
mitochondrion	76725	0	3	0	1	0	1	3	12	2	15	4	15	0.113575	1	0	0.176058	N/A
mitochondrion	76866	0	5	0	1	0	3	1	13	2	21	3	22	0.125899	1	0	0.092795	N/A
mitochondrion	78922	0	13	0	11	0	15	2	32	2	56	4	47	0.0214201	1	0	0.0572459	N/A
mitochondrion	81562	0	13	0	13	0	4	7	110	4	142	0	127	0.137159	1	0	0.0290754	N/A
mitochondrion	96144	0	60	0	43	0	32	2	133	2	218	2	194	0.058404	1	0	0.0113699	N/A
mitochondrion	96288	0	41	0	30	0	47	1	122	4	210	2	203	0.0503577	1	0	0.0121926	N/A
mitochondrion	109154	0	7	0	11	0	8	8	97	8	116	5	89	0.0323357	1	0	0.0646327	N/A
mitochondrion	109305	0	11	0	4	0	4	4	119	6	143	2	142	0.216644	1	0	0.0288926	N/A
mitochondrion	111553	0	15	0	11	0	12	11	135	6	185	10	138	0.016539	1	0	0.0581079	N/A
mitochondrion	113584	0	6	0	4	0	5	5	111	16	213	8	119	0.106701	1	0	0.0586549	N/A
mitochondrion	113985	0	13	0	11	0	4	5	182	9	305	8	196	0.117026	1	0	0.0315387	N/A
mitochondrion	116563	0	16	0	14	0	27	1	29	4	61	1	36	0.0170698	1	0	0.0406329	N/A
mitochondrion	140202	0	2	0	1	0	1	2	15	12	24	4	14	0.0877464	1	0	0.224401	N/A
mitochondrion	152861	0	6	0	4	0	7	3	78	3	144	3	105	0.254588	1	0	0.0284077	N/A
mitochondrion	154295	0	4	0	6	0	1	5	93	6	134	2	88	0.270429	1	0	0.0386999	N/A
mitochondrion	158037	0	33	0	19	0	12	4	451	11	781	7	573	0.14148	1	0	0.011583	N/A
mitochondrion	158176	0	51	0	30	0	15	8	607	12	975	11	613	0.0553849	1	0	0.0142648	N/A
mitochondrion	159530	0	28	0	28	0	16	2	396	5	565	6	363	0.16318	1	0	0.0100191	N/A
mitochondrion	186946	0	38	0	39	0	24	2	147	4	225	1	194	0.0787223	1	0	0.0120061	N/A
mitochondrion	187476	0	12	0	11	0	10	3	76	1	124	2	98	0.182732	1	0	0.0219916	N/A
mitochondrion	188012	0	25	0	19	0	12	5	162	2	265	1	211	0.170691	1	0	0.0140492	N/A
mitochondrion	188087	0	17	0	11	0	4	2	84	1	129	5	114	0.149112	1	0	0.0243216	N/A
mitochondrion	188093	0	15	0	9	0	6	1	109	4	151	2	126	0.227594	1	0	0.0168408	N/A
mitochondrion	188441	0	47	0	21	0	25	4	163	0	244	2	179	0.121093	1	0	0.0116673	N/A
mitochondrion	189153	0	12	0	15	0	17	6	81	2	172	7	103	0.0283554	1	0	0.048032	N/A
mitochondrion	189157	0	13	0	16	0	17	3	76	3	163	6	91	0.0382935	1	0	0.0393009	N/A
mitochondrion	194959	0	14	0	17	0	15	2	235	10	306	3	202	0.117376	1	0	0.0182395	N/A
mitochondrion	197532	0	3	0	1	0	2	3	20	6	35	4	32	0.134377	1	0	0.129296	N/A
mitochondrion	203757	0	1	0	3	0	2	6	37	0	46	3	35	0.267714	1	0	0.0728274	N/A
mitochondrion	204459	0	2	0	0	0	0	1	29	4	39	1	32	0.567075	1	N/A	0.0522199	N/A
mitochondrion	207282	0	3	1	3	0	0	4	28	4	40	2	35	0.885804	1	N/A	0.0899877	N/A
mitochondrion	212882	0	60	0	46	0	39	3	446	7	549	6	522	0.0438752	1	0	0.0102117	N/A
mitochondrion	222608	0	1	0	1	0	0	2	11	7	18	3	12	0.246246	1	N/A	0.211282	N/A
mitochondrion	224785	0	1	1	2	0	0	4	7	5	9	5	7	0.396814	1	N/A	0.379149	N/A
mitochondrion	230320	0	11	0	18	0	10	4	174	9	289	4	263	0.118544	1	0	0.0225515	N/A
mitochondrion	230322	0	10	0	18	0	10	4	176	10	289	6	264	0.096148	1	0	0.0259631	N/A
mitochondrion	231620	0	96	0	88	0	70	8	901	17	1406	10	1057	0.00806685	1	0	0.0100398	N/A
mitochondrion	231648	0	113	0	101	0	81	13	1124	22	1622	12	1228	0.00245037	1	0	0.0114977	N/A
mitochondrion	232385	0	67	0	54	0	48	6	715	12	1048	16	891	0.0152402	1	0	0.0124277	N/A
mitochondrion	236760	0	3	0	4	0	1	3	35	3	45	2	56	0.259049	1	0	0.0586434	N/A
mitochondrion	237271	0	67	0	79	0	62	6	493	10	871	11	629	0.00658508	1	0	0.0135208	N/A
mitochondrion	238523	0	8	0	6	0	8	2	76	2	115	2	68	0.239905	1	0	0.0237688	N/A
mitochondrion	239565	0	114	0	129	0	82	6	539	8	850	6	610	0.00448715	1	0	0.0100245	N/A
mitochondrion	242610	0	22	0	22	0	23	2	174	2	176	4	184	0.103869	1	0	0.0146254	N/A
mitochondrion	245397	0	7	0	7	0	5	3	18	1	28	5	18	0.0157898	1	0	0.131577	N/A
mitochondrion	258787	0	2	0	4	0	2	12	53	24	63	12	47	0.0220586	1	0	0.221289	N/A
mitochondrion	259759	0	1	0	3	0	1	2	61	4	89	0	72	0.542149	1	0	0.0249189	N/A
mitochondrion	260044	0	1	0	0	0	0	3	46	1	44	2	40	0.718634	1	N/A	0.0436886	N/A
mitochondrion	260204	0	6	0	2	0	3	8	93	17	130	18	98	0.0533747	1	0	0.116676	N/A
mitochondrion	260876	0	3	0	2	0	2	2	115	3	193	1	146	0.606459	1	0	0.0130676	N/A
mitochondrion	262962	0	10	0	8	0	12	7	184	6	237	6	151	0.0990545	1	0	0.0331857	N/A
mitochondrion	263034	0	31	0	18	0	27	5	357	4	537	5	387	0.129267	1	0	0.0113203	N/A
mitochondrion	264328	0	37	0	62	0	48	0	146	4	196	2	128	0.040003	1	0	0.0117949	N/A
mitochondrion	275564	0	5	0	9	0	5	6	51	14	50	13	45	0.00241739	1	0	0.182717	N/A
mitochondrion	275856	0	6	0	9	0	9	1	37	4	71	3	34	0.0690719	1	0	0.0535767	N/A
mitochondrion	276287	0	4	0	7	0	9	2	99	12	177	7	99	0.0903166	1	0	0.0497773	N/A
mitochondrion	277955	0	5	0	8	0	6	2	130	6	185	8	127	0.172374	1	0	0.0352748	N/A
mitochondrion	278350	0	12	0	10	0	7	2	113	5	165	4	135	0.149892	1	0	0.0251933	N/A
mitochondrion	283565	0	4	0	1	0	1	2	28	3	51	6	35	0.216138	1	0	0.0895212	N/A
mitochondrion	283834	1	0	0	1	0	0	12	21	5	28	8	26	0.628829	1	N/A	0.250149	N/A
mitochondrion	289346	0	21	0	12	0	16	3	132	4	158	1	126	0.117296	1	0	0.0182625	N/A
mitochondrion	289546	0	14	0	19	0	15	6	176	3	283	4	211	0.110948	1	0	0.0206871	N/A
mitochondrion	289547	0	14	0	20	0	16	1	186	3	285	6	210	0.158907	1	0	0.014514	N/A
mitochondrion	289553	0	17	0	19	0	16	3	178	8	261	4	195	0.0723239	1	0	0.0221383	N/A
mitochondrion	290134	0	12	0	16	0	16	3	183	6	234	4	161	0.104476	1	0	0.0217905	N/A
mitochondrion	290150	0	11	0	11	0	15	2	156	3	211	3	154	0.213216	1	0	0.0152617	N/A
mitochondrion	290274	0	24	0	24	0	26	3	246	5	328	8	274	0.0537895	1	0	0.0184773	N/A
mitochondrion	290399	0	28	0	22	0	18	7	267	3	348	3	283	0.103008	1	0	0.0148613	N/A
mitochondrion	291849	0	6	0	7	0	13	4	46	2	43	4	85	0.0517621	1	0	0.0564628	N/A
mitochondrion	296305	0	7	0	11	0	7	5	154	5	205	1	134	0.219289	1	0	0.0208878	N/A
mitochondrion	305570	0	4	0	12	0	4	0	31	6	55	5	36	0.044519	1	0	0.0734373	N/A
mitochondrion	310640	0	0	0	2	0	2	3	58	2	64	1	48	0.528606	1	N/A	0.0332972	N/A
mitochondrion	311522	0	4	0	3	0	1	1	46	5	107	2	66	0.37185	1	0	0.0317771	N/A
mitochondrion	311527	0	4	0	3	0	1	3	46	3	107	1	68	0.399991	1	0	0.03433	N/A
mitochondrion	312260	0	2	0	0	0	0	5	73	2	116	0	82	0.701859	1	N/A	0.0270172	N/A
mitochondrion	312641	0	5	0	3	0	0	5	126	5	165	3	124	0.404181	1	N/A	0.0304006	N/A
mitochondrion	313332	0	3	0	0	0	0	0	95	6	139	7	83	0.555915	1	N/A	0.039719	N/A
mitochondrion	313727	0	0	0	0	0	1	2	131	4	160	4	87	0.781648	1	N/A	0.0277946	N/A
mitochondrion	314249	0	4	0	0	0	2	4	111	3	131	1	109	0.535047	1	N/A	0.0220872	N/A
mitochondrion	315274	0	19	0	12	0	14	7	181	10	257	0	149	0.0661018	1	0	0.0248957	N/A
mitochondrion	315423	0	7	0	8	0	7	3	143	4	191	0	131	0.340201	1	0	0.0136869	N/A
mitochondrion	315522	0	16	0	11	0	12	5	146	4	245	3	179	0.134459	1	0	0.0218868	N/A
mitochondrion	315600	0	6	0	8	0	7	4	147	5	232	2	163	0.277163	1	0	0.0199028	N/A
mitochondrion	317171	0	23	0	11	0	20	3	150	1	127	4	172	0.112088	1	0	0.0167159	N/A
mitochondrion	345308	0	0	0	2	1	0	1	9	3	13	1	8	0.590716	1	N/A	0.13287	N/A
mitochondrion	346539	0	67	0	50	0	47	0	137	8	288	2	179	0.0120204	1	0	0.0126923	N/A
mitochondrion	354798	0	1	0	0	0	0	8	17	6	14	10	18	0.301881	1	N/A	0.325714	N/A
mitochondrion	355551	0	3	0	1	0	6	4	15	5	24	3	14	0.0259077	1	0	0.18647	N/A

## Sheet: mef37_editing
genome	position	Edited_WT_rep1	Unedited_WT_rep1	Edited_WT_rep2	Unedited_WT_rep2	Edited_WT_rep3	Unedited_WT_rep3	Edited_mef37_rep1	Unedited_mef37_rep1	Edited_mef37_rep2	Unedited_mef37_rep2	Edited_mef37_rep3	Unedited_mef37_rep3	PValue	Bonferroni	WT	mef37	DEE	site_name	PPR	subfamily
mitochondrion	362343	801	65	434	43	673	53	8	576	6	563	8	558	6.93376e-207	9.04856e-204	0.920598	0.0127926	-0.986104	atp4_138
mitochondrion	362007	864	90	399	52	740	67	13	734	19	817	9	639	8.88824e-176	1.15992e-172	0.902446	0.0180064	-0.980047	nad4L_trailer_72
mitochondrion	308476	116	7	40	2	78	2	2	129	1	94	0	91	7.91157e-86	1.03246e-82	0.956823	0.00859783	-0.991014	ccmC_179
mitochondrion	215126	941	16	538	20	757	3	338	368	404	387	311	357	7.25897e-65	9.47295e-62	0.981164	0.485023	-0.505666	nad4_437
mitochondrion	23217	171	101	124	41	106	28	0	306	0	258	0	204	1.12388e-57	1.46666e-54	0.723745	0	-1	rps3_1470
mitochondrion	17884	114	11	48	1	77	0	1	46	0	57	1	51	8.82297e-44	1.1514e-40	0.963864	0.0135025	-0.985991	ccmB_551
mitochondrion	17869	114	17	37	6	62	1	6	68	5	80	5	79	1.13051e-34	1.47531e-31	0.90494	0.0664761	-0.926541	ccmB_566	MEF19	E
mitochondrion	219378	68	77	39	55	51	76	3	91	8	106	8	107	2.74914e-22	3.58762e-19	0.428478	0.0572185	-0.866461	mttb_387
mitochondrion	362349	89	813	26	470	60	681	167	430	173	414	143	442	1.8961e-15	2.47441e-12	0.0773535	0.272965	2.5288	atp4_144
mitochondrion	49473	12	1757	5	900	5	1154	0	1073	0	1181	0	809	1.26516e-06	0.00165104	0.00554081	0	-1
mitochondrion	189896	14	234	4	140	3	147	0	187	0	155	0	126	1.37766e-06	0.00179785	0.0347431	0	-1
mitochondrion	17809	11	93	3	54	9	113	16	60	20	59	18	62	0.000107645	0.140477	0.0773904	0.229564	1.9663
mitochondrion	25511	1	207	0	97	0	57	4	105	4	114	5	75	0.000577864	0.754113	0.00160256	0.0443652	26.6839
mitochondrion	17801	6	105	2	57	5	126	13	55	10	68	9	68	0.000645371	0.84221	0.0420401	0.145422	2.45912
plastid	12707	12569	427	11484	400	8691	239	12905	585	13088	583	9589	301	0.589841	1	0.968907	0.961185	-0.00797	atpF_92	AEF1=MPR25	E+
mitochondrion	26928	635	20	337	11	545	16	434	11	493	16	355	11	0.927113	1	0.969779	0.971264	0.00153166	nad5_1580	AEF1=MPR25	E+
mitochondrion	215187	869	9	514	5	771	2	631	7	627	7	553	3	0.497271	1	0.992509	0.990864	-0.00165798	nad4_376	AHG11	E+
plastid	69942	5630	689	5168	730	7341	504	5153	668	5006	750	4741	440	0.665598	1	0.900983	0.890006	-0.0121829	clpP_559	CLB19	E+
plastid	78691	456	47	546	64	266	13	473	59	638	63	419	30	0.648465	1	0.918349	0.910804	-0.00821642	rpoA_200	CLB19	E+
plastid	43350	80	427	38	455	33	196	59	425	81	386	37	294	0.988633	1	0.126325	0.13571	0.0742952		CLB19	E+
mitochondrion	6516	978	34	596	16	1001	6	695	11	777	22	569	8	0.986365	1	0.9781	0.981007	0.00297139	cox2_253	COD1	E+
mitochondrion	6961	952	6	527	7	929	0	588	5	646	4	554	4	0.475314	1	0.993543	0.992749	-0.000799276	cox2_698	COD1	E+
mitochondrion	209881	3194	7	1833	4	2868	2	2213	6	2457	0	2078	0	0.320438	1	0.998313	0.999099	0.000787069	nad4_1129	COD1	E+
plastid	64109	57246	116	50625	84	52169	68	46422	54	53594	80	51130	71	0.900901	1	0.99834	0.998654	0.00031434	psbE_214	CREF3	DYW
plastid	95225	2367	18	2503	11	1976	8	2088	9	2453	13	2278	10	0.987398	1	0.994682	0.995355	0.000677187	ndhB_1255	CREF7	DYW
plastid	116785	3939	100	3192	52	3145	38	3438	97	4253	87	3054	61	0.606105	1	0.982424	0.977644	-0.0048662	ndhD_383	CRR21	E+
plastid	96419	1795	44	1880	49	1534	13	1641	35	1678	37	1832	28	0.78819	1	0.980756	0.98083	7.47751e-05	ndhB_746	CRR22	DYW
plastid	116281	4666	805	3857	518	3403	922	3964	629	5330	791	3539	444	0.732269	1	0.840427	0.874117	0.0400868	ndhD_887	CRR22	DYW
plastid	25779	143	18	134	24	54	12	142	14	165	16	109	3	0.0932075	1	0.851494	0.931691	0.0941839	rpoB_551	CRR22	DYW
plastid	96698	1725	195	2200	226	1796	85	1813	162	2035	177	2179	81	0.908495	1	0.92003	0.934039	0.0152258	ndhB_467	CRR28	DYW
plastid	116290	5269	731	4149	461	3752	763	4365	522	5838	645	4150	299	0.588182	1	0.869725	0.90883	0.0449623	ndhD_878	CRR28	DYW
plastid	117166	934	930	759	554	697	643	698	684	804	819	776	560	0.849345	1	0.533096	0.527094	-0.0112583	ndhD_2	CRR4	E
mitochondrion	18007	161	15	73	6	145	1	87	3	118	10	112	4	0.889107	1	0.943991	0.951353	0.0077984	ccmB_428	CWM1	E+
mitochondrion	308760	115	6	76	3	115	1	86	9	87	8	82	1	0.0796879	1	0.967939	0.936335	-0.0326513	ccmC_463	CWM1	E+
mitochondrion	235780	440	7	263	4	288	2	288	3	338	2	329	3	0.378866	1	0.987487	0.991591	0.00415533	nad5_598	CWM1	E+
plastid	21806	155	509	162	465	81	213	141	374	178	611	133	340	0.830177	1	0.255772	0.260191	0.0172748	rpoC1_488	DOT4	DYW
plastid	95650	1758	194	1633	146	1165	79	1332	133	1410	151	1647	80	0.977095	1	0.918347	0.922053	0.0040354	ndhB_830	ELI1	DYW
plastid	37092	35774	3656	37571	3359	31947	1742	33837	3490	47361	5259	38048	3535	0.617419	1	0.924501	0.907183	-0.0187327	rps14_194	EMB2261	DYW
mitochondrion	83057	580	8	349	2	461	2	380	2	395	2	410	1	0.214056	1	0.992126	0.995765	0.00366776	nad1_265	GRS1	E+
mitochondrion	361691	454	25	170	11	277	13	233	6	250	12	226	17	0.743338	1	0.947402	0.953045	0.00595599	nad4L_55	GRS1	E+
mitochondrion	165940	2542	47	1287	18	1989	10	1681	19	1685	38	1398	11	0.644577	1	0.987684	0.986321	-0.00137988	nad6_103	GRS1	E+
mitochondrion	160356	88	19	58	21	29	6	65	15	64	21	47	8	0.787204	1	0.79506	0.806662	0.0145935	rps4_377	GRS1	E+
plastid	63985	34176	283	31625	260	30062	149	28594	168	32453	259	29525	184	0.924459	1	0.9929	0.993349	0.00045218	psbF_77	LPA66	DYW
mitochondrion	94818	505	6	269	11	392	6	293	3	380	10	332	2	0.446065	1	0.977966	0.986079	0.00829565	nad2_1160	MEF1	DYW
mitochondrion	239472	628	58	324	42	341	22	394	36	441	49	377	26	0.888992	1	0.913364	0.917254	0.00425942	nad7_963	MEF1	DYW
mitochondrion	160935	177	20	81	11	48	5	96	11	92	13	60	5	0.90413	1	0.894857	0.898821	0.00442951	rps4_956	MEF1	DYW
mitochondrion	95136	309	6	136	3	222	0	212	2	203	7	187	4	0.305019	1	0.986457	0.978793	-0.00776895	nad2_842	MEF10	DYW
mitochondrion	308865	264	9	144	7	228	5	159	5	200	8	158	5	0.858359	1	0.966405	0.966792	0.0004	ccmC_568	MEF11	DYW
mitochondrion	291923	71	4	29	4	22	2	37	2	43	1	52	1	0.111584	1	0.91404	0.969041	0.060173	ccmFn2_344	MEF11	DYW
mitochondrion	330352	1930	15	1010	10	1293	9	1167	10	1313	8	800	8	0.944977	1	0.991857	0.991849	-8.31395e-06	cox3_422	MEF11	DYW
mitochondrion	232770	155	17	67	10	69	3	81	5	93	4	56	3	0.0780844	1	0.909875	0.949925	0.044017	matR_1730	MEF11	DYW
mitochondrion	215439	1746	34	977	26	1473	8	1139	21	1402	27	1226	17	0.748975	1	0.983192	0.983109	-8.45059e-05	nad4_124	MEF11	DYW
mitochondrion	235556	523	11	271	2	444	5	318	6	427	9	350	7	0.342671	1	0.98698	0.98041	-0.00665581	nad5_374	MEF12	E+
mitochondrion	189897	170	74	84	59	119	33	129	56	108	45	90	35	0.8526	1	0.68901	0.707727	0.0271651	ccmFc_415	MEF13	E+
mitochondrion	189532	113	49	57	40	73	31	84	35	89	38	85	27	0.268503	1	0.662361	0.721866	0.089838	ccmFc_50	MEF13	E+
mitochondrion	330460	968	18	438	6	542	6	609	7	589	4	415	2	0.091623	1	0.985761	0.992365	0.00669968	cox3_314	MEF13	E+
mitochondrion	161857	654	19	357	7	406	3	422	10	500	7	317	6	0.911534	1	0.981734	0.98149	-0.000248939	nad2_59	MEF13	E+
mitochondrion	215405	1272	7	675	8	978	5	806	7	921	11	861	4	0.521869	1	0.992576	0.991654	-0.000928363	nad4_158	MEF13	E+
mitochondrion	27013	100	460	37	317	74	463	78	312	61	370	54	340	0.547244	1	0.140298	0.159529	0.137073	nad5_1665	MEF13	E+
mitochondrion	28242	2103	9	1303	4	2014	3	1468	1	1758	4	1323	7	0.851575	1	0.997064	0.997262	0.000198959	nad5_1916	MEF13	E+
mitochondrion	243091	220	23	133	6	115	4	123	7	136	6	89	8	0.856531	1	0.942857	0.940475	-0.00252593	nad7_213	MEF13	E+
mitochondrion	232935	103	8	44	0	35	3	48	4	56	3	52	3	0.909838	1	0.94966	0.939228	-0.0109852	matR_1895	MEF14	DYW
mitochondrion	209655	1021	15	626	4	893	5	726	2	770	8	645	4	0.388119	1	0.991201	0.993602	0.00242216	nad4_1355	MEF18	E
mitochondrion	160205	195	47	117	26	81	16	142	24	135	24	125	20	0.35196	1	0.819673	0.855516	0.0437283	rps4_226	MEF20	E
mitochondrion	330517	1112	35	538	25	670	20	700	14	615	19	451	10	0.177489	1	0.965365	0.976244	0.0112692	cox3_257	MEF21	E+
mitochondrion	288189	177	46	107	28	144	20	124	33	168	30	131	14	0.570188	1	0.821454	0.847247	0.0313991	nad3_149	MEF22	DYW
mitochondrion	83014	754	21	479	13	598	14	480	11	571	15	547	8	0.492777	1	0.974535	0.979195	0.00478191	nad1_308	MEF25	E+
mitochondrion	330463	965	33	434	15	538	13	608	13	581	18	414	7	0.312703	1	0.969978	0.977463	0.00771703	cox3_311	MEF26	DYW
mitochondrion	215397	1313	77	689	47	1023	44	842	30	960	51	904	36	0.204769	1	0.946503	0.958951	0.0131519	nad4_166	MEF26	DYW
mitochondrion	181951	1071	11	583	8	731	4	647	5	790	7	639	7	0.917052	1	0.990285	0.990904	0.000625192	cob_908	MEF29=PPR2263	DYW
mitochondrion	26898	736	20	391	9	554	16	510	11	612	10	422	12	0.493746	1	0.974325	0.978387	0.0041687	nad5_1550	MEF29=PPR2263	DYW
mitochondrion	362294	407	2	205	0	282	0	139	2	164	2	133	5	0.00118928	1	0.99837	0.979179	-0.0192228	atp4_89	MEF3	E
mitochondrion	219184	147	21	90	16	137	25	100	12	126	24	124	9	0.365295	1	0.856579	0.888396	0.0371448	mttb_581	MEF31	E
mitochondrion	17866	141	18	60	6	102	1	94	3	102	5	96	3	0.084415	1	0.928725	0.964013	0.0379967	ccmB_569	MEF32	E
mitochondrion	6290	1466	385	805	227	1272	165	853	178	1124	266	853	131	0.851833	1	0.819074	0.834285	0.0185716	cox2_27	MEF32	E
mitochondrion	59392	785	59	414	31	513	11	490	29	553	40	494	20	0.922559	1	0.94648	0.94592	-0.000591777	nad1_571	MEF32	E
mitochondrion	182573	776	13	522	5	572	8	572	7	621	7	467	2	0.363229	1	0.986748	0.990833	0.00414041	cob_286	MEF35	DYW
mitochondrion	209637	988	23	602	16	883	12	676	7	708	12	634	13	0.391439	1	0.979317	0.984331	0.00511895	nad4_1373	MEF35	DYW
mitochondrion	23493	491	23	331	14	260	11	357	14	346	16	263	6	0.580629	1	0.958028	0.965253	0.00754245	rpl16_209	MEF35	DYW
mitochondrion	233897	1184	58	681	39	974	50	761	29	825	32	723	26	0.123387	1	0.950102	0.963746	0.0143607	nad1_743	SLO2	E+
mitochondrion	18407	134	9	82	9	140	4	107	5	122	13	123	2	0.810985	1	0.936795	0.947687	0.0116272	ccmB_28	MEF7	DYW
mitochondrion	182534	1004	34	609	15	716	10	688	9	736	24	555	6	0.453995	1	0.976477	0.981604	0.00525059	cob_325	MEF7	DYW
mitochondrion	92886	873	52	539	35	816	26	608	17	749	46	536	20	0.581131	1	0.950643	0.959656	0.00948054	nad2_1433	MEF7	DYW
mitochondrion	361677	401	12	158	12	263	11	214	7	236	7	197	12	0.818969	1	0.953403	0.960701	0.00765428	nad4L_41	MEF7	DYW
mitochondrion	213195	1528	20	878	5	1568	4	1084	14	1232	10	1085	6	0.463703	1	0.992958	0.991233	-0.0017371	nad4_896	MEF7	DYW
mitochondrion	235858	595	1	377	2	449	1	359	2	475	5	445	3	0.0790805	1	0.996941	0.992449	-0.00450583	nad5_676	MEF8/MEF8S	DYW
mitochondrion	165932	2664	35	1363	10	2096	11	1801	12	1800	17	1473	8	0.651318	1	0.991509	0.992874	0.00137672	nad6_95	MEF8/MEF8S	DYW
mitochondrion	244167	165	2	87	3	110	2	101	1	109	2	112	1	0.500018	1	0.978944	0.987776	0.00902163	nad7_200	MEF9	E
mitochondrion	291755	55	10	44	1	41	1	42	4	38	2	59	4	0.947921	1	0.933374	0.933184	-0.000203807	ccmFn2_176	OTP71	E
mitochondrion	23724	484	10	262	7	251	1	330	5	312	1	263	1	0.0819128	1	0.983256	0.992697	0.00960257	rpl16_440	OTP72	E+
plastid	86055	1679	282	2096	314	1065	102	1664	230	1903	278	1734	199	0.839378	1	0.879501	0.882717	0.00365695	rpl23_89	OTP80	E+
plastid	69553	161	456	136	454	114	312	157	397	143	427	150	344	0.995916	1	0.253018	0.279305	0.103893	rps12_intron_(69553)	OTP81/QED1	DYW/DYW
plastid	95644	1958	283	1809	212	1351	63	1546	185	1580	213	1818	121	0.812731	1	0.908088	0.903976	-0.00452868	ndhB_836	OTP82	DYW
plastid	118858	2037	383	1747	238	1579	134	1965	324	1992	376	1590	164	0.706352	1	0.881204	0.868723	-0.0141631	ndhG_50	OTP82	DYW
plastid	94999	4465	233	5126	338	4466	95	4057	197	5311	270	4788	119	0.936503	1	0.955905	0.960354	0.0046535	ndhB_1481	OTP84	DYW
plastid	112349	524	54	192	21	133	8	375	29	313	11	334	14	0.321977	1	0.917082	0.951346	0.037362	ndhF_290	OTP84	DYW
plastid	35800	4278	260	4155	267	3630	115	3396	194	5191	349	4712	168	0.857138	1	0.95054	0.949513	-0.00108013	psbZ_50	OTP84	DYW
plastid	116494	4434	299	3143	182	2946	437	3729	210	4265	223	3517	137	0.436343	1	0.917638	0.953169	0.0387195	ndhD_674	OTP85	DYW
plastid	37161	20130	341	21043	241	18033	120	20550	241	26751	468	21864	175	0.820738	1	0.98847	0.987758	-0.000719849	rps14_80	OTP86	DYW
mitochondrion	67444	3236	23	1786	14	1883	12	1957	18	1911	10	1597	6	0.730368	1	0.992944	0.993979	0.00104238	atp1_1178	OTP87	E
mitochondrion	245307	103	4	53	4	69	3	84	4	77	5	165	18	0.243381	1	0.950258	0.931736	-0.0194914	nad7_24	OTP87	E
mitochondrion	234052	869	35	451	15	679	19	532	19	629	20	579	11	0.518782	1	0.967291	0.972019	0.00488747	nad1_898	PPME	P
mitochondrion	234091	1023	49	565	28	921	38	679	19	743	45	701	33	0.994512	1	0.955816	0.956905	0.00113855	nad1_937	PPME	P
plastid	2931	739	246	580	174	281	69	697	216	625	192	472	176	0.595699	1	0.774114	0.752269	-0.0282196	matK_640	QED1	DYW
plastid	95608	1412	190	1238	143	1032	66	1166	149	1120	199	1310	102	0.6164	1	0.905914	0.887861	-0.0199278	ndhB_872	QED1	DYW
plastid	23898	199	25	228	34	88	9	178	18	242	29	146	11	0.715404	1	0.888613	0.910363	0.0244764	rpoB_2432	QED1	DYW
plastid	58642	780	190	440	123	531	126	720	161	645	198	594	105	0.999577	1	0.797957	0.810721	0.0159961	accD_1568	QED1/PDM1=SEL1	DYW/PLS
plastid	57868	513	15	471	10	435	9	699	21	632	13	416	8	0.825019	1	0.976844	0.97727	0.000436696	accD_794	RARE1	DYW
mitochondrion	163337	79	191	43	125	53	81	54	119	64	133	49	105	0.940616	1	0.314689	0.318398	0.0117855	nad2_558	REME1	DYW
mitochondrion	23281	181	137	112	64	93	68	101	60	89	63	85	61	0.940862	1	0.594395	0.598349	0.00665187	rps3_1534	REME2	DYW
mitochondrion	160154	83	78	51	35	43	26	63	33	72	48	54	24	0.203929	1	0.577247	0.649519	0.125202	rps4_175	REME2	DYW
mitochondrion	288290	223	25	160	15	207	6	199	10	191	7	221	11	0.179961	1	0.928437	0.956462	0.0301853	nad3_250	SLG1	E+
mitochondrion	215114	601	31	329	21	448	19	434	13	494	21	433	21	0.335941	1	0.950088	0.961295	0.0117957	nad4_449	SLO1	E+
mitochondrion	24992	743	15	461	17	731	7	532	9	573	10	491	6	0.467005	1	0.978387	0.984713	0.00646571	nad9_328	SLO1	E+
mitochondrion	219621	63	60	31	35	38	56	29	27	56	54	36	32	0.466896	1	0.462049	0.518787	0.122795	mttb_144	SLO2	E+
mitochondrion	219620	113	10	61	4	88	6	51	4	100	10	62	6	0.542483	1	0.93111	0.916043	-0.0161823	mttb_145	SLO2	E+
mitochondrion	219099	94	40	53	31	116	41	84	26	81	37	75	23	0.501156	1	0.690433	0.738461	0.0695625	mttb_666	SLO2	E+
mitochondrion	361746	352	15	136	6	244	3	200	4	163	8	180	8	0.703409	1	0.968243	0.963685	-0.00470731	nad4L_110	SLO2	E+
mitochondrion	241512	1060	18	612	16	715	6	703	17	752	13	656	7	0.827811	1	0.983168	0.982946	-0.000225656	nad7_739	SLO2	E+
mitochondrion	24756	449	14	239	10	392	6	282	9	299	12	266	5	0.724457	1	0.971509	0.970679	-0.000854214	nad9_92	MEF57	DYW
mitochondrion	209977	1795	9	1016	8	1551	2	1160	1	1385	5	1309	1	0.0663516	1	0.995304	0.998259	0.00296976	nad4_1033	SLO4	E
plastid	25992	101	16	101	18	48	11	100	14	119	16	83	15	0.910377	1	0.841849	0.868538	0.0317027	rpoB_338	YS1	DYW
plastid	96579	1530	88	1790	96	1495	31	1540	72	1692	88	1676	40	0.893789	1	0.958132	0.960862	0.00284958	ndhB_586
plastid	97016	1271	82	1494	81	1266	10	1288	51	1501	78	1360	32	0.835832	1	0.960043	0.963175	0.00326258	ndhB_149
plastid	65716	2132	293	1733	171	2145	75	2297	191	1739	250	1650	110	0.671428	1	0.918527	0.91168	-0.00745409	petL_5
plastid	96	15	87	7	49	5	20	8	45	11	56	8	33	0.910278	1	0.157353	0.170081	0.0808917
plastid	110	11	96	19	58	6	23	16	57	14	68	10	41	0.939512	1	0.185485	0.195329	0.0530766
plastid	7062	33	1834	7	1140	11	1574	17	1355	16	1384	31	1569	0.661238	1	0.0102395	0.0143981	0.406138
plastid	7918	13	128	14	113	1	78	16	87	19	113	7	78	0.480469	1	0.0716977	0.127211	0.774265
plastid	7919	3	135	2	118	1	73	0	98	1	125	2	81	0.416078	1	0.0173064	0.0106776	-0.383025
plastid	7923	10	111	11	99	6	64	4	71	7	101	7	65	0.51639	1	0.089453	0.0717901	-0.197454
plastid	7929	6	57	3	51	2	33	6	38	3	39	4	27	0.46624	1	0.0693122	0.112275	0.619843
plastid	8563	22	699	10	314	7	283	14	400	20	443	18	415	0.669261	1	0.0285051	0.0395278	0.386692
plastid	13210	2235	55707	1029	43209	1509	41173	1555	43632	1997	50192	1462	48516	0.982028	1	0.032396	0.0339767	0.0487931
plastid	15076	5	356	4	391	0	183	7	355	10	456	5	290	0.33066	1	0.00799233	0.0192485	1.40837
plastid	16314	7	465	9	626	6	207	4	460	8	642	2	351	0.211063	1	0.0190576	0.0088647	-0.534847
plastid	16421	2	273	1	250	3	88	3	209	4	309	4	238	0.739183	1	0.0147413	0.0144865	-0.0172849
plastid	17012	9	129	3	97	5	33	3	82	9	184	3	94	0.433873	1	0.0755988	0.037618	-0.502399
plastid	26527	11	101	2	106	1	29	3	107	8	118	3	79	0.687755	1	0.050022	0.0424501	-0.151373
plastid	28690	64	2438	18	785	32	1477	32	930	20	812	48	1424	0.819607	1	0.0230672	0.0299704	0.299265
plastid	30843	15	68	5	72	10	28	9	49	9	60	5	53	0.56262	1	0.169605	0.123938	-0.269256
plastid	30851	6	74	1	74	2	32	3	53	3	63	2	53	0.877595	1	0.0490523	0.0451299	-0.079964
plastid	31031	3	35	3	27	1	27	1	27	4	30	0	26	0.682429	1	0.0715539	0.0511204	-0.285567
plastid	31660	0	186	4	221	5	234	4	237	6	199	3	192	0.747787	1	0.0128994	0.0204168	0.582769
plastid	42566	17	368	14	269	16	298	19	289	17	300	20	326	0.880501	1	0.0481937	0.0577065	0.197386
plastid	44889	5	473	2	283	3	169	3	245	5	298	2	199	0.848042	1	0.0116399	0.0128496	0.103925
plastid	45095	41	1129	31	1065	36	708	40	990	44	1042	38	837	0.987029	1	0.0372382	0.0409264	0.0990442
plastid	47924	94	7703	58	7348	54	8216	69	6181	70	7242	56	5553	0.895226	1	0.00880568	0.0101991	0.15824
plastid	49209	180	3726	120	3088	194	2721	175	3733	169	3637	121	2902	0.728671	1	0.0500139	0.04307	-0.13884
plastid	49333	37	2010	15	1655	28	1397	36	1923	46	1990	39	1472	0.60215	1	0.0155688	0.0222603	0.429799
plastid	50857	2	194	1	99	0	61	1	113	2	111	1	110	0.790669	1	0.00673469	0.0118267	0.756083
plastid	51021	11	1207	14	1190	11	704	22	1147	19	1335	20	898	0.614647	1	0.0120146	0.0182128	0.515895
plastid	54621	1	345	1	282	1	164	0	261	2	355	5	188	0.415346	1	0.00416145	0.010503	1.52388
plastid	56257	1	30	1	37	0	28	3	42	2	37	0	14	0.285466	1	0.0195246	0.0393162	1.01368
plastid	58401	1	30	1	37	0	11	4	26	0	29	0	20	0.637499	1	0.0195246	0.0444444	1.27633
plastid	60381	34	508	16	344	7	251	21	500	15	450	18	398	0.542135	1	0.044769	0.0386115	-0.137539
plastid	60802	2	116	4	209	1	45	2	135	5	174	1	113	0.68329	1	0.0191559	0.0171011	-0.107264
plastid	63163	3	14	1	9	0	7	2	7	0	15	1	19	0.497024	1	0.0921569	0.0907407	-0.0153664
plastid	63210	4	173	3	55	6	88	1	97	2	84	4	104	0.369081	1	0.0460509	0.023499	-0.489718
plastid	66307	1258	2881	944	2376	1230	3234	1038	2442	1182	2767	1043	2731	0.916968	1	0.287938	0.291319	0.0117428
plastid	66699	64	804	42	440	66	781	55	593	75	684	53	741	0.967323	1	0.0795972	0.0834805	0.0487859
plastid	67131	4	270	4	242	2	284	4	224	2	264	2	226	0.74856	1	0.0126172	0.0112782	-0.106128
plastid	67136	15	235	21	206	5	259	14	185	22	220	10	207	0.804523	1	0.0571501	0.0691146	0.209351
plastid	68256	2	73	2	43	1	16	4	30	1	24	1	56	0.973359	1	0.0433115	0.058397	0.3483
plastid	68351	95	1374	42	1296	30	715	50	1038	60	1214	65	1196	0.91859	1	0.0454428	0.0481993	0.0606594
plastid	68407	10	461	1	587	3	306	11	477	16	637	11	498	0.183129	1	0.0108803	0.0228848	1.10332
plastid	68453	25	564	8	428	4	230	9	455	14	510	9	367	0.691234	1	0.0259625	0.0233501	-0.100622
plastid	70204	16	734	10	601	9	387	11	639	12	606	6	439	0.619226	1	0.0201424	0.0166079	-0.175476
plastid	70403	4	78	1	65	4	44	0	52	2	65	1	40	0.23017	1	0.0490884	0.0180803	-0.631678
plastid	70419	25	1467	33	1391	17	977	33	1486	14	1370	23	990	0.674191	1	0.0190109	0.0181818	-0.043616
plastid	71898	2	234	4	255	7	448	2	262	3	240	2	179	0.521674	1	0.0131011	0.0103237	-0.211994
plastid	74255	1	445	11	538	3	420	4	428	10	590	4	463	0.993207	1	0.00979026	0.0114971	0.174338
plastid	74521	2	67	2	58	4	38	3	50	4	90	1	15	0.92018	1	0.052519	0.0538857	0.0260225
plastid	78089	28	143	24	145	8	44	31	114	25	84	24	72	0.562863	1	0.1532	0.23105	0.508159
plastid	78109	2	210	4	182	2	52	0	166	3	123	1	107	0.362876	1	0.0226588	0.0110229	-0.513525
plastid	78131	6	274	0	292	1	104	2	292	6	294	2	235	0.856768	1	0.0103175	0.0117472	0.138573
plastid	78151	7	525	9	596	0	299	12	640	14	673	11	548	0.495478	1	0.00934464	0.0194871	1.08538
plastid	82171	9	682	12	762	2	282	16	1099	9	783	0	417	0.530366	1	0.0118569	0.00857114	-0.277119
plastid	82600	1	31	1	24	2	6	1	16	2	28	2	12	0.839279	1	0.107083	0.0894491	-0.164678
plastid	84178	34	3099	29	3274	36	2303	34	2920	26	3224	24	2425	0.662306	1	0.0116744	0.00976991	-0.163136
plastid	89556	40	356	35	437	16	97	30	301	49	419	27	226	0.814715	1	0.105585	0.100685	-0.0464109
plastid	91535	1	55	1	50	0	19	1	50	3	38	0	40	0.660292	1	0.0124883	0.0309262	1.47641
plastid	96120	3	664	4	687	4	365	4	516	6	532	6	459	0.580813	1	0.00704219	0.0105826	0.50275
plastid	96439	68	1931	37	2140	85	1653	60	1793	55	1855	74	1943	0.923167	1	0.0333066	0.0326213	-0.0205743
plastid	96457	42	1652	53	1802	39	1373	48	1527	58	1552	51	1612	0.973129	1	0.0269951	0.0323895	0.19983
plastid	97012	18	1880	27	2301	77	1869	29	1870	39	2295	36	2039	0.77584	1	0.0202167	0.0164434	-0.186642
plastid	99388	1	71	1	57	0	44	0	87	1	64	3	62	0.689252	1	0.0103768	0.0205128	0.976805
plastid	99390	9	78	6	68	2	43	10	89	9	70	5	73	0.945138	1	0.0763246	0.0930122	0.21864
plastid	101026	0	9	3	20	2	12	2	13	0	16	0	20	0.211575	1	0.0910973	0.0444444	-0.512121
plastid	101161	0	125	0	83	0	76	11	50	0	103	0	246	0.0756401	1	0	0.0601093	N/A
plastid	101186	1	25	15	17717	7	7486	8	7722	13	12754	0	53	0.986384	1	0.0134139	0.000684393	-0.948979
plastid	101243	8	115	36	44	72	70	1	42	32	35	48	133	0.899572	1	0.340694	0.255354	-0.25049
plastid	101277	10	423	8	420	0	681	1	256	2	393	9	619	0.479389	1	0.0139288	0.00776185	-0.442746
plastid	101278	60	372	300	128	507	174	136	120	293	101	310	319	0.872299	1	0.528106	0.58925	0.115781
plastid	101284	1	16	9	17209	9	7644	4	7763	10	12825	0	72	0.738502	1	0.0201741	0.000431373	-0.978617
plastid	101293	10	441	193	265	440	349	55	214	212	250	309	380	0.835446	1	0.333746	0.370604	0.110436
plastid	101298	23	426	66	391	106	665	74	189	37	421	16	659	0.842119	1	0.111043	0.12862	0.158286
plastid	101308	1	16	8	14315	5	6465	4	6472	1	10815	0	70	0.658758	1	0.0200516	0.000236707	-0.988195
plastid	101310	19	466	64	413	95	713	70	202	29	471	16	677	0.806178	1	0.0969738	0.112814	0.163341
plastid	101315	22	539	194	303	454	355	68	243	218	293	307	424	0.834793	1	0.330248	0.355079	0.0751882
plastid	101367	2	382	2	188	5	232	1	148	7	195	0	306	0.917563	1	0.0122772	0.0137883	0.123078
plastid	101372	8	387	68	134	74	179	12	149	50	162	40	274	0.831111	1	0.216459	0.145924	-0.325859
plastid	101514	2	67	152	110	82	104	50	69	92	86	49	73	0.94239	1	0.349999	0.44622	0.274918
plastid	101525	1	28	23	27660	14	12592	12	11743	15	21552	0	76	0.898219	1	0.0121414	0.000572116	-0.952879
plastid	101528	2	37	2	140	2	116	1	73	2	107	6	75	0.80714	1	0.0274386	0.0353121	0.28695
plastid	101548	2	27	27	38	12	30	2	27	19	36	17	27	0.774061	1	0.256688	0.266928	0.0398918
plastid	101620	1	24	10	14088	5	6230	6	6393	10	10481	0	55	0.954303	1	0.0138371	0.000630281	-0.95445
plastid	101790	0	30	1	40	0	31	4	20	1	34	0	10	0.0620976	1	0.00813008	0.0650794	7.00476
plastid	101822	1	81	5	115	3	96	0	75	4	106	0	36	0.470601	1	0.0280549	0.0121212	-0.567947
plastid	101838	22	113	25	154	16	148	4	111	7	146	3	66	0.0129199	1	0.133396	0.0413375	-0.690115
plastid	101885	1	34	22	20215	15	8885	14	8824	15	14708	0	66	0.923587	1	0.010448	0.000867628	-0.916957
plastid	101908	5	81	3	193	2	175	3	94	4	142	1	95	0.951687	1	0.0282484	0.0229139	-0.188841
plastid	101913	1	34	20	24531	7	10780	6	10510	15	18192	0	80	0.908062	1	0.0100117	0.000464806	-0.953574
plastid	101926	8	14	3185	11053	1366	4775	1307	4694	2282	8200	11	35	0.947349	1	0.269924	0.224878	-0.166885
plastid	101950	1	13	3	34	4	23	2	12	10	11	1	13	0.334792	1	0.100219	0.230159	1.29655
plastid	101999	1	59	2	66	1	38	0	33	0	44	3	17	0.845972	1	0.0239065	0.05	1.09148
plastid	102003	0	70	3	76	0	41	1	39	2	52	0	20	0.637188	1	0.0126582	0.020679	0.633642
plastid	102019	3	137	12	173	8	80	0	83	3	98	0	67	0.0432488	1	0.0590675	0.00990099	-0.832378
plastid	102035	8	143	53	152	33	71	17	74	29	78	22	56	0.95163	1	0.209608	0.246631	0.176628
plastid	102060	0	152	13	187	2	116	1	87	10	101	13	65	0.332402	1	0.0273164	0.0893735	2.27179
plastid	102076	2	114	25	119	17	75	6	55	6	71	10	62	0.668723	1	0.125212	0.105057	-0.160963
plastid	102107	0	44	8	57	3	70	1	19	0	37	2	49	0.33112	1	0.0547243	0.0297386	-0.456575
plastid	102131	3	144	2	225	0	158	0	104	4	99	1	190	0.961747	1	0.00973958	0.0146902	0.508298
plastid	102175	3	161	31	181	11	172	20	138	12	120	5	203	0.758363	1	0.0748761	0.0805099	0.0752418
plastid	102176	10	170	5	303	1	212	1	161	2	163	0	251	0.065327	1	0.0254947	0.00609802	-0.760813
plastid	102177	13	174	20	289	2	206	1	168	7	159	2	250	0.095629	1	0.047953	0.0186741	-0.610575
plastid	102202	0	185	26	182	9	146	6	157	13	115	17	253	0.868183	1	0.0610215	0.0671118	0.099805
plastid	102203	4	183	6	193	8	145	12	142	3	119	0	265	0.665075	1	0.0346096	0.0341707	-0.0126792
plastid	102204	2	84	76	23018	37	10067	27	10254	48	17774	0	81	0.81633	1	0.0100695	0.00177317	-0.823908
plastid	102216	0	101	9	68	5	59	0	71	2	45	7	161	0.427859	1	0.0650027	0.0280733	-0.568121
plastid	102254	0	256	7	117	0	135	1	123	0	68	3	323	0.49528	1	0.0188172	0.00575566	-0.694128
plastid	102294	14	415	38	259	38	249	29	185	35	115	30	545	0.936193	1	0.0976614	0.14034	0.437009
plastid	102295	3	431	6	345	3	299	3	220	2	168	0	620	0.331298	1	0.0113134	0.00840587	-0.256999
plastid	102326	1	473	49	333	12	282	0	229	21	176	60	635	0.921893	1	0.0570661	0.06431	0.126938
plastid	102380	0	301	0	130	4	116	0	115	1	70	4	427	0.626667	1	0.0111111	0.00778842	-0.299043
plastid	102384	1	298	0	128	4	118	0	115	0	74	1	409	0.293534	1	0.0120438	0.000813008	-0.932496
plastid	102385	1	263	1	116	2	109	0	105	0	67	2	371	0.495649	1	0.0101176	0.00178731	-0.823347
plastid	105153	4	481	23	251	21	269	15	199	9	231	9	385	0.677459	1	0.0548676	0.0434787	-0.207571
plastid	105190	0	50	5	42	1	36	2	27	1	30	1	50	0.685962	1	0.04447	0.0402771	-0.0942851
plastid	105193	0	52	0	44	0	35	8	22	0	30	0	51	0.0321315	1	0	0.0888889	N/A
plastid	105226	1	34	1	34	0	44	0	35	6	31	3	31	0.117246	1	0.0190476	0.0834658	3.38196
plastid	105246	3	168	2	161	0	157	4	123	0	119	0	112	0.995929	1	0.00993793	0.0104987	0.0564257
plastid	105279	2	39	14	22854	10	10076	5	10362	15	16788	0	83	0.76314	1	0.0167947	0.000458332	-0.97271
plastid	105712	15	73	18	44	34	46	53	40	25	52	8	32	0.720263	1	0.295259	0.364856	0.235715
plastid	105716	0	84	6	54	0	78	0	91	1	75	0	40	0.266321	1	0.0333333	0.00438596	-0.868421
plastid	105733	11	76	8	40	21	39	31	39	9	51	4	34	0.996176	1	0.214368	0.232707	0.085549
plastid	105771	0	78	1	55	0	41	0	45	5	43	1	36	0.106083	1	0.00595238	0.0437312	6.34685
plastid	105783	3	66	17	45	10	43	11	32	11	37	4	35	0.927788	1	0.168784	0.195848	0.160351
plastid	105796	2	66	11	51	7	49	10	35	7	36	3	30	0.699228	1	0.11061	0.158641	0.43423
plastid	105831	1	115	8	61	4	53	2	50	4	51	1	44	0.707592	1	0.0649127	0.0444703	-0.314921
plastid	105835	0	118	5	61	2	56	0	55	1	56	1	44	0.374751	1	0.0367468	0.0132554	-0.639278
plastid	105842	0	117	0	69	0	59	9	47	0	58	0	45	0.0129144	1	0	0.0535714	N/A
plastid	105846	1	22	3	12958	3	5272	3	5672	9	9149	0	45	0.851864	1	0.0147595	0.000503794	-0.965866
plastid	106017	0	72	7	101	0	73	1	68	0	90	0	46	0.200982	1	0.0216049	0.00483092	-0.776398
plastid	106020	0	51	25	15295	9	6437	6	6391	8	9697	1	32	0.753438	1	0.00100936	0.0106884	9.58935
plastid	106079	0	13	32	4871	18	2193	15	2231	27	3598	1	16	0.928728	1	0.00488924	0.0243168	3.97353
plastid	106177	1	93	0	198	1	245	9	164	0	159	0	156	0.229516	1	0.00490111	0.017341	2.53818
plastid	106499	2	161	4	223	3	309	3	213	4	155	0	210	0.803209	1	0.0131688	0.0130154	-0.0116524
plastid	106591	2	183	4	165	6	229	0	133	4	112	4	375	0.50022	1	0.0200038	0.0150123	-0.249528
plastid	106613	3	186	15	196	8	250	8	139	6	137	0	396	0.481764	1	0.0393236	0.0321266	-0.18302
plastid	106668	23	83	73	82	70	84	29	61	36	55	68	128	0.573163	1	0.380831	0.354922	-0.0680344
plastid	106679	3	89	4	126	1	116	0	74	6	71	0	176	0.555488	1	0.023975	0.025974	0.0833806
plastid	106684	2	86	6	119	13	109	6	65	8	55	0	157	0.882607	1	0.0590949	0.0704971	0.192947
plastid	106688	13	68	7	71	26	65	11	52	11	38	4	103	0.616557	1	0.178651	0.145492	-0.185605
plastid	106693	6	71	4	83	18	73	7	55	1	54	4	129	0.270739	1	0.107234	0.0537201	-0.499038
plastid	106781	0	66	6	54	0	38	6	26	0	40	0	96	0.708793	1	0.0333333	0.0625	0.875
plastid	107024	0	60	0	56	0	80	6	38	0	50	0	99	0.0404086	1	0	0.0454545	N/A
plastid	107092	0	152	58	124	37	136	3	111	59	67	71	166	0.810781	1	0.177518	0.264716	0.491206
plastid	107103	1	169	5	191	10	177	9	116	1	138	2	239	0.745357	1	0.0282895	0.0291643	0.0309244
plastid	107106	14	158	70	126	42	142	4	122	59	73	72	169	0.922209	1	0.222266	0.259157	0.165975
plastid	107112	0	178	55	148	39	148	5	127	51	83	71	176	0.805757	1	0.159831	0.235308	0.472235
plastid	107181	3	68	23	59	7	64	5	55	21	45	4	70	0.838294	1	0.140444	0.151856	0.0812572
plastid	107185	6	62	26	57	18	52	13	50	20	49	9	68	0.685789	1	0.219544	0.204362	-0.0691491
plastid	107276	2	55	54	97	19	81	3	58	45	74	14	23	0.998112	1	0.194235	0.26857	0.38271
plastid	107294	2	44	73	87	42	75	13	49	69	53	12	21	0.971483	1	0.286234	0.379629	0.326289
plastid	107314	2	54	4	147	2	118	1	54	0	122	0	40	0.0825437	1	0.0262903	0.00606061	-0.769474
plastid	107319	1	55	7	143	6	107	3	49	4	117	0	39	0.63188	1	0.0392071	0.0302501	-0.228454
plastid	107325	4	50	57	77	44	60	18	35	46	65	12	25	0.97668	1	0.307508	0.359454	0.168925
plastid	107427	0	48	6	12103	7	6021	6	5749	4	7552	1	21	0.99671	1	0.000552249	0.0156755	27.3848
plastid	107439	0	57	2	47	0	51	6	26	0	54	0	26	0.338328	1	0.0136054	0.0625	3.59375
plastid	107468	1	11	1123	2450	581	1307	532	1126	601	1397	2	4	0.973491	1	0.235123	0.318334	0.353907
plastid	107712	0	6	4	75	0	35	4	60	1	68	0	5	0.68437	1	0.0168776	0.0256643	0.520607
plastid	107717	1	10	3	91	3	43	7	84	4	86	0	15	0.95275	1	0.0626805	0.0404558	-0.35457
plastid	109613	2	31	3	39	3	27	2	14	3	53	3	26	0.997216	1	0.0773449	0.0940066	0.215421
plastid	109703	4	201	8	229	1	116	2	173	6	253	7	223	0.785305	1	0.0206048	0.0216765	0.0520088
plastid	110425	3	359	3	276	2	213	4	368	5	371	2	256	0.906273	1	0.00944744	0.0106008	0.122086
plastid	111707	19	1008	6	891	14	563	17	1338	23	1392	10	703	0.835504	1	0.0164843	0.0142753	-0.134008
plastid	124770	1	128	2	166	1	42	2	172	1	180	0	93	0.414405	1	0.0143042	0.00567304	-0.6034
plastid	124903	14	7	2	0	6	2	8	6	8	3	2	3	0.638582	1	0.805556	0.566234	-0.297089
plastid	127009	1	97	0	56	0	48	3	72	0	113	2	73	0.283574	1	0.00340136	0.0222222	5.53333
plastid	142210	3	57	4	67	1	74	3	47	2	47	3	55	0.847921	1	0.0398905	0.0508468	0.274661
plastid	142230	61	0	71	0	79	0	53	0	50	0	59	0	0.999945	1	1	1	0
plastid	142999	884	1	982	0	885	0	797	0	862	2	1110	1	0.334633	1	0.999623	0.998928	-0.000695249
plastid	143005	847	13	960	7	862	4	776	2	832	10	1079	4	0.585461	1	0.991009	0.993953	0.00297121
mitochondrion	67512	398	1676	182	946	123	1004	218	1015	221	990	123	848	0.94822	1	0.154129	0.161991	0.0510079	atp1_1110
mitochondrion	67330	3095	24	1694	22	1728	15	1834	9	1928	13	1523	9	0.132967	1	0.990293	0.994181	0.00392663	atp1_1292
mitochondrion	67207	4941	81	3149	51	3446	47	3269	33	3788	50	2641	40	0.570641	1	0.984826	0.987353	0.00256582	atp1_1415
mitochondrion	67138	1204	25	749	29	848	21	801	13	877	23	631	15	0.443445	1	0.972739	0.978418	0.00583803	atp1_1484
mitochondrion	362420	397	6	234	5	281	3	254	3	272	3	221	6	0.871416	1	0.984543	0.983662	-0.000894405	atp4_215
mitochondrion	362453	860	6	480	10	625	7	495	4	552	9	504	10	0.484749	1	0.987196	0.985495	-0.00172257	atp4_248
mitochondrion	362455	733	138	421	71	547	87	420	81	476	88	455	63	0.909196	1	0.853343	0.853558	0.000251894	atp4_250
mitochondrion	362456	865	4	486	5	630	5	494	5	556	7	513	5	0.262291	1	0.992447	0.989298	-0.00317251	atp4_251
mitochondrion	362587	387	682	179	375	245	587	212	376	255	474	178	476	0.883827	1	0.326532	0.327503	0.00297396	atp4_382
mitochondrion	362600	1139	15	582	12	905	4	626	3	762	5	703	7	0.16351	1	0.987466	0.992951	0.00555401	atp4_395
mitochondrion	362621	1010	12	509	7	889	7	563	7	706	16	644	10	0.122788	1	0.98896	0.983423	-0.00559908	atp4_416
mitochondrion	271052	4862	13	2562	11	3798	8	2878	1	3142	6	3023	5	0.0744139	1	0.996985	0.998698	0.00171825	atp9_167
mitochondrion	270995	7132	90	3610	69	5558	48	4424	55	4542	60	4155	39	0.81506	1	0.98674	0.988461	0.00174411	atp9_224
mitochondrion	332097	5210	65	2648	46	4135	34	3272	40	3398	41	2882	25	0.815276	1	0.987482	0.989134	0.00167206	atp9_224_2nd
mitochondrion	271166	10391	51	6108	31	9305	28	7216	21	7349	28	5999	24	0.667299	1	0.995689	0.996439	0.000753867	atp9_53
mitochondrion	31167	10398	51	6109	31	9306	28	7217	21	7351	28	5999	24	0.667671	1	0.99569	0.99644	0.000752866	atp9_53_2nd
mitochondrion	271136	17702	121	9427	88	15884	44	10882	43	12495	55	10084	27	0.256741	1	0.993733	0.996337	0.00262016	atp9_83
mitochondrion	31197	5530	63	2921	33	4650	23	3672	18	3504	28	3234	17	0.282136	1	0.990881	0.993988	0.00313611	atp9_83_2nd
mitochondrion	18307	39	12	15	6	25	4	21	16	26	12	37	1	0.754727	1	0.780354	0.741821	-0.0493786	ccmB_128
mitochondrion	18298	45	11	16	5	27	1	24	12	27	9	37	2	0.572848	1	0.843254	0.788462	-0.0649774	ccmB_137
mitochondrion	18297	4	52	0	21	1	29	0	36	3	33	3	38	0.838356	1	0.0349206	0.052168	0.493902	ccmB_138
mitochondrion	18287	45	16	20	7	24	1	33	12	28	11	41	1	0.767062	1	0.812815	0.809158	-0.00450005	ccmB_148
mitochondrion	18286	46	15	19	8	25	0	32	13	29	10	42	0	0.747256	1	0.819267	0.818234	-0.00126178	ccmB_149
mitochondrion	18281	85	15	35	10	49	1	57	13	60	8	66	3	0.690478	1	0.869259	0.884387	0.0174028	ccmB_154
mitochondrion	18276	82	18	34	13	48	1	50	19	55	11	66	0	0.729987	1	0.840999	0.852657	0.0138625	ccmB_159
mitochondrion	18275	84	16	33	14	48	1	50	19	54	12	64	2	0.950773	1	0.840573	0.837505	-0.0036495	ccmB_160
mitochondrion	18271	78	21	29	14	41	5	39	26	49	16	55	8	0.58523	1	0.784534	0.742287	-0.0538493	ccmB_164
mitochondrion	18263	83	14	30	8	44	0	47	15	57	7	57	1	0.949463	1	0.881715	0.877149	-0.00517766	ccmB_172
mitochondrion	18256	61	19	26	11	39	0	37	16	43	12	40	2	0.891746	1	0.821734	0.810771	-0.0133418	ccmB_179
mitochondrion	18254	70	5	29	8	39	0	42	12	47	6	41	0	0.576251	1	0.905706	0.88819	-0.0193392	ccmB_181
mitochondrion	18242	83	27	39	16	67	7	50	20	49	15	49	15	0.367279	1	0.789681	0.748512	-0.0521333	ccmB_193
mitochondrion	18241	84	26	40	15	67	7	50	20	49	15	52	12	0.434128	1	0.798771	0.764137	-0.0433598	ccmB_194
mitochondrion	18239	4	107	2	53	3	71	3	67	2	62	3	61	0.893095	1	0.0376467	0.0403274	0.0712052	ccmB_196
mitochondrion	18149	56	8	41	1	51	1	22	2	48	5	37	2	0.630412	1	0.943987	0.923682	-0.0215097	ccmB_286
mitochondrion	18131	51	5	37	0	53	0	31	2	44	5	40	2	0.166987	1	0.970238	0.929911	-0.0415638	ccmB_304
mitochondrion	18097	128	19	59	1	141	3	83	5	96	7	91	2	0.732823	1	0.944416	0.951238	0.00722386	ccmB_338
mitochondrion	18068	154	44	83	15	171	16	101	18	118	15	108	15	0.595891	1	0.846385	0.871335	0.0294788	ccmB_367
mitochondrion	18056	168	52	86	18	171	17	103	22	125	20	111	12	0.568864	1	0.833378	0.862836	0.0353477	ccmB_379
mitochondrion	18055	189	30	102	2	183	5	115	10	136	9	117	6	0.914169	1	0.939062	0.936384	-0.00285272	ccmB_380
mitochondrion	18029	59	120	35	56	40	93	37	60	47	81	35	81	0.865003	1	0.338325	0.350118	0.0348567	ccmB_406
mitochondrion	18011	106	17	53	6	89	1	62	4	75	10	78	6	0.992696	1	0.916328	0.916773	0.000485895	ccmB_424
mitochondrion	17994	18	225	14	103	19	224	8	121	21	178	7	151	0.574685	1	0.0906405	0.0706156	-0.220926	ccmB_441
mitochondrion	17968	243	21	140	13	279	5	157	3	194	18	159	8	0.910244	1	0.939294	0.94948	0.0108445	ccmB_467
mitochondrion	17960	232	17	134	9	271	5	152	1	188	13	156	5	0.541623	1	0.950225	0.965911	0.0165075	ccmB_475
mitochondrion	17959	232	17	134	9	271	5	152	1	188	13	156	5	0.541623	1	0.950225	0.965911	0.0165075	ccmB_476
mitochondrion	17950	235	17	129	9	270	4	146	1	175	11	152	6	0.588548	1	0.950908	0.965361	0.0151992	ccmB_485
mitochondrion	17934	12	227	6	135	21	258	8	125	5	156	5	133	0.280461	1	0.0560104	0.0424794	-0.24158	ccmB_502
mitochondrion	17923	107	6	69	4	119	2	57	3	49	6	51	2	0.246207	1	0.958526	0.934391	-0.0251796	ccmB_512
mitochondrion	17921	110	2	71	1	119	2	58	2	49	4	51	2	0.0620024	1	0.983908	0.951153	-0.033291	ccmB_514
mitochondrion	17881	110	13	46	4	75	1	50	1	55	4	51	2	0.282715	1	0.933717	0.958287	0.0263137	ccmB_554
mitochondrion	17859	44	117	24	47	28	76	21	78	13	99	22	79	0.0149424	1	0.293517	0.182005	-0.379917	ccmB_576
mitochondrion	17839	118	26	52	8	86	11	93	5	95	15	92	6	0.0530094	1	0.85757	0.91713	0.069453	ccmB_596
mitochondrion	18364	122	3	76	7	143	3	110	3	123	13	138	2	0.675415	1	0.957038	0.954526	-0.00262523	ccmB_71
mitochondrion	18360	16	112	7	77	14	136	16	99	23	119	8	134	0.629366	1	0.100556	0.119147	0.184885	ccmB_75
mitochondrion	18357	6	121	4	79	8	142	8	106	10	126	10	129	0.286036	1	0.0495901	0.0718824	0.449533	ccmB_78
mitochondrion	18355	102	23	64	19	137	12	97	14	107	29	122	16	0.994137	1	0.835516	0.848232	0.0152198	ccmB_80
mitochondrion	308400	166	12	88	1	131	3	85	2	89	4	109	1	0.343113	1	0.96632	0.97497	0.00895134	ccmC_103
mitochondrion	308430	145	11	77	0	121	0	82	1	69	2	101	0	0.217057	1	0.976496	0.986594	0.0103416	ccmC_133
mitochondrion	308481	99	14	32	5	68	11	90	10	48	20	57	9	0.393466	1	0.867244	0.823173	-0.0508169	ccmC_184
mitochondrion	308549	67	261	48	95	63	141	58	136	44	142	48	117	0.889261	1	0.282919	0.275479	-0.026296	ccmC_252
mitochondrion	308628	49	4	22	1	58	0	30	1	27	2	29	0	0.906607	1	0.96035	0.966259	0.00615275	ccmC_331
mitochondrion	308678	26	48	12	31	25	55	13	23	17	43	16	28	0.922743	1	0.314307	0.336027	0.0691041	ccmC_381
mitochondrion	308692	77	1	44	0	84	0	38	1	64	3	46	0	0.089082	1	0.995726	0.976528	-0.0192813	ccmC_395
mitochondrion	308697	99	7	54	7	100	6	61	4	78	7	56	4	0.960543	1	0.920868	0.929814	0.00971458	ccmC_400
mitochondrion	308718	71	5	38	2	67	6	52	4	54	7	41	2	0.670665	1	0.934006	0.922435	-0.0123886	ccmC_421
mitochondrion	308733	75	3	40	2	75	0	56	4	56	5	46	1	0.125263	1	0.971306	0.943363	-0.0287688	ccmC_436
mitochondrion	308743	93	2	54	1	96	0	70	5	66	5	67	1	0.0171366	1	0.986922	0.949402	-0.0380174	ccmC_446
mitochondrion	308755	87	5	53	1	88	1	65	5	62	8	63	2	0.0504	1	0.971966	0.927839	-0.0453998	ccmC_458
mitochondrion	308764	111	8	73	3	112	0	78	13	82	6	79	1	0.0891802	1	0.964433	0.925487	-0.0403824	ccmC_467
mitochondrion	308770	111	5	68	3	109	0	80	5	85	2	84	2	0.578754	1	0.971548	0.964977	-0.00676271	ccmC_473
mitochondrion	308774	2	138	1	83	4	131	1	107	1	106	1	100	0.282735	1	0.0186067	0.00950201	-0.489323	ccmC_477
mitochondrion	308794	128	16	78	10	129	7	101	12	100	6	100	3	0.401349	1	0.907927	0.936025	0.0309472	ccmC_497
mitochondrion	308818	173	2	97	2	141	0	119	2	133	1	106	1	0.827788	1	0.989456	0.988888	-0.000575001	ccmC_521
mitochondrion	308845	231	18	115	5	199	4	149	6	170	8	126	5	0.802194	1	0.955447	0.959393	0.00413029	ccmC_548
mitochondrion	308872	320	6	175	2	287	3	199	4	242	8	184	4	0.154466	1	0.98665	0.975673	-0.0111258	ccmC_575
mitochondrion	308873	14	317	7	170	20	271	6	197	17	233	12	176	0.91764	1	0.0501909	0.0537955	0.071818	ccmC_576
mitochondrion	308905	225	3	120	2	198	5	127	4	163	5	150	2	0.50323	1	0.981939	0.975515	-0.00654225	ccmC_608
mitochondrion	308911	203	11	114	4	196	3	120	4	162	5	144	1	0.397889	1	0.966541	0.976968	0.0107879	ccmC_614
mitochondrion	308915	163	31	95	15	171	11	98	15	135	21	115	15	0.655967	1	0.881134	0.872419	-0.00989117	ccmC_618
mitochondrion	308916	180	11	105	3	174	4	106	7	147	6	125	3	0.784089	1	0.964053	0.958467	-0.00579456	ccmC_619
mitochondrion	308921	151	61	65	43	130	58	85	41	113	48	97	39	0.718779	1	0.668535	0.696567	0.0419307	ccmC_624
mitochondrion	308947	395	11	165	3	291	2	230	10	244	4	229	1	0.724539	1	0.982741	0.979285	-0.0035163	ccmC_650
mitochondrion	308953	400	26	165	5	293	5	239	7	246	10	230	4	0.416589	1	0.964259	0.971796	0.00781649	ccmC_656
mitochondrion	308970	326	58	136	15	237	30	203	24	205	25	191	17	0.313963	1	0.879087	0.901282	0.025248	ccmC_673
mitochondrion	189585	175	84	82	71	92	45	85	49	113	75	103	54	0.911479	1	0.627719	0.630481	0.00440054	ccmFc_103
mitochondrion	191591	20	353	11	236	11	282	15	244	16	254	12	191	0.358947	1	0.0452321	0.0587625	0.299133	ccmFc_1150
mitochondrion	191613	344	35	234	26	311	8	255	15	273	20	209	13	0.710868	1	0.927524	0.939209	0.0125974	ccmFc_1172
mitochondrion	191656	128	237	78	168	139	153	123	151	97	169	102	116	0.486595	1	0.381262	0.427152	0.120365	ccmFc_1215
mitochondrion	189604	298	135	153	117	158	64	173	78	194	104	153	71	0.77398	1	0.655533	0.674428	0.028824	ccmFc_122
mitochondrion	189605	260	177	130	142	132	92	143	113	164	137	129	98	0.920545	1	0.554064	0.557242	0.00573557	ccmFc_123
mitochondrion	191687	192	115	128	55	132	84	144	77	128	71	108	57	0.96456	1	0.645324	0.649782	0.00690786	ccmFc_1246
mitochondrion	191721	142	151	90	81	81	93	87	84	84	95	91	63	0.663073	1	0.492158	0.522985	0.0626357	ccmFc_1280
mitochondrion	191768	427	28	270	22	338	7	269	16	358	22	232	10	0.834302	1	0.94761	0.948214	0.000637879	ccmFc_1327
mitochondrion	189628	314	64	176	51	141	30	177	44	202	54	146	35	0.633251	1	0.810193	0.798866	-0.0139812	ccmFc_146
mitochondrion	189637	297	107	158	88	151	48	170	66	195	103	140	56	0.582946	1	0.712073	0.696329	-0.02211	ccmFc_155
mitochondrion	189642	275	136	148	95	132	71	158	85	188	113	130	68	0.852242	1	0.6428	0.643785	0.00153318	ccmFc_160
mitochondrion	189657	174	183	103	107	93	89	106	119	111	143	84	75	0.565327	1	0.496287	0.478807	-0.0352211	ccmFc_175
mitochondrion	189815	168	99	98	88	85	60	107	68	121	85	74	54	0.940322	1	0.580767	0.592311	0.0198761	ccmFc_333
mitochondrion	189816	183	85	117	69	100	45	119	57	133	73	90	39	0.976015	1	0.667174	0.673147	0.00895248	ccmFc_334
mitochondrion	189860	57	307	17	190	19	170	25	227	32	201	19	136	0.972516	1	0.113083	0.119709	0.0585941	ccmFc_378
mitochondrion	189888	144	111	72	79	104	54	117	81	98	70	81	48	0.640546	1	0.566585	0.600716	0.0602407	ccmFc_406
mitochondrion	190043	44	255	23	187	35	164	41	160	42	163	22	124	0.176132	1	0.144187	0.186514	0.293561	ccmFc_561
mitochondrion	191366	3	378	1	192	2	200	3	215	2	227	2	177	0.544757	1	0.00765212	0.0112228	0.466621	ccmFc_925
mitochondrion	316116	69	3	34	1	19	1	37	1	64	3	29	0	0.65717	1	0.959921	0.976303	0.0170661	ccmFn1_104
mitochondrion	316155	63	4	39	1	18	1	30	0	43	1	40	0	0.0731828	1	0.954222	0.992424	0.0400346	ccmFn1_143
mitochondrion	316169	79	3	37	5	22	1	39	0	49	1	34	1	0.0584816	1	0.93363	0.98381	0.0537472	ccmFn1_157
mitochondrion	316274	50	3	20	0	21	1	19	0	36	3	15	1	0.724628	1	0.965981	0.953526	-0.0128936	ccmFn1_262
mitochondrion	316281	65	4	27	0	27	2	30	1	40	1	20	0	0.315514	1	0.957688	0.981117	0.0244646	ccmFn1_269
mitochondrion	316301	68	16	36	4	27	2	38	3	56	7	32	1	0.162105	1	0.880186	0.928472	0.0548584	ccmFn1_289
mitochondrion	316383	4	42	1	21	2	13	6	32	1	23	3	22	0.557116	1	0.0885815	0.10652	0.202514	ccmFn1_371
mitochondrion	316390	38	17	19	2	16	0	37	2	22	4	19	5	0.518803	1	0.865224	0.862179	-0.00351837	ccmFn1_378
mitochondrion	316496	9	234	3	97	4	67	2	95	12	131	1	87	0.951085	1	0.041125	0.0386328	-0.0606021	ccmFn1_484
mitochondrion	316721	80	33	52	21	21	6	26	19	44	17	24	11	0.430612	1	0.73269	0.661601	-0.0970249	ccmFn1_709
mitochondrion	316722	111	2	72	1	27	0	42	3	61	0	33	2	0.234644	1	0.989534	0.95873	-0.0311297	ccmFn1_710
mitochondrion	316791	94	4	33	3	16	2	52	2	31	2	25	1	0.533744	1	0.92158	0.954632	0.0358646	ccmFn1_779
mitochondrion	316803	92	30	43	7	27	2	61	9	30	11	27	6	0.865008	1	0.848378	0.807106	-0.0486478	ccmFn1_791
mitochondrion	316818	113	5	48	2	26	1	69	0	37	2	34	0	0.156211	1	0.960197	0.982906	0.0236507	ccmFn1_806
mitochondrion	316967	53	11	23	8	16	2	35	7	28	7	24	1	0.460298	1	0.81965	0.864444	0.054651	ccmFn1_955
mitochondrion	291787	30	10	19	4	20	2	17	8	26	3	37	2	0.566928	1	0.828393	0.841757	0.0161324	ccmFn2_208
mitochondrion	291805	25	1	17	1	22	0	17	1	17	1	26	1	0.600057	1	0.968661	0.950617	-0.0186275	ccmFn2_226
mitochondrion	291838	33	1	26	0	33	1	32	0	25	1	33	1	0.958314	1	0.980392	0.977376	-0.00307692	ccmFn2_259
mitochondrion	291856	47	4	37	0	46	2	46	0	37	1	49	2	0.378712	1	0.959967	0.978156	0.0189474	ccmFn2_277
mitochondrion	291899	36	8	21	3	27	8	33	4	37	2	34	7	0.183798	1	0.821537	0.889959	0.0832861	ccmFn2_320
mitochondrion	291935	101	7	49	4	40	2	65	4	73	3	69	2	0.344372	1	0.937365	0.958129	0.0221514	ccmFn2_356
mitochondrion	291970	111	5	56	3	48	2	65	3	72	3	72	4	0.957387	1	0.95535	0.954417	-0.000976369	ccmFn2_391
mitochondrion	291644	73	6	39	5	43	5	40	7	48	4	35	0	0.753751	1	0.902083	0.924714	0.0250876	ccmFn2_65
mitochondrion	291672	23	47	11	27	11	35	8	33	11	29	14	24	0.809532	1	0.285725	0.279514	-0.0217371	ccmFn2_93
mitochondrion	181775	800	2	494	1	541	3	464	1	636	3	483	0	0.708324	1	0.996657	0.997718	0.00106466	cob_1084
mitochondrion	182741	925	21	460	9	509	6	537	7	607	11	453	7	0.567981	1	0.98232	0.984705	0.00242779	cob_118
mitochondrion	207341	173	7	77	7	71	3	84	2	116	6	74	3	0.49808	1	0.945746	0.962868	0.0181041	cob_118_2nd
mitochondrion	182291	785	16	478	9	565	3	510	5	609	13	447	6	0.936525	1	0.985421	0.985382	-3.95358e-05	cob_568
mitochondrion	182249	94	634	52	353	80	390	62	389	78	442	47	351	0.685602	1	0.142576	0.135188	-0.0518225	cob_610
mitochondrion	182006	1095	16	695	8	896	1	784	9	1000	7	627	5	0.97973	1	0.991035	0.991263	0.000230072	cob_853
mitochondrion	181935	342	861	137	523	179	668	219	507	279	642	180	519	0.164329	1	0.2344	0.287365	0.225962	cob_924
mitochondrion	181877	656	9	376	5	519	1	417	1	528	5	379	1	0.229929	1	0.990473	0.995198	0.00477061	cob_982
mitochondrion	6401	596	103	299	83	477	95	359	73	389	87	364	76	0.828859	1	0.823095	0.825173	0.00252417	cox2_138
mitochondrion	84257	596	103	299	83	477	95	359	73	389	87	364	76	0.828859	1	0.823095	0.825173	0.00252417	cox2_138_2nd
mitochondrion	6288	1230	612	654	368	1091	331	700	325	937	442	687	294	0.694897	1	0.691634	0.68757	-0.00587637	cox2_25
mitochondrion	84370	1230	612	655	367	1093	329	700	325	937	442	687	294	0.679958	1	0.692429	0.68757	-0.00701773	cox2_25_2nd
mitochondrion	84142	59	37	34	22	19	7	38	10	56	27	26	13	0.338626	1	0.650832	0.711011	0.0924646	cox2_253_2nd
mitochondrion	84368	1466	385	804	227	1270	165	853	178	1124	266	853	131	0.84825	1	0.818949	0.834285	0.0187264	cox2_27_2nd
mitochondrion	6541	1639	51	917	38	1554	11	1068	28	1273	34	947	18	0.837132	1	0.974334	0.976595	0.00232048	cox2_278
mitochondrion	6642	1602	45	826	31	1385	9	1000	15	1136	32	875	17	0.985624	1	0.976683	0.979589	0.00297519	cox2_379
mitochondrion	6739	1708	27	915	24	1633	10	1056	10	1234	21	997	3	0.351299	1	0.984264	0.990295	0.00612761	cox2_476
mitochondrion	6820	1828	7	1105	5	1942	0	1119	2	1393	2	1114	1	0.333735	1	0.997227	0.998628	0.00140541	cox2_557
mitochondrion	6844	1257	35	717	9	1257	3	801	14	989	19	814	7	0.641511	1	0.986044	0.985149	-0.000907964	cox2_581
mitochondrion	6334	2068	99	1089	57	1690	23	1215	40	1477	67	1154	44	0.673689	1	0.963717	0.962669	-0.00108743	cox2_71
mitochondrion	84324	2068	99	1089	57	1690	23	1215	40	1477	67	1154	44	0.673689	1	0.963717	0.962669	-0.00108743	cox2_71_2nd
mitochondrion	8327	1752	14	1004	5	2047	8	1134	8	1311	5	1112	5	0.851337	1	0.994408	0.994906	0.000501117	cox2_721
mitochondrion	8348	2143	8	1179	8	2461	7	1383	6	1520	4	1383	3	0.522266	1	0.995568	0.996964	0.00140166	cox2_742
mitochondrion	330662	1202	29	535	12	718	10	694	13	586	11	526	10	0.813388	1	0.980256	0.98151	0.00127941	cox3_112
mitochondrion	330529	944	10	444	10	557	3	573	3	524	1	379	6	0.197013	1	0.987378	0.992434	0.00512071	cox3_245
mitochondrion	330361	1896	57	990	31	1269	29	1133	30	1285	31	790	18	0.67704	1	0.972703	0.976124	0.00351649	cox3_413
mitochondrion	330171	375	1613	112	777	140	1017	187	954	217	999	111	868	0.930682	1	0.145206	0.151909	0.0461588	cox3_603
mitochondrion	329846	2536	153	1154	75	1587	90	1407	67	1608	100	1253	53	0.489419	1	0.942803	0.951805	0.00954829	cox3_trailer_130
mitochondrion	329790	1611	166	808	100	988	66	989	89	1041	84	941	66	0.387129	1	0.911278	0.925744	0.0158746	cox3_trailer_186
mitochondrion	329927	645	497	270	303	371	268	362	303	384	331	313	293	0.686585	1	0.538866	0.532642	-0.0115502	cox3_trailer_49
mitochondrion	329894	1769	304	764	159	1057	148	1004	174	1107	212	893	115	0.929928	1	0.852756	0.859159	0.00750907	cox3_trailer_82
mitochondrion	232633	64	61	33	23	19	17	38	26	36	30	28	25	0.904524	1	0.543021	0.555835	0.0235982	matR_1593
mitochondrion	232636	56	75	39	20	22	20	41	28	46	27	25	31	0.847114	1	0.537436	0.556923	0.0362593	matR_1596
mitochondrion	232771	113	70	48	34	54	23	66	28	60	41	43	21	0.727258	1	0.634717	0.656021	0.0335641	matR_1731
mitochondrion	232791	128	32	67	7	54	9	78	11	69	5	50	6	0.175722	1	0.854183	0.900565	0.0542998	matR_1751
mitochondrion	232811	168	37	67	16	61	9	94	12	70	12	57	8	0.210134	1	0.832723	0.872458	0.0477167	matR_1771
mitochondrion	232847	198	48	75	19	82	10	78	21	96	24	60	20	0.302805	1	0.831352	0.779293	-0.0626193	matR_1807
mitochondrion	231414	162	44	65	16	47	11	78	22	55	22	47	6	0.853078	1	0.799741	0.793693	-0.00756227	matR_374
mitochondrion	231501	71	0	36	5	40	0	38	3	46	2	30	4	0.149164	1	0.95935	0.922505	-0.0384056	matR_461
mitochondrion	219604	138	12	103	13	131	3	82	4	119	8	96	12	0.784858	1	0.928514	0.926462	-0.00221064	mttb_161
mitochondrion	219601	137	14	107	9	129	4	83	4	118	10	97	11	0.611609	1	0.933208	0.924682	-0.00913596	mttb_164
mitochondrion	219592	128	21	102	15	125	6	79	7	107	19	100	13	0.618015	1	0.895018	0.884256	-0.0120247	mttb_173
mitochondrion	219588	9	144	6	112	7	123	4	88	14	119	9	109	0.286453	1	0.0545057	0.0750042	0.37608	mttb_177
mitochondrion	219404	130	8	76	9	98	3	76	4	98	7	99	6	0.908032	1	0.935481	0.942063	0.00703624	mttb_361
mitochondrion	219401	130	13	79	9	103	3	77	8	103	7	101	5	0.796471	1	0.926172	0.931692	0.00595997	mttb_364
mitochondrion	219388	96	40	53	29	73	37	57	26	69	32	77	25	0.52228	1	0.671953	0.708272	0.0540499	mttb_377
mitochondrion	219386	131	5	77	6	109	1	82	2	99	2	99	2	0.288994	1	0.960618	0.978862	0.0189917	mttb_379
mitochondrion	219359	103	18	59	13	94	4	71	8	76	11	82	5	0.485076	1	0.876623	0.904942	0.0323052	mttb_406
mitochondrion	219358	107	14	61	11	95	3	72	7	80	7	82	5	0.486482	1	0.900302	0.924487	0.0268628	mttb_407
mitochondrion	219356	108	13	63	9	93	5	71	7	80	7	81	6	0.661521	1	0.905514	0.920277	0.0163037	mttb_409
mitochondrion	219353	104	20	60	9	96	5	74	7	77	10	83	7	0.535182	1	0.886257	0.906953	0.0233529	mttb_412
mitochondrion	219325	93	35	60	18	119	13	84	18	77	14	84	15	0.562607	1	0.799103	0.839389	0.0504147	mttb_440
mitochondrion	219291	57	66	37	29	87	44	51	37	44	37	53	34	0.961178	1	0.562714	0.577317	0.0259504	mttb_474
mitochondrion	219260	100	5	43	2	90	1	60	0	65	1	66	1	0.112895	1	0.965649	0.989974	0.0251905	mttb_505
mitochondrion	219235	197	16	114	5	187	8	125	4	177	6	157	5	0.135252	1	0.94728	0.968447	0.022345	mttb_530
mitochondrion	219227	191	16	108	7	190	6	127	3	178	5	151	5	0.0641351	1	0.943741	0.972516	0.0304907	mttb_538
mitochondrion	219213	46	163	13	107	44	144	29	101	43	145	30	131	0.689011	1	0.187491	0.212712	0.134521	mttb_552
mitochondrion	219179	93	90	62	51	83	89	75	56	81	83	67	75	0.933679	1	0.513142	0.512751	-0.000763218	mttb_586
mitochondrion	219178	172	10	110	2	168	3	127	1	150	12	140	2	0.862374	1	0.969885	0.96801	-0.00193323	mttb_587
mitochondrion	219706	44	3	18	2	31	1	27	3	26	0	23	0	0.509532	1	0.934973	0.966667	0.0338975	mttb_59
mitochondrion	219122	168	14	109	5	180	4	142	10	147	8	133	4	0.806177	1	0.952493	0.951134	-0.00142699	mttb_643
mitochondrion	219116	162	19	103	11	175	10	137	15	139	17	128	9	0.650553	1	0.914827	0.908883	-0.00649825	mttb_649
mitochondrion	219100	120	12	75	7	148	6	98	10	107	9	93	5	0.730399	1	0.928255	0.926267	-0.00214138	mttb_665
mitochondrion	219072	60	10	41	3	64	5	48	4	41	5	55	5	0.859281	1	0.905499	0.910349	0.00535641	mttb_693
mitochondrion	219065	63	3	42	1	67	2	45	2	36	1	59	1	0.821498	1	0.967435	0.971251	0.00394479	mttb_700
mitochondrion	219060	53	26	43	7	47	33	39	14	28	17	50	17	0.97468	1	0.706129	0.701447	-0.00663059	mttb_705
mitochondrion	219019	159	16	109	7	158	7	112	7	106	6	128	6	0.581682	1	0.935267	0.94761	0.0131964	mttb_746
mitochondrion	219668	56	6	23	5	41	8	26	7	42	10	28	8	0.188618	1	0.853796	0.791116	-0.0734134	mttb_97
mitochondrion	83155	184	6	116	2	128	0	114	3	129	1	157	0	0.369796	1	0.983824	0.988889	0.0051482	nad1_167
mitochondrion	83015	763	11	486	6	606	6	488	5	583	3	555	0	0.0353836	1	0.98793	0.994913	0.00706848	nad1_307
mitochondrion	82946	135	4	85	1	83	0	105	2	106	0	74	1	0.587575	1	0.986532	0.989325	0.00283146	nad1_376
mitochondrion	59311	1015	16	556	6	629	3	555	9	676	7	545	6	0.727017	1	0.989686	0.987635	-0.00207262	nad1_490
mitochondrion	59313	996	34	542	20	626	5	546	18	656	29	542	11	0.451274	1	0.974493	0.968619	-0.00602752	nad1_492
mitochondrion	59314	991	38	540	22	628	3	547	16	661	24	546	6	0.85667	1	0.973057	0.975225	0.00222806	nad1_493
mitochondrion	59321	819	256	469	122	596	62	492	112	548	167	503	90	0.719761	1	0.820402	0.809744	-0.0129909	nad1_500
mitochondrion	59357	1355	61	753	33	853	22	778	44	925	44	777	35	0.187253	1	0.963264	0.952654	-0.0110155	nad1_536
mitochondrion	59401	790	3	426	4	486	5	496	1	543	5	467	2	0.55583	1	0.992244	0.994866	0.00264323	nad1_580
mitochondrion	59456	394	72	220	29	170	23	231	34	198	35	137	26	0.58918	1	0.869952	0.853991	-0.0183468	nad1_635
mitochondrion	230317	502	23	247	7	319	3	280	10	331	10	291	6	0.94672	1	0.973105	0.971997	-0.00113895	nad1_674
mitochondrion	233909	1173	82	692	49	972	77	779	39	829	43	715	46	0.171331	1	0.93171	0.947521	0.0169698	nad1_755
mitochondrion	233977	1462	68	816	21	1219	29	1016	39	1027	38	956	30	0.577107	1	0.969076	0.965642	-0.00354369	nad1_823
mitochondrion	94887	399	7	282	5	341	2	284	6	360	5	278	1	0.962296	1	0.986502	0.987342	0.000851957	nad2_1091
mitochondrion	94745	44	283	28	179	30	218	39	172	49	195	25	176	0.203509	1	0.130263	0.170011	0.30513	nad2_1233
mitochondrion	94699	384	18	230	16	254	11	233	18	262	13	217	14	0.416104	1	0.949558	0.940136	-0.00992242	nad2_1279
mitochondrion	94698	393	8	236	10	259	6	244	5	272	3	229	2	0.089462	1	0.972253	0.986784	0.0149463	nad2_1280
mitochondrion	94669	500	7	283	12	343	5	285	4	350	1	284	2	0.0203681	1	0.977049	0.992106	0.0154102	nad2_1309
mitochondrion	92883	913	85	533	70	822	85	612	57	769	79	527	62	0.962124	1	0.901676	0.905458	0.0041947	nad2_1436
mitochondrion	92829	667	11	337	3	566	8	467	9	517	6	412	2	0.765213	1	0.987005	0.988263	0.00127465	nad2_1490
mitochondrion	161826	544	302	254	205	372	174	326	216	419	231	250	149	0.764387	1	0.625907	0.624219	-0.00269677	nad2_28
mitochondrion	163064	21	485	13	244	11	268	16	301	16	309	9	290	0.911867	1	0.0438374	0.0432681	-0.0129864	nad2_285
mitochondrion	163120	328	12	215	7	280	2	277	8	296	9	186	2	0.908	1	0.975361	0.977261	0.0019484	nad2_341
mitochondrion	163123	315	26	203	17	274	4	272	11	287	18	181	4	0.568879	1	0.944031	0.960164	0.0170899	nad2_344
mitochondrion	163168	388	25	240	10	339	7	323	11	338	30	249	6	0.578619	1	0.959745	0.954005	-0.00598123	nad2_389
mitochondrion	163173	401	11	237	10	337	5	328	5	349	13	244	4	0.787893	1	0.972732	0.977648	0.00505418	nad2_394
mitochondrion	163179	382	13	236	6	333	3	319	9	349	9	241	3	0.882978	1	0.977789	0.978375	0.00059985	nad2_400
mitochondrion	163206	184	8	79	2	118	2	104	3	116	3	103	2	0.643755	1	0.972325	0.975902	0.00367833	nad2_427
mitochondrion	163240	400	14	211	4	263	0	233	2	295	6	195	1	0.324576	1	0.982526	0.988818	0.00640351	nad2_461
mitochondrion	163309	530	28	280	19	281	2	330	6	367	13	319	3	0.0674081	1	0.959736	0.979539	0.0206331	nad2_530
mitochondrion	97979	124	420	61	320	56	351	89	288	98	324	47	266	0.413693	1	0.175213	0.206154	0.176591	nad2_642
mitochondrion	97926	201	6	121	5	125	5	137	3	114	2	106	1	0.147501	1	0.96429	0.983995	0.0204343	nad2_695
mitochondrion	95157	476	6	223	1	361	2	313	2	308	2	298	2	0.662848	1	0.992526	0.993511	0.000992274	nad2_821
mitochondrion	161887	266	24	135	8	155	1	175	3	188	8	170	4	0.107637	1	0.951629	0.973114	0.0225768	nad2_89
mitochondrion	161888	206	92	120	31	139	20	152	34	159	46	140	42	0.993975	1	0.78673	0.787348	0.00078546	nad2_90
mitochondrion	95025	125	5	72	2	114	1	66	2	110	2	70	4	0.626519	1	0.975272	0.966226	-0.00927562	nad2_953
mitochondrion	95017	182	4	108	4	155	2	106	2	147	2	115	3	0.778921	1	0.97668	0.980878	0.00429804	nad2_961
mitochondrion	94987	231	2	132	4	219	3	150	2	200	0	149	2	0.297455	1	0.98283	0.991199	0.00851488	nad2_991
mitochondrion	94983	296	6	162	6	262	4	186	7	228	3	191	5	0.753252	1	0.97646	0.975078	-0.00141573	nad2_995
mitochondrion	288251	308	22	208	21	293	22	219	12	246	13	262	15	0.170836	1	0.92393	0.947902	0.0259465	nad3_211
mitochondrion	288252	308	22	208	21	295	20	219	11	246	13	261	15	0.184792	1	0.926046	0.949211	0.0250149	nad3_212
mitochondrion	288294	227	17	153	17	207	7	196	13	192	6	219	11	0.353253	1	0.932539	0.953223	0.0221804	nad3_254
mitochondrion	288066	162	8	102	8	131	3	113	3	144	5	137	7	0.582596	1	0.952609	0.96399	0.0119475	nad3_26
mitochondrion	288387	426	26	287	19	397	13	334	13	344	11	314	12	0.250063	1	0.94956	0.964913	0.0161693	nad3_347
mitochondrion	307043	368	22	250	18	339	12	277	12	289	10	258	12	0.405158	1	0.947413	0.960196	0.0134931	nad3_347_2nd
mitochondrion	288392	421	34	284	21	391	20	326	22	345	10	313	15	0.271218	1	0.93592	0.954294	0.0196315	nad3_352
mitochondrion	307048	365	29	248	20	335	16	271	20	290	9	257	14	0.454197	1	0.935395	0.949837	0.0154393	nad3_352_2nd
mitochondrion	288104	542	70	337	61	495	28	350	37	536	47	466	49	0.624083	1	0.892939	0.909543	0.0185949	nad3_64
mitochondrion	288048	267	34	185	26	254	11	172	17	262	25	209	11	0.564087	1	0.907437	0.924315	0.0185996	nad3_8
mitochondrion	288123	488	71	308	47	428	29	327	32	484	36	420	43	0.323576	1	0.892379	0.916253	0.0267541	nad3_83
mitochondrion	210000	1202	5	685	2	993	0	769	2	929	4	832	1	0.790663	1	0.997649	0.997306	-0.000343491	nad4_1010
mitochondrion	215456	833	14	488	7	700	3	534	9	695	11	601	4	0.712292	1	0.988354	0.987078	-0.00129142	nad4_107
mitochondrion	209909	2267	234	1236	231	2049	272	1561	160	1757	186	1484	199	0.460146	1	0.877261	0.897687	0.0232842	nad4_1101
mitochondrion	209879	908	2298	439	1398	667	2203	585	1631	717	1741	458	1621	0.925545	1	0.251533	0.258663	0.0283438	nad4_1131
mitochondrion	209862	2674	38	1555	20	2420	15	1940	12	2073	22	1844	9	0.250967	1	0.989043	0.992831	0.00383018	nad4_1148
mitochondrion	209838	1683	10	950	7	1521	5	1181	4	1287	3	1125	3	0.139047	1	0.994501	0.997213	0.00272735	nad4_1172
mitochondrion	209804	516	1502	293	911	451	1379	316	1023	432	1139	287	1096	0.652232	1	0.248501	0.2395	-0.0362189	nad4_1206
mitochondrion	207667	306	1154	173	702	239	1041	166	791	226	867	166	767	0.511754	1	0.198007	0.18605	-0.0603888	nad4_1401
mitochondrion	207663	1594	149	953	73	1448	54	1055	87	1166	114	1018	67	0.312203	1	0.935804	0.924335	-0.0122564	nad4_1405
mitochondrion	207651	1707	100	957	75	1460	76	1083	54	1237	73	1063	70	0.860993	1	0.940835	0.945	0.00442602	nad4_1417
mitochondrion	207635	2209	28	1303	18	2021	10	1472	14	1666	25	1456	10	0.821234	1	0.989645	0.989658	1.34016e-05	nad4_1433
mitochondrion	215399	1270	120	659	77	1004	64	826	49	949	62	873	67	0.155364	1	0.916375	0.937133	0.0226521	nad4_164
mitochondrion	215366	866	10	472	7	716	9	555	5	657	7	548	4	0.365694	1	0.987186	0.991094	0.0039594	nad4_197
mitochondrion	215534	681	22	364	21	518	10	424	19	432	12	409	14	0.810342	1	0.965074	0.965662	0.000609956	nad4_29
mitochondrion	215246	582	11	329	7	490	6	385	13	400	8	400	6	0.344737	1	0.98284	0.97765	-0.00528049	nad4_317
mitochondrion	215201	585	5	335	6	549	3	466	9	415	9	403	7	0.0546567	1	0.989498	0.980918	-0.00867183	nad4_362
mitochondrion	215160	774	10	450	9	602	2	553	5	591	5	487	7	0.847832	1	0.988109	0.989493	0.00140144	nad4_403
mitochondrion	215145	21	719	10	432	13	566	23	499	18	567	8	478	0.458824	1	0.0244851	0.0304305	0.242816	nad4_418
mitochondrion	215127	951	5	545	8	757	3	680	6	776	5	649	5	0.831923	1	0.992119	0.992402	0.00028571	nad4_436
mitochondrion	213483	1468	35	808	18	1419	14	995	21	1233	22	909	25	0.410055	1	0.981717	0.978345	-0.00343532	nad4_608
mitochondrion	213432	919	16	488	16	901	5	617	10	774	20	569	8	0.550201	1	0.981874	0.981666	-0.000212384	nad4_659
mitochondrion	215489	909	23	526	6	747	6	579	3	708	11	655	3	0.110295	1	0.985359	0.991662	0.0063975	nad4_74
mitochondrion	213344	16	774	5	478	11	735	12	546	10	606	10	585	0.652915	1	0.0151168	0.018182	0.202764	nad4_747
mitochondrion	213324	1377	13	814	12	1293	7	962	13	1137	14	924	4	0.688714	1	0.990245	0.990064	-0.000182459	nad4_767
mitochondrion	213307	1341	25	797	17	1281	10	953	16	1135	21	909	9	0.899169	1	0.984356	0.985173	0.000829708	nad4_784
mitochondrion	213255	2151	124	1240	81	2219	32	1563	57	1795	91	1475	53	0.887725	1	0.956654	0.960626	0.00415241	nad4_836
mitochondrion	215479	250	674	115	418	177	563	153	430	181	535	172	486	0.699948	1	0.241837	0.258876	0.0704542	nad4_84
mitochondrion	361736	284	31	92	14	162	13	139	10	117	12	153	17	0.6625	1	0.898409	0.913288	0.0165613	nad4L_100
mitochondrion	361767	535	10	242	9	416	12	347	7	297	11	320	10	0.721986	1	0.972586	0.971403	-0.00121626	nad4L_131
mitochondrion	361794	800	4	397	4	718	2	529	7	522	10	462	8	0.00368109	1	0.994091	0.983707	-0.0104451	nad4L_158
mitochondrion	361824	873	25	426	11	790	26	566	12	631	15	509	13	0.409542	1	0.971709	0.977038	0.00548475	nad4L_188
mitochondrion	361833	1437	25	785	18	1329	26	963	16	1007	20	810	14	0.791633	1	0.980432	0.982397	0.00200466	nad4L_197
mitochondrion	361722	155	13	27	8	57	6	49	4	50	0	72	8	0.206246	1	0.86627	0.941509	0.0868547	nad4L_86
mitochondrion	361731	160	13	35	8	60	7	56	3	45	4	80	14	0.956865	1	0.87811	0.906195	0.0319824	nad4L_95
mitochondrion	26838	1888	27	939	12	1397	13	1172	10	1476	12	1048	11	0.321262	1	0.988021	0.991029	0.00304496	nad5_1490
mitochondrion	26958	1344	100	721	93	1189	86	920	78	1054	74	864	79	0.799625	1	0.916349	0.924155	0.00851908	nad5_1610
mitochondrion	27079	92	959	61	544	105	768	58	584	94	693	79	634	0.905628	1	0.102879	0.106861	0.0387056	nad5_1731
mitochondrion	28221	2796	193	1639	114	2621	127	1877	97	2223	129	1777	92	0.670364	1	0.941394	0.94893	0.00800478	nad5_1895
mitochondrion	28244	2058	56	1288	22	1997	25	1447	23	1735	28	1302	28	0.939618	1	0.981451	0.982473	0.00104167	nad5_1918
mitochondrion	28255	62	422	29	279	52	406	36	304	43	334	25	281	0.527812	1	0.111931	0.100547	-0.101706	nad5_1929
mitochondrion	28284	1046	55	621	31	1219	45	725	27	893	36	671	20	0.402609	1	0.955633	0.965467	0.0102908	nad5_1958
mitochondrion	235424	503	18	308	9	383	6	378	9	478	11	412	15	0.912294	1	0.973879	0.97304	-0.000860898	nad5_242
mitochondrion	235454	455	27	258	11	387	8	322	21	403	18	357	10	0.667827	1	0.960946	0.956257	-0.00487916	nad5_272
mitochondrion	235540	527	5	268	1	433	2	315	1	429	1	350	4	0.785047	1	0.994095	0.994403	0.000309862	nad5_358
mitochondrion	235580	344	9	183	2	283	3	232	3	294	1	255	5	0.415168	1	0.984401	0.988204	0.00386344	nad5_398
mitochondrion	235676	374	6	209	4	301	0	241	4	304	4	252	1	0.969801	1	0.988477	0.988911	0.000439297	nad5_494
mitochondrion	235730	382	6	228	4	289	1	263	10	328	4	285	3	0.251724	1	0.987949	0.980302	-0.00774039	nad5_548
mitochondrion	235735	341	10	225	7	254	2	239	10	283	6	280	4	0.782364	1	0.977842	0.974998	-0.00290826	nad5_553
mitochondrion	235790	365	8	224	7	258	2	236	16	288	5	271	4	0.235624	1	0.980186	0.968299	-0.0121267	nad5_608
mitochondrion	235791	321	61	189	44	214	50	207	46	249	45	213	65	0.606475	1	0.820693	0.810436	-0.0124981	nad5_609
mitochondrion	235811	574	11	337	7	425	3	360	11	443	11	413	6	0.23202	1	0.984613	0.977267	-0.00746042	nad5_629
mitochondrion	235895	347	2	228	0	231	1	194	0	254	4	239	1	0.363872	1	0.996653	0.993443	-0.00322063	nad5_713
mitochondrion	235907	370	10	237	0	265	1	199	1	269	7	238	6	0.284591	1	0.989975	0.981683	-0.00837641	nad5_725
mitochondrion	235946	519	11	285	3	353	4	306	2	407	6	369	0	0.108172	1	0.985875	0.992993	0.00722016	nad5_764
mitochondrion	235983	259	477	130	297	209	368	188	300	237	406	194	356	0.534019	1	0.339523	0.368853	0.0863836	nad5_801
mitochondrion	236017	883	38	520	26	746	16	594	21	775	34	664	20	0.968119	1	0.963375	0.964862	0.00154409	nad5_835
mitochondrion	236045	1139	25	645	11	884	8	773	7	931	19	772	9	0.641469	1	0.984262	0.986501	0.00227464	nad5_863
mitochondrion	236057	1023	37	566	19	789	14	683	20	827	38	693	16	0.544503	1	0.971727	0.968351	-0.0034743	nad5_875
mitochondrion	235403	142	6	89	3	75	1	84	6	94	2	77	6	0.233923	1	0.971231	0.946737	-0.0252196	nad5_intron
mitochondrion	165998	714	39	290	16	529	7	421	22	460	36	318	9	0.275284	1	0.960953	0.950078	-0.0113168	nad6_161
mitochondrion	166006	722	18	291	3	510	4	421	9	442	18	317	3	0.203527	1	0.985896	0.976855	-0.00917106	nad6_169
mitochondrion	166028	590	16	258	2	404	2	371	3	379	8	316	1	0.489066	1	0.986993	0.989384	0.0024226	nad6_191
mitochondrion	308012	227	12	105	2	145	0	138	3	150	1	146	0	0.0646822	1	0.977033	0.9907	0.0139885	nad6_191_2nd
mitochondrion	165863	2166	19	1119	7	1587	6	1409	6	1501	11	1157	3	0.484628	1	0.993774	0.995299	0.00153529	nad6_26
mitochondrion	207301	76	5	33	4	26	2	35	0	46	2	24	1	0.101197	1	0.919578	0.972778	0.057852	nad6_26_2nd
mitochondrion	166283	1455	19	780	6	1115	1	944	20	900	9	746	5	0.101537	1	0.99286	0.987565	-0.00533339	nad6_446
mitochondrion	166300	1861	105	1034	31	1608	13	1276	52	1261	33	987	13	0.968002	1	0.969821	0.974114	0.0044258	nad6_463
mitochondrion	165890	2452	166	1375	59	2024	20	1721	60	1813	81	1411	33	0.985712	1	0.961888	0.966897	0.0052074	nad6_53
mitochondrion	207274	58	32	25	19	31	5	29	12	31	21	16	7	0.720491	1	0.691246	0.666374	-0.0359806	nad6_53_2nd
mitochondrion	165925	2673	36	1381	11	2106	7	1810	14	1790	23	1497	6	0.899865	1	0.991832	0.991882	5.05968e-05	nad6_88
mitochondrion	165926	2640	69	1373	19	2104	11	1798	27	1784	33	1490	12	0.968009	1	0.985226	0.986351	0.00114199	nad6_89
mitochondrion	207238	42	13	23	9	26	4	22	5	31	8	16	8	0.795806	1	0.783018	0.758784	-0.0309485	nad6_89_2nd
mitochondrion	165765	1710	417	1076	228	1732	188	1243	278	1458	304	912	129	0.61321	1	0.843729	0.840258	-0.00411307	nad6_leader_-73
mitochondrion	239385	308	1620	148	1024	215	1123	178	1007	264	1354	154	1047	0.795667	1	0.148906	0.147201	-0.0114538	nad7_1050
mitochondrion	239378	2072	40	1248	28	1421	10	1245	34	1723	44	1267	12	0.376825	1	0.984043	0.979711	-0.00440207	nad7_1057
mitochondrion	239356	1830	44	1055	25	1178	7	1084	27	1441	29	1090	12	0.8517	1	0.982488	0.981693	-0.000809205	nad7_1079
mitochondrion	239347	1683	114	984	59	1095	22	1031	56	1345	76	1019	34	0.961734	1	0.953433	0.954237	0.000843329	nad7_1088
mitochondrion	239332	1909	37	1081	24	1229	9	1145	19	1492	29	1211	11	0.827237	1	0.983999	0.985203	0.00122342	nad7_1103
mitochondrion	239311	1816	115	1073	71	1247	33	1152	60	1445	65	1193	31	0.435693	1	0.950867	0.960707	0.0103487	nad7_1124
mitochondrion	239298	827	956	505	582	669	563	559	596	737	739	565	632	0.72441	1	0.490475	0.485106	-0.0109468	nad7_1137
mitochondrion	245194	353	5	236	4	268	1	263	0	255	3	312	4	0.572214	1	0.98855	0.991905	0.00339369	nad7_137
mitochondrion	244158	169	0	94	2	109	2	106	1	110	3	111	3	0.283623	1	0.98705	0.979263	-0.00788846	nad7_209
mitochondrion	243060	719	17	401	6	470	4	433	3	536	9	464	3	0.207169	1	0.984574	0.990061	0.00557269	nad7_244
mitochondrion	243053	722	24	399	10	482	5	446	6	536	12	462	7	0.326252	1	0.977704	0.983301	0.0057246	nad7_251
mitochondrion	243100	201	18	107	4	80	0	109	3	97	5	62	4	0.743859	1	0.960591	0.95453	-0.00630986	nad7_2intron_134300
mitochondrion	242988	580	14	334	6	398	2	392	3	398	1	391	3	0.0289814	1	0.984595	0.994095	0.00964887	nad7_316
mitochondrion	242969	640	21	374	10	439	3	416	10	449	5	440	8	0.515197	1	0.978467	0.982552	0.00417473	nad7_335
mitochondrion	242960	626	56	381	28	451	20	422	26	467	20	427	30	0.572733	1	0.935655	0.945084	0.0100767	nad7_344
mitochondrion	245293	146	23	82	16	105	10	112	20	101	14	227	36	0.76769	1	0.871228	0.863288	-0.00911354	nad7_38
mitochondrion	242726	958	5	555	5	574	6	566	3	683	3	625	0	0.0754091	1	0.991845	0.996785	0.00498059	nad7_578
mitochondrion	242625	8	50	5	36	1	24	3	22	3	30	0	20	0.404448	1	0.0999608	0.070303	-0.296694	nad7_679
mitochondrion	241553	695	113	421	83	490	25	472	68	501	64	419	48	0.943265	1	0.882307	0.886005	0.00419118	nad7_698
mitochondrion	241527	891	33	548	18	593	10	607	18	634	14	543	18	0.961218	1	0.971967	0.972503	0.000552027	nad7_724
mitochondrion	241517	996	12	582	11	665	4	666	8	709	7	598	5	0.651463	1	0.987855	0.990021	0.00219186	nad7_734
mitochondrion	241482	430	8	231	10	278	4	293	6	278	11	269	3	0.988146	1	0.975352	0.976947	0.00163511	nad7_769
mitochondrion	245254	279	3	180	2	175	0	190	1	181	1	298	4	0.794245	1	0.992791	0.992008	-0.000788294	nad7_77
mitochondrion	241462	36	364	19	205	17	256	17	254	19	234	18	221	0.55445	1	0.0790308	0.0710477	-0.101012	nad7_789
mitochondrion	241456	326	44	186	22	228	27	207	34	205	26	194	33	0.292896	1	0.88981	0.866998	-0.0256373	nad7_795
mitochondrion	239509	1129	138	686	52	716	34	748	70	861	83	729	37	0.975993	1	0.925096	0.926066	0.00104911	nad7_926
mitochondrion	245369	17	42	17	26	31	37	16	24	14	22	29	42	0.835389	1	0.379789	0.399113	0.0508816	nad7_leader_-39
mitochondrion	24831	727	10	443	9	776	6	503	7	507	3	471	3	0.363765	1	0.986282	0.991354	0.00514244	nad9_167
mitochondrion	24854	726	10	372	7	645	2	444	3	451	2	461	5	0.376571	1	0.988284	0.992715	0.00448311	nad9_190
mitochondrion	24962	602	32	362	30	615	17	470	21	473	16	383	13	0.37738	1	0.948699	0.963894	0.0160165	nad9_298
mitochondrion	25062	871	21	512	8	872	0	687	3	643	13	639	4	0.749026	1	0.987024	0.989871	0.00288459	nad9_398
mitochondrion	25103	591	12	293	7	567	2	432	4	418	12	434	3	0.939572	1	0.984417	0.985351	0.000948951	nad9_439
mitochondrion	20228	255	35	160	32	129	67	171	26	176	21	149	31	0.236694	1	0.790269	0.863066	0.0921172	orf240A=rps3_199
mitochondrion	346754	125	42	69	19	27	32	70	15	51	23	45	17	0.508815	1	0.663407	0.746175	0.124762	orf240A=rps3_199_2nd
mitochondrion	331859	116	20	63	7	26	14	57	5	50	11	21	12	0.785486	1	0.80098	0.791797	-0.0114654	orf240A=rps3_199_3rd
mitochondrion	184567	134	36	66	35	86	28	106	26	78	26	72	25	0.576192	1	0.732029	0.765099	0.0451766	pseudorps14_194
mitochondrion	184662	107	250	52	183	38	173	73	165	52	172	55	161	0.626347	1	0.233697	0.264498	0.1318	pseudorps14_99
mitochondrion	331591	156	26	85	29	67	11	95	19	91	11	41	14	0.880116	1	0.820577	0.823648	0.00374269	rpl16_209_2nd
mitochondrion	23318	578	89	285	65	326	32	335	36	368	56	285	41	0.567405	1	0.863822	0.881708	0.0207047	rpl16_34
mitochondrion	331766	574	90	280	67	324	30	332	38	366	62	281	42	0.772319	1	0.862209	0.874136	0.0138319	rpl16_34_2nd
mitochondrion	23327	46	662	24	337	35	346	37	353	27	422	29	317	0.815977	1	0.0744391	0.0796068	0.0694223	rpl16_43
mitochondrion	331757	46	661	24	337	35	344	37	352	27	421	29	315	0.811396	1	0.0746313	0.0798953	0.0705331	rpl16_43_2nd
mitochondrion	23790	741	23	429	4	422	14	508	7	537	6	404	10	0.212576	1	0.976182	0.983734	0.0077363	rpl16_506
mitochondrion	23796	764	19	441	2	437	5	518	6	543	5	416	5	0.414457	1	0.986636	0.989183	0.0025817	rpl16_512
mitochondrion	23345	702	38	371	21	392	12	391	14	427	29	349	11	0.873311	1	0.955125	0.957093	0.00206109	rpl16_61
mitochondrion	331739	700	38	371	21	392	12	390	14	426	29	347	11	0.880867	1	0.955078	0.956961	0.00197154	rpl16_61_2nd
mitochondrion	24151	220	91	112	66	133	71	168	63	161	76	126	62	0.601864	1	0.662857	0.69227	0.0443739	rpl16_trailer_327
mitochondrion	24215	236	629	110	409	146	401	191	408	155	378	134	349	0.21494	1	0.250563	0.295701	0.180148	rpl16_trailer_391
mitochondrion	222399	102	79	53	44	42	28	65	45	35	29	29	29	0.714451	1	0.569976	0.545928	-0.042191	rpl2_212
mitochondrion	222319	28	155	6	108	6	70	9	82	4	96	6	74	0.279927	1	0.0948615	0.0713004	-0.248374	rpl2_292
mitochondrion	221900	51	276	16	164	22	114	21	130	27	128	20	128	0.769158	1	0.135539	0.149467	0.102762	rpl2_711
mitochondrion	185199	5	273	2	179	0	171	2	193	1	181	1	163	0.529039	1	0.00967845	0.00728283	-0.247521	rpl5_121
mitochondrion	185151	336	29	221	24	229	23	242	15	229	17	211	19	0.370834	1	0.91044	0.929973	0.0214552	rpl5_169
mitochondrion	185003	129	8	77	7	74	3	96	8	90	12	72	4	0.30461	1	0.93977	0.917599	-0.023592	rpl5_317
mitochondrion	184991	109	5	66	2	74	0	90	2	89	4	64	3	0.564481	1	0.975576	0.963491	-0.0123874	rpl5_329
mitochondrion	185285	284	47	155	22	173	28	194	21	199	17	189	44	0.816868	1	0.864803	0.87826	0.0155611	rpl5_35
mitochondrion	185273	358	59	208	34	229	34	260	29	262	26	245	36	0.258148	1	0.862913	0.893754	0.0357404	rpl5_47
mitochondrion	184808	674	46	453	30	378	40	438	37	449	26	434	46	0.666293	1	0.926102	0.923845	-0.0024369	rpl5_512
mitochondrion	185262	321	151	206	95	195	109	234	110	241	96	203	120	0.91186	1	0.668639	0.674616	0.00893933	rpl5_58
mitochondrion	185261	410	57	263	37	254	48	313	26	308	28	277	46	0.291933	1	0.865224	0.899185	0.0392519	rpl5_59
mitochondrion	185256	323	137	207	89	201	99	233	101	242	92	205	111	0.817307	1	0.690499	0.690297	-0.000293687	rpl5_64
mitochondrion	185228	241	36	178	28	160	29	198	23	196	22	152	24	0.43176	1	0.860225	0.886216	0.0302138	rpl5_92
mitochondrion	288549	211	17	152	15	194	12	163	7	166	11	140	8	0.293183	1	0.925789	0.947541	0.0234959	rps12_104
mitochondrion	288591	190	18	132	13	181	7	165	11	151	9	146	5	0.403616	1	0.928857	0.949379	0.0220935	rps12_146
mitochondrion	288641	321	11	214	8	272	5	286	12	244	10	205	1	0.816822	1	0.970927	0.971836	0.000935945	rps12_196
mitochondrion	288666	346	19	217	10	265	3	294	14	258	11	201	4	0.833111	1	0.964233	0.964714	0.000498757	rps12_221
mitochondrion	288714	319	28	225	20	292	7	292	7	259	11	174	7	0.116781	1	0.938088	0.965725	0.0294605	rps12_269
mitochondrion	288729	317	25	227	15	298	7	280	14	259	10	170	16	0.73173	1	0.947322	0.943062	-0.00449744	rps12_284
mitochondrion	288730	310	33	208	36	295	11	271	24	249	20	164	22	0.850241	1	0.906767	0.908672	0.00210038	rps12_285
mitochondrion	288529	162	17	121	12	149	15	136	8	120	10	102	6	0.251409	1	0.90778	0.937322	0.0325435	rps12_84
mitochondrion	21873	11	213	2	119	6	134	7	151	7	118	6	135	0.567023	1	0.0361644	0.047619	0.316737	rps3_126
mitochondrion	23007	36	201	12	140	17	117	25	199	19	149	8	126	0.402141	1	0.119237	0.0948013	-0.204936	rps3_1260
mitochondrion	23091	205	179	118	117	86	118	154	137	122	120	81	113	0.831541	1	0.48585	0.483623	-0.00458497	rps3_1344
mitochondrion	23099	273	49	171	27	158	16	218	28	166	33	154	9	0.631912	1	0.873169	0.888378	0.017418	rps3_1352
mitochondrion	331803	97	137	59	62	51	48	70	62	58	64	58	55	0.590304	1	0.472428	0.506329	0.0717587	rps3_1534_2nd
mitochondrion	21934	9	158	5	110	2	96	7	126	7	108	5	85	0.426065	1	0.0392595	0.0563522	0.435377	rps3_187
mitochondrion	22262	9	273	8	139	4	139	10	187	4	125	2	125	0.868473	1	0.0381029	0.0325057	-0.146896	rps3_515
mitochondrion	22350	70	31	45	21	43	12	66	10	32	19	40	15	0.611854	1	0.718902	0.741048	0.0308058	rps3_603
mitochondrion	22634	206	43	138	39	102	24	166	34	133	28	85	18	0.685463	1	0.805498	0.82711	0.0268304	rps3_887
mitochondrion	161021	173	77	107	49	60	32	111	55	99	54	84	27	0.916084	1	0.67669	0.69083	0.0208953	rps4_1042
mitochondrion	161022	136	115	89	67	53	38	90	76	87	67	66	45	0.946663	1	0.564921	0.567233	0.00409217	rps4_1043
mitochondrion	161031	178	98	124	49	78	28	115	59	116	53	88	34	0.832203	1	0.69918	0.689541	-0.0137867	rps4_1052
mitochondrion	161036	181	103	122	56	70	36	116	65	112	59	77	46	0.619955	1	0.661032	0.640624	-0.0308727	rps4_1057
mitochondrion	160214	176	57	100	34	74	14	141	27	121	36	114	21	0.341168	1	0.780848	0.818144	0.0477636	rps4_235
mitochondrion	160278	69	30	51	23	34	6	55	16	72	23	44	12	0.453687	1	0.745386	0.772752	0.0367139	rps4_299
mitochondrion	160287	74	57	76	38	46	15	63	38	86	45	50	20	0.961192	1	0.661884	0.664846	0.00447517	rps4_308
mitochondrion	160311	119	21	100	25	63	8	99	22	113	34	66	9	0.499995	1	0.845775	0.822296	-0.0277594	rps4_332
mitochondrion	160503	146	39	67	21	54	10	63	21	108	29	50	8	0.993878	1	0.798101	0.80013	0.00254241	rps4_524
mitochondrion	160056	93	36	63	31	56	12	93	19	101	27	40	13	0.238236	1	0.738224	0.791379	0.0720035	rps4_77
mitochondrion	160067	98	38	68	31	56	14	91	28	110	23	42	19	0.534863	1	0.735819	0.760099	0.0329978	rps4_88
mitochondrion	160946	152	16	60	10	34	9	93	8	82	11	52	8	0.500916	1	0.850867	0.889726	0.0456698	rps4_967
mitochondrion	160971	122	5	53	6	33	3	81	5	61	6	40	3	0.824011	1	0.925201	0.927514	0.00250004	rps4_992
mitochondrion	79890	114	27	79	27	44	6	63	10	69	34	64	20	0.563311	1	0.811265	0.76494	-0.0571011	rps7_332
mitochondrion	79353	0	70	2	59	1	49	0	44	1	50	2	54	0.863917	1	0.0175956	0.0184407	0.0480279	rps7_leader_-206
mitochondrion	79342	19	87	13	80	19	58	12	61	12	53	24	54	0.534459	1	0.188594	0.218897	0.160676	rps7_leader_-217
mitochondrion	108560	11	17	3	10	3	10	4	8	9	14	2	12	0.904617	1	0.284799	0.289165	0.0153316
mitochondrion	111004	8	31	1	22	1	14	3	14	1	32	0	16	0.22099	1	0.105091	0.0689245	-0.344144
mitochondrion	111922	25	34	5	24	4	17	18	24	12	23	3	19	0.734848	1	0.262206	0.302597	0.154043
mitochondrion	114933	15	889	2	526	5	749	2	641	3	791	0	607	0.00413647	1	0.00900403	0.00229625	-0.744975
mitochondrion	115494	20	1190	10	702	7	698	15	781	20	807	6	650	0.439155	1	0.013501	0.0173915	0.288162
mitochondrion	115716	75	1604	36	834	24	889	46	994	47	1071	13	806	0.61562	1	0.0374452	0.0340477	-0.0907332
mitochondrion	115791	29	1371	15	764	11	813	18	925	7	867	11	692	0.351256	1	0.0177731	0.0142481	-0.198331
mitochondrion	116064	2	499	5	274	0	271	0	331	0	360	1	214	0.0436411	1	0.00730439	0.00155039	-0.787746
mitochondrion	125273	3	32	2	24	2	11	1	11	4	31	2	15	0.853777	1	0.105495	0.105089	-0.00384668
mitochondrion	125407	3	71	0	40	0	28	3	43	2	55	0	41	0.533964	1	0.0135135	0.033435	1.47419
mitochondrion	125738	4	37	2	7	1	12	0	21	0	19	0	10	0.00431143	1	0.132235	0	-1
mitochondrion	126015	0	1	7	137	0	70	3	53	3	68	0	0	0.36297	1	0.0162037	N/A	N/A
mitochondrion	126485	36	913	206	639	118	496	31	513	146	354	293	1438	0.984378	1	0.157968	0.172751	0.0935792
mitochondrion	126487	11	959	5	863	13	616	1	556	5	503	7	1750	0.133622	1	0.0125894	0.00520731	-0.586375
mitochondrion	126508	7	758	24	693	48	485	23	434	19	435	3	1412	0.439391	1	0.0442265	0.0314329	-0.289275
mitochondrion	126509	2	757	153	549	60	475	2	454	108	341	269	1140	0.769097	1	0.110911	0.145279	0.309866
mitochondrion	126521	5	606	5	559	4	435	0	365	3	354	5	1118	0.264563	1	0.00872006	0.00428524	-0.508577
mitochondrion	126650	6	756	33	546	16	475	4	456	13	339	17	1048	0.276221	1	0.0324851	0.02053	-0.368019
mitochondrion	127116	0	657	2	412	0	328	0	352	5	274	0	433	0.227526	1	0.00161031	0.00597372	2.70968
mitochondrion	127141	1	238	15	217	10	174	4	181	8	151	8	212	0.639214	1	0.0410624	0.0360999	-0.120852
mitochondrion	127326	16	14	28	55	25	33	9	30	22	18	2	143	0.0572523	1	0.433906	0.264854	-0.389604
mitochondrion	127327	6	24	10	73	9	49	2	36	6	34	0	144	0.0187504	1	0.158551	0.0675439	-0.573994
mitochondrion	127356	2	26	1	92	1	95	1	44	2	45	0	135	0.634886	1	0.030866	0.0215918	-0.300466
mitochondrion	127417	15	51	14	220	40	160	26	121	14	143	9	104	0.846426	1	0.162367	0.11523	-0.290315
mitochondrion	127458	11	59	0	232	0	192	3	157	0	163	1	133	0.665995	1	0.052381	0.00873756	-0.833192
mitochondrion	127477	12	40	39	208	18	206	4	186	32	118	12	149	0.147453	1	0.15634	0.102973	-0.341351
mitochondrion	127481	2	38	2	201	1	189	1	172	1	115	0	145	0.281348	1	0.0217051	0.00480035	-0.778838
mitochondrion	127763	4	109	1	120	3	157	4	87	0	72	3	227	0.988467	1	0.0208042	0.0189998	-0.0867319
mitochondrion	127818	1	174	28	118	72	193	5	119	33	119	59	363	0.865249	1	0.156398	0.132413	-0.153359
mitochondrion	127862	6	309	27	219	72	327	5	223	32	173	55	619	0.690893	1	0.103085	0.0865433	-0.160467
mitochondrion	127872	0	316	19	224	60	307	3	228	29	169	42	549	0.969819	1	0.080559	0.0768392	-0.0461748
mitochondrion	127894	1	457	2	270	5	327	0	282	4	182	4	662	0.932696	1	0.00819886	0.00917046	0.118504
mitochondrion	129678	3	168	2	160	0	155	4	122	0	117	0	112	0.883703	1	0.00996318	0.010582	0.0621118
mitochondrion	129808	0	35	26	20424	9	8679	10	9037	22	14075	1	51	0.90968	1	0.000769102	0.00729891	8.49017
mitochondrion	129962	1	45	16	32418	8	13253	13	14037	9	22672	0	90	0.853116	1	0.0076119	0.000440692	-0.942105
mitochondrion	129992	1	29	14	22700	7	9357	6	9781	14	15819	0	70	0.984846	1	0.0115657	0.000499096	-0.956847
mitochondrion	130016	1	613	0	253	0	108	4	158	0	192	1	341	0.110512	1	0.000542888	0.00920511	15.9558
mitochondrion	141120	0	168	12	135	9	128	3	105	7	97	3	378	0.307672	1	0.0491087	0.0343198	-0.301146
mitochondrion	141179	1	436	2	330	5	299	2	259	6	168	6	593	0.243812	1	0.00825326	0.0173874	1.10673
mitochondrion	141195	3	453	8	341	4	308	5	261	6	176	7	616	0.734451	1	0.0141074	0.021	0.488584
mitochondrion	141205	3	626	5	406	3	395	5	342	2	232	2	762	0.842276	1	0.00815754	0.00852468	0.0450061
mitochondrion	141225	4	958	10	588	4	554	4	486	5	374	4	1063	0.564088	1	0.00934962	0.00836824	-0.104966
mitochondrion	141264	8	994	1	579	5	539	1	492	2	383	9	1050	0.919462	1	0.00629978	0.0052406	-0.168131
mitochondrion	141284	5	981	7	627	19	522	4	493	5	397	14	1067	0.825417	1	0.0170774	0.0111457	-0.347342
mitochondrion	141312	1	383	4	254	5	210	0	199	2	148	7	451	0.972145	1	0.013788	0.00953906	-0.30816
mitochondrion	141344	1	429	2	265	2	228	0	214	1	178	2	459	0.635129	1	0.00617062	0.00330833	-0.463858
mitochondrion	141579	4	1064	0	646	6	403	3	629	6	438	2	1098	0.803917	1	0.00613842	0.00669284	0.0903211
mitochondrion	141605	6	871	1	519	7	300	4	491	6	342	3	945	0.952258	1	0.010522	0.00949558	-0.0975465
mitochondrion	141667	0	367	0	330	4	257	1	273	0	213	1	600	0.513723	1	0.00510856	0.00177118	-0.653292
mitochondrion	141836	1	224	0	226	2	180	1	188	2	129	2	423	0.563956	1	0.00514449	0.00842135	0.636967
mitochondrion	141969	7	384	5	281	1	190	1	203	1	148	3	562	0.160711	1	0.0135403	0.00564103	-0.58339
mitochondrion	141974	0	404	2	292	0	214	1	203	1	153	3	546	0.300097	1	0.00226757	0.00561998	1.47841
mitochondrion	141975	5	469	3	357	1	254	0	252	0	188	0	653	0.0024704	1	0.00760114	0	-1
mitochondrion	143446	13	3407	2	1298	4	726	7	1423	5	1106	7	1228	0.483595	1	0.00360636	0.00502119	0.392315
mitochondrion	143904	2	314	0	376	2	591	2	366	2	388	2	223	0.360583	1	0.00323393	0.00648396	1.00498
mitochondrion	152817	3	6	3	2	3	1	3	5	4	4	1	5	0.376372	1	0.561111	0.347222	-0.381188
mitochondrion	156119	6	30	2	24	3	16	2	22	5	20	2	15	0.983802	1	0.133828	0.13366	-0.00125556
mitochondrion	1567	19	288	8	208	8	330	1	218	4	241	5	195	0.0115568	1	0.040865	0.0152976	-0.625655
mitochondrion	157606	8	30	4	24	0	7	0	21	4	19	1	11	0.227158	1	0.117794	0.0857488	-0.272047
mitochondrion	158788	12	23	5	8	2	4	7	5	9	9	4	8	0.383521	1	0.353602	0.472222	0.335463
mitochondrion	159295	21	19	5	9	2	6	7	13	10	19	4	4	0.543339	1	0.377381	0.398276	0.0553682
mitochondrion	160319	0	162	1	133	2	73	3	134	0	152	7	82	0.0741096	1	0.0113765	0.0335165	1.94613
mitochondrion	160420	8	156	2	104	1	47	6	101	7	120	8	61	0.0921842	1	0.0294939	0.0757116	1.56703
mitochondrion	160690	6	172	5	110	4	65	8	94	6	103	4	93	0.506425	1	0.0450524	0.0582381	0.292676
mitochondrion	160717	9	153	10	97	10	45	17	88	11	95	8	67	0.485788	1	0.110277	0.124115	0.125482
mitochondrion	160861	3	195	2	119	1	54	4	122	4	112	0	76	0.540884	1	0.0166208	0.0220763	0.328235
mitochondrion	160915	16	159	8	91	1	37	3	87	8	96	3	55	0.283869	1	0.0661841	0.0539935	-0.184193
mitochondrion	161409	1	175	2	82	2	78	6	109	1	107	0	84	0.510859	1	0.0181638	0.0204777	0.127393
mitochondrion	161414	18	159	7	77	4	71	7	107	10	102	4	77	0.438118	1	0.0794539	0.0666906	-0.160637
mitochondrion	161452	0	136	1	72	3	63	0	100	2	83	0	66	0.464729	1	0.0197177	0.00784314	-0.602229
mitochondrion	161460	25	148	10	95	9	80	20	109	24	97	7	76	0.338337	1	0.113623	0.145908	0.284134
mitochondrion	161520	11	153	5	114	7	62	8	93	7	92	3	68	0.942073	1	0.0701798	0.0640562	-0.0872557
mitochondrion	161554	2	203	3	143	1	74	1	117	5	100	2	85	0.390731	1	0.0145458	0.0263607	0.812257
mitochondrion	161613	8	280	4	162	6	127	5	157	10	184	2	88	0.597873	1	0.032329	0.0348776	0.078834
mitochondrion	161631	159	40	90	25	91	11	97	20	121	32	52	12	0.654038	1	0.824587	0.810803	-0.0167159
mitochondrion	161639	4	141	0	85	5	68	3	81	1	108	2	37	0.831228	1	0.0320265	0.0320569	0.000950166
mitochondrion	161663	13	82	6	53	7	48	11	45	14	62	6	30	0.158594	1	0.121937	0.182435	0.496149
mitochondrion	161668	1	45	2	23	3	18	2	25	6	26	2	20	0.263778	1	0.0815321	0.117494	0.441082
mitochondrion	161670	6	40	1	22	3	18	4	22	3	28	1	20	0.846528	1	0.10559	0.0994131	-0.0584992
mitochondrion	161753	8	236	7	166	8	146	4	154	16	185	3	105	0.670611	1	0.0417325	0.0442321	0.0598963
mitochondrion	161768	2	301	1	207	0	227	6	209	1	261	0	132	0.124663	1	0.00380278	0.0105746	1.78075
mitochondrion	161817	110	769	52	438	47	515	63	496	71	605	31	383	0.676847	1	0.104965	0.0975367	-0.0707681
mitochondrion	162272	2	258	1	110	1	58	1	118	0	93	2	75	0.964976	1	0.0112168	0.0114591	0.021602
mitochondrion	162881	3	158	2	75	0	45	1	89	1	83	0	53	0.366277	1	0.0148692	0.00767196	-0.484037
mitochondrion	162903	2	163	1	76	0	52	1	88	1	89	1	60	0.847473	1	0.00836941	0.0129135	0.542941
mitochondrion	162905	149	7	68	5	49	2	84	3	79	6	56	1	0.708744	1	0.94914	0.959128	0.0105238
mitochondrion	163017	4	357	1	163	4	199	4	215	3	270	1	203	0.846742	1	0.0122941	0.0113853	-0.0739247
mitochondrion	163025	3	434	3	209	3	230	1	261	4	272	1	262	0.528244	1	0.0112972	0.00737061	-0.347569
mitochondrion	163115	11	321	9	207	17	255	11	267	13	286	6	179	0.606517	1	0.0457664	0.038493	-0.158924
mitochondrion	163154	4	406	3	244	4	341	1	327	1	361	5	244	0.441188	1	0.0111653	0.00863051	-0.227027
mitochondrion	163265	21	694	15	333	18	398	15	392	16	469	19	357	0.885792	1	0.0385811	0.0401255	0.0400311
mitochondrion	163295	2	734	2	382	3	436	5	428	6	518	2	397	0.137982	1	0.00491981	0.00933675	0.897786
mitochondrion	164208	4	86	5	28	0	16	1	43	4	57	1	16	0.565218	1	0.0653199	0.0490415	-0.24921
mitochondrion	165259	0	13	4	20	0	17	1	17	1	18	0	11	0.467573	1	0.0555556	0.0360624	-0.350877
mitochondrion	165286	2	42	5	24	1	8	1	17	2	40	0	16	0.148519	1	0.10966	0.0343915	-0.68638
mitochondrion	165699	2	78	1	88	1	100	2	70	0	72	0	31	0.834927	1	0.015379	0.00925926	-0.397928
mitochondrion	165837	546	1702	291	923	456	1212	357	1062	460	1087	348	875	0.489268	1	0.251989	0.277827	0.102536
mitochondrion	165862	30	2171	11	1130	20	1587	19	1401	22	1501	14	1151	0.743796	1	0.0119055	0.0132809	0.115528
mitochondrion	165927	142	2608	78	1325	120	2029	110	1748	124	1735	67	1454	0.894742	1	0.0543571	0.056652	0.0422177
mitochondrion	165931	14	2704	6	1382	6	2122	11	1822	9	1818	8	1495	0.409291	1	0.00409772	0.00541663	0.321864
mitochondrion	165975	9	1136	2	472	3	844	8	645	5	741	3	567	0.407339	1	0.00520719	0.00807224	0.550209
mitochondrion	165984	15	855	8	337	13	609	8	495	9	544	4	387	0.327482	1	0.0204434	0.0141365	-0.308502
mitochondrion	165996	12	796	4	322	6	563	7	468	7	522	2	358	0.787833	1	0.0125554	0.011175	-0.109948
mitochondrion	166038	13	1445	7	705	20	1187	5	928	7	1075	11	758	0.24204	1	0.0117726	0.00871095	-0.260066
mitochondrion	166199	64	2871	25	1521	61	2384	51	1870	52	2075	49	1644	0.330413	1	0.0209751	0.0266463	0.270376
mitochondrion	166221	17	2792	7	1482	16	2296	6	1811	7	1988	4	1616	0.0388241	1	0.00589118	0.00309335	-0.474918
mitochondrion	17803	2	109	3	56	2	129	1	67	2	76	3	76	0.879054	1	0.0280442	0.0261072	-0.0690702
mitochondrion	17808	24	87	8	52	27	105	30	45	22	58	26	52	0.00741185	1	0.184698	0.336111	0.819784
mitochondrion	17835	1	119	1	51	0	83	1	89	2	98	3	85	0.205289	1	0.00918803	0.021734	1.36547
mitochondrion	17845	5	146	0	62	1	99	1	101	1	113	3	102	0.731622	1	0.0143709	0.0157158	0.0935851
mitochondrion	17928	2	157	0	105	3	170	0	92	2	83	1	77	0.976803	1	0.00997322	0.0121166	0.214918
mitochondrion	17933	12	194	8	119	21	219	6	110	7	124	7	104	0.389951	1	0.0695815	0.0560741	-0.194124
mitochondrion	17947	3	260	4	146	8	287	6	142	1	185	1	156	0.548311	1	0.0217307	0.0174288	-0.197966
mitochondrion	17955	10	241	8	132	13	260	9	141	8	180	9	150	0.803061	1	0.0482008	0.0530523	0.100651
mitochondrion	17992	3	270	0	146	2	281	2	155	1	217	0	182	0.696615	1	0.00601872	0.00577534	-0.0404372
mitochondrion	18044	11	169	2	85	2	140	4	94	3	115	5	109	0.983072	1	0.032728	0.0366999	0.12136
mitochondrion	18092	1	168	0	86	1	166	1	101	3	126	0	105	0.295051	1	0.00396839	0.0110199	1.77692
mitochondrion	18111	4	96	5	41	12	106	4	60	4	67	4	58	0.447929	1	0.0834635	0.0611181	-0.267727
mitochondrion	18164	3	61	1	39	3	54	0	34	1	50	1	36	0.188286	1	0.0415022	0.015545	-0.625443
mitochondrion	181699	1299	1240	689	829	843	847	814	760	1009	945	716	897	0.904253	1	0.488107	0.492475	0.00894733
mitochondrion	181824	4	717	4	444	2	522	1	453	3	595	5	437	0.996174	1	0.00609774	0.00617719	0.0130304
mitochondrion	181952	29	1208	13	675	16	849	15	743	18	891	12	743	0.611047	1	0.0202788	0.018495	-0.0879629
mitochondrion	182098	8	1199	4	678	4	865	4	815	6	874	1	688	0.568513	1	0.0056987	0.00438452	-0.23061
mitochondrion	182127	4	593	3	317	2	401	5	392	3	395	4	338	0.360751	1	0.00701265	0.0106094	0.512888
mitochondrion	182153	5	319	0	159	1	203	0	216	4	248	0	186	0.588613	1	0.00677802	0.00529101	-0.219388
mitochondrion	182282	3	729	2	473	4	536	2	483	5	576	0	406	0.851486	1	0.00523876	0.00424319	-0.19004
mitochondrion	182362	58	1018	23	560	22	567	27	557	37	737	22	516	0.93384	1	0.0435686	0.0449762	0.0323075
mitochondrion	18247	3	99	2	49	1	63	0	62	0	59	0	61	0.00708454	1	0.0280842	0	-1
mitochondrion	182478	70	701	41	408	59	467	76	429	64	492	40	356	0.255591	1	0.0980908	0.122204	0.245828
mitochondrion	182677	9	976	1	552	4	505	2	541	4	659	3	459	0.589496	1	0.00626797	0.00540331	-0.137949
mitochondrion	182679	11	1042	8	569	6	534	12	565	9	689	6	473	0.429829	1	0.0118074	0.0154058	0.304753
mitochondrion	182745	78	858	32	432	42	467	43	495	50	552	39	419	0.899943	1	0.0782712	0.0827117	0.0567317
mitochondrion	182835	6	1009	2	605	3	644	3	685	6	837	6	456	0.302367	1	0.00461434	0.00815497	0.767312
mitochondrion	182906	2	567	4	330	0	347	0	377	2	316	1	285	0.513272	1	0.00516366	0.00326194	-0.36829
mitochondrion	182948	3	215	1	130	5	150	0	130	3	139	0	99	0.213801	1	0.0178844	0.00704225	-0.606234
mitochondrion	182955	11	226	2	152	5	174	4	153	3	156	3	111	0.499692	1	0.0291112	0.0235538	-0.190901
mitochondrion	182985	12	411	5	312	6	252	9	258	11	317	2	239	0.763814	1	0.0224658	0.0251811	0.120861
mitochondrion	18345	9	120	1	87	4	146	3	113	6	134	1	145	0.328407	1	0.0359326	0.0251895	-0.298979
mitochondrion	18348	33	94	22	62	36	115	37	77	40	99	39	102	0.361363	1	0.253386	0.296309	0.169398
mitochondrion	183539	2	670	5	430	0	360	1	431	4	411	2	311	0.729128	1	0.00482348	0.00611438	0.267628
mitochondrion	183676	2	329	3	283	4	187	4	227	0	238	0	151	0.353236	1	0.0124914	0.00577201	-0.537922
mitochondrion	183685	3	479	5	360	3	245	5	304	4	312	2	219	0.64963	1	0.0106732	0.0126297	0.183318
mitochondrion	18390	0	181	0	120	3	186	1	139	1	174	1	169	0.994361	1	0.00529101	0.0062465	0.180588
mitochondrion	18391	5	180	3	116	6	186	3	139	4	173	4	168	0.555351	1	0.027829	0.0223271	-0.197703
mitochondrion	18396	8	179	2	119	4	188	0	145	3	175	4	170	0.137455	1	0.0267143	0.0132808	-0.502858
mitochondrion	184174	4	368	2	267	3	292	2	247	2	255	0	222	0.352119	1	0.00945237	0.00527141	-0.442319
mitochondrion	18419	67	7	40	8	68	5	36	5	51	11	49	1	0.826203	1	0.890082	0.893543	0.00388872
mitochondrion	184446	6	368	0	211	1	189	1	222	0	178	0	213	0.069834	1	0.00710198	0.00149477	-0.789528
mitochondrion	184452	8	412	5	238	2	217	4	258	1	214	9	246	0.801302	1	0.0162521	0.0184042	0.13242
mitochondrion	184526	11	376	6	211	4	234	6	258	8	183	1	203	0.806047	1	0.0242934	0.0231714	-0.0461883
mitochondrion	184596	7	257	1	151	0	162	4	178	4	190	0	160	0.880066	1	0.0110314	0.0141989	0.287135
mitochondrion	184597	3	264	1	153	1	164	2	182	1	195	1	160	0.824947	1	0.00793002	0.00739426	-0.067561
mitochondrion	184617	2	351	2	202	1	208	4	256	3	238	1	214	0.375077	1	0.00675144	0.010828	0.603801
mitochondrion	184731	8	200	0	136	1	129	5	136	1	145	1	128	0.861905	1	0.0153846	0.0166874	0.084682
mitochondrion	184835	3	770	4	504	3	450	3	495	3	503	4	469	0.78902	1	0.00612584	0.0068032	0.110575
mitochondrion	18489	9	108	9	94	10	131	9	78	4	112	3	75	0.372937	1	0.0784079	0.0587975	-0.250107
mitochondrion	184903	3	242	2	164	1	128	1	161	0	162	0	127	0.0798634	1	0.0106817	0.00205761	-0.80737
mitochondrion	185050	18	261	10	192	10	144	10	171	18	178	9	151	0.718169	1	0.059652	0.0677785	0.13623
mitochondrion	185165	0	303	1	194	1	206	1	220	2	192	1	180	0.320349	1	0.00331971	0.00678634	1.04426
mitochondrion	185266	2	476	2	307	3	304	2	344	1	340	0	328	0.250389	1	0.00680953	0.0029043	-0.573495
mitochondrion	185320	21	245	12	141	7	135	11	154	15	158	10	190	0.748441	1	0.0688915	0.0677906	-0.0159799
mitochondrion	185376	4	375	3	260	3	305	4	265	3	267	3	326	0.862433	1	0.0105671	0.0116998	0.107199
mitochondrion	185392	10	441	3	306	12	367	10	302	7	317	9	363	0.599393	1	0.0211813	0.0259499	0.225133
mitochondrion	185419	6	603	1	412	2	518	7	415	1	452	3	508	0.506522	1	0.00537323	0.00822201	0.530181
mitochondrion	185448	7	536	1	366	2	467	1	390	4	418	1	439	0.439662	1	0.00662684	0.00476965	-0.280253
mitochondrion	18547	13	44	5	28	10	39	4	22	4	35	3	34	0.06757	1	0.194556	0.112497	-0.421774
mitochondrion	185526	1	267	0	166	1	188	0	198	1	187	3	204	0.389701	1	0.00300745	0.00660397	1.19587
mitochondrion	185601	244	120	160	83	193	130	158	78	188	99	138	108	0.696387	1	0.642096	0.628506	-0.0211649
mitochondrion	185610	10	396	3	272	6	360	7	262	10	309	6	283	0.295165	1	0.017311	0.0260438	0.504465
mitochondrion	186026	8	121	1	62	2	32	8	62	1	98	2	66	0.832218	1	0.0455707	0.0512662	0.124981
mitochondrion	186048	3	86	4	40	1	30	3	41	1	72	2	49	0.52734	1	0.0522917	0.0403654	-0.228073
mitochondrion	186683	2	106	2	49	0	42	4	47	2	53	0	31	0.245953	1	0.0192447	0.038265	0.988336
mitochondrion	18676	2	22	1	25	4	29	2	25	2	28	2	15	0.928684	1	0.0810023	0.0861293	0.0632937
mitochondrion	187323	3	54	3	35	0	14	0	26	0	24	0	31	0.0111853	1	0.0438596	0	-1
mitochondrion	187677	4	29	3	17	0	9	0	6	6	12	1	2	0.134535	1	0.090404	0.222222	1.4581
mitochondrion	189429	1	252	2	245	3	270	0	251	1	294	0	155	0.0715279	1	0.00767958	0.00112994	-0.852864
mitochondrion	189506	4	199	1	122	0	170	1	135	1	174	2	124	0.884433	1	0.00927817	0.00964675	0.0397251
mitochondrion	189713	10	284	4	174	8	195	12	206	5	230	3	147	0.95285	1	0.0319648	0.0321075	0.00446413
mitochondrion	189725	2	278	0	169	0	190	2	204	3	217	2	146	0.0675644	1	0.00238095	0.0122862	4.16021
mitochondrion	189797	19	347	8	218	9	191	6	218	3	258	5	188	0.0202782	1	0.0441036	0.0213956	-0.514879
mitochondrion	189802	4	361	1	231	2	199	0	232	5	264	0	185	0.72677	1	0.0084065	0.00619579	-0.262977
mitochondrion	189803	26	325	7	220	8	186	16	209	14	247	9	165	0.654462	1	0.0487161	0.058825	0.207508
mitochondrion	189810	5	252	0	177	0	138	2	157	2	194	1	120	0.781022	1	0.00648508	0.0103491	0.595824
mitochondrion	189844	0	324	0	193	2	156	1	216	4	209	2	139	0.0610206	1	0.00421941	0.012524	1.96819
mitochondrion	189963	9	270	10	161	5	170	3	158	6	180	2	138	0.144592	1	0.0397697	0.0217258	-0.45371
mitochondrion	190010	3	246	0	170	2	144	1	134	1	160	1	114	0.781003	1	0.00858227	0.00743808	-0.133321
mitochondrion	190219	3	194	0	97	0	99	1	108	4	93	0	102	0.314549	1	0.00507614	0.0168038	2.31035
mitochondrion	190238	6	101	2	72	5	60	3	53	1	54	1	55	0.282155	1	0.0533416	0.0298701	-0.440022
mitochondrion	190872	15	24	15	26	7	17	14	13	5	13	16	15	0.387819	1	0.347379	0.437475	0.259361
mitochondrion	190976	4	30	1	40	6	18	5	39	1	34	1	37	0.295915	1	0.130679	0.0561745	-0.570134
mitochondrion	191124	1	58	2	31	1	28	1	32	1	29	0	32	0.574861	1	0.037346	0.0212121	-0.432011
mitochondrion	191162	29	33	20	13	38	15	27	15	28	18	34	13	0.436871	1	0.596928	0.658319	0.102845
mitochondrion	191237	5	401	1	201	3	263	1	246	0	231	0	177	0.026722	1	0.00951465	0.00134953	-0.858163
mitochondrion	191272	8	495	2	251	4	310	4	297	8	268	1	218	0.598627	1	0.0121829	0.0156136	0.281603
mitochondrion	191273	93	408	39	212	59	255	57	244	57	220	43	174	0.535271	1	0.176302	0.197767	0.121754
mitochondrion	191524	4	469	1	283	1	302	6	284	2	328	0	244	0.386661	1	0.00509271	0.00891675	0.750887
mitochondrion	191530	3	511	2	331	2	354	0	347	6	355	1	263	0.730945	1	0.00582019	0.00680279	0.168827
mitochondrion	191598	5	522	1	354	2	430	2	380	4	394	2	288	0.688538	1	0.00564473	0.00739414	0.309918
mitochondrion	191724	3	294	3	172	1	183	0	173	2	182	1	156	0.362193	1	0.0108929	0.00574633	-0.472469
mitochondrion	191738	6	488	9	308	6	353	10	323	6	390	4	246	0.766062	1	0.0190833	0.0203938	0.0686731
mitochondrion	191743	5	454	6	281	1	336	3	295	3	368	2	220	0.658053	1	0.0115888	0.00905413	-0.21872
mitochondrion	191744	8	451	2	285	10	327	4	295	8	361	6	217	0.823496	1	0.0180238	0.0206547	0.145965
mitochondrion	195764	19	288	8	208	8	330	1	218	4	241	5	195	0.0115568	1	0.040865	0.0152976	-0.625655
mitochondrion	198096	6	1	3	1	0	1	2	0	4	2	4	1	0.904541	1	0.535714	0.822222	0.534815
mitochondrion	199263	3	13	2	8	0	0	2	5	5	14	1	0	0.422741	1	N/A	0.516291	N/A
mitochondrion	200733	14	523	8	218	7	276	8	268	18	282	3	195	0.477452	1	0.0287347	0.0347123	0.20803
mitochondrion	20210	3	269	2	185	0	186	2	197	0	183	1	168	0.635677	1	0.00724153	0.00532247	-0.265008
mitochondrion	20280	18	62	3	48	9	37	4	23	4	32	5	23	0.653159	1	0.159825	0.145944	-0.0868553
mitochondrion	206209	1	366	2	227	2	189	1	199	0	278	1	203	0.325509	1	0.00730987	0.00330065	-0.548466
mitochondrion	206338	116	881	51	548	123	893	80	624	98	702	75	582	0.770951	1	0.107518	0.116764	0.0859939
mitochondrion	206342	58	921	20	565	60	942	37	664	40	747	25	622	0.648849	1	0.0511041	0.0474158	-0.072172
mitochondrion	206390	2	452	4	250	3	473	6	329	3	335	2	283	0.440829	1	0.00881861	0.0112679	0.277742
mitochondrion	206414	10	299	6	146	13	266	9	211	6	189	7	161	0.86161	1	0.039477	0.0377817	-0.042946
mitochondrion	206433	7	172	2	85	4	120	3	124	2	103	1	91	0.243335	1	0.0314509	0.0178464	-0.432563
mitochondrion	206814	6	77	1	25	4	44	1	31	4	41	0	19	0.601354	1	0.0646947	0.0400463	-0.380995
mitochondrion	207232	3	46	0	24	0	22	2	13	1	33	0	14	0.623808	1	0.0204082	0.0542484	1.65817
mitochondrion	207237	0	63	4	29	0	31	1	29	1	43	0	25	0.571877	1	0.040404	0.0186869	-0.5375
mitochondrion	207239	50	5	27	5	28	2	25	2	31	7	20	4	0.369534	1	0.895391	0.85835	-0.0413694
mitochondrion	207345	14	162	2	77	6	71	3	81	11	111	5	72	0.991257	1	0.060928	0.0636044	0.0439278
mitochondrion	207506	0	359	3	196	0	180	0	218	2	198	2	178	0.55964	1	0.00502513	0.00703704	0.40037
mitochondrion	208830	5	110	4	74	1	43	4	50	4	57	2	67	0.742222	1	0.0391625	0.0562111	0.435329
mitochondrion	209110	48	12	20	4	17	2	23	7	17	8	30	4	0.604993	1	0.84269	0.77634	-0.0787362
mitochondrion	209636	67	987	48	609	52	907	38	690	30	731	29	660	0.0673321	1	0.0636166	0.0445699	-0.299399
mitochondrion	209660	30	1081	9	675	36	928	25	745	18	826	12	686	0.656599	1	0.025835	0.0236622	-0.0841039
mitochondrion	209806	10	1811	2	1091	9	1641	7	1213	7	1440	6	1215	0.759811	1	0.00425862	0.0051631	0.212388
mitochondrion	209816	287	1570	150	989	238	1472	197	1077	202	1307	153	1073	0.720773	1	0.141809	0.137764	-0.0285254
mitochondrion	209849	35	2153	18	1333	29	2005	27	1591	32	1729	18	1439	0.766039	1	0.0145258	0.0157376	0.0834259
mitochondrion	209867	8	2497	9	1448	15	2201	21	1768	15	1877	12	1683	0.0644633	1	0.00537988	0.00891539	0.657172
mitochondrion	209877	14	3061	13	1770	8	2788	8	2160	16	2364	10	1981	0.795525	1	0.00490172	0.00514511	0.049654
mitochondrion	209886	12	3228	8	1834	18	2868	13	2210	18	2447	9	2099	0.547195	1	0.00476127	0.00580654	0.219537
mitochondrion	209983	12	1619	7	888	6	1328	4	1032	12	1239	5	1176	0.780589	1	0.00655881	0.00589568	-0.101106
mitochondrion	210736	3	41	1	21	0	13	0	14	2	23	0	19	0.611465	1	0.0378788	0.0266667	-0.296
mitochondrion	212069	1	89	2	73	0	34	1	32	1	32	1	38	0.534356	1	0.0125926	0.028749	1.28301
mitochondrion	212258	15	26	8	23	3	8	6	11	7	17	1	25	0.241967	1	0.298882	0.22769	-0.238195
mitochondrion	213200	23	1769	14	1018	30	1815	19	1277	19	1447	19	1228	0.885961	1	0.0142203	0.0142858	0.00460897
mitochondrion	213206	14	2447	5	1360	15	2439	8	1714	7	1976	8	1723	0.409518	1	0.00515474	0.00426579	-0.172453
mitochondrion	213262	16	2270	5	1272	13	2167	9	1592	13	1847	9	1524	0.901295	1	0.00562595	0.00616053	0.0950192
mitochondrion	213338	34	1298	15	855	32	1257	21	893	24	1063	16	922	0.599783	1	0.0225308	0.0207042	-0.0810703
mitochondrion	213425	37	968	23	511	25	948	23	660	25	825	16	595	0.567269	1	0.0351936	0.0297578	-0.154455
mitochondrion	213449	12	819	4	459	4	817	3	549	3	723	9	487	0.765169	1	0.00931728	0.00923739	-0.00857453
mitochondrion	213455	116	788	46	448	82	818	89	514	114	689	50	488	0.386306	1	0.104182	0.1275	0.223815
mitochondrion	213511	11	1520	3	808	2	1233	9	1035	10	1062	8	1018	0.0609153	1	0.00416781	0.00858211	1.05914
mitochondrion	213512	5	1526	5	807	2	1232	6	1039	3	1069	8	1023	0.262046	1	0.00368141	0.0054332	0.475848
mitochondrion	213517	42	1490	16	792	13	1218	16	1025	24	1036	20	1011	0.896555	1	0.0192592	0.0191367	-0.00636328
mitochondrion	213526	18	1513	10	799	9	1222	13	1025	9	1057	5	1021	0.512624	1	0.0104764	0.00861339	-0.177827
mitochondrion	213590	8	531	7	261	9	431	10	334	8	371	5	347	0.822966	1	0.0204721	0.0214608	0.0482974
mitochondrion	213665	2	149	2	90	1	70	3	70	0	90	3	59	0.42921	1	0.0163562	0.0298277	0.823628
mitochondrion	213766	13	130	2	90	4	76	4	92	5	79	3	87	0.497154	1	0.0542161	0.0448413	-0.172916
mitochondrion	213851	2	265	0	130	2	107	1	150	2	156	1	122	0.867283	1	0.00861309	0.00913694	0.0608208
mitochondrion	214274	9	179	4	116	2	98	1	141	5	97	4	140	0.457174	1	0.0337352	0.0279465	-0.171592
mitochondrion	214296	6	172	2	125	3	87	5	110	3	91	4	107	0.535152	1	0.0275964	0.0371431	0.345938
mitochondrion	214344	147	71	86	59	68	24	91	41	79	31	92	31	0.439682	1	0.668849	0.718514	0.0742557
mitochondrion	214667	6	213	3	122	1	94	2	145	4	102	3	129	0.983562	1	0.0206412	0.0246895	0.196129
mitochondrion	214935	6	340	4	224	3	126	3	181	3	161	2	191	0.579778	1	0.0193802	0.0149866	-0.226708
mitochondrion	215125	2	1040	1	598	6	832	8	716	6	817	4	692	0.0694653	1	0.00358291	0.00802908	1.24094
mitochondrion	215161	9	773	2	460	6	600	7	550	3	595	9	486	0.537289	1	0.00857965	0.011922	0.389562
mitochondrion	215178	74	929	47	549	62	796	69	669	68	677	51	600	0.420576	1	0.0749663	0.087704	0.169913
mitochondrion	215234	27	788	17	454	24	700	23	568	22	554	14	546	0.968256	1	0.0341238	0.0340372	-0.00253869
mitochondrion	215260	9	613	3	351	15	532	15	428	9	436	9	414	0.259311	1	0.0167888	0.0251205	0.496265
mitochondrion	215284	3	901	12	536	10	812	15	650	7	691	4	595	0.789589	1	0.0124606	0.0130876	0.0503184
mitochondrion	215302	48	929	18	606	28	921	47	685	46	786	17	628	0.250801	1	0.035827	0.0486176	0.357011
mitochondrion	215323	41	1150	21	705	31	1086	29	833	29	958	35	762	0.556789	1	0.0303678	0.0356464	0.173824
mitochondrion	215375	2	1520	2	840	4	1232	8	979	6	1157	5	1002	0.0240972	1	0.00230853	0.00607656	1.63222
mitochondrion	215468	31	889	11	506	13	709	12	561	21	688	13	634	0.785359	1	0.0243259	0.0235514	-0.0318379
mitochondrion	215514	5	792	3	398	4	523	3	455	6	463	2	492	0.851458	1	0.00711499	0.00779733	0.095902
mitochondrion	215529	4	883	3	472	1	620	7	524	2	534	4	537	0.148293	1	0.00414523	0.00810258	0.954677
mitochondrion	215581	2	795	1	424	2	572	2	471	0	507	6	477	0.260686	1	0.00278222	0.00555023	0.99489
mitochondrion	215615	4	1220	2	676	3	907	4	734	5	829	6	720	0.11525	1	0.00317151	0.00655991	1.06839
mitochondrion	215667	32	1374	23	966	13	1363	15	980	30	1134	16	852	0.764583	1	0.0184877	0.0197606	0.0688505
mitochondrion	215809	2	126	1	83	0	132	0	76	4	92	0	69	0.428324	1	0.00917659	0.0138889	0.513514
mitochondrion	215812	77	25	45	18	79	13	46	8	55	12	47	7	0.189207	1	0.775961	0.847706	0.0924593
mitochondrion	215937	5	138	2	69	4	56	0	60	3	56	0	63	0.150275	1	0.0432669	0.0169492	-0.608265
mitochondrion	215950	41	95	15	52	25	37	14	45	15	50	12	47	0.129085	1	0.309526	0.223816	-0.276907
mitochondrion	215956	4	125	0	63	2	60	1	58	2	58	1	51	0.975012	1	0.0210886	0.0231711	0.098749
mitochondrion	215995	25	27	8	18	4	11	8	14	9	14	3	13	0.484033	1	0.351709	0.314147	-0.1068
mitochondrion	216202	2	60	0	28	1	35	3	37	0	19	0	30	0.646389	1	0.0200119	0.025	0.249254
mitochondrion	216228	3	83	0	44	3	50	2	48	0	36	1	31	0.737182	1	0.0304958	0.02375	-0.221205
mitochondrion	216560	2	60	0	33	2	25	0	28	1	30	1	36	0.593708	1	0.035444	0.0197617	-0.442454
mitochondrion	216824	4	53	1	27	4	19	0	24	1	28	1	33	0.0783011	1	0.0932676	0.0212982	-0.771644
mitochondrion	217231	16	60	11	43	1	21	7	34	3	35	7	28	0.595141	1	0.153228	0.149893	-0.021766
mitochondrion	217268	2	67	0	46	1	37	1	26	1	41	1	30	0.625721	1	0.0184338	0.0310349	0.683588
mitochondrion	218107	2	79	0	54	2	63	1	47	3	65	0	47	0.791941	1	0.0184869	0.0216503	0.17112
mitochondrion	218411	1	102	2	61	4	41	2	57	4	56	2	43	0.545415	1	0.0434479	0.0483365	0.112516
mitochondrion	218715	22	22	6	10	21	12	14	9	10	10	7	10	0.907021	1	0.503788	0.50682	0.00601888
mitochondrion	218865	1	30	1	5	1	15	1	8	2	12	4	8	0.0840072	1	0.0871416	0.195767	1.24654
mitochondrion	218871	5	25	0	6	6	10	1	9	3	10	1	11	0.446387	1	0.180556	0.138034	-0.235503
mitochondrion	218936	1	155	0	77	4	154	2	89	0	90	1	91	0.821639	1	0.0105756	0.0109492	0.0353291
mitochondrion	219052	2	105	1	67	2	97	0	69	1	53	1	81	0.452234	1	0.0178665	0.0102379	-0.426979
mitochondrion	219092	6	117	2	75	12	139	9	97	9	98	6	88	0.376963	1	0.0514082	0.0776159	0.509794
mitochondrion	219112	6	174	4	106	4	178	3	146	2	154	7	125	0.819102	1	0.0305583	0.0286617	-0.0620665
mitochondrion	219121	7	175	4	110	4	181	2	150	7	148	0	136	0.330709	1	0.0317236	0.0194397	-0.387216
mitochondrion	219223	2	213	0	122	2	198	1	133	3	183	0	160	0.895122	1	0.00643411	0.00786391	0.222222
mitochondrion	219226	1	214	1	120	2	197	1	130	0	186	1	162	0.48177	1	0.00765529	0.00458952	-0.400478
mitochondrion	219242	14	202	1	120	2	204	3	129	4	181	5	166	0.613617	1	0.027596	0.0245296	-0.111119
mitochondrion	219278	1	165	1	80	3	152	4	100	0	104	2	107	0.519392	1	0.0125749	0.0189367	0.505918
mitochondrion	219295	2	125	0	73	2	139	0	101	4	83	2	98	0.390394	1	0.00997748	0.0219923	1.2042
mitochondrion	219304	4	111	1	71	3	121	1	91	1	76	0	90	0.102316	1	0.0242883	0.00795219	-0.672592
mitochondrion	219342	3	124	1	78	3	117	1	100	2	90	1	96	0.480898	1	0.0204268	0.0139831	-0.31545
mitochondrion	219343	7	121	4	74	7	113	3	97	8	84	5	93	0.973098	1	0.0547676	0.0559923	0.0223614
mitochondrion	219344	5	123	2	76	7	112	1	98	1	88	3	93	0.0786779	1	0.0411757	0.017529	-0.574288
mitochondrion	219365	2	142	5	82	4	112	1	92	2	97	1	101	0.125765	1	0.035281	0.0135862	-0.614914
mitochondrion	219372	0	157	0	103	1	127	1	97	3	111	1	112	0.0608749	1	0.00260417	0.0151231	4.80729
mitochondrion	219381	16	129	7	85	13	113	10	82	12	102	7	107	0.715396	1	0.0965355	0.0917874	-0.0491842
mitochondrion	219405	1	137	1	85	3	98	1	79	3	102	1	104	0.884822	1	0.0161924	0.0168651	0.0415417
mitochondrion	219410	1	107	0	71	1	85	0	74	2	90	3	86	0.243321	1	0.00696239	0.0184823	1.6546
mitochondrion	219529	0	113	2	61	1	98	0	60	2	92	1	77	0.8697	1	0.013949	0.0113657	-0.185197
mitochondrion	219565	1	173	4	124	2	158	2	108	0	141	1	135	0.307555	1	0.016499	0.00851159	-0.484116
mitochondrion	21957	2	251	6	159	8	132	7	161	10	140	0	127	0.712781	1	0.0338039	0.0361111	0.0682535
mitochondrion	219584	3	147	2	115	1	128	2	88	0	132	0	114	0.222394	1	0.0149487	0.00740741	-0.504477
mitochondrion	219590	13	138	6	114	1	131	3	85	9	122	4	116	0.850044	1	0.0478895	0.0453755	-0.0524954
mitochondrion	219602	3	147	1	115	1	133	1	85	2	125	2	106	0.753262	1	0.0120278	0.0152982	0.2719
mitochondrion	219657	7	68	1	36	5	61	5	33	7	58	6	41	0.213896	1	0.0653726	0.12231	0.87097
mitochondrion	219683	3	72	2	34	0	58	0	44	6	56	1	44	0.505842	1	0.0318519	0.0396655	0.245311
mitochondrion	219700	3	58	1	26	2	32	0	30	4	23	3	29	0.418627	1	0.048347	0.0806327	0.667793
mitochondrion	219865	9	1397	6	664	2	1080	6	784	9	850	2	656	0.463754	1	0.00573493	0.00703725	0.227086
mitochondrion	219878	72	1393	28	660	55	1043	30	796	44	839	21	669	0.366136	1	0.0466452	0.0388615	-0.16687
mitochondrion	219945	7	762	0	393	4	622	0	481	2	484	1	384	0.110406	1	0.00516417	0.00223754	-0.566718
mitochondrion	22017	14	318	6	238	5	209	8	232	7	218	2	175	0.632058	1	0.0300411	0.025248	-0.159553
mitochondrion	220266	25	199	10	111	12	83	11	106	16	98	13	81	0.62406	1	0.106856	0.124222	0.162519
mitochondrion	220401	6	152	4	103	2	72	6	70	9	93	2	64	0.118514	1	0.0341283	0.0658286	0.928856
mitochondrion	22123	1	425	2	301	1	251	1	315	4	293	0	247	0.649194	1	0.00430544	0.00554419	0.287716
mitochondrion	221778	1	306	0	205	2	185	1	206	1	128	1	127	0.603179	1	0.00465084	0.00679845	0.461769
mitochondrion	222299	2	165	3	105	0	88	0	99	1	97	2	76	0.731733	1	0.0132513	0.0119484	-0.0983231
mitochondrion	222353	18	202	4	127	2	78	4	101	5	90	3	90	0.502824	1	0.0457842	0.040995	-0.104604
mitochondrion	222458	5	146	2	86	5	48	4	87	2	65	1	70	0.516094	1	0.0500598	0.0292971	-0.414758
mitochondrion	222475	4	164	1	84	0	64	2	98	1	81	2	85	0.819358	1	0.0118581	0.0183945	0.551225
mitochondrion	222539	2	269	1	195	3	130	3	161	0	166	1	112	0.853616	1	0.0116795	0.00904741	-0.22536
mitochondrion	22256	2	276	0	145	5	136	6	190	0	126	0	127	0.89795	1	0.0142184	0.0102041	-0.282333
mitochondrion	222575	4	260	11	204	7	115	3	165	4	161	3	112	0.181542	1	0.0412305	0.0227288	-0.448737
mitochondrion	222603	1	299	2	208	1	133	3	182	0	174	3	119	0.309481	1	0.00677328	0.0136021	1.0082
mitochondrion	222631	8	223	2	146	2	95	9	121	6	121	4	83	0.0498579	1	0.0229214	0.0541506	1.36245
mitochondrion	22267	4	348	1	182	1	179	2	241	2	162	3	154	0.474536	1	0.00746122	0.013178	0.766192
mitochondrion	222680	2	156	4	137	0	85	0	124	3	123	2	88	0.857186	1	0.0136757	0.0153439	0.121986
mitochondrion	22275	3	371	2	211	2	193	1	278	0	186	0	172	0.0578606	1	0.00922249	0.00119474	-0.870453
mitochondrion	22381	5	136	0	97	4	80	0	93	1	76	0	63	0.0313069	1	0.0276933	0.004329	-0.843681
mitochondrion	22401	6	152	0	109	0	91	4	100	2	83	0	80	0.598924	1	0.0126582	0.0206637	0.632428
mitochondrion	22429	7	138	0	87	3	75	1	108	2	63	2	66	0.519218	1	0.0289125	0.0231184	-0.200399
mitochondrion	224785	2	3	1	0	1	3	1	1	1	1	0	1	0.995351	1	0.55	0.333333	-0.393939
mitochondrion	22603	2	120	1	80	2	75	3	99	1	83	1	49	0.766502	1	0.0182377	0.0204388	0.120691
mitochondrion	22638	2	243	3	175	1	123	0	189	1	158	0	102	0.0862922	1	0.0110272	0.00209644	-0.809886
mitochondrion	22747	0	478	2	352	3	278	4	350	5	346	2	228	0.0891513	1	0.00544196	0.0114134	1.09729
mitochondrion	230345	4	530	2	256	0	324	5	297	0	350	0	299	0.94846	1	0.00508086	0.00551876	0.0861873
mitochondrion	230475	4	164	0	90	2	77	2	81	3	80	1	86	0.658813	1	0.0163753	0.0239117	0.46023
mitochondrion	230824	1	131	2	97	1	68	0	81	1	55	1	62	0.720951	1	0.0140902	0.0112434	-0.202041
mitochondrion	230850	9	184	6	132	6	94	7	108	3	88	5	84	0.945229	1	0.0500368	0.0500055	-0.000626284
mitochondrion	231162	3	162	2	88	2	79	3	103	2	88	0	78	0.803667	1	0.0216985	0.0168414	-0.223845
mitochondrion	231184	0	164	0	107	1	72	1	97	2	100	2	81	0.064946	1	0.00456621	0.0179694	2.93531
mitochondrion	231238	3	289	1	194	0	154	1	169	2	176	4	152	0.220589	1	0.00513406	0.0142531	1.77619
mitochondrion	231254	25	222	9	152	16	121	15	127	13	137	19	126	0.536194	1	0.0913012	0.107778	0.18047
mitochondrion	231259	0	236	3	147	2	129	3	128	1	142	1	140	0.78951	1	0.0117557	0.0123287	0.0487363
mitochondrion	231262	0	237	0	149	1	130	1	131	1	142	5	136	0.0150618	1	0.00254453	0.0166766	5.5539
mitochondrion	231325	15	156	5	87	9	81	8	132	4	111	3	91	0.0517762	1	0.080689	0.0412801	-0.488405
mitochondrion	231329	4	173	3	89	3	85	0	137	1	115	0	93	0.00456597	1	0.0297662	0.00287356	-0.903462
mitochondrion	231342	48	229	23	119	29	122	28	176	29	139	19	138	0.256048	1	0.17577	0.143631	-0.182847
mitochondrion	231346	1	287	0	150	2	150	1	202	0	166	3	148	0.594564	1	0.00554337	0.00826455	0.490889
mitochondrion	231488	4	108	0	63	3	56	4	64	1	68	1	56	0.963381	1	0.0288539	0.0302867	0.049657
mitochondrion	232273	7	156	1	74	2	56	4	75	2	73	1	54	0.955837	1	0.0302536	0.0318271	0.0520105
mitochondrion	232435	13	157	11	92	6	52	9	67	9	88	3	63	0.721004	1	0.0955717	0.085553	-0.104828
mitochondrion	232448	47	179	22	119	26	74	26	85	25	103	23	66	0.636223	1	0.207998	0.229325	0.102534
mitochondrion	232896	7	268	5	136	0	118	4	118	1	154	2	100	0.658744	1	0.0203052	0.0196154	-0.0339683
mitochondrion	232966	12	217	5	78	4	77	8	108	6	99	7	86	0.608998	1	0.0540085	0.0671257	0.242874
mitochondrion	232980	1	230	1	89	0	85	4	115	2	108	2	97	0.0348369	1	0.00514671	0.0239991	3.663
mitochondrion	23304	4	423	2	205	1	198	0	224	4	215	2	187	0.87534	1	0.00801821	0.00961562	0.199222
mitochondrion	233211	33	133	18	81	14	58	19	70	13	94	13	62	0.453683	1	0.191686	0.169437	-0.116068
mitochondrion	233215	4	154	0	98	1	69	0	83	1	101	0	69	0.157003	1	0.0132007	0.00326797	-0.75244
mitochondrion	233233	11	158	5	81	1	75	8	83	4	93	2	77	0.999666	1	0.0454621	0.0514886	0.132561
mitochondrion	233248	11	151	1	90	4	72	5	99	3	90	4	71	0.841564	1	0.0438406	0.0445561	0.0163205
mitochondrion	233280	6	210	1	101	0	77	2	119	3	128	3	95	0.671691	1	0.0125272	0.0233473	0.863725
mitochondrion	23332	7	744	4	379	3	399	4	411	3	476	3	361	0.71724	1	0.00907582	0.00804779	-0.113272
mitochondrion	233334	10	264	4	112	7	88	7	144	3	152	1	107	0.174356	1	0.0482211	0.0249906	-0.48175
mitochondrion	233590	29	261	18	163	15	225	10	186	21	216	23	174	0.859184	1	0.0873158	0.0854598	-0.0212571
mitochondrion	23366	6	562	2	331	5	318	5	323	4	356	3	274	0.741949	1	0.0106831	0.0123951	0.160256
mitochondrion	233760	11	740	4	468	14	652	6	492	15	492	1	381	0.978734	1	0.0147142	0.0147506	0.00247058
mitochondrion	233761	75	670	40	427	53	601	34	466	47	457	36	347	0.694927	1	0.0891213	0.0850829	-0.0453137
mitochondrion	233865	643	48	349	35	490	25	357	23	408	14	353	15	0.0772853	1	0.930282	0.955179	0.026763
mitochondrion	233870	12	683	3	382	13	506	4	387	4	420	4	367	0.136703	1	0.0167022	0.0101486	-0.392379
mitochondrion	233879	1073	57	661	34	920	46	683	34	786	25	616	37	0.733747	1	0.951006	0.955031	0.00423232
mitochondrion	233896	6	1248	3	721	2	1024	3	789	7	854	3	754	0.395392	1	0.00362588	0.00529366	0.459963
mitochondrion	233951	12	1189	1	617	7	952	3	743	6	789	1	760	0.228139	1	0.00630302	0.00429423	-0.318704
mitochondrion	23399	6	666	4	428	1	396	1	502	5	436	0	341	0.388777	1	0.00690224	0.00444198	-0.356444
mitochondrion	234003	25	1438	21	777	15	1179	14	995	17	1018	12	923	0.36191	1	0.0186556	0.0143782	-0.229284
mitochondrion	234082	1102	41	602	14	971	44	730	21	796	32	726	19	0.638353	1	0.966017	0.969296	0.00339336
mitochondrion	234090	6	1072	3	590	6	957	4	693	5	786	7	732	0.590692	1	0.00561847	0.00717742	0.277468
mitochondrion	234103	8	1502	2	880	4	1368	10	1003	12	1101	10	999	0.00359476	1	0.00349368	0.010188	1.91614
mitochondrion	234145	10	1094	4	638	8	1088	3	764	10	769	2	727	0.647814	1	0.00752926	0.00649727	-0.137064
mitochondrion	234157	5	855	8	480	17	777	11	584	12	591	8	566	0.566016	1	0.0145393	0.0174417	0.199624
mitochondrion	234244	53	926	26	653	41	576	33	548	48	698	34	565	0.602616	1	0.0529597	0.059301	0.119739
mitochondrion	234305	12	678	4	447	8	388	2	475	5	517	3	437	0.0393642	1	0.0154875	0.0068632	-0.556856
mitochondrion	234378	18	508	11	317	7	380	6	290	19	365	7	391	0.932547	1	0.028615	0.0291125	0.0173849
mitochondrion	234506	374	17	226	5	326	10	247	7	297	6	271	6	0.292046	1	0.968372	0.976993	0.00890275
mitochondrion	234538	3	303	0	167	0	203	2	199	3	217	1	247	0.32793	1	0.00326797	0.00920629	1.81712
mitochondrion	234851	14	92	5	58	3	48	2	65	8	55	2	55	0.259356	1	0.090088	0.0639742	-0.28987
mitochondrion	23491	2	582	2	389	0	302	2	418	3	401	1	305	0.447826	1	0.00284658	0.00515187	0.809845
mitochondrion	235213	3	90	1	51	0	56	0	41	1	48	1	42	0.735078	1	0.0171629	0.0145547	-0.151972
mitochondrion	235245	2	115	1	85	1	58	1	85	0	68	1	29	0.746776	1	0.0152237	0.0149871	-0.0155424
mitochondrion	23525	6	745	5	437	2	386	2	544	2	527	1	413	0.0822027	1	0.00815207	0.00328639	-0.596864
mitochondrion	23530	10	683	4	415	6	361	6	496	4	493	1	376	0.180646	1	0.0134418	0.007551	-0.438244
mitochondrion	235386	54	72	25	58	23	43	25	56	26	30	25	33	0.714597	1	0.35942	0.401321	0.116578
mitochondrion	235474	3	248	2	145	0	207	1	166	2	183	2	164	0.827597	1	0.00851921	0.00961568	0.128705
mitochondrion	235482	3	233	0	132	2	197	2	141	3	167	2	150	0.380971	1	0.00758737	0.0149303	0.967786
mitochondrion	235497	4	400	0	211	4	325	4	222	4	305	3	264	0.344177	1	0.00735301	0.01396	0.898543
mitochondrion	235536	1	550	1	271	1	441	3	320	3	432	1	348	0.165638	1	0.0025846	0.00634994	1.45684
mitochondrion	235770	10	447	6	265	3	294	10	285	5	344	11	327	0.328205	1	0.018041	0.0269231	0.492327
mitochondrion	235794	4	606	1	374	2	444	4	393	6	467	4	445	0.111126	1	0.00456945	0.0105564	1.31022
mitochondrion	23590	8	553	13	364	11	327	9	388	4	400	8	268	0.39071	1	0.0270958	0.0205188	-0.24273
mitochondrion	236469	41	642	14	377	30	649	22	478	32	541	16	469	0.762478	1	0.0466725	0.0442787	-0.0512894
mitochondrion	236500	127	816	54	464	96	785	88	547	83	669	75	645	0.922073	1	0.115964	0.117707	0.0150361
mitochondrion	236582	108	10	49	12	84	4	77	13	78	7	73	5	0.963282	1	0.891026	0.903033	0.0134757
mitochondrion	236898	75	7	50	3	33	1	38	2	41	0	25	1	0.196157	1	0.942873	0.970513	0.0293146
mitochondrion	237091	17	15	19	17	8	9	7	10	13	6	10	10	0.994357	1	0.509872	0.531992	0.0433829
mitochondrion	23710	68	542	42	299	39	276	58	363	38	344	45	285	0.901232	1	0.119484	0.124536	0.0422796
mitochondrion	23813	12	1054	10	594	8	623	13	726	10	724	3	602	0.807334	1	0.0134972	0.012058	-0.10663
mitochondrion	23825	41	963	22	526	14	572	30	647	36	648	17	537	0.489699	1	0.0349578	0.0425435	0.216997
mitochondrion	23896	33	414	7	293	14	273	18	333	11	258	9	245	0.67979	1	0.0486464	0.0425358	-0.125614
mitochondrion	23919	10	320	1	215	1	227	6	281	2	190	0	199	0.754343	1	0.0131062	0.0104409	-0.203365
mitochondrion	23929	22	254	14	155	22	149	20	200	20	134	9	154	0.804659	1	0.0970685	0.091998	-0.052236
mitochondrion	239316	21	2239	17	1313	16	1440	12	1351	20	1746	10	1403	0.465942	1	0.011021	0.00906876	-0.177138
mitochondrion	239352	15	1911	5	1102	11	1204	1	1154	5	1511	9	1124	0.0748425	1	0.00711946	0.00403582	-0.433128
mitochondrion	239411	15	1690	9	1021	6	1208	8	1092	16	1397	5	1081	0.919258	1	0.00749262	0.0077334	0.0321359
mitochondrion	239449	63	920	28	495	45	539	32	567	67	588	28	560	0.96724	1	0.0648939	0.0677772	0.044431
mitochondrion	239496	7	914	1	540	2	538	4	589	5	681	2	553	0.71233	1	0.00438419	0.0058792	0.341
mitochondrion	239554	3	110	5	50	4	38	3	63	4	68	1	33	0.587415	1	0.0708986	0.043474	-0.386815
mitochondrion	239623	65	31	32	12	20	5	24	17	47	13	20	9	0.785211	1	0.734785	0.686118	-0.0662333
mitochondrion	23979	7	260	5	132	6	147	9	169	6	138	6	148	0.404648	1	0.0339764	0.0437298	0.287064
mitochondrion	24040	4	1007	1	547	2	620	1	656	5	550	4	436	0.21211	1	0.00299891	0.00654066	1.18101
mitochondrion	24099	16	429	4	230	5	252	8	284	11	287	10	222	0.360955	1	0.0241681	0.0358045	0.481477
mitochondrion	241341	98	1325	37	837	62	938	52	924	88	1066	60	853	0.598463	1	0.0577342	0.0650842	0.127307
mitochondrion	241468	19	398	10	230	17	270	15	276	14	259	7	252	0.645475	1	0.0488212	0.0432852	-0.113395
mitochondrion	24154	5	472	2	275	1	297	1	350	3	334	5	247	0.64486	1	0.00701937	0.0105308	0.500247
mitochondrion	242232	1	109	1	87	0	52	0	52	5	61	3	60	0.030273	1	0.00681818	0.0411255	5.03175
mitochondrion	242773	13	844	8	538	3	531	11	505	11	654	7	543	0.395652	1	0.0118131	0.0168622	0.427416
mitochondrion	242833	8	554	2	319	3	328	4	342	4	358	3	328	0.967687	1	0.00984295	0.010558	0.0726412
mitochondrion	242858	5	943	3	515	2	606	5	603	1	658	4	545	0.798867	1	0.00478508	0.0056757	0.186125
mitochondrion	242860	18	932	13	505	8	600	15	596	21	637	8	541	0.449697	1	0.0190673	0.0236789	0.241863
mitochondrion	242872	5	991	7	538	6	638	4	635	9	678	7	556	0.563857	1	0.0090603	0.0105979	0.169705
mitochondrion	242943	6	656	2	430	4	446	1	431	1	494	2	425	0.0844608	1	0.00752732	0.00300629	-0.600617
mitochondrion	242964	3	669	7	390	3	459	2	437	5	471	4	460	0.810679	1	0.00953001	0.00789357	-0.171715
mitochondrion	242976	2	668	1	385	3	440	1	430	2	457	5	447	0.497373	1	0.00411592	0.00591314	0.436652
mitochondrion	242989	4	593	3	337	5	398	4	392	5	396	4	392	0.679865	1	0.00931021	0.0108903	0.169713
mitochondrion	243021	17	650	9	350	7	418	14	393	14	460	9	449	0.563046	1	0.0223425	0.0278615	0.247019
mitochondrion	243028	6	809	4	438	8	531	7	509	5	584	1	531	0.519495	1	0.010418	0.00797819	-0.234193
mitochondrion	243118	20	181	1	110	1	78	6	106	3	98	0	58	0.4494	1	0.0403899	0.0277581	-0.312746
mitochondrion	243293	1	120	1	97	1	77	2	88	1	77	0	77	0.833919	1	0.0104297	0.0116809	0.119968
mitochondrion	243791	2	224	2	153	2	121	1	119	1	102	3	116	0.774203	1	0.012671	0.0144174	0.137827
mitochondrion	243825	79	46	52	35	37	31	35	26	40	15	48	31	0.800688	1	0.591273	0.636213	0.0760051
mitochondrion	244008	14	99	3	92	8	45	6	47	7	55	5	70	0.975701	1	0.102139	0.0975925	-0.0445104
mitochondrion	244186	2	293	0	173	3	188	2	197	2	193	5	194	0.229454	1	0.00749549	0.0151441	1.02043
mitochondrion	245521	2	218	2	131	1	154	0	138	1	97	1	298	0.298633	1	0.0101934	0.00451619	-0.556949
mitochondrion	245673	81	108	39	120	43	115	57	87	87	108	66	127	0.231989	1	0.315335	0.394652	0.251531
mitochondrion	245794	4	231	0	141	1	131	1	140	1	195	1	160	0.497284	1	0.00819901	0.00613514	-0.251722
mitochondrion	245797	112	123	53	87	57	75	74	63	103	89	51	109	0.796646	1	0.428995	0.465118	0.0842037
mitochondrion	246298	12	141	1	118	5	79	6	104	8	110	2	115	0.837185	1	0.0487862	0.0464787	-0.047298
mitochondrion	246409	9	213	5	155	5	110	6	119	8	174	4	134	0.965715	1	0.0384229	0.0403139	0.0492132
mitochondrion	24679	16	547	11	348	14	541	17	406	19	393	16	319	0.0957237	1	0.028095	0.0446889	0.590635
mitochondrion	246880	1	366	2	227	2	189	1	199	0	278	1	203	0.325509	1	0.00730987	0.00330065	-0.548466
mitochondrion	247009	116	881	51	548	123	893	80	624	98	702	75	582	0.770951	1	0.107518	0.116764	0.0859939
mitochondrion	247013	58	921	20	565	60	942	37	664	40	747	25	622	0.648849	1	0.0511041	0.0474158	-0.072172
mitochondrion	247061	3	771	4	408	4	785	8	535	3	567	4	499	0.277486	1	0.00621814	0.00931614	0.49822
mitochondrion	247085	50	1672	21	914	58	1692	32	1140	37	1228	31	1031	0.874896	1	0.0282129	0.028581	0.0130463
mitochondrion	247104	250	1945	105	1114	232	1997	127	1352	160	1518	110	1250	0.355518	1	0.101371	0.0873676	-0.138143
mitochondrion	247190	155	2678	72	1720	135	2906	117	1870	123	2345	84	1633	0.616224	1	0.0464281	0.0525477	0.13181
mitochondrion	247220	60	5242	41	3398	54	5358	48	3701	31	4501	30	3148	0.579477	1	0.0110721	0.00969452	-0.124421
mitochondrion	247256	45	4756	23	3045	28	4583	18	3342	31	3872	13	2872	0.408825	1	0.00764741	0.00593527	-0.223884
mitochondrion	247415	45	2230	21	1206	27	1957	18	1302	25	1535	24	1347	0.678057	1	0.0168347	0.0157225	-0.0660647
mitochondrion	247441	16	1266	7	667	1	1068	5	736	5	802	5	748	0.609845	1	0.0079339	0.00652784	-0.177222
mitochondrion	247483	821	1288	331	780	556	1241	438	789	487	984	405	785	0.905314	1	0.332206	0.342791	0.031861
mitochondrion	247498	100	3557	52	2050	78	3267	59	2307	68	2700	61	1988	0.929151	1	0.0251338	0.0264246	0.0513537
mitochondrion	247545	182	2567	127	1730	181	2876	138	1902	146	2217	90	1457	0.861003	1	0.0646014	0.0625367	-0.0319606
mitochondrion	247631	3	254	4	146	5	233	6	184	1	194	3	114	0.912707	1	0.0197827	0.0207827	0.0505484
mitochondrion	24782	3	267	2	205	1	353	4	218	1	227	1	151	0.602005	1	0.00786594	0.00966098	0.228204
mitochondrion	24799	3	365	2	258	0	469	0	295	3	307	1	214	0.947879	1	0.00528149	0.00477619	-0.0956737
mitochondrion	24816	12	692	9	452	16	780	6	499	4	492	7	434	0.150551	1	0.0188896	0.0119396	-0.367928
mitochondrion	24859	7	744	3	389	5	653	5	453	7	465	7	471	0.216724	1	0.00819092	0.013464	0.643768
mitochondrion	24886	3	869	1	446	4	778	3	585	5	579	4	513	0.210959	1	0.00359753	0.00713354	0.9829
mitochondrion	24915	8	822	3	447	6	750	1	606	1	587	2	492	0.018442	1	0.00808058	0.00246557	-0.694877
mitochondrion	24963	3	632	1	390	5	627	2	489	1	489	1	396	0.306191	1	0.00506445	0.00287768	-0.431789
mitochondrion	24974	10	623	1	391	11	614	17	473	17	462	9	370	0.00678541	1	0.0119829	0.0313104	1.61292
mitochondrion	25036	54	897	27	568	44	883	30	668	28	691	29	628	0.325081	1	0.0498751	0.042021	-0.157476
mitochondrion	25044	9	1086	3	668	5	1054	9	803	9	806	4	756	0.241476	1	0.00580385	0.00912995	0.573085
mitochondrion	25181	13	775	5	419	12	815	6	513	7	604	6	456	0.523861	1	0.0142667	0.0120014	-0.158781
mitochondrion	25190	6	696	3	365	2	731	0	462	3	521	0	416	0.0970997	1	0.0064759	0.0019084	-0.705308
mitochondrion	25240	33	1635	12	903	17	1590	13	1197	24	1177	16	1028	0.89293	1	0.0144925	0.0153509	0.0592299
mitochondrion	25417	7	96	0	60	0	29	1	56	0	60	0	38	0.0629354	1	0.0226537	0.00584795	-0.741855
mitochondrion	25459	23	169	9	95	4	47	14	100	8	97	11	80	0.980567	1	0.0949205	0.106626	0.123314
mitochondrion	25521	15	149	8	68	0	50	10	70	8	85	6	50	0.455618	1	0.0655755	0.106055	0.617292
mitochondrion	25768	2	215	0	166	0	105	3	152	3	152	0	88	0.0942031	1	0.0030722	0.0129032	3.2
mitochondrion	25795	9	193	7	154	6	93	8	137	6	137	2	88	0.673109	1	0.0495463	0.0397842	-0.197029
mitochondrion	25812	3	237	0	178	0	110	2	164	3	159	0	99	0.334919	1	0.00416667	0.0101889	1.44534
mitochondrion	26093	64	58	30	69	37	53	49	73	60	48	39	37	0.346648	1	0.412911	0.490118	0.186983
mitochondrion	26170	130	125	64	104	77	90	79	74	85	104	51	88	0.78155	1	0.450611	0.444327	-0.0139458
mitochondrion	26356	1	398	0	219	2	216	0	225	3	216	2	135	0.235977	1	0.00389353	0.00943239	1.42258
mitochondrion	26359	13	382	9	207	11	208	6	217	9	209	1	137	0.248128	1	0.0416021	0.0251455	-0.395571
mitochondrion	264455	3	491	2	222	4	449	0	241	1	317	1	257	0.110228	1	0.00794382	0.00234021	-0.705405
mitochondrion	265065	8	2694	7	1497	16	2125	10	1693	10	1973	6	1429	0.974664	1	0.00502939	0.00503201	0.000521674
mitochondrion	265108	14	1456	5	798	7	1097	11	831	10	977	6	855	0.416998	1	0.00736368	0.0100548	0.365463
mitochondrion	265150	2220	17	1094	19	1626	9	1265	11	1447	17	1089	8	0.906924	1	0.989942	0.990825	0.000892208
mitochondrion	265163	32	2136	10	1056	25	1570	19	1219	18	1407	8	1058	0.577414	1	0.0132717	0.0118279	-0.108788
mitochondrion	265229	5	592	2	314	10	525	4	295	1	379	2	313	0.270956	1	0.011132	0.0074529	-0.330496
mitochondrion	265300	3	456	3	294	2	413	4	257	1	322	0	249	0.812155	1	0.00715208	0.00614055	-0.141432
mitochondrion	265338	25	356	15	234	23	342	14	214	23	215	14	170	0.445677	1	0.0629572	0.078043	0.239621
mitochondrion	265372	64	213	26	123	34	186	32	132	38	115	19	90	0.627906	1	0.186696	0.205933	0.103039
mitochondrion	265652	0	340	3	205	2	238	0	204	2	213	2	150	0.915297	1	0.00758547	0.00748674	-0.0130157
mitochondrion	265702	2	369	1	232	1	279	1	229	3	249	1	173	0.455538	1	0.00441804	0.00733324	0.659841
mitochondrion	266116	2	36	2	40	2	63	4	26	0	38	0	20	0.882463	1	0.0436733	0.0444444	0.0176574
mitochondrion	266267	10	7	2	2	1	4	2	5	2	6	1	3	0.148774	1	0.429412	0.261905	-0.390085
mitochondrion	26670	22	439	6	270	7	244	5	283	7	317	4	206	0.0795087	1	0.03245	0.0193379	-0.404071
mitochondrion	26842	106	1824	34	932	46	1386	52	1145	85	1420	31	1042	0.85788	1	0.0407473	0.0429371	0.0537413
mitochondrion	26869	22	1807	12	901	8	1422	15	1133	14	1429	17	1030	0.449229	1	0.0102554	0.0130017	0.267785
mitochondrion	26899	4	751	0	398	4	566	4	519	6	616	4	430	0.174965	1	0.00410519	0.00883703	1.15265
mitochondrion	27025	4	445	2	281	2	418	3	319	1	351	0	330	0.365374	1	0.00691258	0.00405256	-0.413741
mitochondrion	270337	4	340	4	228	1	117	3	160	4	200	0	119	0.97599	1	0.012448	0.0126709	0.0179116
mitochondrion	270543	2	204	0	155	1	64	2	110	1	131	1	94	0.582891	1	0.00836445	0.0119864	0.433018
mitochondrion	270609	2	185	5	168	1	87	0	118	5	151	0	59	0.701783	1	0.0169869	0.0106838	-0.371057
mitochondrion	270624	1	249	3	214	0	115	0	141	1	183	2	81	0.960207	1	0.00594163	0.00984372	0.656738
mitochondrion	270625	1	265	3	225	1	121	0	150	2	188	0	86	0.472294	1	0.00837134	0.00350877	-0.580859
mitochondrion	270697	9	620	4	421	8	338	2	428	4	462	2	385	0.0375873	1	0.0156139	0.00613427	-0.607127
mitochondrion	270758	53	930	26	652	41	580	33	549	48	699	34	565	0.593694	1	0.0527624	0.0592398	0.122765
mitochondrion	270865	682	23462	317	13557	751	22582	418	15211	566	15938	344	12833	0.947903	1	0.0277606	0.0290487	0.046398
mitochondrion	27088	20	1304	8	739	7	1038	10	783	13	931	11	885	0.652088	1	0.0108379	0.0128861	0.188981
mitochondrion	270943	95	9303	51	4786	74	7346	65	5674	85	6079	85	5408	0.346753	1	0.0102084	0.01353	0.325375
mitochondrion	270970	73	9230	26	4897	38	7432	45	5790	40	6183	20	5473	0.884369	1	0.00607176	0.00592695	-0.0238498
mitochondrion	271018	47	6399	17	3414	30	5050	20	3842	20	4115	23	3874	0.543676	1	0.00605056	0.0053058	-0.123089
mitochondrion	271089	110	15569	55	8350	77	13853	80	9174	98	11373	52	8900	0.576806	1	0.00636237	0.00766565	0.204842
mitochondrion	271102	1613	13260	732	7243	1220	12077	855	7947	1176	9694	744	7634	0.979534	1	0.0973295	0.0980429	0.00733004
mitochondrion	271108	116	16016	56	8570	94	14098	72	9468	80	11521	50	9091	0.896048	1	0.00676871	0.00663766	-0.0193606
mitochondrion	271291	1	177	4	122	7	121	3	104	4	114	0	83	0.634802	1	0.0306838	0.0206452	-0.327163
mitochondrion	27342	5	295	1	159	6	169	3	132	7	160	2	127	0.412581	1	0.0190675	0.0265474	0.392289
mitochondrion	278198	3	4	1	7	1	0	1	2	1	2	2	3	0.833553	1	0.517857	0.355556	-0.31341
mitochondrion	28206	64	3170	31	1838	50	2902	32	2082	47	2455	36	1971	0.804296	1	0.0177713	0.0172865	-0.0272808
mitochondrion	28259	14	466	6	261	14	434	16	291	18	324	5	288	0.236852	1	0.0276295	0.0406046	0.469608
mitochondrion	287990	4	605	3	437	3	538	1	406	0	560	1	375	0.0383608	1	0.00631054	0.00170553	-0.729734
mitochondrion	288086	8	426	4	277	2	381	3	283	6	432	4	370	0.827302	1	0.01263	0.0116278	-0.0793523
mitochondrion	288103	2	609	2	396	1	524	3	386	3	579	2	515	0.412802	1	0.00340107	0.0055784	0.640189
mitochondrion	288109	12	585	9	380	6	517	6	369	16	553	8	489	0.719482	1	0.0182363	0.020072	0.100661
mitochondrion	288132	16	578	7	376	17	463	8	376	14	541	12	462	0.601666	1	0.0268765	0.0237917	-0.114777
mitochondrion	288190	3	224	0	141	0	173	1	164	1	207	1	146	0.96309	1	0.00440529	0.00589034	0.337107
mitochondrion	288293	2	244	4	170	2	212	1	207	0	198	1	232	0.0535233	1	0.0134881	0.00303318	-0.775122
mitochondrion	288308	6	288	4	219	8	288	4	275	4	258	6	264	0.516116	1	0.0217908	0.0172754	-0.207214
mitochondrion	288413	4	395	0	271	2	357	0	310	3	317	1	268	0.686658	1	0.0051987	0.00436416	-0.160529
mitochondrion	288449	1	331	0	231	4	309	1	269	2	311	0	235	0.54244	1	0.00526387	0.00336449	-0.360832
mitochondrion	288450	3	308	0	222	2	298	3	262	3	297	1	225	0.52297	1	0.00543766	0.00858184	0.578225
mitochondrion	288470	3	231	3	170	3	224	7	217	2	227	1	159	0.77634	1	0.0144591	0.0154112	0.0658456
mitochondrion	288528	0	180	1	131	2	165	0	145	2	126	1	110	0.802718	1	0.00651727	0.00821134	0.259935
mitochondrion	288586	5	250	2	179	2	213	6	194	2	186	2	172	0.593128	1	0.01332	0.0173775	0.304622
mitochondrion	288604	39	194	18	159	28	184	38	174	31	155	22	138	0.386252	1	0.133717	0.161137	0.205058
mitochondrion	288626	0	371	1	246	1	307	1	331	3	277	1	237	0.22301	1	0.00243178	0.005976	1.45746
mitochondrion	288648	4	399	5	262	3	322	3	361	6	308	3	235	0.877125	1	0.0126276	0.0133184	0.0546991
mitochondrion	288731	3	363	0	255	3	333	1	317	2	282	0	194	0.510556	1	0.00570843	0.00339564	-0.405154
mitochondrion	288767	8	311	2	204	8	281	2	279	2	222	2	159	0.088225	1	0.0208229	0.00948946	-0.544278
mitochondrion	288768	13	306	2	205	9	280	9	272	4	220	5	157	0.952043	1	0.0271854	0.0269166	-0.00988578
mitochondrion	288773	9	260	3	166	12	238	3	239	4	183	1	143	0.0476979	1	0.0330696	0.0135772	-0.589436
mitochondrion	289006	0	13	1	13	0	7	3	7	0	5	5	6	0.00446524	1	0.0238095	0.251515	9.56364
mitochondrion	289546	0	22	0	20	0	18	2	17	3	19	1	15	0.00353505	1	0	0.101376	N/A
mitochondrion	289553	1	21	1	16	1	16	1	20	3	19	1	14	0.522205	1	0.0543672	0.0835498	0.536768
mitochondrion	289686	2	23	1	6	0	11	0	9	3	15	3	9	0.278095	1	0.0742857	0.138889	0.869658
mitochondrion	290475	2	27	1	9	0	27	1	25	0	23	2	24	0.851542	1	0.0563218	0.0384615	-0.317111
mitochondrion	290630	2	20	0	15	0	9	1	12	2	16	1	22	0.555114	1	0.030303	0.0771708	1.54664
mitochondrion	290976	10	88	2	73	7	59	6	51	9	77	5	38	0.378886	1	0.078256	0.108731	0.389428
mitochondrion	291179	2	57	2	41	1	42	1	30	2	43	2	29	0.655751	1	0.0345552	0.0470729	0.36225
mitochondrion	291285	15	68	4	39	6	28	8	40	8	52	10	37	0.825226	1	0.150072	0.170922	0.138931
mitochondrion	291443	19	66	7	53	3	33	8	34	8	68	6	49	0.527704	1	0.141176	0.134943	-0.0441508
mitochondrion	291457	4	83	0	47	0	30	3	32	0	53	1	46	0.821545	1	0.0153257	0.0356636	1.32705
mitochondrion	291573	3	87	0	50	0	60	1	59	1	55	1	54	0.845503	1	0.0111111	0.0175685	0.581169
mitochondrion	291849	3	49	1	35	1	50	3	42	2	35	3	45	0.348169	1	0.035026	0.0610736	0.743665
mitochondrion	291957	0	106	0	56	3	45	2	64	1	76	4	59	0.231813	1	0.0208333	0.035594	0.708514
mitochondrion	292023	1	54	2	37	1	44	2	39	1	52	4	53	0.464735	1	0.030562	0.0459413	0.503214
mitochondrion	292027	0	55	0	40	1	44	1	41	3	50	1	56	0.116568	1	0.00740741	0.0326524	3.40807
mitochondrion	295781	2	15	3	9	0	2	2	4	4	2	0	1	0.0637857	1	0.122549	0.333333	1.72
mitochondrion	300499	11	155	3	82	2	49	2	82	4	83	3	56	0.470652	1	0.046925	0.0402113	-0.143072
mitochondrion	301035	4	107	3	57	0	50	2	65	1	85	2	40	0.724365	1	0.0286787	0.0296992	0.0355858
mitochondrion	306814	4	56	3	38	2	32	2	26	2	40	1	16	0.78503	1	0.0662203	0.0592904	-0.10465
mitochondrion	307069	4	395	0	271	2	357	0	310	3	317	1	268	0.686658	1	0.0051987	0.00436416	-0.160529
mitochondrion	307106	0	253	0	183	1	255	3	212	3	238	1	175	0.0225254	1	0.00130208	0.0106945	7.21336
mitochondrion	307126	2	150	2	116	3	151	6	145	1	158	1	94	0.733779	1	0.0165292	0.0188502	0.140421
mitochondrion	307228	15	8	6	3	4	1	9	3	5	5	5	0	0.81867	1	0.70628	0.75	0.0619015
mitochondrion	307229	9	15	5	4	4	1	9	4	5	5	5	0	0.176745	1	0.576852	0.730769	0.266823
mitochondrion	307235	13	9	3	5	5	0	9	4	5	5	7	0	0.442091	1	0.655303	0.730769	0.115162
mitochondrion	307302	2	7	1	6	1	5	3	6	0	5	3	5	0.488656	1	0.177249	0.236111	0.33209
mitochondrion	307454	4	29	0	14	5	14	0	16	3	17	3	12	0.769132	1	0.128123	0.116667	-0.0894191
mitochondrion	307462	8	16	0	8	9	7	5	13	2	14	5	9	0.352458	1	0.298611	0.253307	-0.151717
mitochondrion	307959	1	93	0	61	0	61	3	63	2	58	0	57	0.0617211	1	0.0035461	0.0262626	6.40606
mitochondrion	307965	2	90	0	57	1	61	1	64	0	61	2	58	0.877765	1	0.0126227	0.0162393	0.286515
mitochondrion	307980	6	91	1	66	3	66	1	70	2	72	2	59	0.298844	1	0.0400864	0.0246328	-0.385508
mitochondrion	307982	56	29	45	15	53	8	46	16	53	13	41	13	0.910559	1	0.759225	0.768075	0.0116562
mitochondrion	307990	82	22	50	8	54	6	53	14	63	8	50	3	0.583898	1	0.850177	0.873922	0.0279293
mitochondrion	308022	8	1097	5	563	16	939	2	706	5	846	10	595	0.324261	1	0.0109322	0.00840974	-0.230736
mitochondrion	308152	1	192	0	92	1	130	2	118	2	105	2	92	0.0759371	1	0.00427164	0.0188783	3.41944
mitochondrion	308473	1	138	3	49	1	98	4	102	1	72	1	74	0.637457	1	0.0249959	0.0215893	-0.136286
mitochondrion	308548	4	336	2	142	3	209	3	211	3	188	2	166	0.902478	1	0.0132682	0.0138768	0.0458672
mitochondrion	308556	1	303	1	136	1	187	1	174	1	167	1	151	0.789602	1	0.00530263	0.00608187	0.146954
mitochondrion	308559	2	302	0	138	1	190	5	171	3	168	2	152	0.0213262	1	0.00393818	0.0196467	3.98876
mitochondrion	308566	1	302	0	132	1	185	4	158	0	169	0	151	0.279481	1	0.00289222	0.00823045	1.84572
mitochondrion	308567	53	250	30	102	23	162	27	136	14	154	25	125	0.275627	1	0.175505	0.138548	-0.210574
mitochondrion	30869	0	28	2	13	2	19	2	16	0	16	0	8	0.734779	1	0.0761905	0.037037	-0.513889
mitochondrion	308823	2	218	1	120	0	188	3	141	1	166	0	126	0.544484	1	0.00578512	0.00894045	0.545421
mitochondrion	308931	6	244	2	118	3	211	3	140	1	180	1	152	0.280031	1	0.0182285	0.0110133	-0.395819
mitochondrion	308952	64	364	24	146	53	246	39	207	51	207	44	192	0.498621	1	0.155989	0.180884	0.159595
mitochondrion	31042	1	177	4	122	7	121	3	104	4	114	0	83	0.634802	1	0.0306838	0.0206452	-0.327163
mitochondrion	31231	25	360	5	144	16	245	9	225	7	187	12	195	0.342282	1	0.0532649	0.0441717	-0.170717
mitochondrion	31243	2	44	0	19	10	11	7	19	4	24	2	17	0.768476	1	0.173223	0.17245	-0.00445989
mitochondrion	315244	3	11	3	3	2	1	0	4	1	7	1	0	0.216789	1	0.460317	0.375	-0.185345
mitochondrion	316056	56	8	31	4	17	2	27	4	33	4	20	2	0.869833	1	0.88515	0.89065	0.00621341
mitochondrion	316201	0	130	0	57	1	49	5	57	2	74	1	56	0.0110773	1	0.00666667	0.0415016	5.22524
mitochondrion	316410	2	70	0	24	1	9	4	34	0	24	1	20	0.421893	1	0.0425926	0.0509607	0.196469
mitochondrion	316460	3	212	1	89	0	51	0	78	4	99	0	69	0.774828	1	0.00835487	0.012945	0.549394
mitochondrion	316532	3	98	1	32	0	34	1	47	2	76	2	34	0.745928	1	0.020002	0.03401	0.700329
mitochondrion	316622	2	47	0	27	3	16	1	26	0	43	0	24	0.090157	1	0.066237	0.0123457	-0.813614
mitochondrion	316727	11	102	6	68	3	24	1	45	7	56	4	32	0.63796	1	0.0965124	0.0813205	-0.15741
mitochondrion	316741	2	107	1	68	1	24	0	50	2	60	0	38	0.559608	1	0.0242805	0.0107527	-0.557146
mitochondrion	317401	5	160	1	93	2	68	3	73	2	75	1	83	0.979637	1	0.0231709	0.0257842	0.112781
mitochondrion	318390	1	8	5	4	0	1	2	9	0	7	0	2	0.101601	1	0.222222	0.0606061	-0.727273
mitochondrion	329696	5	901	1	446	2	524	2	510	3	554	4	450	0.539012	1	0.00385273	0.00603427	0.566234
mitochondrion	329728	4	1028	3	493	3	585	11	571	7	636	3	528	0.0305415	1	0.0050088	0.0118122	1.35829
mitochondrion	329770	2	1034	2	540	2	660	3	651	5	695	3	570	0.158881	1	0.00288056	0.00565521	0.96323
mitochondrion	329837	56	3799	17	1852	25	2401	39	2177	33	2443	17	1933	0.656429	1	0.0113091	0.0132151	0.16853
mitochondrion	329889	18	2186	8	983	2	1340	9	1234	9	1419	9	1046	0.633817	1	0.00590998	0.00735796	0.245006
mitochondrion	329917	154	1085	78	549	53	667	106	621	107	670	62	564	0.490274	1	0.107436	0.127518	0.186929
mitochondrion	329942	4	1098	4	557	2	656	8	642	6	702	4	559	0.0738104	1	0.0045998	0.00929569	1.02089
mitochondrion	330207	32	1490	8	661	10	864	16	899	12	883	6	732	0.500161	1	0.0148083	0.0130081	-0.121566
mitochondrion	330307	7	1650	5	825	8	1116	4	1014	16	1150	4	684	0.336817	1	0.00578868	0.00782178	0.351221
mitochondrion	330638	9	1362	1	613	5	815	13	756	3	668	6	580	0.0567738	1	0.00476359	0.0105383	1.21226
mitochondrion	330878	24	2587	10	1222	8	1509	17	1393	5	1301	1	980	0.468364	1	0.00752744	0.00563486	-0.251424
mitochondrion	330883	44	2526	15	1157	28	1363	34	1314	18	1246	9	951	0.937132	1	0.0166829	0.0162794	-0.0241885
mitochondrion	331460	4	125	0	37	1	36	0	67	0	41	1	37	0.190848	1	0.0193449	0.00877193	-0.546551
mitochondrion	331685	6	665	4	428	1	396	1	502	5	435	0	339	0.391223	1	0.00690668	0.00445057	-0.355613
mitochondrion	331718	6	561	2	331	5	318	5	322	4	355	3	272	0.735608	1	0.0106893	0.0124472	0.164457
mitochondrion	331752	7	742	4	379	3	399	4	410	3	475	3	359	0.720944	1	0.00908412	0.00807509	-0.111075
mitochondrion	331780	4	370	2	180	1	170	0	213	4	204	1	178	0.772828	1	0.00917738	0.00827245	-0.0986044
mitochondrion	331967	682	23462	317	13557	751	22582	418	15211	566	15938	344	12833	0.947903	1	0.0277606	0.0290487	0.046398
mitochondrion	332045	95	9303	51	4786	74	7346	65	5674	85	6079	85	5408	0.346753	1	0.0102084	0.01353	0.325375
mitochondrion	332072	65	8362	24	4461	37	6840	44	5267	38	5691	20	4947	0.986692	1	0.00614824	0.00631473	0.0270788
mitochondrion	332403	9	453	2	202	0	110	2	209	1	187	1	84	0.358358	1	0.00976148	0.00885418	-0.0929474
mitochondrion	332638	2	472	2	238	1	108	3	188	2	195	1	95	0.330284	1	0.00724235	0.0120919	0.669612
mitochondrion	332898	11	329	4	187	2	97	6	171	6	189	2	80	0.771568	1	0.0244991	0.0296859	0.211714
mitochondrion	333003	9	26	13	25	16	22	14	21	12	35	8	13	0.865261	1	0.3401	0.345424	0.015653
mitochondrion	342955	1	5	1	2	0	1	4	2	2	5	0	2	0.325293	1	0.166667	0.31746	0.904762
mitochondrion	359042	6	98	0	69	1	56	1	70	0	82	0	44	0.0472826	1	0.0250787	0.00469484	-0.812796
mitochondrion	360659	2	274	0	175	0	162	2	124	2	125	1	150	0.104321	1	0.00241546	0.0127479	4.27761
mitochondrion	360665	0	296	2	187	1	188	1	145	2	131	1	160	0.382013	1	0.00529101	0.00936603	0.77018
mitochondrion	360754	3	171	0	105	1	126	2	102	4	96	0	78	0.235696	1	0.0083718	0.0197436	1.35835
mitochondrion	360761	1	190	1	108	1	131	2	105	0	106	1	85	0.662254	1	0.00732856	0.0101065	0.379057
mitochondrion	360888	7	600	3	411	4	390	4	403	3	340	5	308	0.745708	1	0.0096436	0.0115163	0.194188
mitochondrion	360894	12	650	6	431	4	406	9	410	7	354	1	332	0.914998	1	0.013871	0.0146244	0.0543181
mitochondrion	360928	104	2394	73	1541	83	1599	74	1583	71	1573	64	1367	0.754493	1	0.0454029	0.0441901	-0.0267107
mitochondrion	361055	0	202	1	137	2	145	1	144	0	112	2	128	0.783767	1	0.00695061	0.00742706	0.0685479
mitochondrion	361056	7	202	5	131	2	148	3	147	3	120	6	133	0.950315	1	0.0278636	0.0291852	0.0474316
mitochondrion	361179	1	316	1	195	2	235	3	195	0	253	1	162	0.791565	1	0.00556514	0.00709549	0.274988
mitochondrion	361196	1	383	4	197	2	253	1	209	3	260	0	199	0.558541	1	0.0101159	0.00538958	-0.467218
mitochondrion	361230	6	273	0	152	1	199	1	149	3	162	0	157	0.676443	1	0.00883513	0.00828283	-0.0625115
mitochondrion	361517	36	840	12	443	10	646	13	482	20	587	5	485	0.558889	1	0.0275711	0.0231385	-0.160769
mitochondrion	361631	2	337	0	156	0	229	0	193	1	194	3	190	0.291127	1	0.00196657	0.00689075	2.50395
mitochondrion	361643	0	436	1	191	1	309	2	248	2	266	0	225	0.296223	1	0.00281138	0.00515423	0.833345
mitochondrion	361648	10	402	2	172	1	291	1	235	3	251	1	212	0.186481	1	0.0130636	0.00691438	-0.470713
mitochondrion	361657	106	311	31	141	76	214	61	167	70	186	40	175	0.942432	1	0.232166	0.242343	0.0438331
mitochondrion	361665	8	416	0	173	2	274	4	222	4	245	2	211	0.624182	1	0.00870477	0.0143843	0.652468
mitochondrion	361702	3	443	0	154	3	257	1	217	6	226	1	217	0.383928	1	0.00608831	0.0116788	0.918234
mitochondrion	361786	5	769	2	387	2	696	1	519	4	506	3	455	0.859473	1	0.00482222	0.00543881	0.127864
mitochondrion	361941	15	1420	9	624	13	1098	10	975	9	1037	5	882	0.229502	1	0.012124	0.00813116	-0.329336
mitochondrion	361945	326	1091	122	497	212	867	220	743	257	781	171	703	0.692316	1	0.207878	0.223899	0.0770687
mitochondrion	361946	38	1374	17	602	21	1056	30	930	40	997	19	864	0.401764	1	0.0246248	0.0304468	0.236427
mitochondrion	361972	45	1608	16	788	33	1357	24	1039	32	1157	19	964	0.794828	1	0.0236216	0.0229399	-0.0288601
mitochondrion	362017	5	998	1	459	7	834	4	539	1	591	3	448	0.7926	1	0.00516079	0.00523585	0.0145439
mitochondrion	362030	19	673	4	266	9	515	10	387	8	383	7	311	0.877896	1	0.0198157	0.022554	0.138187
mitochondrion	362032	8	723	2	303	6	572	3	439	6	414	1	332	0.697178	1	0.00929397	0.00802535	-0.136499
mitochondrion	362047	2	773	2	333	4	604	5	466	3	478	0	372	0.669359	1	0.00504325	0.00561757	0.11388
mitochondrion	362260	3	365	0	167	1	201	1	125	3	135	5	100	0.0121192	1	0.00436756	0.0257649	4.89916
mitochondrion	362627	5	1047	4	531	6	930	4	588	2	742	3	670	0.493221	1	0.00621325	0.00463419	-0.254143
mitochondrion	362637	4	773	3	400	6	705	2	450	7	539	4	504	0.65069	1	0.00701033	0.0083731	0.194395
mitochondrion	362730	114	799	47	528	96	967	76	534	83	605	69	681	0.542143	1	0.0989709	0.11241	0.135788
mitochondrion	362807	2	632	3	406	3	661	0	402	2	460	2	526	0.406972	1	0.00500254	0.00270563	-0.459149
mitochondrion	364117	3	3	0	4	0	2	2	3	1	3	0	5	0.851117	1	0.166667	0.216667	0.3
mitochondrion	3899	6	1	3	1	0	1	2	0	4	2	4	1	0.904541	1	0.535714	0.822222	0.534815
mitochondrion	43009	3	224	3	309	3	167	2	173	3	359	3	224	0.629834	1	0.0134928	0.0109772	-0.186435
mitochondrion	45067	10	116	5	80	3	67	5	53	10	57	9	58	0.0616368	1	0.0603486	0.123263	1.04252
mitochondrion	45361	4	118	1	88	2	65	2	96	0	96	0	80	0.0984624	1	0.0246245	0.00680272	-0.723742
mitochondrion	45432	2	108	1	73	0	37	0	67	3	74	1	41	0.590692	1	0.0105651	0.0209235	0.980436
mitochondrion	45532	3	185	0	134	1	91	1	125	1	125	1	96	0.868485	1	0.00894234	0.00872743	-0.0240324
mitochondrion	45891	7	149	6	100	1	79	5	101	10	103	4	111	0.522863	1	0.0379919	0.056816	0.495478
mitochondrion	46644	6	99	2	57	0	55	3	69	0	87	2	57	0.426409	1	0.0303471	0.0251883	-0.169991
mitochondrion	47995	0	46	1	42	1	35	1	49	3	53	1	40	0.37574	1	0.0170112	0.0326539	0.919553
mitochondrion	48076	7	55	4	36	3	29	2	43	3	48	0	35	0.0394522	1	0.102218	0.0344227	-0.663242
mitochondrion	48078	2	71	4	41	0	31	1	45	1	52	0	39	0.171351	1	0.038762	0.0135357	-0.650801
mitochondrion	48536	13	20	5	12	2	13	11	26	10	24	2	13	0.687338	1	0.273797	0.241583	-0.117657
mitochondrion	48644	0	43	3	34	3	21	1	26	3	37	0	19	0.679614	1	0.0686937	0.0373457	-0.456345
mitochondrion	48652	11	31	11	29	8	15	11	19	11	25	5	16	0.838416	1	0.29491	0.303439	0.0289202
mitochondrion	48675	6	43	4	33	1	19	1	31	5	33	0	24	0.302553	1	0.093519	0.0542763	-0.419623
mitochondrion	49089	3	68	1	24	0	39	1	47	0	37	2	43	0.739308	1	0.0274178	0.0217593	-0.206383
mitochondrion	49173	1	100	1	56	1	74	2	81	1	62	0	54	0.844587	1	0.0135927	0.0133231	-0.0198337
mitochondrion	49208	7	84	2	40	0	68	3	71	1	54	2	47	0.656489	1	0.041514	0.0331796	-0.200763
mitochondrion	49246	14	123	5	69	7	96	8	70	7	82	11	55	0.325077	1	0.0792395	0.115961	0.463422
mitochondrion	49285	5	335	2	186	4	273	6	235	2	239	3	155	0.614076	1	0.0132615	0.0173941	0.311622
mitochondrion	49418	149	2475	68	1396	79	1545	66	1469	82	1654	57	1106	0.433403	1	0.0506256	0.0464143	-0.0831858
mitochondrion	49419	12	2784	10	1531	9	1702	11	1604	10	1797	3	1236	0.938928	1	0.00534707	0.00492216	-0.0794661
mitochondrion	49493	32	2222	13	1173	12	1456	24	1376	23	1431	14	976	0.182406	1	0.0111109	0.0157009	0.413113
mitochondrion	49884	35	2233	12	1125	25	1645	22	1261	18	1472	8	1104	0.574575	1	0.0136521	0.0121407	-0.110707
mitochondrion	49897	2223	16	1094	19	1627	9	1265	11	1448	17	1090	8	0.855844	1	0.990094	0.99083	0.000743192
mitochondrion	49939	14	1458	5	798	7	1098	11	831	10	978	6	856	0.417033	1	0.00735745	0.0100487	0.365787
mitochondrion	49982	8	2695	7	1497	16	2125	10	1693	10	1973	6	1429	0.974332	1	0.00502902	0.00503201	0.000594315
mitochondrion	50592	3	491	2	222	4	449	0	241	1	317	1	257	0.110228	1	0.00794382	0.00234021	-0.705405
mitochondrion	57724	75	343	57	235	22	133	61	206	84	234	44	197	0.438722	1	0.172189	0.225063	0.307068
mitochondrion	58019	2	358	1	229	1	130	2	186	0	192	1	152	0.963559	1	0.00584566	0.00572475	-0.0206834
mitochondrion	58034	2	329	2	217	0	122	2	174	3	186	0	130	0.515707	1	0.00505824	0.00907888	0.794871
mitochondrion	5809	4	15	3	17	3	11	8	12	0	18	1	19	0.704628	1	0.191604	0.15	-0.217135
mitochondrion	58254	83	18	56	13	69	1	65	8	73	10	79	4	0.375306	1	0.87303	0.907245	0.0391913
mitochondrion	58284	5	154	1	106	3	71	4	107	5	95	0	87	0.846502	1	0.027111	0.0286787	0.0578261
mitochondrion	58443	19	123	7	73	3	20	0	51	9	54	1	28	0.155753	1	0.117246	0.0591133	-0.495818
mitochondrion	58839	4	202	1	140	0	46	1	106	1	102	0	63	0.454925	1	0.00883656	0.00635151	-0.281223
mitochondrion	59334	13	1398	6	756	8	878	3	820	6	943	5	798	0.160815	1	0.00870556	0.0053981	-0.379925
mitochondrion	59903	24	129	16	74	3	28	6	74	13	63	4	45	0.222083	1	0.143805	0.109228	-0.24044
mitochondrion	5999	20	97	6	54	14	109	10	73	10	72	21	51	0.404583	1	0.128254	0.178033	0.388133
mitochondrion	60006	162	69	82	35	24	19	83	27	72	27	48	17	0.342533	1	0.653431	0.740093	0.132626
mitochondrion	60019	87	223	33	132	15	42	37	108	27	97	25	60	0.998212	1	0.247934	0.255677	0.03123
mitochondrion	6006	17	104	6	60	8	126	13	79	13	74	16	64	0.0746257	1	0.0970355	0.163577	0.685739
mitochondrion	60086	1	458	1	345	0	111	5	286	1	225	0	154	0.120358	1	0.00168961	0.0072023	3.26271
mitochondrion	60091	1	470	2	347	2	112	1	292	0	228	0	159	0.157856	1	0.00846589	0.00113766	-0.865619
mitochondrion	60152	2	312	0	215	3	72	2	198	1	159	0	118	0.620157	1	0.0154565	0.00541667	-0.649554
mitochondrion	60464	32	679	9	389	5	140	19	384	13	355	8	169	0.699578	1	0.0340343	0.0425567	0.250408
mitochondrion	6047	3	33	3	21	4	41	3	25	4	20	5	29	0.396993	1	0.0990741	0.140289	0.416006
mitochondrion	60704	3	571	3	375	1	119	1	345	1	387	1	211	0.231529	1	0.00716544	0.00339482	-0.526222
mitochondrion	60785	3	443	4	261	0	103	2	249	0	318	2	183	0.385827	1	0.0072736	0.00625965	-0.139402
mitochondrion	60830	8	555	3	351	2	133	7	322	5	424	1	202	0.976576	1	0.0124997	0.0126192	0.00956648
mitochondrion	6097	14	85	6	58	15	93	11	64	11	75	9	60	0.896601	1	0.124684	0.135003	0.0827567
mitochondrion	6162	3	312	2	181	5	245	5	229	5	275	3	169	0.463682	1	0.0134843	0.0188888	0.400807
mitochondrion	6287	106	1654	39	929	83	1280	60	917	82	1235	44	892	0.879698	1	0.0538039	0.0568946	0.0574441
mitochondrion	6383	9	1021	3	537	5	841	5	625	7	697	5	579	0.563821	1	0.00673453	0.00881378	0.308745
mitochondrion	6398	39	703	11	384	26	572	23	421	19	486	32	429	0.417005	1	0.0412957	0.0529466	0.282135
mitochondrion	6419	9	870	2	435	5	660	3	509	0	573	2	517	0.0609694	1	0.00744479	0.00323765	-0.565112
mitochondrion	6455	3	719	2	327	3	522	1	409	0	472	0	405	0.0297538	1	0.00531615	0.000813008	-0.847068
mitochondrion	6513	91	980	55	572	75	963	68	650	82	729	50	564	0.545394	1	0.081647	0.0924168	0.131907
mitochondrion	6617	7	1798	7	979	11	1581	6	1178	2	1285	5	1039	0.22485	1	0.00596235	0.00380361	-0.362062
mitochondrion	6712	2	1682	3	955	10	1640	6	1062	9	1293	3	951	0.325464	1	0.00345993	0.00522502	0.510155
mitochondrion	67192	51	4895	20	3130	16	3402	25	3233	40	3741	16	2563	0.670434	1	0.00711389	0.0081522	0.145955
mitochondrion	67197	802	4223	380	2818	480	2995	510	2793	611	3231	294	2356	0.993017	1	0.138852	0.14146	0.0187838
mitochondrion	6735	13	1689	2	928	18	1590	10	1034	11	1224	8	948	0.662876	1	0.00699421	0.00895121	0.279802
mitochondrion	6758	115	1850	66	1052	129	1808	72	1086	92	1271	68	1060	0.97898	1	0.0613853	0.0633193	0.031506
mitochondrion	68044	51	5279	15	2979	21	3163	27	3322	23	2904	21	2400	0.657134	1	0.00705799	0.00819803	0.161524
mitochondrion	68376	19	3863	10	2272	5	2370	11	2464	11	2090	10	1857	0.471041	1	0.00379392	0.00501208	0.321081
mitochondrion	68641	24	1900	9	1028	5	1032	9	1089	8	1167	5	860	0.331233	1	0.00865816	0.00692853	-0.19977
mitochondrion	68676	9	1246	5	695	3	712	4	803	5	775	5	617	0.972667	1	0.00616999	0.00646849	0.048379
mitochondrion	68781	127	3339	100	2177	105	2231	90	2191	83	2250	84	1793	0.680713	1	0.0418359	0.0399284	-0.0455954
mitochondrion	68815	30	2025	11	1369	19	1353	18	1306	21	1366	12	991	0.684041	1	0.0121393	0.0135666	0.117577
mitochondrion	68821	25	1974	10	1355	15	1343	18	1307	14	1359	16	968	0.380712	1	0.0102926	0.0133472	0.296775
mitochondrion	68875	12	2033	9	1515	10	1366	5	1288	13	1558	3	921	0.636823	1	0.00634697	0.00512957	-0.191808
mitochondrion	70447	4	40	1	36	0	25	1	34	0	38	0	11	0.193752	1	0.039312	0.00952381	-0.757738
mitochondrion	7118	4	57	2	38	0	28	0	25	1	35	0	22	0.145247	1	0.0385246	0.00925926	-0.759653
mitochondrion	7858	7	62	1	53	6	37	2	41	2	44	0	32	0.0843439	1	0.0865009	0.0299966	-0.653222
mitochondrion	79341	2	105	4	88	5	73	3	71	2	63	3	77	0.828263	1	0.0420908	0.0362699	-0.138293
mitochondrion	79397	0	66	2	59	1	46	2	38	1	60	0	48	0.885062	1	0.0180212	0.0221311	0.228065
mitochondrion	80041	5	49	2	28	4	31	1	33	0	43	2	22	0.0615357	1	0.0911817	0.0375817	-0.587837
mitochondrion	80093	6	68	5	34	4	38	1	30	4	39	1	28	0.264915	1	0.101508	0.0532547	-0.475365
mitochondrion	80113	6	55	6	25	0	22	3	16	2	24	1	20	0.706034	1	0.097303	0.0941456	-0.0324491
mitochondrion	80253	2	86	0	52	0	54	2	51	2	64	0	45	0.314616	1	0.00757576	0.0226796	1.99371
mitochondrion	82097	2	188	0	104	2	70	4	109	2	101	0	62	0.31206	1	0.012768	0.0182719	0.431067
mitochondrion	82663	3	140	3	79	1	46	0	53	0	67	1	38	0.11569	1	0.0262803	0.00854701	-0.674775
mitochondrion	82695	15	158	5	97	5	47	4	72	10	99	2	53	0.584376	1	0.0772929	0.0602461	-0.220548
mitochondrion	82986	8	430	1	293	8	339	8	287	1	354	3	288	0.635761	1	0.014907	0.0134149	-0.10009
mitochondrion	83010	5	776	2	493	3	610	3	492	2	584	2	553	0.666435	1	0.00511214	0.00435906	-0.147312
mitochondrion	83128	1	201	2	126	1	140	2	128	1	145	1	171	0.963572	1	0.00922256	0.00934929	0.0137413
mitochondrion	83273	47	192	18	122	23	105	23	126	29	127	21	140	0.607234	1	0.168304	0.156898	-0.0677683
mitochondrion	83278	2	250	5	151	7	131	5	154	3	164	7	160	0.765527	1	0.0302375	0.0304423	0.00677253
mitochondrion	83279	3	314	2	206	0	185	3	198	1	210	1	210	0.865301	1	0.0063597	0.00813468	0.279098
mitochondrion	83282	91	237	34	172	19	177	49	161	39	185	40	187	0.915537	1	0.179809	0.194551	0.0819863
mitochondrion	83320	270	188	163	122	212	79	186	118	180	119	215	121	0.789901	1	0.629991	0.61791	-0.019176
mitochondrion	83326	7	492	6	297	3	311	4	324	6	320	5	371	0.972432	1	0.0144614	0.0146326	0.0118413
mitochondrion	8356	473	1588	193	945	475	1856	293	1013	312	1138	218	1112	0.957045	1	0.200957	0.201144	0.000929083
mitochondrion	83563	0	357	1	291	4	277	1	255	2	271	2	282	0.865221	1	0.00588651	0.0060915	0.0348241
mitochondrion	83688	2	204	0	144	2	108	3	130	0	140	0	115	0.864348	1	0.00929685	0.0075188	-0.191253
mitochondrion	84117	82	30	46	23	30	8	43	6	65	29	35	10	0.500676	1	0.729428	0.782273	0.0724472
mitochondrion	84239	9	843	3	422	5	652	3	497	0	565	2	502	0.0422203	1	0.00841085	0.00332275	-0.604945
mitochondrion	84260	39	703	11	384	26	572	23	421	19	486	32	429	0.417005	1	0.0412957	0.0529466	0.282135
mitochondrion	84275	9	1021	3	537	5	841	5	625	7	697	5	579	0.563821	1	0.00673453	0.00881378	0.308745
mitochondrion	84371	106	1654	39	930	83	1282	60	917	82	1235	44	892	0.876422	1	0.0537603	0.0568946	0.0583017
mitochondrion	84496	4	292	1	170	3	194	1	209	2	244	3	133	0.77334	1	0.01153	0.0116503	0.0104342
mitochondrion	84548	35	240	22	151	12	121	12	152	25	176	9	114	0.268898	1	0.114889	0.0902399	-0.214545
mitochondrion	8492	13	162	17	140	23	277	23	160	18	163	10	89	0.544431	1	0.0864109	0.108714	0.2581
mitochondrion	92815	1	663	1	334	2	561	4	460	2	509	1	401	0.299147	1	0.00268117	0.00500738	0.867614
mitochondrion	92870	7	928	5	560	2	862	5	638	3	810	2	569	0.67982	1	0.006217	0.00498957	-0.197431
mitochondrion	92871	6	972	6	599	3	905	4	668	1	849	6	594	0.701561	1	0.0064521	0.00570962	-0.115076
mitochondrion	92878	12	1014	7	607	13	911	10	674	11	857	7	608	0.952919	1	0.0123886	0.0128916	0.0406014
mitochondrion	92894	8	881	2	555	2	808	3	594	3	760	5	530	0.843363	1	0.00501956	0.00610092	0.21543
mitochondrion	92914	1	488	4	301	0	412	1	322	0	372	0	294	0.141478	1	0.00505325	0.00103199	-0.795777
mitochondrion	93372	4	85	0	65	0	44	1	40	2	55	0	39	0.939968	1	0.0149813	0.019826	0.323385
mitochondrion	94587	1	125	3	64	0	42	1	56	2	62	0	50	0.934589	1	0.0175709	0.0162646	-0.0743421
mitochondrion	94802	8	489	4	266	3	394	2	284	3	379	4	322	0.411813	1	0.0128227	0.00903878	-0.295095
mitochondrion	94871	24	317	9	224	8	267	18	218	11	305	14	221	0.610773	1	0.0460329	0.0568853	0.235752
mitochondrion	94931	4	488	3	310	7	386	4	347	1	366	7	311	0.96145	1	0.0118422	0.0120445	0.017084
mitochondrion	95090	10	276	6	134	2	215	9	205	10	233	4	174	0.509334	1	0.0290129	0.0352267	0.214174
mitochondrion	95199	3	457	1	262	3	357	1	299	1	350	1	263	0.317403	1	0.00621912	0.0033234	-0.465615
mitochondrion	95301	3	70	2	56	7	55	0	32	3	46	3	33	0.670931	1	0.0628273	0.0481859	-0.233041
mitochondrion	95984	1	24	3	19	1	8	1	18	2	12	1	10	0.95275	1	0.0958249	0.0954659	-0.00374619
mitochondrion	96291	3	40	2	33	0	20	2	25	0	26	1	21	0.727464	1	0.0423034	0.0398429	-0.0581645
mitochondrion	97091	9	32	3	16	1	26	2	21	3	26	1	19	0.245603	1	0.138148	0.0801349	-0.419934
mitochondrion	97595	13	83	1	54	3	36	3	33	4	56	0	46	0.259328	1	0.0768405	0.05	-0.349302
mitochondrion	98036	6	347	0	232	0	272	4	238	7	262	1	226	0.103248	1	0.00566572	0.0156522	1.76261
mitochondrion	98157	70	22	30	14	54	18	52	17	49	18	26	23	0.388721	1	0.730896	0.67186	-0.0807726
mitochondrion	98286	3	79	4	65	4	56	3	49	2	58	0	40	0.368374	1	0.053741	0.0303419	-0.435406
mitochondrion	98813	4	32	4	21	3	19	2	21	7	30	3	26	0.964331	1	0.135825	0.126531	-0.0684233
mitochondrion	99502	3	14	2	3	1	5	3	6	5	8	5	1	0.0757394	1	0.247712	0.517094	1.08748
mitochondrion	99506	95	16	144	13	211	9	187	7	141	14	55	2	0.662791	1	0.910715	0.946169	0.0389302
mitochondrion	99589	11	160	6	89	10	106	10	108	10	95	9	76	0.328032	1	0.0712308	0.0952887	0.337747
mitochondrion	99597	5	141	0	72	1	105	2	100	1	132	1	79	0.590712	1	0.0145602	0.0132089	-0.0928079
mitochondrion	99622	1	436	4	255	1	396	0	285	2	405	0	227	0.23837	1	0.00675041	0.001638	-0.757348

## Sheet: pgn_editing
genome	position	Edited_WT_rep1	Unedited_WT_rep1	Edited_WT_rep2	Unedited_WT_rep2	Edited_WT_rep3	Unedited_WT_rep3	Edited_PGN_rep1	Unedited_PGN_rep1	Edited_PGN_rep2	Unedited_PGN_rep2	Edited_PGN_rep3	Unedited_PGN_rep3	PValue	Bonferroni	WT	PGN	DEE	site_name	PPR	subfamily
mitochondrion	8348	2143	8	1179	8	2461	7	1	1847	0	1566	2	2797	2.0101e-206	2.66137e-203	0.995568	0.000418555	-0.99958	cox2_742
mitochondrion	165765	1710	417	1076	228	1732	188	2	1456	1	765	4	1510	2.92199e-115	3.86872e-112	0.843729	0.00177308	-0.997899	nad6_leader_-73
mitochondrion	289006	0	13	1	13	0	7	8	9	2	7	6	4	6.36273e-05	0.0842426	0.0238095	0.430937	17.0993
mitochondrion	84239	9	843	3	422	5	652	1	573	0	446	0	702	0.000121869	0.161354	0.00841085	0.00058072	-0.930956
mitochondrion	6419	9	870	2	435	5	660	1	584	0	459	0	712	0.000226077	0.299326	0.00744479	0.000569801	-0.923463
mitochondrion	94805	0	502	0	273	0	397	2	362	3	232	4	446	0.000361555	0.478699	0	0.00904978	N/A
mitochondrion	233909	1173	82	692	49	972	77	1170	27	603	19	1333	50	0.000554473	0.734123	0.93171	0.970248	0.0413621	nad1_755
plastid	12707	12569	427	11484	400	8691	239	11208	434	13006	501	12651	375	0.628049	1	0.968907	0.965614	-0.00339922	atpF_92	AEF1=MPR25	E+
mitochondrion	26928	635	20	337	11	545	16	516	13	350	5	625	19	0.489382	1	0.969779	0.977279	0.00773433	nad5_1580	AEF1=MPR25	E+
mitochondrion	215187	869	9	514	5	771	2	572	4	504	1	784	4	0.385638	1	0.992509	0.995333	0.00284498	nad4_376	AHG11	E+
plastid	69942	5630	689	5168	730	7341	504	4583	646	5213	771	8029	635	0.601786	1	0.900983	0.891441	-0.0105904	clpP_559	CLB19	E+
plastid	78691	456	47	546	64	266	13	372	47	469	42	370	33	0.449426	1	0.918349	0.907917	-0.0113599	rpoA_200	CLB19	E+
plastid	43350	80	427	38	455	33	196	45	250	83	404	45	241	0.932788	1	0.126325	0.160105	0.267409		CLB19	E+
mitochondrion	6516	978	34	596	16	1001	6	784	19	574	21	1016	12	0.646681	1	0.9781	0.976457	-0.00168	cox2_253	COD1	E+
mitochondrion	6961	952	6	527	7	929	0	593	9	525	3	757	4	0.222748	1	0.993543	0.991371	-0.00218631	cox2_698	COD1	E+
mitochondrion	209881	3194	7	1833	4	2868	2	2452	2	1743	2	3042	2	0.293176	1	0.998313	0.999127	0.000815705	nad4_1129	COD1	E+
plastid	64109	57246	116	50625	84	52169	68	49556	74	50483	84	62394	90	0.744846	1	0.99834	0.998469	0.000129532	psbE_214	CREF3	DYW
plastid	95225	2367	18	2503	11	1976	8	1934	10	2336	17	2262	10	0.664785	1	0.994682	0.99441	-0.000273232	ndhB_1255	CREF7	DYW
plastid	116785	3939	100	3192	52	3145	38	3693	80	3408	68	4058	36	0.7077	1	0.982424	0.98348	0.00107464	ndhD_383	CRR21	E+
plastid	96419	1795	44	1880	49	1534	13	1356	25	1632	39	1895	15	0.814109	1	0.980756	0.983568	0.00286705	ndhB_746	CRR22	DYW
plastid	116281	4666	805	3857	518	3403	922	4328	652	4105	548	4220	790	0.843384	1	0.840427	0.864539	0.0286905	ndhD_887	CRR22	DYW
plastid	25779	143	18	134	24	54	12	103	11	135	18	91	10	0.976887	1	0.851494	0.895617	0.0518187	rpoB_551	CRR22	DYW
plastid	96698	1725	195	2200	226	1796	85	1454	123	2079	148	2210	102	0.835248	1	0.92003	0.937143	0.0186	ndhB_467	CRR28	DYW
plastid	116290	5269	731	4149	461	3752	763	4658	554	4680	471	4690	594	0.890034	1	0.869725	0.896618	0.0309213	ndhD_878	CRR28	DYW
plastid	117166	934	930	759	554	697	643	507	651	894	708	829	785	0.57501	1	0.533096	0.503169	-0.0561379	ndhD_2	CRR4	E
mitochondrion	18007	161	15	73	6	145	1	119	8	103	8	159	5	0.92182	1	0.943991	0.944816	0.000873579	ccmB_428	CWM1	E+
mitochondrion	308760	115	6	76	3	115	1	112	9	58	6	154	3	0.1713	1	0.967939	0.937587	-0.0313574	ccmC_463	CWM1	E+
mitochondrion	235780	440	7	263	4	288	2	364	3	234	4	434	3	0.63055	1	0.987487	0.989385	0.00192127	nad5_598	CWM1	E+
plastid	21806	155	509	162	465	81	213	110	397	130	395	125	315	0.520209	1	0.255772	0.249557	-0.0242985	rpoC1_488	DOT4	DYW
plastid	95650	1758	194	1633	146	1165	79	1125	134	1412	96	1289	90	0.688647	1	0.918347	0.921547	0.00348445	ndhB_830	ELI1	DYW
plastid	37092	35774	3656	37571	3359	31947	1742	32901	3399	30728	3364	40797	2605	0.607265	1	0.924501	0.91589	-0.00931469	rps14_194	EMB2261	DYW
mitochondrion	83057	580	8	349	2	461	2	431	8	349	4	546	7	0.144316	1	0.992126	0.985929	-0.00624578	nad1_265	GRS1	E+
mitochondrion	361691	454	25	170	11	277	13	271	10	256	11	296	16	0.556507	1	0.947402	0.957311	0.0104586	nad4L_55	GRS1	E+
mitochondrion	165940	2542	47	1287	18	1989	10	1693	23	1270	29	1854	28	0.270183	1	0.987684	0.983131	-0.00460896	nad6_103	GRS1	E+
mitochondrion	160356	88	19	58	21	29	6	61	19	59	13	67	13	0.88386	1	0.79506	0.806481	0.0143662	rps4_377	GRS1	E+
plastid	63985	34176	283	31625	260	30062	149	30343	191	28838	198	37244	236	0.752906	1	0.9929	0.993543	0.000647197	psbF_77	LPA66	DYW
mitochondrion	94818	505	6	269	11	392	6	364	7	236	3	453	3	0.278803	1	0.977966	0.987334	0.00957893	nad2_1160	MEF1	DYW
mitochondrion	239472	628	58	324	42	341	22	450	49	307	25	460	22	0.588263	1	0.913364	0.926953	0.0148782	nad7_963	MEF1	DYW
mitochondrion	160935	177	20	81	11	48	5	95	13	78	6	74	5	0.578754	1	0.894857	0.91497	0.0224757	rps4_956	MEF1	DYW
mitochondrion	95136	309	6	136	3	222	0	224	4	179	0	272	4	0.846859	1	0.986457	0.989321	0.00290391	nad2_842	MEF10	DYW
mitochondrion	308865	264	9	144	7	228	5	263	5	153	7	249	1	0.285593	1	0.966405	0.977864	0.0118574	ccmC_568	MEF11	DYW
mitochondrion	291923	71	4	29	4	22	2	45	1	34	2	65	2	0.172797	1	0.91404	0.964285	0.0549696	ccmFn2_344	MEF11	DYW
mitochondrion	330352	1930	15	1010	10	1293	9	1670	11	817	4	1580	15	0.954774	1	0.991857	0.99306	0.00121262	cox3_422	MEF11	DYW
mitochondrion	232770	155	17	67	10	69	3	97	10	49	2	66	4	0.496364	1	0.909875	0.936728	0.0295123	matR_1730	MEF11	DYW
mitochondrion	215439	1746	34	977	26	1473	8	1076	33	968	17	1434	29	0.184883	1	0.983192	0.977721	-0.00556439	nad4_124	MEF11	DYW
mitochondrion	235556	523	11	271	2	444	5	433	8	258	6	559	8	0.448153	1	0.98698	0.981674	-0.00537535	nad5_374	MEF12	E+
mitochondrion	189897	170	74	84	59	119	33	128	51	83	40	122	51	0.917433	1	0.68901	0.698361	0.0135722	ccmFc_415	MEF13	E+
mitochondrion	189532	113	49	57	40	73	31	76	39	81	30	99	46	0.815909	1	0.662361	0.691119	0.043418	ccmFc_50	MEF13	E+
mitochondrion	330460	968	18	438	6	542	6	772	10	400	6	617	7	0.746586	1	0.985761	0.987072	0.00133028	cox3_314	MEF13	E+
mitochondrion	161857	654	19	357	7	406	3	396	15	274	8	402	2	0.529185	1	0.981734	0.976728	-0.00509918	nad2_59	MEF13	E+
mitochondrion	215405	1272	7	675	8	978	5	793	11	699	9	1030	10	0.0626627	1	0.992576	0.987997	-0.00461302	nad4_158	MEF13	E+
mitochondrion	27013	100	460	37	317	74	463	83	446	47	259	58	564	0.603825	1	0.140298	0.134581	-0.0407505	nad5_1665	MEF13	E+
mitochondrion	28242	2103	9	1303	4	2014	3	1786	8	1243	4	2212	2	0.983287	1	0.997064	0.997143	7.98395e-05	nad5_1916	MEF13	E+
mitochondrion	243091	220	23	133	6	115	4	149	8	88	1	129	7	0.382652	1	0.942857	0.962113	0.0204227	nad7_213	MEF13	E+
mitochondrion	232935	103	8	44	0	35	3	68	5	30	3	34	1	0.702363	1	0.94966	0.937342	-0.012971	matR_1895	MEF14	DYW
mitochondrion	209655	1021	15	626	4	893	5	785	6	599	3	1036	6	0.348255	1	0.991201	0.993891	0.00271355	nad4_1355	MEF18	E
mitochondrion	17869	114	17	37	6	62	1	84	2	85	6	84	4	0.108122	1	0.90494	0.955119	0.0554491	ccmB_566	MEF19	E
mitochondrion	160205	195	47	117	26	81	16	124	25	118	10	170	18	0.0913169	1	0.819673	0.886115	0.0810594	rps4_226	MEF20	E
mitochondrion	330517	1112	35	538	25	670	20	900	18	493	10	730	19	0.0998137	1	0.965365	0.978381	0.0134834	cox3_257	MEF21	E+
mitochondrion	288189	177	46	107	28	144	20	128	30	117	24	224	18	0.380572	1	0.821454	0.855178	0.0410533	nad3_149	MEF22	DYW
mitochondrion	83014	754	21	479	13	598	14	591	14	426	10	754	12	0.504122	1	0.974535	0.979419	0.00501206	nad1_308	MEF25	E+
mitochondrion	330463	965	33	434	15	538	13	765	21	397	15	614	13	0.824011	1	0.969978	0.972047	0.00213345	cox3_311	MEF26	DYW
mitochondrion	215397	1313	77	689	47	1023	44	819	61	763	21	1053	66	0.898058	1	0.946503	0.948305	0.00190398	nad4_166	MEF26	DYW
mitochondrion	181951	1071	11	583	8	731	4	755	7	632	6	928	9	0.905256	1	0.990285	0.990601	0.000319454	cob_908	MEF29=PPR2263	DYW
mitochondrion	26898	736	20	391	9	554	16	642	14	343	8	621	11	0.507898	1	0.974325	0.979487	0.00529825	nad5_1550	MEF29=PPR2263	DYW
mitochondrion	362294	407	2	205	0	282	0	245	1	220	2	273	2	0.153169	1	0.99837	0.993218	-0.00516068	atp4_89	MEF3	E
mitochondrion	219184	147	21	90	16	137	25	112	15	91	12	174	25	0.587185	1	0.856579	0.879919	0.0272484	mttb_581	MEF31	E
mitochondrion	17866	141	18	60	6	102	1	104	9	117	4	120	5	0.426609	1	0.928725	0.949099	0.0219374	ccmB_569	MEF32	E
mitochondrion	6290	1466	385	805	227	1272	165	1019	255	802	218	1465	226	0.736203	1	0.819074	0.81749	-0.00193379	cox2_27	MEF32	E
mitochondrion	59392	785	59	414	31	513	11	646	29	413	23	716	22	0.442069	1	0.94648	0.958158	0.0123387	nad1_571	MEF32	E
mitochondrion	182573	776	13	522	5	572	8	650	7	417	1	705	7	0.268922	1	0.986748	0.992374	0.00570191	cob_286	MEF35	DYW
mitochondrion	209637	988	23	602	16	883	12	722	16	595	6	967	17	0.609494	1	0.979317	0.983687	0.00446145	nad4_1373	MEF35	DYW
mitochondrion	23493	491	23	331	14	260	11	311	13	250	12	333	9	0.757891	1	0.958028	0.962586	0.00475854	rpl16_209	MEF35	DYW
mitochondrion	233897	1184	58	681	39	974	50	1109	25	596	18	1310	35	0.00583994	1	0.950102	0.974205	0.025369	nad1_743	SLO2	E+
mitochondrion	18407	134	9	82	9	140	4	152	12	90	6	174	1	0.648413	1	0.936795	0.952872	0.0171617	ccmB_28	MEF7	DYW
mitochondrion	182534	1004	34	609	15	716	10	795	15	516	12	851	12	0.401072	1	0.976477	0.981616	0.00526283	cob_325	MEF7	DYW
mitochondrion	92886	873	52	539	35	816	26	668	39	495	22	906	34	0.926648	1	0.950643	0.955371	0.00497369	nad2_1433	MEF7	DYW
mitochondrion	361677	401	12	158	12	263	11	258	7	234	8	276	8	0.305644	1	0.953403	0.970786	0.0182322	nad4L_41	MEF7	DYW
mitochondrion	213195	1528	20	878	5	1568	4	1287	5	892	8	1674	7	0.591311	1	0.992958	0.994359	0.00141124	nad4_896	MEF7	DYW
mitochondrion	235858	595	1	377	2	449	1	455	2	350	3	582	0	0.644298	1	0.996941	0.995708	-0.00123639	nad5_676	MEF8/MEF8S	DYW
mitochondrion	165932	2664	35	1363	10	2096	11	1804	20	1351	15	1970	24	0.335008	1	0.991509	0.988673	-0.00286103	nad6_95	MEF8/MEF8S	DYW
mitochondrion	244167	165	2	87	3	110	2	100	1	64	2	132	1	0.64926	1	0.978944	0.984092	0.00525863	nad7_200	MEF9	E
mitochondrion	291755	55	10	44	1	41	1	38	2	38	3	58	3	0.630009	1	0.933374	0.94255	0.00983059	ccmFn2_176	OTP71	E
mitochondrion	23724	484	10	262	7	251	1	291	6	221	3	320	1	0.424038	1	0.983256	0.987763	0.00458454	rpl16_440	OTP72	E+
plastid	86055	1679	282	2096	314	1065	102	1386	196	1810	264	1555	173	0.715926	1	0.879501	0.8829	0.00386524	rpl23_89	OTP80	E+
plastid	69553	161	456	136	454	114	312	111	271	146	395	182	391	0.796035	1	0.253018	0.292691	0.156799	rps12_intron_(69553)	OTP81/QED1	DYW/DYW
plastid	95644	1958	283	1809	212	1351	63	1310	156	1526	165	1526	74	0.742397	1	0.908088	0.916588	0.00935978	ndhB_836	OTP82	DYW
plastid	118858	2037	383	1747	238	1579	134	1392	263	2262	369	1891	184	0.609971	1	0.881204	0.870721	-0.0118962	ndhG_50	OTP82	DYW
plastid	94999	4465	233	5126	338	4466	95	3878	191	4471	196	5659	135	0.783852	1	0.955905	0.962588	0.00699042	ndhB_1481	OTP84	DYW
plastid	112349	524	54	192	21	133	8	171	15	493	39	194	16	0.762479	1	0.917082	0.923285	0.00676451	ndhF_290	OTP84	DYW
plastid	35800	4278	260	4155	267	3630	115	3737	176	3884	201	4398	146	0.794349	1	0.95054	0.957896	0.00773895	psbZ_50	OTP84	DYW
plastid	116494	4434	299	3143	182	2946	437	3141	208	3979	200	3384	271	0.951288	1	0.917638	0.93863	0.0228754	ndhD_674	OTP85	DYW
plastid	37161	20130	341	21043	241	18033	120	18865	262	18197	219	23137	155	0.69566	1	0.98847	0.989252	0.00079141	rps14_80	OTP86	DYW
mitochondrion	67444	3236	23	1786	14	1883	12	1981	7	1602	14	2298	15	0.824153	1	0.992944	0.993777	0.000838595	atp1_1178	OTP87	E
mitochondrion	245307	103	4	53	4	69	3	92	3	58	4	102	8	0.58174	1	0.950258	0.943726	-0.00687429	nad7_24	OTP87	E
mitochondrion	234052	869	35	451	15	679	19	717	27	475	22	873	14	0.908621	1	0.967291	0.967887	0.00061575	nad1_898	PPME	P
mitochondrion	234091	1023	49	565	28	921	38	907	32	604	28	1198	38	0.418032	1	0.955816	0.963624	0.00816899	nad1_937	PPME	P
plastid	2931	739	246	580	174	281	69	310	120	1044	321	387	99	0.595929	1	0.774114	0.760687	-0.0173446	matK_640	QED1	DYW
plastid	95608	1412	190	1238	143	1032	66	1006	123	1172	147	1190	105	0.609368	1	0.905914	0.899508	-0.00707055	ndhB_872	QED1	DYW
plastid	23898	199	25	228	34	88	9	183	5	150	16	122	17	0.894958	1	0.888613	0.918239	0.0333397	rpoB_2432	QED1	DYW
plastid	58642	780	190	440	123	531	126	437	126	849	205	557	118	0.641357	1	0.797957	0.802296	0.00543745	accD_1568	QED1/PDM1=SEL1	DYW/PLS
plastid	57868	513	15	471	10	435	9	496	17	668	19	549	17	0.381556	1	0.976844	0.969723	-0.00728907	accD_794	RARE1	DYW
mitochondrion	163337	79	191	43	125	53	81	86	184	63	99	94	90	0.168582	1	0.314689	0.406092	0.290456	nad2_558	REME1	DYW
mitochondrion	23281	181	137	112	64	93	68	119	76	96	51	98	55	0.558256	1	0.594395	0.634614	0.0676625	rps3_1534	REME2	DYW
mitochondrion	160154	83	78	51	35	43	26	67	46	55	26	73	31	0.220629	1	0.577247	0.657952	0.139811	rps4_175	REME2	DYW
mitochondrion	288290	223	25	160	15	207	6	214	13	180	13	291	16	0.614726	1	0.928437	0.941086	0.0136237	nad3_250	SLG1	E+
mitochondrion	215114	601	31	329	21	448	19	481	13	321	15	507	17	0.147229	1	0.950088	0.965533	0.0162562	nad4_449	SLO1	E+
mitochondrion	24992	743	15	461	17	731	7	468	9	311	6	580	6	0.558437	1	0.978387	0.983989	0.00572527	nad9_328	SLO1	E+
mitochondrion	219621	63	60	31	35	38	56	43	44	32	32	61	67	0.85622	1	0.462049	0.490272	0.0610815	mttb_144	SLO2	E+
mitochondrion	219620	113	10	61	4	88	6	81	6	60	4	118	9	0.963653	1	0.93111	0.932556	0.00155277	mttb_145	SLO2	E+
mitochondrion	219099	94	40	53	31	116	41	92	22	62	17	130	38	0.0637126	1	0.690433	0.788546	0.142104	mttb_666	SLO2	E+
mitochondrion	361746	352	15	136	6	244	3	159	8	182	7	205	10	0.330111	1	0.968243	0.956182	-0.0124561	nad4L_110	SLO2	E+
mitochondrion	241512	1060	18	612	16	715	6	775	12	497	14	853	5	0.876532	1	0.983168	0.983842	0.000686396	nad7_739	SLO2	E+
mitochondrion	24756	449	14	239	10	392	6	293	13	183	7	326	6	0.489568	1	0.971509	0.967534	-0.00409139	nad9_92	MEF57	DYW
mitochondrion	209977	1795	9	1016	8	1551	2	1353	5	1073	2	1773	1	0.121878	1	0.995304	0.997965	0.00267362	nad4_1033	SLO4	E
plastid	25992	101	16	101	18	48	11	78	5	97	15	54	5	0.747541	1	0.841849	0.907028	0.077424	rpoB_338	YS1	DYW
plastid	96579	1530	88	1790	96	1495	31	1360	64	1617	67	1860	39	0.776154	1	0.958132	0.964911	0.00707519	ndhB_586
plastid	97016	1271	82	1494	81	1266	10	963	53	1415	50	1619	32	0.706684	1	0.960043	0.964774	0.00492839	ndhB_149
plastid	65716	2132	293	1733	171	2145	75	1967	179	1668	205	1824	94	0.604015	1	0.918527	0.919377	0.000925028	petL_5
plastid	96	15	87	7	49	5	20	9	48	4	33	3	45	0.346582	1	0.157353	0.109501	-0.304106
plastid	110	11	96	19	58	6	23	10	59	7	35	10	53	0.448401	1	0.185485	0.156775	-0.154782
plastid	1401	0	201	1	172	2	224	8	470	0	117	1	141	0.782977	1	0.00487663	0.00792622	0.625346
plastid	1403	0	198	1	173	2	226	7	479	0	118	1	139	0.829901	1	0.00483969	0.00718205	0.483991
plastid	1791	11	1272	5	1543	2	556	8	932	8	1404	5	804	0.958464	1	0.00512929	0.00678561	0.322915
plastid	4127	14	2540	19	2931	7	1199	13	1768	16	2746	13	1701	0.788034	1	0.00590886	0.00689226	0.166427
plastid	4140	21	2403	27	2915	12	1170	18	1718	22	2698	17	1689	0.667201	1	0.00933103	0.00947391	0.0153126
plastid	4363	11	1238	3	1472	4	725	6	1138	10	1110	2	1118	0.714429	1	0.00544264	0.00531968	-0.0225915
plastid	7062	33	1834	7	1140	11	1574	11	1022	24	1910	24	1528	0.954232	1	0.0102395	0.0128407	0.254039
plastid	7918	13	128	14	113	1	78	10	65	20	84	11	73	0.482612	1	0.0716977	0.152198	1.12277
plastid	7919	3	135	2	118	1	73	2	70	2	94	3	77	0.784222	1	0.0173064	0.0287037	0.658557
plastid	7923	10	111	11	99	6	64	6	50	3	69	9	60	0.67525	1	0.089453	0.0930814	0.0405628
plastid	7929	6	57	3	51	2	33	1	28	11	33	3	33	0.679892	1	0.0693122	0.122605	0.768887
plastid	8070	2	37	1	21	0	35	1	10	1	36	1	24	0.893326	1	0.0322455	0.0526454	0.632641
plastid	8563	22	699	10	314	7	283	9	307	32	772	13	359	0.915552	1	0.0285051	0.0344094	0.207132
plastid	9538	1	462	3	414	1	409	5	420	4	468	1	407	0.69513	1	0.00393103	0.00756342	0.924029
plastid	13210	2235	55707	1029	43209	1509	41173	1690	40193	1828	58473	1948	52848	0.792763	1	0.032396	0.035405	0.0928822
plastid	14001	29	4445	15	3510	15	2878	23	3104	24	4335	29	3827	0.918588	1	0.00530738	0.00679396	0.280097
plastid	14313	45	6415	26	5762	26	4915	29	5867	40	6462	36	6719	0.704592	1	0.00557336	0.00546664	-0.0191483
plastid	14966	2	312	3	455	5	355	1	410	0	271	4	426	0.170932	1	0.00893618	0.00391181	-0.562251
plastid	15076	5	356	4	391	0	183	8	270	4	345	6	252	0.403984	1	0.00799233	0.0211647	1.64813
plastid	16314	7	465	9	626	6	207	6	458	5	456	5	342	0.302155	1	0.0190576	0.0127287	-0.33209
plastid	16421	2	273	1	250	3	88	1	176	1	257	0	128	0.150985	1	0.0147413	0.00317523	-0.784603
plastid	17012	9	129	3	97	5	33	4	81	9	128	8	58	0.799617	1	0.0755988	0.0779881	0.0316056
plastid	17150	4	299	2	361	0	108	0	213	1	264	0	192	0.074806	1	0.00623699	0.00125786	-0.798322
plastid	20089	1	317	0	370	1	92	4	200	0	236	3	136	0.203473	1	0.00463245	0.0137302	1.96392
plastid	21158	1	510	3	482	0	199	3	381	2	354	2	302	0.663086	1	0.00271417	0.00666981	1.4574
plastid	21344	5	523	3	557	3	255	9	431	8	369	3	359	0.550022	1	0.00881825	0.016654	0.888583
plastid	26527	11	101	2	106	1	29	2	59	3	133	3	44	0.436067	1	0.050022	0.0395585	-0.209179
plastid	27396	2	465	5	448	2	437	6	426	2	429	3	590	0.810807	1	0.00662533	0.00786276	0.186773
plastid	28690	64	2438	18	785	32	1477	15	695	57	1772	15	1224	0.661601	1	0.0230672	0.021466	-0.0694161
plastid	30843	15	68	5	72	10	28	5	48	12	69	10	51	0.419507	1	0.169605	0.135474	-0.201239
plastid	30851	6	74	1	74	2	32	1	53	2	79	5	52	0.660261	1	0.0490523	0.0436431	-0.110275
plastid	31016	2	20	0	17	1	12	0	6	2	13	3	6	0.392705	1	0.0559441	0.155556	1.78056
plastid	31031	3	35	3	27	1	27	0	29	6	28	1	33	0.557821	1	0.0715539	0.0686275	-0.0408983
plastid	31660	0	186	4	221	5	234	1	102	2	183	0	201	0.200162	1	0.0128994	0.00683985	-0.469756
plastid	35301	22	2500	35	3041	18	2167	24	2684	19	2246	27	2760	0.613326	1	0.00944655	0.00897966	-0.0494237
plastid	41078	165	20132	159	20121	112	17245	116	17949	163	17773	134	22156	0.65601	1	0.00747408	0.0071736	-0.0402036
plastid	42566	17	368	14	269	16	298	18	264	21	345	20	308	0.821284	1	0.0481937	0.0607275	0.26007
plastid	43294	5	865	3	999	4	465	5	634	6	961	3	565	0.842394	1	0.00575664	0.00643706	0.118197
plastid	44889	5	473	2	283	3	169	5	231	2	237	6	143	0.618516	1	0.0116399	0.0232744	0.999536
plastid	45095	41	1129	31	1065	36	708	40	887	32	1050	47	862	0.703905	1	0.0372382	0.0414767	0.113821
plastid	47853	34	7814	29	7101	22	7547	35	6696	38	6204	43	8689	0.982465	1	0.00376874	0.00540401	0.433903
plastid	47854	54	7741	40	7022	49	7478	40	6626	50	6146	56	8637	0.738351	1	0.00636718	0.00683743	0.0738555
plastid	47924	94	7703	58	7348	54	8216	53	7271	72	5969	53	8959	0.666902	1	0.00880568	0.00834536	-0.0522748
plastid	47952	55	8838	62	8298	63	9244	47	8243	29	7066	62	10329	0.537808	1	0.00679	0.00524119	-0.228102
plastid	48610	15	2749	24	2340	15	2562	17	2262	25	2764	16	3227	0.657866	1	0.00713331	0.00711897	-0.00201037
plastid	49150	20	3268	19	2712	19	2458	18	2659	28	3166	24	3227	0.730798	1	0.00690348	0.00762424	0.104405
plastid	49209	180	3726	120	3088	194	2721	160	2993	141	3697	237	3497	0.68876	1	0.0500139	0.050318	0.00608008
plastid	49333	37	2010	15	1655	28	1397	43	1688	26	1819	41	1592	0.968432	1	0.0155688	0.0213468	0.371128
plastid	49849	11	3568	5	2558	20	2431	12	2625	18	3250	15	2743	0.828385	1	0.00439475	0.00516577	0.17544
plastid	49879	8	3007	4	2136	6	2013	12	2217	20	2775	13	2308	0.562381	1	0.00249811	0.00604675	1.42053
plastid	49958	2	2	2	4	0	3	1	3	1	6	1	0	0.772607	1	0.277778	0.464286	0.671429
plastid	50857	2	194	1	99	0	61	1	52	4	241	3	70	0.404582	1	0.00673469	0.0254301	2.77599
plastid	51021	11	1207	14	1190	11	704	17	762	18	1416	24	946	0.904472	1	0.0120146	0.0197058	0.640159
plastid	53323	49	4279	30	4295	25	2505	29	3380	29	3794	25	3433	0.580599	1	0.00937982	0.00777406	-0.171194
plastid	54621	1	345	1	282	1	164	3	242	3	280	1	215	0.465678	1	0.00416145	0.00915841	1.20077
plastid	57358	3	222	0	140	0	164	0	95	5	285	2	203	0.591357	1	0.00444444	0.00899916	1.02481
plastid	60377	1	486	1	332	1	237	1	278	4	509	3	310	0.520206	1	0.00308602	0.00698872	1.26464
plastid	60381	34	508	16	344	7	251	15	286	13	566	18	342	0.535299	1	0.044769	0.0407621	-0.0895
plastid	60737	9	2395	8	2139	12	1671	11	1903	7	3154	15	2010	0.667617	1	0.00486667	0.00512301	0.0526717
plastid	60802	2	116	4	209	1	45	2	124	2	161	0	85	0.207838	1	0.0191559	0.00938098	-0.510282
plastid	60996	33	3454	17	3383	36	2521	28	3107	23	4235	39	2995	0.647427	1	0.00951424	0.00906244	-0.0474863
plastid	63163	3	14	1	9	0	7	1	9	1	10	1	15	0.636277	1	0.0921569	0.0844697	-0.0834139
plastid	63210	4	173	3	55	6	88	3	63	2	121	4	113	0.419643	1	0.0460509	0.0319676	-0.305821
plastid	66307	1258	2881	944	2376	1230	3234	1250	2851	1065	2723	1546	3958	0.711107	1	0.287938	0.288947	0.00350562
plastid	66321	23	4125	19	3307	18	4468	13	4098	15	3769	36	5470	0.611889	1	0.00508996	0.00455488	-0.105126
plastid	66651	6	698	4	578	1	940	2	730	5	870	2	982	0.450359	1	0.00548609	0.00349302	-0.363296
plastid	66699	64	804	42	440	66	781	60	519	83	971	74	843	0.708023	1	0.0795972	0.0876908	0.101682
plastid	67131	4	270	4	242	2	284	4	284	5	235	4	358	0.854241	1	0.0126172	0.0152573	0.209244
plastid	67136	15	235	21	206	5	259	16	257	24	196	17	316	0.873132	1	0.0571501	0.0729167	0.275879
plastid	68256	2	73	2	43	1	16	0	30	1	57	2	26	0.510322	1	0.0433115	0.0295567	-0.31758
plastid	68351	95	1374	42	1296	30	715	33	759	70	1366	35	902	0.53862	1	0.0454428	0.0425888	-0.0628042
plastid	68407	10	461	1	587	3	306	14	376	10	590	8	453	0.313496	1	0.0108803	0.0233059	1.14203
plastid	68453	25	564	8	428	4	230	7	217	20	590	16	249	0.801646	1	0.0259625	0.0414714	0.597359
plastid	69428	5	534	2	623	2	431	1	412	5	557	6	510	0.990284	1	0.00569846	0.00764867	0.342235
plastid	70016	23	4119	27	3968	22	4984	17	3540	21	3592	25	5660	0.615944	1	0.00556868	0.0049964	-0.102769
plastid	70204	16	734	10	601	9	387	12	442	13	698	8	499	0.603617	1	0.0201424	0.020165	0.00112035
plastid	70213	3	662	2	525	5	328	2	371	2	589	3	425	0.423183	1	0.00777379	0.00525179	-0.324423
plastid	70403	4	78	1	65	4	44	1	49	1	50	0	63	0.081036	1	0.0490884	0.0132026	-0.731044
plastid	70419	25	1467	33	1391	17	977	10	987	32	1305	22	1100	0.463025	1	0.0190109	0.0178574	-0.060679
plastid	70424	9	1406	10	1233	5	895	7	897	12	1271	4	988	0.659144	1	0.00665368	0.0070429	0.0584974
plastid	70569	1	331	2	282	1	197	0	191	1	327	3	219	0.74795	1	0.00503494	0.00552076	0.0964916
plastid	71898	2	234	4	255	7	448	2	235	1	148	5	420	0.297433	1	0.0131011	0.00897164	-0.315198
plastid	71900	0	180	2	201	1	341	2	176	0	113	2	310	0.914607	1	0.00425873	0.00588207	0.381179
plastid	73990	206	28928	120	21459	194	26043	182	23417	140	22316	233	32533	0.751683	1	0.00667529	0.00701921	0.0515213
plastid	74255	1	445	11	538	3	420	9	425	2	442	6	511	0.831319	1	0.00979026	0.0122824	0.254555
plastid	74521	2	67	2	58	4	38	3	85	1	36	1	21	0.44506	1	0.052519	0.0355242	-0.323594
plastid	76733	27	3729	16	2496	16	1599	15	2472	23	2998	22	2154	0.680737	1	0.00782168	0.00791834	0.0123581
plastid	78083	3	270	1	323	1	91	0	172	1	173	0	124	0.165049	1	0.008315	0.00191571	-0.769608
plastid	78089	28	143	24	145	8	44	20	96	24	90	12	59	0.78483	1	0.1532	0.183985	0.200943
plastid	78109	2	210	4	182	2	52	1	121	2	144	0	81	0.157171	1	0.0226588	0.00729845	-0.677898
plastid	78125	3	387	1	421	1	137	1	195	2	444	0	182	0.460958	1	0.00576945	0.00319545	-0.446143
plastid	78131	6	274	0	292	1	104	0	144	6	323	0	139	0.61454	1	0.0103175	0.00607903	-0.410802
plastid	78136	4	392	2	404	0	141	2	197	3	452	2	181	0.875208	1	0.00500904	0.00919087	0.834857
plastid	78144	2	556	4	638	0	254	1	348	5	696	4	321	0.774427	1	0.00327159	0.00743523	1.27267
plastid	78151	7	525	9	596	0	299	1	345	7	728	5	318	0.616569	1	0.00934464	0.00929795	-0.0049964
plastid	81023	11	1873	13	2333	5	995	4	1270	20	2282	11	1461	0.737776	1	0.00546	0.00643355	0.178306
plastid	82135	1	618	0	686	0	248	2	329	4	782	2	347	0.0832041	1	0.000538503	0.00562067	9.43759
plastid	82171	9	682	12	762	2	282	2	369	14	988	6	439	0.530417	1	0.0118569	0.0109487	-0.0765993
plastid	82600	1	31	1	24	2	6	3	10	0	13	0	9	0.849248	1	0.107083	0.0769231	-0.281652
plastid	84178	34	3099	29	3274	36	2303	23	2638	24	2970	30	2943	0.477794	1	0.0116744	0.00891674	-0.236217
plastid	84179	29	3165	21	3342	23	2369	25	2683	20	3029	28	3014	0.704745	1	0.00831311	0.00833197	0.00226833
plastid	84773	3	1147	2	1286	2	503	5	748	3	947	4	639	0.567022	1	0.0027073	0.00533961	0.972305
plastid	89556	40	356	35	437	16	97	22	240	39	308	17	159	0.469363	1	0.105585	0.0976508	-0.0751471
plastid	91535	1	55	1	50	0	19	1	33	3	50	1	30	0.488743	1	0.0124883	0.0394245	2.15691
plastid	92595	1	310	0	339	2	121	1	207	1	231	1	173	0.921635	1	0.00649187	0.00495505	-0.236729
plastid	96120	3	664	4	687	4	365	8	449	3	539	7	423	0.735596	1	0.00704219	0.0131065	0.861144
plastid	96439	68	1931	37	2140	85	1653	64	1428	47	1780	114	1977	0.894574	1	0.0333066	0.0410467	0.23239
plastid	96457	42	1652	53	1802	39	1373	52	1201	29	1462	74	1533	0.897146	1	0.0269951	0.0356663	0.321216
plastid	96864	7	1253	8	1354	9	1108	5	944	8	1312	8	1226	0.490639	1	0.00649552	0.00593743	-0.0859194
plastid	97012	18	1880	27	2301	77	1869	25	1451	26	2022	80	2452	0.68731	1	0.0202167	0.0204095	0.00954012
plastid	97379	33	3323	24	3070	32	2701	24	2368	43	3095	38	3501	0.798835	1	0.00976628	0.0114913	0.176632
plastid	99326	3	594	2	611	0	372	0	381	4	701	6	483	0.673776	1	0.00276259	0.00598123	1.16508
plastid	99390	9	78	6	68	2	43	0	41	10	96	4	58	0.378049	1	0.0763246	0.0529519	-0.306227
plastid	101026	0	9	3	20	2	12	0	8	0	7	2	5	0.426241	1	0.0910973	0.0952381	0.0454545
plastid	101099	1	52	34	33896	10	15343	16	14549	0	113	5	8409	0.79667	1	0.00684044	0.000564257	-0.917512
plastid	101140	1	62	29	37656	19	16469	10	15526	0	120	9	9178	0.700507	1	0.00593164	0.000541104	-0.908777
plastid	101159	0	34	23	22077	5	9375	7	8981	1	71	4	5344	0.757932	1	0.000524591	0.00513855	8.79534
plastid	101163	0	33	23	18970	11	8162	13	7815	1	61	11	4623	0.945408	1	0.000852289	0.00672117	6.88602
plastid	101186	1	25	15	17717	7	7486	6	7796	0	50	4	4203	0.741041	1	0.0134139	0.000573277	-0.957262
plastid	101243	8	115	36	44	72	70	14	47	1	21	103	42	0.762223	1	0.340694	0.328436	-0.0359808
plastid	101277	10	423	8	420	0	681	2	157	2	88	2	768	0.421661	1	0.0139288	0.0124661	-0.105011
plastid	101278	60	372	300	128	507	174	59	101	39	51	676	95	0.849689	1	0.528106	0.559622	0.0596786
plastid	101284	1	16	9	17209	9	7644	3	7299	0	54	6	4193	0.717074	1	0.0201741	0.000613253	-0.969602
plastid	101293	10	441	193	265	440	349	5	162	3	96	748	185	0.704766	1	0.333746	0.287319	-0.139108
plastid	101298	23	426	66	391	106	665	31	133	12	87	34	886	0.499111	1	0.111043	0.115731	0.0422184
plastid	101308	1	16	8	14315	5	6465	5	5942	0	38	4	3474	0.929255	1	0.0200516	0.000663615	-0.966905
plastid	101310	19	466	64	413	95	713	18	153	11	107	29	966	0.314682	1	0.0969738	0.0758764	-0.217558
plastid	101315	22	539	194	303	454	355	4	184	42	92	785	199	0.875825	1	0.330248	0.377491	0.143053
plastid	101367	2	382	2	188	5	232	5	117	0	79	2	250	0.996864	1	0.0122772	0.0163067	0.328207
plastid	101372	8	387	68	134	74	179	12	108	20	58	149	112	0.93156	1	0.216459	0.309097	0.427971
plastid	101384	0	27	41	25145	20	10629	16	10589	1	76	8	5899	0.730915	1	0.00116867	0.00528335	3.52084
plastid	101514	2	67	152	110	82	104	6	67	1	18	82	56	0.30115	1	0.349999	0.243009	-0.305688
plastid	101525	1	28	23	27660	14	12592	9	12464	0	71	10	7286	0.761044	1	0.0121414	0.000697391	-0.942561
plastid	101528	2	37	2	140	2	116	3	40	0	8	0	81	0.912981	1	0.0274386	0.0232558	-0.152441
plastid	101548	2	27	27	38	12	30	1	18	0	3	13	15	0.390924	1	0.256688	0.172306	-0.328735
plastid	101620	1	24	10	14088	5	6230	6	6284	1	48	0	3422	0.724259	1	0.0138371	0.00712069	-0.485391
plastid	101701	0	24	16	18512	12	8328	7	7824	1	49	4	4438	0.742859	1	0.000767469	0.00726479	8.46591
plastid	101705	0	22	17	19441	14	8811	17	8254	1	45	4	4653	0.96227	1	0.000820026	0.00821781	9.0214
plastid	101822	1	81	5	115	3	96	0	51	0	29	0	52	0.0108707	1	0.0280549	0	-1
plastid	101838	22	113	25	154	16	148	18	68	3	48	6	81	0.634002	1	0.133396	0.112364	-0.157669
plastid	101858	1	42	34	27295	14	11725	20	11575	0	73	9	6432	0.88651	1	0.00856417	0.00104073	-0.878479
plastid	101877	1	40	7	22148	1	9401	7	9290	0	56	4	5093	0.760857	1	0.00827085	0.000512569	-0.938027
plastid	101885	1	34	22	20215	15	8885	9	8580	0	60	2	4764	0.611505	1	0.010448	0.000489164	-0.953181
plastid	101890	0	136	5	264	2	242	0	97	0	48	0	144	0.0226003	1	0.00892803	0	-1
plastid	101908	5	81	3	193	2	175	2	62	0	35	3	112	0.812028	1	0.0282484	0.0191123	-0.323419
plastid	101913	1	34	20	24531	7	10780	7	10463	0	67	5	5671	0.754071	1	0.0100117	0.000516493	-0.948411
plastid	101926	8	14	3185	11053	1366	4775	1296	4763	4	30	660	2590	0.759434	1	0.269924	0.178207	-0.339789
plastid	101950	1	13	3	34	4	23	2	25	1	2	3	36	0.622103	1	0.100219	0.161443	0.610903
plastid	101973	1	72	20	30076	16	12467	8	12815	0	93	2	6880	0.585529	1	0.00521497	0.000304831	-0.941547
plastid	101999	1	59	2	66	1	38	1	37	0	4	2	25	0.737173	1	0.0239065	0.0334633	0.399758
plastid	102019	3	137	12	173	8	80	4	82	1	18	4	53	0.545975	1	0.0590675	0.0564395	-0.0444908
plastid	102035	8	143	53	152	33	71	16	76	5	18	17	48	0.530692	1	0.209608	0.217614	0.0381957
plastid	102060	0	152	13	187	2	116	0	87	0	26	8	60	0.677711	1	0.0273164	0.0392157	0.43561
plastid	102076	2	114	25	119	17	75	4	63	1	21	9	44	0.378113	1	0.125212	0.0916558	-0.267993
plastid	102107	0	44	8	57	3	70	1	27	0	8	3	27	0.54835	1	0.0547243	0.0452381	-0.173345
plastid	102131	3	144	2	225	0	158	1	79	0	35	1	146	0.766489	1	0.00973958	0.00643424	-0.339372
plastid	102140	1	67	22	28756	13	12508	11	12800	0	94	7	7325	0.788484	1	0.00550287	0.000604452	-0.890157
plastid	102175	3	161	31	181	11	172	12	99	6	37	12	99	0.842751	1	0.0748761	0.118584	0.583732
plastid	102176	10	170	5	303	1	212	0	117	1	46	5	188	0.452398	1	0.0254947	0.0157278	-0.383097
plastid	102177	13	174	20	289	2	206	7	112	1	46	8	189	0.693347	1	0.047953	0.0402364	-0.16092
plastid	102202	0	185	26	182	9	146	2	110	1	43	26	115	0.709575	1	0.0610215	0.0749939	0.228974
plastid	102203	4	183	6	193	8	145	2	108	1	42	5	137	0.41692	1	0.0346096	0.0255496	-0.261775
plastid	102204	2	84	76	23018	37	10067	26	9738	0	81	9	5526	0.623723	1	0.0100695	0.00142962	-0.858025
plastid	102216	0	101	9	68	5	59	0	56	0	18	7	51	0.422615	1	0.0650027	0.0402299	-0.381104
plastid	102219	2	78	20	18355	7	7989	9	7872	0	69	7	4358	0.849032	1	0.00898796	0.000915218	-0.898173
plastid	102233	0	87	19	19867	5	8644	7	8524	1	73	5	4696	0.822707	1	0.000511183	0.00513255	9.04055
plastid	102254	0	256	7	117	0	135	0	99	0	55	0	112	0.0584068	1	0.0188172	0	-1
plastid	102290	0	64	17	14110	4	6159	5	6572	1	67	4	3412	0.732482	1	0.000617468	0.00554569	7.98134
plastid	102294	14	415	38	259	38	249	9	154	2	95	30	158	0.480354	1	0.0976614	0.0784692	-0.196518
plastid	102295	3	431	6	345	3	299	3	166	1	95	1	231	0.578806	1	0.0113134	0.0108262	-0.0430682
plastid	102297	0	83	16	16771	9	7416	13	7844	1	83	7	4103	0.987283	1	0.000721747	0.0050875	6.04887
plastid	102326	1	473	49	333	12	282	0	167	2	97	50	181	0.7822	1	0.0570661	0.0788841	0.382328
plastid	102348	1	526	1	381	1	288	3	179	1	113	1	235	0.205822	1	0.00265851	0.00983091	2.6979
plastid	102380	0	301	0	130	4	116	1	91	1	71	1	95	0.965585	1	0.0111111	0.011725	0.0552536
plastid	102384	1	298	0	128	4	118	2	89	1	69	0	93	0.924605	1	0.0120438	0.0120879	0.00366356
plastid	102385	1	263	1	116	2	109	2	83	1	60	0	80	0.864172	1	0.0101176	0.0133076	0.315289
plastid	102388	3	213	20	30094	12	14072	13	13679	1	147	4	7812	0.804075	1	0.00513502	0.00273933	-0.46654
plastid	102442	0	34	3	8217	2	4035	3	3836	1	36	3	2061	0.811715	1	0.000286794	0.00975399	33.0105
plastid	102476	0	11	8	1081	8	644	6	524	0	8	1	333	0.737019	1	0.00653871	0.00477159	-0.270255
plastid	104833	0	31	21	20471	18	9992	12	9623	1	52	5	5714	0.758397	1	0.000940997	0.00699589	6.43455
plastid	104938	1	36	22	22333	8	11613	12	11210	0	65	7	6129	0.862296	1	0.00956652	0.000736712	-0.922991
plastid	104941	0	36	20	22937	16	11883	11	11476	1	64	8	6261	0.807478	1	0.000738615	0.00587278	6.95107
plastid	104952	0	37	22	23579	8	12193	13	11725	1	62	12	6398	0.973299	1	0.000529283	0.0062842	10.8731
plastid	105011	1	43	17	20880	12	10519	7	9840	0	57	4	5549	0.674151	1	0.00822676	0.000477069	-0.94201
plastid	105074	0	35	8	21738	12	10963	6	10555	1	41	2	5802	0.791276	1	0.000487093	0.00824075	15.9182
plastid	105118	0	619	4	307	5	341	3	280	2	140	0	208	0.591391	1	0.0091042	0.0082284	-0.096197
plastid	105141	0	30	27	29807	14	13783	18	13485	1	72	4	7545	0.835099	1	0.000639907	0.00518718	7.10615
plastid	105153	4	481	23	251	21	269	12	228	5	104	3	168	0.360985	1	0.0548676	0.0378051	-0.310975
plastid	105174	1	40	24	29518	10	12046	18	12359	0	89	5	6545	0.928501	1	0.00867737	0.000739223	-0.91481
plastid	105190	0	50	5	42	1	36	1	18	0	6	0	23	0.360681	1	0.04447	0.0175439	-0.60549
plastid	105227	0	36	3	31	0	45	3	31	0	12	0	33	0.952479	1	0.0294118	0.0294118	0
plastid	105234	0	31	8	19334	1	7860	7	8165	1	67	0	4306	0.977534	1	0.000180273	0.00518749	27.7758
plastid	105246	3	168	2	161	0	157	2	158	0	38	0	119	0.739222	1	0.00993793	0.00416667	-0.580731
plastid	105279	2	39	14	22854	10	10076	6	10442	0	63	4	5685	0.694758	1	0.0167947	0.000425795	-0.974647
plastid	105282	0	43	28	23889	14	10546	17	10920	1	67	10	5944	0.895307	1	0.000832158	0.00597993	6.18605
plastid	105671	0	23	7	18395	7	8297	9	7811	1	43	1	4328	0.991048	1	0.000407787	0.00803639	18.7073
plastid	105672	0	23	15	19674	4	8836	8	8281	1	45	1	4575	0.835804	1	0.000404778	0.00764093	17.8768
plastid	105690	0	29	24	24722	6	10951	9	10400	1	60	4	5737	0.8005	1	0.000505816	0.00598494	10.8322
plastid	105712	15	73	18	44	34	46	14	40	6	15	17	40	0.481223	1	0.295259	0.281073	-0.0480459
plastid	105716	0	84	6	54	0	78	3	53	0	21	0	58	0.672371	1	0.0333333	0.0178571	-0.464286
plastid	105733	11	76	8	40	21	39	9	37	2	14	9	47	0.443325	1	0.214368	0.160455	-0.251495
plastid	105765	1	40	25	27087	9	11977	15	11730	1	72	1	6728	0.760863	1	0.00868774	0.00504146	-0.419704
plastid	105783	3	66	17	45	10	43	3	31	6	17	4	27	0.402635	1	0.168784	0.159379	-0.0557201
plastid	105796	2	66	11	51	7	49	0	36	6	16	2	25	0.320567	1	0.11061	0.1156	0.045114
plastid	105831	1	115	8	61	4	53	3	53	2	27	0	31	0.386308	1	0.0649127	0.0408456	-0.37076
plastid	105835	0	118	5	61	2	56	0	57	2	27	0	31	0.28847	1	0.0367468	0.0229885	-0.374408
plastid	105846	1	22	3	12958	3	5272	7	5413	0	46	2	3049	0.710459	1	0.0147595	0.000649012	-0.956027
plastid	105994	1	71	15	21031	6	8931	4	8812	0	61	5	4806	0.688137	1	0.00509099	0.000497668	-0.902245
plastid	106010	1	56	32	17176	10	7468	15	7347	0	47	3	3940	0.745258	1	0.00691357	0.000932777	-0.86508
plastid	106017	0	72	7	101	0	73	2	46	0	16	0	47	0.621623	1	0.0216049	0.0138889	-0.357143
plastid	106079	0	13	32	4871	18	2193	16	2349	1	23	12	1191	0.805745	1	0.00488924	0.019469	2.98201
plastid	106133	0	57	25	19613	10	9532	9	9555	1	64	4	4906	0.686351	1	0.00077368	0.00571344	6.38475
plastid	106306	0	40	22	26902	18	13870	12	13657	1	72	8	8051	0.774811	1	0.000704399	0.00518974	6.36761
plastid	106457	1	40	22	23672	9	12099	9	11144	0	54	3	6510	0.687697	1	0.00868735	0.000422525	-0.951363
plastid	106471	0	48	34	29192	10	15487	13	13640	1	70	3	8253	0.702584	1	0.000602878	0.00513335	7.51474
plastid	106499	2	161	4	223	3	309	2	175	2	65	1	289	0.445035	1	0.0131688	0.0148662	0.12889
plastid	106514	2	306	4	315	2	438	1	260	2	119	1	408	0.369199	1	0.00785938	0.00760178	-0.0327767
plastid	106545	1	340	4	322	1	462	1	266	2	130	2	417	0.723887	1	0.00578744	0.00789003	0.363303
plastid	106591	2	183	4	165	6	229	0	129	1	104	6	213	0.275418	1	0.0200038	0.012307	-0.384765
plastid	106613	3	186	15	196	8	250	2	139	4	110	7	243	0.22739	1	0.0393236	0.0257574	-0.34499
plastid	106654	0	17	22	23730	11	11970	22	10808	2	55	13	6529	0.887085	1	0.000614786	0.0130354	20.2032
plastid	106668	23	83	73	82	70	84	12	58	10	31	91	72	0.397715	1	0.380831	0.324538	-0.147818
plastid	106679	3	89	4	126	1	116	0	60	0	38	0	146	0.00618783	1	0.023975	0	-1
plastid	106684	2	86	6	119	13	109	3	49	4	24	0	124	0.414316	1	0.0590949	0.0668498	0.131229
plastid	106688	13	68	7	71	26	65	5	46	3	22	5	57	0.16276	1	0.178651	0.0995615	-0.442703
plastid	106692	1	50	211	41368	100	20691	94	18555	0	98	58	11302	0.799584	1	0.00983076	0.00338204	-0.655974
plastid	106693	6	71	4	83	18	73	2	44	2	18	1	94	0.103182	1	0.107234	0.0513349	-0.521281
plastid	106781	0	66	6	54	0	38	0	36	0	29	1	35	0.256436	1	0.0333333	0.00925926	-0.722222
plastid	106826	0	91	47	53076	23	25769	21	25161	2	135	14	14711	0.786508	1	0.000592163	0.00546108	8.22226
plastid	107015	0	69	48	39440	39	20765	20	18376	2	130	17	11538	0.727732	1	0.00103007	0.00590331	4.731
plastid	107038	1	55	22	32280	12	16426	8	15064	0	107	5	9281	0.666034	1	0.00642274	0.00035641	-0.944508
plastid	107057	1	73	54	41841	23	20990	18	19263	0	139	12	11720	0.688279	1	0.005299	0.000652135	-0.876933
plastid	107065	0	116	1	100	0	109	8	64	1	49	0	83	0.0845044	1	0.00330033	0.0437037	12.2422
plastid	107092	0	152	58	124	37	136	0	76	0	67	73	96	0.54961	1	0.177518	0.143984	-0.188904
plastid	107103	1	169	5	191	10	177	3	96	4	74	1	174	0.482869	1	0.0282895	0.0290998	0.0286428
plastid	107106	14	158	70	126	42	142	21	77	6	69	77	97	0.772868	1	0.222266	0.245605	0.105002
plastid	107112	0	178	55	148	39	148	3	96	0	80	72	104	0.620464	1	0.159831	0.146465	-0.0836263
plastid	107181	3	68	23	59	7	64	7	50	2	31	5	55	0.360952	1	0.140444	0.0889155	-0.366899
plastid	107185	6	62	26	57	18	52	16	43	3	29	7	52	0.403183	1	0.219544	0.161194	-0.265779
plastid	107276	2	55	54	97	19	81	6	44	4	25	34	39	0.645542	1	0.194235	0.241228	0.241943
plastid	107294	2	44	73	87	42	75	3	49	5	17	32	46	0.211375	1	0.286234	0.23174	-0.190382
plastid	107314	2	54	4	147	2	118	1	44	0	24	2	74	0.465802	1	0.0262903	0.0161793	-0.38459
plastid	107319	1	55	7	143	6	107	4	39	1	23	1	75	0.702415	1	0.0392071	0.0492826	0.256983
plastid	107325	4	50	57	77	44	60	12	28	6	17	31	38	0.589518	1	0.307508	0.336715	0.0949794
plastid	107326	0	108	42	40490	26	19517	20	17875	2	147	16	10849	0.819823	1	0.000788873	0.00533769	5.76622
plastid	107334	1	38	1	86	2	74	2	33	0	21	1	39	0.862445	1	0.0211504	0.027381	0.294586
plastid	107416	0	47	18	12382	2	6100	3	6475	1	33	2	3255	0.577432	1	0.000593125	0.010163	16.1346
plastid	107468	1	11	1123	2450	581	1307	622	1301	2	10	292	619	0.800161	1	0.235123	0.270215	0.149253
plastid	107471	0	12	4	3438	4	1812	1	1862	1	10	4	883	0.650401	1	0.00112159	0.0319851	27.5178
plastid	107712	0	6	4	75	0	35	1	58	1	3	2	26	0.766209	1	0.0168776	0.112793	5.68296
plastid	107717	1	10	3	91	3	43	1	88	3	5	2	32	0.497097	1	0.0626805	0.148353	1.36682
plastid	109613	2	31	3	39	3	27	2	21	3	30	1	40	0.421047	1	0.0773449	0.0674186	-0.128338
plastid	109703	4	201	8	229	1	116	4	151	7	252	3	165	0.683418	1	0.0206048	0.0235635	0.143593
plastid	110425	3	359	3	276	2	213	2	245	3	440	3	275	0.580901	1	0.00944744	0.00855351	-0.0946206
plastid	111707	19	1008	6	891	14	563	18	1232	8	1122	17	870	0.521009	1	0.0164843	0.0135485	-0.178099
plastid	112605	0	679	0	426	2	328	5	446	2	566	1	382	0.369685	1	0.0020202	0.00573952	1.84106
plastid	116918	2	44	1	46	0	19	2	31	0	33	2	26	0.671774	1	0.021585	0.0440115	1.03899
plastid	117823	49	5736	28	5434	45	4390	55	4258	61	6996	43	5626	0.859532	1	0.00791436	0.00966039	0.220615
plastid	119364	18	2505	7	2079	18	1649	15	2017	25	3660	24	2251	0.79522	1	0.00709597	0.00823853	0.161016
plastid	124770	1	128	2	166	1	42	0	44	1	176	2	61	0.657073	1	0.0143042	0.0124652	-0.128558
plastid	124903	14	7	2	0	6	2	1	0	10	8	3	1	0.625563	1	0.805556	0.768519	-0.045977
plastid	127034	1	100	2	57	0	48	1	59	3	123	0	69	0.824067	1	0.0145998	0.0134921	-0.0758712
plastid	142210	3	57	4	67	1	74	2	38	1	55	4	57	0.803585	1	0.0398905	0.044477	0.114978
plastid	142230	61	0	71	0	79	0	42	0	58	1	61	0	0.173224	1	1	0.99435	-0.00564972
plastid	142999	884	1	982	0	885	0	650	0	827	1	1053	0	0.786095	1	0.999623	0.999597	-2.59384e-05
plastid	143005	847	13	960	7	862	4	632	2	803	7	1035	1	0.736998	1	0.991009	0.995746	0.00478042
mitochondrion	67512	398	1676	182	946	123	1004	264	1073	149	822	164	1374	0.611386	1	0.154129	0.152513	-0.0104837	atp1_1110
mitochondrion	67330	3095	24	1694	22	1728	15	1887	10	1535	10	2154	13	0.23952	1	0.990293	0.994086	0.00382987	atp1_1292
mitochondrion	67207	4941	81	3149	51	3446	47	3936	51	2732	40	4851	40	0.522774	1	0.984826	0.9882	0.00342603	atp1_1415
mitochondrion	67138	1204	25	749	29	848	21	896	23	726	23	1130	22	0.945902	1	0.972739	0.975056	0.00238175	atp1_1484
mitochondrion	362343	801	65	434	43	673	53	586	60	412	29	645	49	0.8033	1	0.920598	0.923585	0.00324541	atp4_138
mitochondrion	362349	89	813	26	470	60	681	64	602	36	423	42	675	0.734904	1	0.0773535	0.0777016	0.00449984	atp4_144
mitochondrion	362420	397	6	234	5	281	3	286	3	177	1	294	4	0.518094	1	0.984543	0.990193	0.00573898	atp4_215
mitochondrion	362453	860	6	480	10	625	7	609	5	329	3	722	5	0.393701	1	0.987196	0.991981	0.00484722	atp4_248
mitochondrion	362455	733	138	421	71	547	87	535	86	299	40	616	114	0.9188	1	0.853343	0.862452	0.0106744	atp4_250
mitochondrion	362456	865	4	486	5	630	5	614	6	336	3	727	3	0.834684	1	0.992447	0.992454	7.97395e-06	atp4_251
mitochondrion	362587	387	682	179	375	245	587	284	419	133	351	286	653	0.719397	1	0.326532	0.327785	0.00383753	atp4_382
mitochondrion	362600	1139	15	582	12	905	4	757	14	530	2	1009	8	0.836695	1	0.987466	0.990072	0.00263868	atp4_395
mitochondrion	362621	1010	12	509	7	889	7	727	24	497	7	929	12	0.0258147	1	0.98896	0.980467	-0.00858767	atp4_416
mitochondrion	271052	4862	13	2562	11	3798	8	3612	10	3024	13	3822	9	0.735052	1	0.996985	0.99687	-0.000115992	atp9_167
mitochondrion	270995	7132	90	3610	69	5558	48	5187	56	4475	53	6010	49	0.654103	1	0.98674	0.989842	0.00314378	atp9_224
mitochondrion	332097	5210	65	2648	46	4135	34	3761	31	3287	23	4569	32	0.20042	1	0.987482	0.99264	0.00522336	atp9_224_2nd
mitochondrion	271166	10391	51	6108	31	9305	28	9053	36	5889	19	9656	24	0.612854	1	0.995689	0.996781	0.00109732	atp9_53
mitochondrion	31167	10398	51	6109	31	9306	28	9054	36	5889	19	9654	24	0.613421	1	0.99569	0.996781	0.00109581	atp9_53_2nd
mitochondrion	271136	17702	121	9427	88	15884	44	13935	65	10957	50	16544	46	0.456383	1	0.993733	0.996014	0.00229498	atp9_83
mitochondrion	31197	5530	63	2921	33	4650	23	4725	34	3213	24	5066	24	0.501368	1	0.990881	0.993575	0.0027193	atp9_83_2nd
mitochondrion	18307	39	12	15	6	25	4	22	8	28	5	33	2	0.384559	1	0.780354	0.841558	0.0784323	ccmB_128
mitochondrion	18298	45	11	16	5	27	1	23	7	30	4	33	3	0.796505	1	0.843254	0.855229	0.0142007	ccmB_137
mitochondrion	18297	4	52	0	21	1	29	1	33	2	32	4	33	0.628398	1	0.0349206	0.0654478	0.874187	ccmB_138
mitochondrion	18287	45	16	20	7	24	1	31	10	30	4	38	3	0.388065	1	0.812815	0.855093	0.0520143	ccmB_148
mitochondrion	18286	46	15	19	8	25	0	33	8	30	4	37	4	0.371721	1	0.819267	0.863223	0.0536528	ccmB_149
mitochondrion	18281	85	15	35	10	49	1	53	10	48	4	71	5	0.496924	1	0.869259	0.899519	0.0348111	ccmB_154
mitochondrion	18276	82	18	34	13	48	1	50	11	47	2	70	4	0.205	1	0.840999	0.908267	0.0799865	ccmB_159
mitochondrion	18275	84	16	33	14	48	1	53	8	46	3	68	5	0.153757	1	0.840573	0.913045	0.0862171	ccmB_160
[truncated: 1,212 more rows]

## Sheet: otp90_editing
genome	position	Edited_Total_col_rep1	Unedited_Total_col_rep1	Edited_Total_col_rep2	Unedited_Total_col_rep2	Edited_Total_col_rep3	Unedited_Total_col_rep3	Edited_Total_otp90_rep1	Unedited_Total_otp90_rep1	Edited_Total_otp90_rep2	Unedited_Total_otp90_rep2	Edited_Total_otp90_rep3	Unedited_Total_otp90_rep3	PValue	Bonferroni	WT	otp90	DEE	site_name	PPR	subfamily
[truncated: 1,707 more rows]
