# Supplementary material for: The Analysis of the Editing Defects in the dyw2 Mutant Provides New Clues for the Prediction of RNA Targets of Arabidopsis E+-Class PPR Proteins
Source: Plants (Basel). 2020 Feb 21;9(2):280. doi: 10.3390/plants9020280 (PMC7076377; doi:10.3390/plants9020280)
Supplement: Supplementary file 1 [file plants-09-00280-s001.zip › SupplMaterial/dataS2.xlsx]

## Sheet: mef37-1
id	WT	mef37-1	log2FoldChange	PValue	FDR
AT1G01010	56.6906	42.7175	-0.408282	0.248473	0.999763
AT1G01020	106.414	104.954	-0.019927	0.900845	0.999763
AT1G01030	21.922	23.7122	0.113249	0.731697	0.999763
AT1G01040	787.237	776.561	-0.0196987	0.994503	0.999763
AT1G01046	4.22728	6.86006	0.698492	0.335009	0.999763
AT1G01050	470.179	473.572	0.0103713	0.915233	0.999763
AT1G01060	33.0455	33.535	0.021213	0.806281	0.999763
AT1G01070	42.2367	40.3822	-0.064778	0.903209	0.999763
AT1G01080	428.809	547.722	0.353109	0.049631	0.999763
AT1G01090	1283	1483.12	0.20912	0.267845	0.999763
AT1G01100	752.908	669.328	-0.169761	0.492111	0.999763
AT1G01110	13.2635	20.5135	0.629116	0.125249	0.999763
AT1G01120	235.82	238.244	0.0147497	0.643001	0.999763
AT1G01130	3.92984	2.10989	-0.897305	0.277192	0.999763
AT1G01140	1644.72	1531.52	-0.102877	0.762679	0.999763
AT1G01160	147.903	114.777	-0.365821	0.0913331	0.999763
AT1G01170	371.642	420.668	0.178768	0.321091	0.999763
AT1G01180	127.053	137.284	0.111735	0.68089	0.999763
AT1G01190	6.66992	6.35769	-0.0691673	0.786696	0.999763
AT1G01200	5.96923	5.71514	-0.0627562	0.934737	0.999763
AT1G01210	68.0968	58.5789	-0.217205	0.397579	0.999763
AT1G01220	322.025	367.302	0.189797	0.325987	0.999763
AT1G01225	19.124	13.5273	-0.49951	0.247871	0.999763
AT1G01230	302.36	307.754	0.0255101	0.806021	0.999763
AT1G01240	343.595	347.616	0.016788	0.83232	0.999763
AT1G01250	49.1595	37.4369	-0.393009	0.758054	0.999763
AT1G01260	195.14	190.151	-0.0373595	0.778897	0.999763
AT1G01290	112.01	102.214	-0.132034	0.575126	0.999763
AT1G01300	651.019	635.84	-0.0340354	0.791969	0.999763
AT1G01320	5975.94	5712.11	-0.0651417	0.987666	0.999763
AT1G01340	82.5612	76.3153	-0.113491	0.572342	0.999763
AT1G01350	148.806	137.891	-0.109908	0.622319	0.999763
AT1G01360	160.657	139.273	-0.206065	0.747737	0.999763
AT1G01370	9.6048	16.74	0.801475	0.0801084	0.999763
AT1G01380	2.59586	4.70925	0.859288	0.332053	0.999763
AT1G01390	76.8592	66.8036	-0.202292	0.467683	0.999763
AT1G01420	126.585	119.462	-0.0835534	0.907351	0.999763
AT1G01430	485.733	555.549	0.193749	0.256925	0.999763
AT1G01440	246.561	236.613	-0.0594195	0.758462	0.999763
AT1G01448	58.5012	56.2285	-0.0571669	0.786451	0.999763
AT1G01470	2030.16	1586.72	-0.355544	0.0893556	0.999763
AT1G01480	22.6541	27.0512	0.255924	0.4733	0.999763
AT1G01490	404.937	358.723	-0.174825	0.541041	0.999763
AT1G01500	243.657	251.342	0.0448017	0.786548	0.999763
AT1G01510	294.365	325.292	0.144127	0.455867	0.999763
AT1G01520	2.94496	2.29211	-0.361573	0.721706	0.999763
AT1G01540	472.23	523.881	0.14975	0.40346	0.999763
AT1G01550	1466.13	1338.85	-0.131012	0.653749	0.999763
AT1G01560	156.741	148.808	-0.0749339	0.303329	0.999763
AT1G01570	24.7352	13.442	-0.879812	0.0772263	0.999763
AT1G01580	31.1946	24.537	-0.346336	0.404779	0.999763
AT1G01600	8.00862	3.42415	-1.22581	0.0965599	0.999763
AT1G01610	414.352	418.926	0.0158376	0.909651	0.999763
AT1G01620	959.718	980.424	0.0307945	0.616932	0.999763
AT1G01630	326.145	322.038	-0.0182823	0.971792	0.999763
AT1G01640	31.153	23.3489	-0.416016	0.237832	0.999763
AT1G01650	402.826	390.323	-0.0454896	0.964615	0.999763
AT1G01660	13.0076	16.601	0.351914	0.432407	0.999763
AT1G01670	29.9257	30.1961	0.0129771	0.959026	0.999763
AT1G01680	15.5254	16.0123	0.04455	0.340105	0.999763
AT1G01690	25.8049	19.1723	-0.428622	0.24109	0.999763
AT1G01695	1.2913	0.335292	-1.94533	0.26425	0.999763
AT1G01700	10.4158	11.123	0.09478	0.677772	0.999763
AT1G01710	402.987	400.411	-0.00925078	0.970747	0.999763
AT1G01715	14.5436	13.0518	-0.15613	0.691704	0.999763
AT1G01720	200.444	115.907	-0.79023	0.000186684	0.084826
AT1G01725	37.0501	47.2002	0.349314	0.330713	0.999763
AT1G01730	192.842	129.309	-0.576593	0.0226505	0.892493
AT1G01740	86.0454	68.6131	-0.326614	0.312122	0.999763
AT1G01760	28.3473	36.7068	0.372837	0.217772	0.999763
AT1G01770	170.23	180.803	0.086926	0.632904	0.999763
AT1G01780	37.4972	34.3189	-0.127779	0.691876	0.999763
AT1G01790	2152.85	2717.06	0.335796	0.144904	0.999763
AT1G01800	479.534	531.94	0.14963	0.402826	0.999763
AT1G01810	1.63142	3.07484	0.91438	0.795058	0.999763
AT1G01820	573.661	489.419	-0.229129	0.331956	0.999763
AT1G01830	288.428	231.814	-0.315239	0.426876	0.999763
AT1G01840	4.69119	3.3821	-0.472034	0.427166	0.999763
AT1G01860	119.604	116.663	-0.0359277	0.83273	0.999763
AT1G01880	16.2278	11.5974	-0.484668	0.249195	0.999763
AT1G01900	50.0066	54.0519	0.112225	0.503957	0.999763
AT1G01910	381.555	363.454	-0.0701186	0.707745	0.999763
AT1G01920	97.3079	79.5797	-0.290158	0.214327	0.999763
AT1G01930	128.191	130.399	0.0246402	0.916331	0.999763
AT1G01940	57.8776	51.4362	-0.17022	0.570344	0.999763
AT1G01950	261.507	263.959	0.0134661	0.885246	0.999763
AT1G01960	1753.08	1859.03	0.0846566	0.694687	0.999763
AT1G01970	252.146	283.812	0.170675	0.317581	0.999763
AT1G01990	89.5122	80.3332	-0.156089	0.486291	0.999763
AT1G02000	70.8012	69.9228	-0.0180109	0.926733	0.999763
AT1G02010	129.855	125.606	-0.0480027	0.868184	0.999763
AT1G02020	96.7008	95.8021	-0.0134703	0.986575	0.999763
AT1G02030	1.33398	1.48135	0.151173	0.863048	0.999763
AT1G02050	23.256	24.9435	0.101061	0.765296	0.999763
AT1G02060	47.8705	37.7828	-0.341408	0.309062	0.999763
AT1G02070	1.45777	0.391364	-1.89718	0.217786	0.999763
AT1G02080	2584.06	2631.39	0.0261871	0.936618	0.999763
AT1G02090	167.423	148.929	-0.168873	0.39418	0.999763
AT1G02100	257.952	246.841	-0.0635198	0.754344	0.999763
AT1G02110	98.5805	105.258	0.0945584	0.604075	0.999763
AT1G02120	625.413	602.663	-0.0534574	0.796842	0.999763
AT1G02130	278.914	306.361	0.135412	0.535428	0.999763
AT1G02140	621.265	559.541	-0.150966	0.400982	0.999763
AT1G02145	216.361	198.128	-0.127006	0.50213	0.999763
AT1G02150	752.075	761.502	0.0179712	0.640372	0.999763
AT1G02160	115.181	117.838	0.0329034	0.854573	0.999763
AT1G02170	175.881	177.131	0.0102118	0.973138	0.999763
AT1G02180	17.0886	14.7002	-0.217193	0.900083	0.999763
AT1G02220	23.8662	14.0016	-0.769376	0.108891	0.999763
AT1G02230	3.00091	1.90075	-0.658833	0.4191	0.999763
AT1G02260	188.813	171.064	-0.142426	0.492711	0.999763
AT1G02270	396.569	318.985	-0.314083	0.383103	0.999763
AT1G02280	257.119	263.423	0.0349472	0.616404	0.999763
AT1G02290	103.217	99.5767	-0.0517957	0.864002	0.999763
AT1G02300	318.611	306.085	-0.0578665	0.832217	0.999763
AT1G02305	1288.33	1181.83	-0.124473	0.633973	0.999763
AT1G02330	134.763	132.438	-0.0251128	0.887382	0.999763
AT1G02335	22.2181	12.2551	-0.85836	0.0703004	0.999763
AT1G02340	7.98346	6.97333	-0.195167	0.636555	0.999763
AT1G02350	12.1903	9.51663	-0.35721	0.395352	0.999763
AT1G02360	13.7923	17.3254	0.329024	0.649156	0.999763
AT1G02370	59.1406	44.6474	-0.405573	0.123556	0.999763
AT1G02380	12.0077	9.86481	-0.283592	0.473689	0.999763
AT1G02390	14.311	6.42779	-1.15473	0.0186096	0.831437
AT1G02400	22.4033	15.3288	-0.54747	0.918005	0.999763
AT1G02405	2.92272	1.76057	-0.731267	0.435918	0.999763
AT1G02410	186.751	190.777	0.0307716	0.849194	0.999763
AT1G02420	50.07	41.9616	-0.254876	0.36525	0.999763
AT1G02440	0.268012	0.740676	1.46655	0.435521	0.999763
AT1G02450	21.9161	13.275	-0.72328	0.791054	0.999763
AT1G02460	47.261	37.0573	-0.350892	0.235232	0.999763
AT1G02470	80.8643	31.8726	-1.34319	0.000115283	0.0600484
AT1G02475	428.135	415.156	-0.0444125	0.850731	0.999763
AT1G02500	2663.12	2665.68	0.00138246	0.921024	0.999763
AT1G02520	2.50039	2.90663	0.217196	0.765487	0.999763
AT1G02530	2.72682	0.740676	-1.88031	0.116377	0.999763
AT1G02560	2408.61	2229.53	-0.111461	0.686889	0.999763
AT1G02610	76.1627	75.6032	-0.0106375	0.739871	0.999763
AT1G02620	2.67404	3.52115	0.397022	0.532199	0.999763
AT1G02640	37.4729	45.9162	0.293156	0.318598	0.999763
AT1G02650	6.78045	5.39386	-0.330061	0.609415	0.999763
AT1G02660	137.257	150.685	0.134659	0.479342	0.999763
AT1G02670	8.97938	6.83316	-0.394064	0.714228	0.999763
AT1G02680	79.221	75.7243	-0.0651252	0.779107	0.999763
AT1G02690	32.8293	25.2648	-0.377857	0.313765	0.999763
AT1G02700	1.60807	1.42528	-0.174085	0.889382	0.999763
AT1G02705	2.42938	1.39724	-0.798009	0.39853	0.999763
AT1G02720	48.6969	51.7166	0.0867961	0.669574	0.999763
AT1G02730	129.668	157.686	0.282236	0.285988	0.999763
AT1G02740	114.459	79.5342	-0.525178	0.0976906	0.999763
AT1G02750	128.337	118.058	-0.120448	0.534274	0.999763
AT1G02770	1.85675	0.349313	-2.41019	0.132698	0.999763
AT1G02780	2163.56	1865.64	-0.213738	0.394752	0.999763
AT1G02800	0.565451	0.391364	-0.530892	0.718641	0.999763
AT1G02816	66.4946	61.9038	-0.103209	0.67708	0.999763
AT1G02820	11.5487	11.22	-0.0416578	0.921675	0.999763
AT1G02840	429.784	449.521	0.0647751	0.705616	0.999763
AT1G02850	333.888	185.717	-0.846254	8.72335e-05	0.0521246
AT1G02860	79.8965	50.7926	-0.653515	0.0102088	0.652752
AT1G02870	72.1644	67.8713	-0.0884852	0.725032	0.999763
AT1G02880	233.802	196.135	-0.25344	0.259233	0.999763
AT1G02890	1284.46	1226.26	-0.0668924	0.755456	0.999763
AT1G02900	4.71052	4.27584	-0.139678	0.963448	0.999763
AT1G02910	326.776	350.726	0.102044	0.594779	0.999763
AT1G02920	1692.46	1619.22	-0.0638297	0.880829	0.999763
AT1G02930	2569.13	2120	-0.277219	0.294198	0.999763
AT1G02940	1.23244	1.36921	0.151822	0.925606	0.999763
AT1G02950	30.3469	32.4461	0.096497	0.740385	0.999763
AT1G02960	187.046	196.357	0.0700867	0.715028	0.999763
AT1G02970	18.4085	20.1361	0.129418	0.743098	0.999763
AT1G02990	282.168	303.058	0.103038	0.569358	0.999763
AT1G03000	312.279	318.924	0.0303767	0.910645	0.999763
AT1G03010	2.3867	5.26883	1.14247	0.169046	0.999763
AT1G03030	147.098	165.377	0.168983	0.395701	0.999763
AT1G03040	337.545	291.306	-0.212543	0.286831	0.999763
AT1G03055	12.3732	19.8137	0.679283	0.106806	0.999763
AT1G03060	1509.3	1645.94	0.125033	0.581157	0.999763
AT1G03070	2.71964	2.43116	-0.161771	0.918661	0.999763
AT1G03080	1081.56	1248.7	0.207317	0.440677	0.999763
AT1G03090	322.022	353.91	0.136222	0.425776	0.999763
AT1G03100	38.3814	34.9334	-0.1358	0.704553	0.999763
AT1G03106	1.602	1.13204	-0.500946	0.717182	0.999763
AT1G03110	56.0231	52.9888	-0.0803345	0.699611	0.999763
AT1G03120	2.43546	0.684605	-1.83085	0.108115	0.999763
AT1G03130	6640.43	8710.05	0.391403	0.136224	0.999763
AT1G03140	265.281	254.331	-0.0608148	0.824457	0.999763
AT1G03150	98.2915	96.6645	-0.0240805	0.853492	0.999763
AT1G03160	925.679	992.338	0.100319	0.588476	0.999763
AT1G03165	17.0178	14.6301	-0.218104	0.879195	0.999763
AT1G03170	13.3955	18.3324	0.452643	0.215923	0.999763
AT1G03180	10.2686	8.21639	-0.321666	0.545392	0.999763
AT1G03190	93.6541	91.108	-0.0397647	0.845509	0.999763
AT1G03200	25.5652	14.7552	-0.792963	0.133322	0.999763
AT1G03210	131.55	128.642	-0.0322488	0.862773	0.999763
AT1G03220	112.031	144.947	0.371628	0.12436	0.999763
AT1G03230	126.366	145.966	0.208027	0.250333	0.999763
AT1G03240	2.32784	0.726656	-1.67965	0.134261	0.999763
AT1G03250	231.127	229.136	-0.0124794	0.953405	0.999763
AT1G03260	88.2209	74.7582	-0.238889	0.307797	0.999763
AT1G03270	19.237	30.2662	0.653826	0.0610747	0.999763
AT1G03280	191.174	167.164	-0.193623	0.379148	0.999763
AT1G03290	497.605	466.057	-0.0944926	0.638058	0.999763
AT1G03300	45.3049	33.4391	-0.438131	0.148015	0.999763
AT1G03310	981.773	1049.09	0.0956772	0.50993	0.999763
AT1G03320	1.47103	1.7045	0.212526	0.869241	0.999763
AT1G03330	136.759	130.274	-0.0700827	0.765293	0.999763
AT1G03340	50.0587	36.6659	-0.44918	0.252361	0.999763
AT1G03350	433.269	432.169	-0.00366745	0.994082	0.999763
AT1G03360	47.3382	28.0604	-0.75447	0.0149129	0.754483
AT1G03365	217.611	228.365	0.0695879	0.712544	0.999763
AT1G03370	410.512	447.15	0.123334	0.518108	0.999763
AT1G03380	814.979	769.186	-0.0834306	0.739268	0.999763
AT1G03400	244.367	232.834	-0.0697479	0.688265	0.999763
AT1G03410	58.5834	71.6705	0.290886	0.283054	0.999763
AT1G03430	237.77	192.691	-0.303277	0.304811	0.999763
AT1G03440	127.418	125.411	-0.0229074	0.95529	0.999763
AT1G03457	7.24436	3.5632	-1.02368	0.097752	0.999763
AT1G03470	9.86562	7.29348	-0.435804	0.40223	0.999763
AT1G03475	1253.79	1354.48	0.111443	0.464959	0.999763
AT1G03502	18.9191	18.4025	-0.0399409	0.942081	0.999763
AT1G03506	13.507	8.42551	-0.680873	0.183479	0.999763
AT1G03510	8.89913	8.39749	-0.0837059	0.905001	0.999763
AT1G03520	125.682	131.055	0.0603836	0.815832	0.999763
AT1G03530	62.9449	63.8303	0.020153	0.98913	0.999763
AT1G03540	18.2653	14.518	-0.331266	0.389391	0.999763
AT1G03545	14.2106	8.25845	-0.783026	0.0866063	0.999763
AT1G03550	50.5947	39.7665	-0.347431	0.394504	0.999763
AT1G03560	50.0072	48.3064	-0.0499189	0.840813	0.999763
AT1G03590	107.065	115.491	0.109297	0.615897	0.999763
AT1G03600	1679.76	2283.58	0.443039	0.0353173	0.989872
AT1G03610	235.79	254.797	0.111847	0.47691	0.999763
AT1G03620	7.64941	8.18836	0.0982262	0.940828	0.999763
AT1G03630	2134.15	2345.58	0.136288	0.382404	0.999763
AT1G03650	21.798	14.6161	-0.576634	0.178387	0.999763
AT1G03660	2.94813	1.38323	-1.09176	0.43399	0.999763
AT1G03680	2500.52	2833.69	0.180456	0.438411	0.999763
AT1G03687	64.6617	65.7171	0.0233581	0.890624	0.999763
AT1G03730	59.4138	57.9341	-0.0363853	0.875226	0.999763
AT1G03740	1020.3	916.234	-0.155209	0.739691	0.999763
AT1G03743	5.55408	4.21977	-0.396383	0.531943	0.999763
AT1G03746	7.24436	4.26182	-0.765387	0.21924	0.999763
AT1G03750	131.297	122.896	-0.0953869	0.720202	0.999763
AT1G03760	68.6113	49.8147	-0.461874	0.0916251	0.999763
AT1G03770	23.3178	30.3351	0.379558	0.313446	0.999763
AT1G03780	27.9308	29.9331	0.0998869	0.86911	0.999763
AT1G03820	298.21	91.6458	-1.70219	0.952975	0.999763
AT1G03830	79.8027	83.8543	0.0714472	0.732728	0.999763
AT1G03840	6.00473	3.73141	-0.686377	0.302468	0.999763
AT1G03850	66.7331	52.4225	-0.348216	0.599806	0.999763
AT1G03860	342.382	300.641	-0.187565	0.31701	0.999763
AT1G03870	109.551	138.411	0.337362	0.0858285	0.999763
AT1G03900	522.607	514.747	-0.0218646	0.883337	0.999763
AT1G03905	19.9779	18.5438	-0.107466	0.754342	0.999763
AT1G03910	338.012	300.939	-0.1676	0.362076	0.999763
AT1G03920	7.51845	7.16959	-0.0685447	0.650017	0.999763
AT1G03930	497.085	516.477	0.0552116	0.749872	0.999763
AT1G03935	24.344	23.9505	-0.0235076	0.940162	0.999763
AT1G03940	7.79544	1.48135	-2.39572	0.00539031	0.517666
AT1G03950	153.793	150.746	-0.0288762	0.959405	0.999763
AT1G03960	111.535	103.728	-0.104702	0.593144	0.999763
AT1G03970	298.807	284.934	-0.0685825	0.840864	0.999763
AT1G03990	1.52988	1.48135	-0.0465058	0.956444	0.999763
AT1G04000	59.1995	64.1819	0.116583	0.645913	0.999763
AT1G04010	143.482	144.214	0.00734114	0.89421	0.999763
AT1G04020	58.2206	73.9475	0.34497	0.162309	0.999763
AT1G04027	4.65458	6.90325	0.568625	0.332436	0.999763
AT1G04030	22.6692	27.7941	0.294045	0.383798	0.999763
AT1G04040	675.754	888.594	0.395026	0.0207343	0.873044
AT1G04047	0.297439	1.06195	1.83605	0.324771	0.999763
AT1G04050	18.782	17.6349	-0.0909193	0.877023	0.999763
AT1G04053	6.19164	8.30049	0.422874	0.459878	0.999763
AT1G04070	49.0843	35.4638	-0.468916	0.124342	0.999763
AT1G04077	0.666992	1.06195	0.670972	0.686602	0.999763
AT1G04080	797.231	682.859	-0.223411	0.289464	0.999763
AT1G04090	5.64955	5.52002	-0.0334616	0.946056	0.999763
AT1G04100	48.422	57.9493	0.259127	0.287265	0.999763
AT1G04110	43.5427	30.0335	-0.535858	0.130935	0.999763
AT1G04120	728.73	643.053	-0.180446	0.312329	0.999763
AT1G04123	0.86289	1.08999	0.337064	0.768796	0.999763
AT1G04130	82.0477	66.2884	-0.307706	0.233634	0.999763
AT1G04140	1099.33	1095.45	-0.00510571	0.974913	0.999763
AT1G04160	98.2256	114.222	0.21767	0.346852	0.999763
AT1G04170	634.526	590.359	-0.104086	0.649377	0.999763
AT1G04180	0	3.42415	Inf	0.00324716	0.441495
AT1G04183	161.522	179.539	0.152562	0.292648	0.999763
AT1G04187	4.69726	2.52928	-0.893093	0.258292	0.999763
AT1G04190	179.394	157.414	-0.188571	0.369916	0.999763
AT1G04193	5.73672	2.16596	-1.40522	0.109987	0.999763
AT1G04197	6.90423	7.37872	0.0958887	0.88734	0.999763
AT1G04200	340.695	334.457	-0.0266607	0.876565	0.999763
AT1G04210	578.036	568.998	-0.0227352	0.90976	0.999763
AT1G04213	2.68414	2.97672	0.149264	0.804388	0.999763
AT1G04217	22.864	23.7683	0.055962	0.911201	0.999763
AT1G04220	11.8947	1.56546	-2.92566	0.000112484	0.0600484
AT1G04223	22.4976	17.9702	-0.324166	0.37128	0.999763
AT1G04227	13.7923	9.19423	-0.585061	0.223213	0.999763
AT1G04230	99.3857	84.5518	-0.233203	0.322414	0.999763
AT1G04240	182.311	180.956	-0.0107684	0.880474	0.999763
AT1G04250	77.6309	112.408	0.534042	0.0416978	0.999763
AT1G04260	76.1877	65.619	-0.215445	0.388285	0.999763
AT1G04263	261.918	181.744	-0.527209	0.144939	0.999763
AT1G04267	5.94297	8.53766	0.522657	0.315863	0.999763
AT1G04270	1242.16	1150.29	-0.110852	0.653535	0.999763
AT1G04273	48.3198	35.5759	-0.441713	0.139295	0.999763
AT1G04277	14.4847	9.57159	-0.5977	0.178188	0.999763
AT1G04280	165.738	190.255	0.19903	0.306621	0.999763
AT1G04290	126.915	132.609	0.0633215	0.755586	0.999763
AT1G04295	8.43121	7.00024	-0.268336	0.590562	0.999763
AT1G04300	740.162	685.027	-0.111679	0.546424	0.999763
AT1G04310	60.9634	57.8932	-0.07455	0.815974	0.999763
AT1G04313	4.36432	5.12865	0.232823	0.783514	0.999763
AT1G04330	1.98772	2.50125	0.331537	0.586589	0.999763
AT1G04340	116.671	100.063	-0.22154	0.422113	0.999763
AT1G04343	1.50046	0.349313	-2.10281	0.161193	0.999763
AT1G04350	333.364	334.826	0.00631584	0.979164	0.999763
AT1G04357	1.66085	2.20801	0.410824	0.637627	0.999763
AT1G04360	11.5498	13.7213	0.248543	0.603618	0.999763
AT1G04363	9.69599	8.8309	-0.134827	0.847005	0.999763
AT1G04367	2.79175	4.23379	0.600779	0.443056	0.999763
AT1G04380	0.696419	1.06195	0.608686	0.677815	0.999763
AT1G04390	137.364	127.869	-0.103339	0.6349	0.999763
AT1G04393	18.6488	15.9713	-0.223604	0.631678	0.999763
AT1G04400	2145.99	2258.02	0.073413	0.742468	0.999763
AT1G04410	6564.55	6330.59	-0.0523571	0.854889	0.999763
AT1G04420	982.66	1194.08	0.281138	0.114465	0.999763
AT1G04423	5.37033	4.59712	-0.224282	0.857973	0.999763
AT1G04425	4.08305	5.03053	0.301063	0.605042	0.999763
AT1G04427	0.268012	0.740676	1.46655	0.435521	0.999763
AT1G04430	878.92	982.204	0.16029	0.416022	0.999763
AT1G04433	5.45254	3.24193	-0.750077	0.261752	0.999763
AT1G04440	985.171	974.858	-0.0151823	0.973959	0.999763
AT1G04463	15.4765	17.6921	0.193026	0.729886	0.999763
AT1G04480	316.015	281.137	-0.16872	0.449106	0.999763
AT1G04490	6.91348	5.65908	-0.288843	0.556654	0.999763
AT1G04500	6.14494	5.61702	-0.129594	0.926863	0.999763
AT1G04503	0.565451	0.349313	-0.694884	0.71691	0.999763
AT1G04507	0.696419	3.18586	2.19365	0.0357454	0.992689
AT1G04510	366.296	344.769	-0.0873774	0.659112	0.999763
AT1G04513	1.33398	1.56546	0.230841	0.753268	0.999763
AT1G04520	42.5237	54.8452	0.3671	0.13499	0.999763
AT1G04530	372.831	407.264	0.127444	0.492469	0.999763
AT1G04540	0.39898	1.78861	2.16445	0.152973	0.999763
AT1G04550	144.753	120.198	-0.268187	0.273596	0.999763
AT1G04555	59.4637	44.2678	-0.425752	0.129813	0.999763
AT1G04557	3.09638	4.01063	0.37325	0.557375	0.999763
AT1G04563	1.10148	0.726656	-0.600092	0.686886	0.999763
AT1G04570	36.2627	15.428	-1.23293	0.0275824	0.912298
AT1G04580	13.9661	8.03419	-0.7977	0.195856	0.999763
AT1G04590	111.475	106.953	-0.0597444	0.873382	0.999763
AT1G04600	91.0909	72.8227	-0.322919	0.31331	0.999763
AT1G04620	607.245	646.022	0.0893032	0.613035	0.999763
AT1G04630	127.285	153.257	0.267896	0.181695	0.999763
AT1G04635	16.048	12.213	-0.393978	0.363151	0.999763
AT1G04640	218.797	226.967	0.0528892	0.782146	0.999763
AT1G04643	3.52368	4.56908	0.374821	0.66135	0.999763
AT1G04647	5.96632	11.1791	0.905889	0.107465	0.999763
AT1G04650	28.7341	32.4192	0.174085	0.565376	0.999763
AT1G04680	747.359	544.134	-0.457841	0.431903	0.999763
AT1G04690	989.848	858.481	-0.20542	0.341295	0.999763
AT1G04700	10.4778	10.3964	-0.0112548	0.971552	0.999763
AT1G04707	0.804036	1.76057	1.13071	0.326173	0.999763
AT1G04710	159.635	153.19	-0.0594586	0.825491	0.999763
AT1G04730	48.51	52.275	0.107839	0.663213	0.999763
AT1G04750	770.748	791.848	0.0389649	0.801912	0.999763
AT1G04760	10.0372	10.5926	0.0776973	0.857138	0.999763
AT1G04770	134.471	111.635	-0.268516	0.147849	0.999763
AT1G04778	1.98772	1.0199	-0.962688	0.512059	0.999763
AT1G04780	507.494	452.594	-0.165173	0.344677	0.999763
AT1G04790	239.205	252.051	0.0754701	0.689467	0.999763
AT1G04800	51.4307	63.3207	0.300048	0.228185	0.999763
AT1G04810	568.811	537.794	-0.0808952	0.680436	0.999763
AT1G04820	1252.15	1528.94	0.288124	0.202962	0.999763
AT1G04830	139.484	124.713	-0.161484	0.447867	0.999763
AT1G04840	21.1117	17.0204	-0.310777	0.545304	0.999763
AT1G04850	462.394	498.871	0.109544	0.580158	0.999763
AT1G04857	1.66085	1.78861	0.106919	0.990268	0.999763
AT1G04860	379.009	382.665	0.0138512	0.925631	0.999763
AT1G04870	129.78	124.911	-0.0551714	0.79751	0.999763
AT1G04880	0.594878	2.75244	2.21004	0.158889	0.999763
AT1G04897	262.631	188.084	-0.481664	0.431202	0.999763
AT1G04900	44.3929	36.9883	-0.263258	0.434826	0.999763
AT1G04907	110.596	81.1384	-0.446849	0.140387	0.999763
AT1G04910	299.948	271.459	-0.143976	0.449374	0.999763
AT1G04917	3.25566	3.96858	0.285672	0.661862	0.999763
AT1G04920	31.1417	31.0803	-0.00284624	0.872044	0.999763
AT1G04930	27.4314	25.7812	-0.0895072	0.806945	0.999763
AT1G04933	2.7329	2.9627	0.116479	0.913448	0.999763
AT1G04940	49.3779	45.0926	-0.130976	0.651934	0.999763
AT1G04945	45.3483	40.9008	-0.148918	0.619431	0.999763
AT1G04950	210.199	219.117	0.0599418	0.724011	0.999763
AT1G04953	1.89336	1.13204	-0.742024	0.812815	0.999763
AT1G04960	198.097	187.83	-0.0767805	0.758922	0.999763
AT1G04970	432.77	386.403	-0.163495	0.448098	0.999763
AT1G04977	0.536024	1.11802	1.06058	0.549623	0.999763
AT1G04980	123.626	110.25	-0.165202	0.990325	0.999763
AT1G04985	234.862	237.261	0.0146644	0.978727	0.999763
AT1G04990	756.594	715.988	-0.0795849	0.676204	0.999763
AT1G05000	68.3908	49.1677	-0.47609	0.374931	0.999763
AT1G05010	4465.28	4289.85	-0.0578236	0.902342	0.999763
AT1G05020	14.2533	18.3604	0.365303	0.421771	0.999763
AT1G05023	1.39891	0.726656	-0.944963	0.474587	0.999763
AT1G05030	182.42	203.207	0.155687	0.527124	0.999763
AT1G05035	1.0954	0.740676	-0.564542	0.812151	0.999763
AT1G05040	0.86289	1.42528	0.723997	0.529822	0.999763
AT1G05043	0	1.07597	Inf	0.0407721	0.999763
AT1G05047	1.23244	1.42528	0.209725	0.837122	0.999763
AT1G05055	76.5943	69.2254	-0.145936	0.624902	0.999763
AT1G05057	426.94	337.239	-0.34026	0.365031	0.999763
AT1G05060	144.505	123.596	-0.225486	0.348434	0.999763
AT1G05065	13.4877	18.2634	0.437316	0.32373	0.999763
AT1G05070	141.381	143.744	0.0239159	0.936279	0.999763
AT1G05087	190.49	194.384	0.0291925	0.881554	0.999763
AT1G05090	271.517	275.614	0.0216065	0.91164	0.999763
AT1G05100	6.51133	2.41715	-1.42965	0.102468	0.999763
AT1G05107	0.833463	0.684605	-0.283847	0.834479	0.999763
AT1G05120	260.438	238.834	-0.124931	0.549503	0.999763
AT1G05140	503.521	529.423	0.0723672	0.650021	0.999763
AT1G05150	355.903	383.595	0.1081	0.600252	0.999763
AT1G05153	0.86289	0.335292	-1.36376	0.435148	0.999763
AT1G05160	118.215	120.953	0.0330284	0.848898	0.999763
AT1G05163	1.39284	1.11802	-0.317082	0.794781	0.999763
AT1G05170	176.874	177.303	0.00350059	0.861552	0.999763
AT1G05180	280.693	256.054	-0.132545	0.505348	0.999763
AT1G05183	1.0954	0.335292	-1.70797	0.318867	0.999763
AT1G05190	2551.22	3169.59	0.313109	0.144497	0.999763
AT1G05200	789.665	786.356	-0.0060584	0.944441	0.999763
AT1G05205	73.6783	68.862	-0.0975323	0.693651	0.999763
AT1G05207	1.50046	2.43117	0.696249	0.592467	0.999763
AT1G05210	15.0818	18.0123	0.256171	0.50682	0.999763
AT1G05220	0.804036	1.06195	0.401382	0.72782	0.999763
AT1G05230	250.171	254.83	0.026623	0.907168	0.999763
AT1G05270	283.548	289.139	0.0281709	0.872839	0.999763
AT1G05273	2108.74	1560.88	-0.434015	0.300242	0.999763
AT1G05300	145.506	120.244	-0.275114	0.470424	0.999763
AT1G05310	75.2542	104.54	0.474209	0.248409	0.999763
AT1G05320	239.093	319.874	0.419931	0.0307887	0.9508
AT1G05340	31.4964	26.1704	-0.267253	0.636222	0.999763
AT1G05350	170.746	179.741	0.0740621	0.6625	0.999763
AT1G05360	106.047	124.515	0.231612	0.304806	0.999763
AT1G05370	10.1965	12.338	0.275037	0.538822	0.999763
AT1G05380	442.56	457.583	0.0481615	0.824233	0.999763
AT1G05385	161.538	209.916	0.377939	0.0429248	0.999763
AT1G05400	1.99379	1.0199	-0.967091	0.474893	0.999763
AT1G05410	99.0865	96.0511	-0.0448867	0.818083	0.999763
AT1G05420	0.804036	0.740676	-0.118417	0.973821	0.999763
AT1G05430	202.064	218.571	0.113292	0.551268	0.999763
AT1G05440	1.82732	2.50125	0.452919	0.592513	0.999763
AT1G05460	160.989	159.021	-0.0177421	0.988814	0.999763
AT1G05470	121.884	140.501	0.205073	0.342917	0.999763
AT1G05490	1.39891	2.43116	0.797336	0.497582	0.999763
AT1G05500	577.783	553.93	-0.0608242	0.723758	0.999763
AT1G05520	499.503	455.789	-0.132128	0.457756	0.999763
AT1G05540	24.0254	25.3909	0.079753	0.913699	0.999763
AT1G05550	2.52374	1.03392	-1.28744	0.253734	0.999763
AT1G05557	1.49438	1.5234	0.0277517	0.875706	0.999763
AT1G05560	310.931	283.431	-0.133596	0.890741	0.999763
AT1G05562	133.817	170.862	0.352575	0.0810172	0.999763
AT1G05570	1428.41	1248.46	-0.194261	0.480711	0.999763
AT1G05575	28.0811	40.2432	0.519144	0.114403	0.999763
AT1G05590	110.368	130.737	0.244339	0.239496	0.999763
AT1G05600	61.3795	62.9752	0.0370285	0.970028	0.999763
AT1G05610	1.69635	2.12391	0.324283	0.733487	0.999763
AT1G05620	118.275	114.429	-0.0476904	0.841191	0.999763
AT1G05630	183.947	221.199	0.266054	0.361069	0.999763
AT1G05640	31.3742	32.6844	0.0590244	0.712907	0.999763
AT1G05670	65.8644	72.0327	0.129153	0.576886	0.999763
AT1G05675	17.8695	21.3243	0.254994	0.481483	0.999763
AT1G05680	6.7003	4.87636	-0.458423	0.673367	0.999763
AT1G05690	64.8055	67.3481	0.0555217	0.971222	0.999763
AT1G05710	54.1374	40.6895	-0.411969	0.952587	0.999763
AT1G05720	224.8	214.7	-0.0663226	0.823035	0.999763
AT1G05730	5.59967	2.86458	-0.967018	0.388243	0.999763
AT1G05750	50.0143	48.963	-0.0306491	0.915843	0.999763
AT1G05760	20.6244	14.5881	-0.499562	0.257509	0.999763
AT1G05770	2.79783	1.08999	-1.35999	0.183906	0.999763
AT1G05777	0.964432	0.391364	-1.30117	0.39125	0.999763
AT1G05780	22.9999	27.3315	0.248937	0.466427	0.999763
AT1G05783	10.5742	5.40788	-0.967412	0.110696	0.999763
AT1G05785	62.3058	57.4155	-0.117926	0.747299	0.999763
AT1G05790	258.716	248.394	-0.0587409	0.757594	0.999763
AT1G05805	546.638	581.995	0.0904198	0.650554	0.999763
AT1G05810	82.2659	93.0194	0.177237	0.454515	0.999763
AT1G05820	19.1121	27.5406	0.527078	0.142067	0.999763
AT1G05830	407.216	430.839	0.0813549	0.626295	0.999763
AT1G05835	12.3579	15.7762	0.352319	0.356978	0.999763
AT1G05837	1.95829	2.13792	0.126612	0.88696	0.999763
AT1G05840	287.101	313.716	0.127901	0.489211	0.999763
AT1G05850	4059.15	4324.93	0.0914992	0.676649	0.999763
AT1G05853	348.094	252.444	-0.463514	0.175558	0.999763
AT1G05860	107.374	100.345	-0.0976644	0.68447	0.999763
AT1G05870	162.483	176.74	0.121346	0.597687	0.999763
AT1G05880	0.86289	0.740676	-0.220334	0.900875	0.999763
AT1G05890	581.613	526.217	-0.144401	0.473051	0.999763
AT1G05894	2.0304	1.80263	-0.171667	0.886661	0.999763
AT1G05900	151.688	158.485	0.0632379	0.790955	0.999763
AT1G05910	282.601	260.215	-0.119062	0.530418	0.999763
AT1G05940	336.452	328.474	-0.0346209	0.869735	0.999763
AT1G05950	34.0466	31.0209	-0.13427	0.85962	0.999763
AT1G05960	656.632	748.756	0.189412	0.336003	0.999763
AT1G05970	51.4164	55.85	0.119327	0.751003	0.999763
AT1G05977	3.46482	1.07597	-1.68714	0.0826059	0.999763
AT1G05993	5.25056	2.76645	-0.924436	0.185284	0.999763
AT1G05997	1.26187	1.08999	-0.211251	0.878384	0.999763
AT1G06000	142.389	121.502	-0.228857	0.253298	0.999763
AT1G06002	121.907	125.437	0.0411739	0.963858	0.999763
AT1G06010	76.2359	74.7841	-0.0277404	0.902699	0.999763
AT1G06020	1.20302	3.19987	1.41136	0.210417	0.999763
AT1G06033	169.794	139.446	-0.284077	0.390316	0.999763
AT1G06040	934.697	985.839	0.0768535	0.680575	0.999763
AT1G06050	75.5097	65.9274	-0.195784	0.426219	0.999763
AT1G06060	156.458	141.799	-0.141927	0.470167	0.999763
AT1G06070	179.367	180.845	0.0118373	0.945623	0.999763
AT1G06080	3.72068	7.46282	1.00415	0.210582	0.999763
AT1G06087	21.4296	17.8289	-0.265387	0.448034	0.999763
AT1G06090	0.565451	0.391364	-0.530892	0.718641	0.999763
AT1G06110	302.301	312.224	0.0465927	0.795721	0.999763
AT1G06130	348.93	346.332	-0.0107804	0.995143	0.999763
AT1G06140	14.502	7.89511	-0.877217	0.0594095	0.999763
AT1G06143	25.9525	27.8081	0.0996331	0.718765	0.999763
AT1G06148	3.5531	4.70925	0.406418	0.672495	0.999763
AT1G06150	293.288	316.257	0.10878	0.58309	0.999763
AT1G06160	166.511	68.1422	-1.289	0.00227498	0.379565
AT1G06170	1.36341	0.740676	-0.880306	0.534826	0.999763
AT1G06177	7.14282	5.98034	-0.256266	0.633502	0.999763
AT1G06180	26.3878	16.7821	-0.652943	0.0825642	0.999763
AT1G06190	445.334	427.181	-0.06004	0.989839	0.999763
AT1G06200	412.115	387.497	-0.0888615	0.636955	0.999763
AT1G06210	286.386	263.124	-0.122218	0.620102	0.999763
AT1G06220	647.813	626.027	-0.0493529	0.828558	0.999763
AT1G06230	584.029	551.116	-0.0836854	0.644212	0.999763
AT1G06233	16.8947	11.5704	-0.54613	0.181039	0.999763
AT1G06237	11.4117	10.0751	-0.179719	0.70082	0.999763
AT1G06240	81.0134	93.0497	0.199842	0.357189	0.999763
AT1G06250	1.66085	0.684605	-1.27858	0.329457	0.999763
AT1G06265	40.0941	55.0404	0.457099	0.0964618	0.999763
AT1G06267	2.19688	3.57722	0.703386	0.35291	0.999763
AT1G06270	20.6204	17.4959	-0.237059	0.500093	0.999763
AT1G06273	1.79789	6.19061	1.78377	0.0146075	0.740993
AT1G06277	3.23342	0.698625	-2.21047	0.0529838	0.999763
AT1G06283	51.4873	47.5203	-0.115673	0.614859	0.999763
AT1G06290	818.223	745.864	-0.133581	0.483451	0.999763
AT1G06360	47.7247	48.3121	0.0176486	0.433373	0.999763
AT1G06380	39.8513	35.1425	-0.181409	0.511503	0.999763
AT1G06390	561.792	590.012	0.070708	0.695217	0.999763
AT1G06400	238.662	228.606	-0.0621075	0.773758	0.999763
AT1G06410	905.458	946.484	0.06393	0.737707	0.999763
AT1G06420	0.297439	1.50938	2.34329	0.158408	0.999763
AT1G06423	13.3944	12.5343	-0.0957531	0.911016	0.999763
AT1G06430	1775.49	1865.17	0.0710923	0.73449	0.999763
AT1G06440	16.3071	15.3848	-0.083987	0.857174	0.999763
AT1G06443	0.297439	0.726656	1.28868	0.505355	0.999763
AT1G06450	13.7234	12.3532	-0.151751	0.722681	0.999763
AT1G06457	9.0301	5.78409	-0.642652	0.331938	0.999763
AT1G06460	3409.09	3692.35	0.115152	0.596093	0.999763
AT1G06463	107.324	91.177	-0.235225	0.324167	0.999763
AT1G06470	389.853	375.976	-0.0522908	0.870745	0.999763
AT1G06473	8.60059	8.06219	-0.0932626	0.923145	0.999763
AT1G06475	6.86762	6.56796	-0.0643659	0.967601	0.999763
AT1G06490	52.0069	39.2266	-0.406871	0.167902	0.999763
AT1G06500	30.3663	34.5011	0.184174	0.593061	0.999763
AT1G06510	205.096	219.017	0.0947379	0.545612	0.999763
AT1G06515	88.5296	86.8731	-0.0272497	0.930344	0.999763
AT1G06520	7.89724	6.6229	-0.253886	0.860436	0.999763
AT1G06530	191.45	177.631	-0.108086	0.645735	0.999763
AT1G06537	34.2911	21.5614	-0.669382	0.0546446	0.999763
AT1G06547	2.71964	3.57722	0.395423	0.540784	0.999763
AT1G06550	119.257	129.113	0.114563	0.559053	0.999763
AT1G06553	5.73064	5.46396	-0.0687511	0.845621	0.999763
AT1G06560	88.9722	79.9138	-0.15491	0.500564	0.999763
AT1G06570	259.029	188.366	-0.459574	0.0718489	0.999763
AT1G06573	1.50046	0.684605	-1.13206	0.361876	0.999763
AT1G06580	25.7888	28.2555	0.131791	0.790676	0.999763
AT1G06587	8.86971	6.38573	-0.474035	0.484257	0.999763
AT1G06590	123.702	106.66	-0.213846	0.322429	0.999763
AT1G06620	83.512	86.9238	0.0577667	0.3371	0.999763
AT1G06630	174.819	184.487	0.0776629	0.684623	0.999763
AT1G06640	454.579	580.942	0.353864	0.162802	0.999763
AT1G06645	251.22	262.261	0.0620522	0.802129	0.999763
AT1G06650	708.029	683.452	-0.0509699	0.787057	0.999763
AT1G06660	6.48908	2.15194	-1.59238	0.0221871	0.88566
AT1G06667	1.63142	0.684605	-1.25279	0.315991	0.999763
AT1G06670	579.148	543.471	-0.0917289	0.693835	0.999763
AT1G06673	0.565451	1.81665	1.6838	0.180974	0.999763
AT1G06680	36610.7	47108.9	0.363736	0.211431	0.999763
AT1G06690	443.455	468.572	0.0794809	0.556778	0.999763
AT1G06700	634.726	676.12	0.0911468	0.578234	0.999763
AT1G06710	67.3581	43.6953	-0.624373	0.0397787	0.999763
AT1G06717	0.39898	1.13204	1.50454	0.29935	0.999763
AT1G06720	212.364	163.604	-0.376328	0.0852328	0.999763
AT1G06730	78.4845	91.6351	0.223492	0.358788	0.999763
AT1G06737	5.53474	5.53404	-0.000184029	0.852615	0.999763
AT1G06740	35.8687	43.2058	0.268501	0.468337	0.999763
AT1G06750	1.47103	1.08999	-0.432512	0.748412	0.999763
AT1G06760	1580.74	1597.11	0.0148696	0.922954	0.999763
AT1G06770	79.4625	74.7162	-0.0888517	0.752509	0.999763
AT1G06780	174.456	147.519	-0.241963	0.36089	0.999763
AT1G06787	1.75521	1.17409	-0.580097	0.563695	0.999763
AT1G06790	55.215	38.944	-0.503659	0.0748174	0.999763
AT1G06800	115.92	116.579	0.00816977	0.998165	0.999823
AT1G06820	447.097	448.862	0.00568404	0.936521	0.999763
AT1G06830	21.942	26.1995	0.255843	0.289499	0.999763
AT1G06840	181.038	193.545	0.0963781	0.652684	0.999763
AT1G06850	52.3718	56.8721	0.118932	0.674304	0.999763
AT1G06870	117.769	101.599	-0.213075	0.356789	0.999763
AT1G06883	1.60807	1.07597	-0.579696	0.92468	0.999763
AT1G06890	514.076	521.423	0.0204743	0.911388	0.999763
AT1G06900	342.816	349.798	0.029086	0.761699	0.999763
AT1G06910	65.1945	66.4286	0.0270533	0.914798	0.999763
AT1G06950	1646.55	1520.66	-0.114748	0.98582	0.999763
AT1G06957	2.65471	3.19987	0.269458	0.739914	0.999763
AT1G06960	120.711	132.06	0.129643	0.455504	0.999763
AT1G06980	96.37	127.53	0.404179	0.163492	0.999763
AT1G06993	1.82732	4.20574	1.20263	0.254865	0.999763
AT1G07000	293.665	278.531	-0.0763297	0.709169	0.999763
AT1G07010	378.554	376.629	-0.00735273	0.962841	0.999763
AT1G07017	117.476	91.1775	-0.365614	0.693765	0.999763
AT1G07020	84.6575	95.9984	0.181373	0.43162	0.999763
AT1G07027	1.2913	1.41126	0.128163	0.82825	0.999763
AT1G07030	138.485	111.234	-0.316138	0.157249	0.999763
AT1G07040	469.881	411.808	-0.190324	0.30638	0.999763
AT1G07050	951.74	1069.44	0.168215	0.38022	0.999763
AT1G07051	2.42938	3.60525	0.569509	0.431155	0.999763
AT1G07060	2.95822	0.670585	-2.14124	0.0828526	0.999763
AT1G07070	75.9457	72.4078	-0.0688231	0.823572	0.999763
AT1G07080	586.7	556.791	-0.0754864	0.844714	0.999763
AT1G07090	223.523	206.786	-0.112288	0.738175	0.999763
AT1G07110	1842.56	2036.04	0.144056	0.386111	0.999763
AT1G07119	13.8999	11.8637	-0.228524	0.521691	0.999763
AT1G07120	0.86289	0.349313	-1.30466	0.487351	0.999763
AT1G07128	21.7625	20.2763	-0.102048	0.809478	0.999763
AT1G07130	10.6431	12.7294	0.258241	0.563786	0.999763
AT1G07135	12.2667	37.2126	1.60104	0.00235715	0.380361
AT1G07140	660.758	645.27	-0.0342193	0.803564	0.999763
AT1G07150	5.76931	6.53878	0.180622	0.967565	0.999763
AT1G07160	0.565451	0.684605	0.275869	0.888331	0.999763
AT1G07170	112.703	112.609	-0.00120421	0.973769	0.999763
AT1G07180	411.551	434.29	0.0775865	0.708686	0.999763
AT1G07200	421.539	459.243	0.12359	0.46523	0.999763
AT1G07210	190.198	158.418	-0.263774	0.198724	0.999763
AT1G07220	105.16	86.733	-0.277931	0.347783	0.999763
AT1G07230	645.918	608.655	-0.0857258	0.859279	0.999763
AT1G07240	237.018	216.02	-0.133833	0.551254	0.999763
AT1G07243	2.32066	4.28986	0.886394	0.241767	0.999763
AT1G07250	306.284	304.598	-0.00796308	0.948594	0.999763
AT1G07260	46.8687	33.7089	-0.475497	0.100058	0.999763
AT1G07270	14.7266	14.7434	0.00164501	0.84219	0.999763
AT1G07280	2267.57	2221.18	-0.029821	0.932449	0.999763
AT1G07290	22.2723	18.5987	-0.260044	0.486368	0.999763
AT1G07300	19.5423	23.7694	0.282509	0.448871	0.999763
AT1G07310	259.594	234.093	-0.149174	0.439265	0.999763
AT1G07313	3.56029	4.44405	0.319881	0.750032	0.999763
AT1G07320	1317.02	1440.89	0.129685	0.225315	0.999763
AT1G07330	2.35727	5.44994	1.20912	0.0945596	0.999763
AT1G07350	126.874	109.251	-0.215749	0.278979	0.999763
AT1G07360	366.394	348.983	-0.0702393	0.700016	0.999763
AT1G07370	26.7981	33.6483	0.328403	0.305609	0.999763
AT1G07380	148.931	108.437	-0.45779	0.257416	0.999763
AT1G07390	64.4229	46.2386	-0.478476	0.100961	0.999763
AT1G07393	6.67283	3.85644	-0.791029	0.297351	0.999763
AT1G07410	14.174	12.4092	-0.191831	0.617054	0.999763
AT1G07420	262.091	259.082	-0.0166604	0.990069	0.999763
AT1G07430	57.3046	19.1303	-1.58279	4.92496e-05	0.0362681
AT1G07440	344.899	323.397	-0.0928705	0.840135	0.999763
AT1G07450	2.60193	3.15782	0.279344	0.77582	0.999763
AT1G07457	13.6362	6.66495	-1.03277	0.0443967	0.999763
AT1G07470	333.932	309.535	-0.109453	0.565663	0.999763
AT1G07477	1.36341	2.09587	0.620325	0.504028	0.999763
AT1G07480	342.886	330.884	-0.0514033	0.750171	0.999763
AT1G07485	1.89944	2.08185	0.132293	0.962853	0.999763
AT1G07490	13.6047	18.3195	0.429275	0.346065	0.999763
AT1G07510	265.776	251.765	-0.0781323	0.657591	0.999763
AT1G07513	2.92272	3.54918	0.280173	0.707629	0.999763
AT1G07517	1.26187	0.349313	-1.85297	0.262601	0.999763
AT1G07520	78.1117	82.3041	0.0754251	0.688098	0.999763
AT1G07530	481.04	425.149	-0.178187	0.450743	0.999763
AT1G07570	75.5887	91.8066	0.280427	0.238053	0.999763
AT1G07590	1538.5	1297.3	-0.246015	0.492771	0.999763
AT1G07593	3.53086	5.63103	0.67338	0.277558	0.999763
AT1G07610	5.18051	12.3509	1.25345	0.116399	0.999763
AT1G07615	36.8881	28.4495	-0.37475	0.305735	0.999763
AT1G07620	52.4184	33.1039	-0.663074	0.264751	0.999763
AT1G07630	360.252	279.469	-0.366316	0.0923548	0.999763
AT1G07640	273.683	323.337	0.240531	0.226489	0.999763
AT1G07650	591.785	567.123	-0.061411	0.755498	0.999763
AT1G07660	184.16	188.64	0.0346789	0.859298	0.999763
AT1G07670	673.929	640.7	-0.0729475	0.694947	0.999763
AT1G07683	0.666992	2.09587	1.6518	0.153344	0.999763
AT1G07700	369.14	359.675	-0.0374738	0.847375	0.999763
AT1G07705	248.264	236.112	-0.0724087	0.693455	0.999763
AT1G07710	2.15419	3.5632	0.726029	0.33352	0.999763
AT1G07720	406.109	360.868	-0.170395	0.346793	0.999763
AT1G07728	121.929	127.448	0.0638703	0.699254	0.999763
AT1G07733	0.696419	1.42528	1.03322	0.369206	0.999763
AT1G07740	22.2864	12.5483	-0.828671	0.0518009	0.999763
AT1G07743	9.01393	9.66972	0.101317	0.895479	0.999763
AT1G07745	68.1609	67.9402	-0.00467797	0.959109	0.999763
AT1G07750	373.844	295.886	-0.337394	0.0926961	0.999763
AT1G07753	0.993859	0.684605	-0.537769	0.794505	0.999763
AT1G07770	1056.24	1065.34	0.0123681	0.81921	0.999763
AT1G07780	136.485	141.12	0.048179	0.867699	0.999763
AT1G07790	175.047	181.022	0.0484245	0.822834	0.999763
AT1G07810	651.477	602.266	-0.113315	0.559059	0.999763
AT1G07820	391.947	425.911	0.119894	0.499388	0.999763
AT1G07823	15.78	9.87884	-0.675685	0.171141	0.999763
AT1G07830	85.439	58.0602	-0.557345	0.0240023	0.894969
AT1G07840	118.275	108.139	-0.129254	0.549593	0.999763
AT1G07850	1.39284	0.726656	-0.938683	0.481023	0.999763
AT1G07870	111.137	68.1623	-0.705298	0.00314181	0.441495
AT1G07880	15.5608	18.2225	0.227809	0.64416	0.999763
AT1G07885	1.10148	0.391364	-1.49285	0.362394	0.999763
AT1G07890	4659.58	4419.83	-0.0762076	0.814367	0.999763
AT1G07897	49.1298	45.6628	-0.10558	0.938662	0.999763
AT1G07900	22.0044	6.90213	-1.67268	0.00559223	0.529625
AT1G07902	26.4232	14.5752	-0.858287	0.0205067	0.867208
AT1G07910	334.944	322.506	-0.0545968	0.769058	0.999763
AT1G07920	7224.41	6163.82	-0.229055	0.396332	0.999763
AT1G07930	5163.57	4464.26	-0.20995	0.453604	0.999763
AT1G07940	7172.57	6125.01	-0.227779	0.395837	0.999763
AT1G07943	0.696419	0.726656	0.0613168	0.964158	0.999763
AT1G07950	102.746	97.3676	-0.0775685	0.779009	0.999763
AT1G07957	15.3943	16.4737	0.0977674	0.952387	0.999763
AT1G07960	147.492	144.641	-0.0281523	0.90186	0.999763
AT1G07970	111.991	85.8521	-0.383457	0.0958104	0.999763
AT1G07980	84.2918	91.2202	0.113961	0.608926	0.999763
AT1G07990	545.879	502.867	-0.118405	0.568421	0.999763
AT1G08000	44.8898	49.101	0.129364	0.666438	0.999763
AT1G08010	93.7923	99.1831	0.080625	0.712092	0.999763
AT1G08030	182.024	182.718	0.0054946	0.97849	0.999763
AT1G08035	0.696419	0.391364	-0.831446	0.631206	0.999763
AT1G08037	0.86289	1.71852	0.993919	0.472408	0.999763
AT1G08040	213.011	202.886	-0.0702591	0.742999	0.999763
AT1G08043	3.85773	3.8284	-0.011009	0.900512	0.999763
AT1G08050	46.0175	49.3253	0.100146	0.575829	0.999763
AT1G08060	503.784	539.447	0.0986775	0.578896	0.999763
AT1G08070	21.7919	16.4199	-0.408349	0.30002	0.999763
AT1G08090	2.71964	1.41126	-0.94643	0.382726	0.999763
AT1G08103	6.55401	1.77459	-1.88489	0.0126897	0.716932
AT1G08110	611.295	586.385	-0.0600214	0.74181	0.999763
AT1G08113	0.268012	1.48135	2.46655	0.128699	0.999763
AT1G08115	23374.3	16323.9	-0.517933	0.325038	0.999763
AT1G08117	6.17231	4.15081	-0.572418	0.310885	0.999763
AT1G08123	1.99379	0.349313	-2.51293	0.0982538	0.999763
AT1G08125	131.131	123.749	-0.0835871	0.683737	0.999763
AT1G08130	166.738	150.373	-0.149036	0.456019	0.999763
AT1G08160	27.674	29.3175	0.0832317	0.755556	0.999763
AT1G08165	9.34868	11.5004	0.298845	0.402185	0.999763
AT1G08173	1.36949	0.349313	-1.97105	0.215576	0.999763
AT1G08180	51.313	35.0197	-0.551156	0.135581	0.999763
AT1G08190	733.638	765.378	0.0611029	0.714785	0.999763
AT1G08200	1318.4	1467.04	0.154114	0.46155	0.999763
AT1G08210	117.251	116.149	-0.0136254	0.987208	0.999763
AT1G08213	3.85054	1.81665	-1.08378	0.220404	0.999763
AT1G08217	10.0584	5.67309	-0.826189	0.204091	0.999763
AT1G08220	42.4867	35.7582	-0.248737	0.446827	0.999763
AT1G08230	137.567	123.835	-0.151725	0.531902	0.999763
AT1G08250	126.171	119.142	-0.0827063	0.668194	0.999763
AT1G08260	220.275	235.29	0.0951346	0.597136	0.999763
AT1G08270	10.5721	11.9618	0.178169	0.732315	0.999763
AT1G08273	2.9288	0	#NAME?	0.00174608	0.329599
AT1G08280	49.3161	54.1746	0.135558	0.595135	0.999763
AT1G08283	4.11248	1.76057	-1.22396	0.201387	0.999763
AT1G08287	1.76847	5.22678	1.56342	0.139967	0.999763
AT1G08290	15.7322	11.0389	-0.511121	0.326683	0.999763
AT1G08293	1.26187	4.2478	1.75115	0.0418839	0.999763
AT1G08300	31.9469	32.0839	0.00617694	0.929692	0.999763
AT1G08310	0.86289	1.76057	1.0288	0.379252	0.999763
AT1G08315	73.3919	76.4465	0.0588285	0.834344	0.999763
AT1G08320	0.797961	1.74655	1.13012	0.273608	0.999763
AT1G08340	5.1551	4.72327	-0.126214	0.773857	0.999763
AT1G08350	98.8034	97.0452	-0.0259041	0.922641	0.999763
AT1G08360	1043.15	993.107	-0.0709198	0.750312	0.999763
AT1G08370	191.578	152.073	-0.333168	0.115424	0.999763
AT1G08380	18366.5	23664.6	0.365656	0.198941	0.999763
AT1G08390	36.5916	46.4478	0.344096	0.236863	0.999763
AT1G08400	82.8605	77.2023	-0.102042	0.674441	0.999763
AT1G08410	155.312	125.607	-0.306251	0.141652	0.999763
AT1G08420	791.743	763.337	-0.0527117	0.76512	0.999763
AT1G08450	1411.15	1189.36	-0.246688	0.336076	0.999763
AT1G08457	3.25566	1.46733	-1.14976	0.200844	0.999763
AT1G08460	251.222	240.232	-0.0645323	0.765501	0.999763
AT1G08465	78.7561	73.3038	-0.103504	0.690506	0.999763
AT1G08470	128.373	135.715	0.0802315	0.652532	0.999763
AT1G08480	357.886	394.306	0.139814	0.415443	0.999763
AT1G08490	279.217	287.389	0.0416186	0.820507	0.999763
AT1G08500	10.6676	11.6546	0.127659	0.77267	0.999763
AT1G08507	14.8583	31.6937	1.09293	0.00427712	0.472201
AT1G08510	1083.41	1155.01	0.0923251	0.579138	0.999763
AT1G08520	1581.91	2048.13	0.372641	0.0746744	0.999763
AT1G08530	109.062	118.019	0.113868	0.581851	0.999763
AT1G08540	534.657	630.505	0.237895	0.150883	0.999763
AT1G08547	1.89944	1.13204	-0.746646	0.487466	0.999763
AT1G08550	750.23	901.402	0.264838	0.137429	0.999763
AT1G08560	29.5278	37.6892	0.352076	0.41052	0.999763
AT1G08570	917.67	794.679	-0.207603	0.31512	0.999763
AT1G08580	87.1673	62.0406	-0.490574	0.0574576	0.999763
AT1G08592	53.2012	50.4584	-0.0763647	0.867833	0.999763
AT1G08600	290.415	292.35	0.00957848	0.970651	0.999763
AT1G08610	44.0675	29.0641	-0.60048	0.0839852	0.999763
AT1G08620	411.985	379.003	-0.120384	0.508013	0.999763
AT1G08630	21.3114	7.01428	-1.60326	0.0190506	0.838647
AT1G08640	566.883	556.411	-0.0268994	0.900705	0.999763
AT1G08643	14.5242	13.0647	-0.152787	0.751706	0.999763
AT1G08650	174.179	113.638	-0.616119	0.278577	0.999763
AT1G08660	333.094	363.11	0.124476	0.486112	0.999763
AT1G08663	1.0954	0.670585	-0.707965	0.590021	0.999763
AT1G08680	281.142	295.536	0.0720346	0.660716	0.999763
AT1G08700	119.66	127.422	0.0906728	0.649537	0.999763
AT1G08710	68.5599	55.7378	-0.298707	0.22824	0.999763
AT1G08720	479.148	476.633	-0.00759247	0.974365	0.999763
AT1G08730	7.24436	6.73503	-0.105172	0.856087	0.999763
AT1G08750	145.664	148.678	0.029543	0.877465	0.999763
AT1G08753	2.00705	0.740676	-1.43816	0.299326	0.999763
AT1G08760	156.006	157.553	0.0142394	0.923863	0.999763
AT1G08770	141.608	128.849	-0.136227	0.522334	0.999763
AT1G08780	69.4917	73.4008	0.0789548	0.788372	0.999763
AT1G08800	326.29	340.169	0.0600966	0.754665	0.999763
AT1G08810	72.3607	108.671	0.586683	0.0270825	0.909404
AT1G08820	436.959	365.193	-0.258839	0.236854	0.999763
AT1G08830	1118.43	863.872	-0.372581	0.822685	0.999763
AT1G08833	2.98158	2.82252	-0.0790899	0.899153	0.999763
AT1G08840	96.6494	89.1221	-0.116978	0.691397	0.999763
AT1G08845	41.576	35.5339	-0.226555	0.429152	0.999763
AT1G08857	5.08409	6.93128	0.447131	0.431554	0.999763
AT1G08860	0.935004	2.06784	1.14508	0.301628	0.999763
AT1G08880	659.091	582.669	-0.177803	0.358938	0.999763
AT1G08890	383.944	320.794	-0.25925	0.259472	0.999763
AT1G08900	416.236	406.209	-0.0351801	0.812661	0.999763
AT1G08910	147.893	139.118	-0.0882432	0.673842	0.999763
AT1G08920	350.912	350.864	-0.000198764	0.805011	0.999763
AT1G08930	1761.84	1896.09	0.105944	0.663815	0.999763
AT1G08937	27.144	19.5895	-0.470557	0.264524	0.999763
AT1G08940	43.3234	32.9065	-0.396773	0.21512	0.999763
AT1G08960	51.995	52.0659	0.00196522	0.902373	0.999763
AT1G08970	304.748	277.149	-0.136953	0.603206	0.999763
AT1G08973	23.1607	25.0686	0.114199	0.629612	0.999763
AT1G08980	1191.84	1314.01	0.140788	0.49077	0.999763
AT1G09000	19.4935	11.7667	-0.728284	0.08459	0.999763
AT1G09010	818.483	917.423	0.164635	0.366714	0.999763
AT1G09020	476.025	456.336	-0.0609407	0.719342	0.999763
AT1G09023	71.4606	85.3485	0.256219	0.364558	0.999763
AT1G09027	140.633	124.446	-0.176424	0.452483	0.999763
AT1G09040	78.142	74.9124	-0.0608927	0.827688	0.999763
AT1G09050	100.84	100.245	-0.00854297	0.970724	0.999763
AT1G09060	435.282	444.576	0.0304796	0.828451	0.999763
AT1G09070	2369.2	1989.3	-0.25214	0.744982	0.999763
AT1G09080	174.021	148.302	-0.230716	0.852034	0.999763
AT1G09083	13.567	17.5228	0.369131	0.360965	0.999763
AT1G09087	23.0742	20.6514	-0.160043	0.612823	0.999763
AT1G09100	208.142	164.401	-0.340348	0.192135	0.999763
AT1G09130	1026.42	1056.74	0.0420018	0.838155	0.999763
AT1G09140	452.163	395.91	-0.19167	0.304869	0.999763
AT1G09150	197.982	198.447	0.00338212	0.997321	0.999823
AT1G09157	1.72578	0.670585	-1.36376	0.36216	0.999763
AT1G09160	192.029	207.729	0.113377	0.521277	0.999763
AT1G09170	3.68407	3.75944	0.0292187	0.925947	0.999763
AT1G09180	18.85	19.5346	0.0514665	0.862459	0.999763
AT1G09190	11.6116	11.6394	0.00345174	0.866807	0.999763
AT1G09193	1.2913	0.349313	-1.88623	0.343238	0.999763
AT1G09195	127.312	135.497	0.0898932	0.680186	0.999763
AT1G09200	303.272	352.419	0.216678	0.178117	0.999763
AT1G09210	1408.26	1235.87	-0.188393	0.846993	0.999763
AT1G09217	1.06597	1.06195	-0.00545599	0.995779	0.999763
AT1G09220	13.2228	11.8777	-0.154773	0.730058	0.999763
AT1G09230	88.8024	86.5928	-0.0363525	0.878778	0.999763
AT1G09240	315.935	204.147	-0.630015	0.186285	0.999763
AT1G09247	1.55931	2.25006	0.529056	0.604331	0.999763
AT1G09250	115.34	142.122	0.301236	0.153768	0.999763
AT1G09253	2.15419	0.391364	-2.46056	0.073403	0.999763
AT1G09257	7.73479	8.03416	0.0547859	0.92054	0.999763
AT1G09270	535.812	498.523	-0.104068	0.605324	0.999763
AT1G09280	132.189	131.935	-0.00277029	0.995263	0.999763
AT1G09290	89.7391	67.0313	-0.420901	0.120825	0.999763
AT1G09297	0.268012	1.03392	1.94775	0.281759	0.999763
AT1G09300	52.4078	42.7584	-0.293574	0.353799	0.999763
AT1G09310	6603.02	5815.56	-0.183208	0.567172	0.999763
AT1G09320	62.9201	51.3264	-0.293822	0.248284	0.999763
AT1G09327	2.12476	1.08999	-0.962987	0.39025	0.999763
AT1G09330	295.852	302.82	0.0335893	0.835823	0.999763
AT1G09340	4642.14	5612.77	0.273921	0.216293	0.999763
AT1G09350	249.602	114.627	-1.12268	0.00763637	0.579358
AT1G09363	0.993859	1.03392	0.0570085	0.905616	0.999763
AT1G09390	95.7099	121.722	0.346854	0.119532	0.999763
AT1G09410	9.59154	8.804	-0.123603	0.756657	0.999763
AT1G09415	63.7478	67.716	0.0871212	0.760972	0.999763
AT1G09420	63.4619	41.1778	-0.624024	0.0468507	0.999763
AT1G09421	3.72068	1.87272	-0.990434	0.310189	0.999763
AT1G09427	1.10148	2.10989	0.937728	0.381437	0.999763
AT1G09430	946.598	983.751	0.0555409	0.754312	0.999763
AT1G09440	89.3035	102.957	0.205247	0.343747	0.999763
AT1G09450	5.53184	5.17071	-0.0973972	0.865195	0.999763
AT1G09453	1.79182	0.740676	-1.27451	0.43242	0.999763
AT1G09460	2.67404	7.61475	1.50977	0.0590179	0.999763
AT1G09467	35.5609	22.9318	-0.632944	0.0471596	0.999763
AT1G09470	11.5395	10.1183	-0.189616	0.62371	0.999763
AT1G09480	24.8088	10.9268	-1.18299	0.0799327	0.999763
AT1G09487	2.2263	2.8085	0.335152	0.769117	0.999763
AT1G09490	261.259	251.358	-0.0557369	0.83574	0.999763
AT1G09500	21.6014	11.192	-0.948653	0.176814	0.999763
AT1G09520	67.6615	59.162	-0.193663	0.43109	0.999763
AT1G09530	109.331	97.8862	-0.159519	0.467531	0.999763
AT1G09533	68.2702	66.7044	-0.0334736	0.859081	0.999763
AT1G09540	3.23342	2.47321	-0.386676	0.63658	0.999763
AT1G09543	1.47103	2.1239	0.529889	0.690456	0.999763
AT1G09560	213.356	195.474	-0.126286	0.800058	0.999763
AT1G09570	1243.15	1246.73	0.00414904	0.987656	0.999763
AT1G09573	0.268012	1.45331	2.43898	0.206392	0.999763
AT1G09575	26.8569	25.3326	-0.0842973	0.780584	0.999763
AT1G09580	60.2109	69.8948	0.215162	0.383745	0.999763
AT1G09590	496.573	458.003	-0.116647	0.790279	0.999763
AT1G09600	2.2263	2.29211	0.042028	0.795866	0.999763
AT1G09610	2.82726	4.70926	0.736098	0.290006	0.999763
AT1G09620	1572.99	1432.89	-0.134579	0.545868	0.999763
AT1G09630	125.613	142.807	0.185088	0.366507	0.999763
AT1G09640	1657.46	1461.26	-0.181762	0.407342	0.999763
AT1G09645	167.807	157.426	-0.0921303	0.717033	0.999763
AT1G09650	1.36341	0	#NAME?	0.0288297	0.92361
AT1G09660	223.528	200.852	-0.154318	0.427238	0.999763
AT1G09680	29.1916	18.0812	-0.691061	0.0834623	0.999763
AT1G09687	9886.37	8291.85	-0.253746	0.480983	0.999763
AT1G09690	1039.15	951.209	-0.127564	0.928256	0.999763
AT1G09700	94.0515	85.6206	-0.135493	0.630797	0.999763
AT1G09710	59.0687	59.9997	0.0225597	0.983735	0.999763
AT1G09730	464.626	456.477	-0.025528	0.899037	0.999763
AT1G09740	101.048	96.0629	-0.0729918	0.684275	0.999763
AT1G09750	699.025	897.516	0.360593	0.0442379	0.999763
AT1G09760	233.08	231.246	-0.0113992	0.930779	0.999763
AT1G09770	909.864	909.524	-0.000539597	0.973836	0.999763
AT1G09773	4.97537	2.5433	-0.968101	0.211224	0.999763
AT1G09780	767.157	832.556	0.118024	0.545679	0.999763
AT1G09783	7.37849	5.77121	-0.354453	0.849547	0.999763
AT1G09787	13.4178	6.05043	-1.14904	0.0395612	0.999763
AT1G09794	21.4916	20.8488	-0.0438077	0.911949	0.999763
AT1G09795	588.218	642.319	0.126939	0.455576	0.999763
AT1G09797	731.96	587.594	-0.316946	0.0855252	0.999763
AT1G09800	30.5439	25.8653	-0.239867	0.521179	0.999763
AT1G09810	109.198	100.12	-0.125221	0.558113	0.999763
AT1G09812	8.60666	8.06332	-0.0940797	0.845357	0.999763
AT1G09815	92.9417	80.04	-0.215604	0.640309	0.999763
AT1G09817	1.45777	2.25006	0.626202	0.517676	0.999763
AT1G09820	50.6548	50.0239	-0.0180833	0.938547	0.999763
AT1G09830	236.229	192.409	-0.296008	0.12289	0.999763
AT1G09840	353.898	402.02	0.183935	0.308147	0.999763
AT1G09850	337.889	386.978	0.195702	0.275421	0.999763
AT1G09863	21.0306	13.0378	-0.689789	0.107694	0.999763
AT1G09867	36.8533	33.4941	-0.137887	0.700094	0.999763
AT1G09870	195.227	203.778	0.0618435	0.752385	0.999763
AT1G09880	3.64857	2.65544	-0.458377	0.580468	0.999763
AT1G09890	9.86853	9.15331	-0.108542	0.823195	0.999763
AT1G09900	170.103	182.687	0.102967	0.547942	0.999763
AT1G09910	282.732	282.602	-0.00066124	0.972561	0.999763
AT1G09913	0.536024	2.13792	1.99584	0.153787	0.999763
AT1G09920	288.616	278.351	-0.0522438	0.851424	0.999763
AT1G09927	1.79182	0.698625	-1.35883	0.443573	0.999763
AT1G09930	2.86994	1.13204	-1.3421	0.200596	0.999763
AT1G09932	165.853	107.225	-0.629268	0.135471	0.999763
AT1G09940	272.85	305.342	0.162319	0.32585	0.999763
AT1G09947	9.02001	6.07847	-0.569421	0.313454	0.999763
AT1G09960	28.8525	31.244	0.114882	0.723829	0.999763
AT1G09970	1453.51	1478.93	0.0250132	0.97957	0.999763
AT1G09980	363.685	378.645	0.0581572	0.846235	0.999763
AT1G09987	2.85779	4.89036	0.775039	0.238341	0.999763
AT1G09995	25.8519	20.1502	-0.359478	0.394376	0.999763
AT1G09997	0.565451	0.335292	-0.753983	0.643478	0.999763
AT1G10020	79.3305	76.715	-0.0483666	0.98594	0.999763
AT1G10030	43.0025	47.3835	0.139966	0.640702	0.999763
AT1G10040	20.4881	18.2506	-0.166843	0.818108	0.999763
AT1G10050	210.432	189.929	-0.147895	0.546423	0.999763
AT1G10060	189.41	211.636	0.160077	0.309227	0.999763
AT1G10070	370.907	124.359	-1.57655	0.0298583	0.932242
AT1G10090	1090.11	1045.19	-0.0607044	0.82523	0.999763
AT1G10095	80.949	74.1858	-0.12587	0.604018	0.999763
AT1G10110	4.55304	2.15194	-1.08119	0.255675	0.999763
AT1G10120	104.864	103.882	-0.013572	0.924941	0.999763
AT1G10130	497.634	480.105	-0.0517336	0.760027	0.999763
AT1G10140	49.1704	53.4879	0.121422	0.869522	0.999763
AT1G10150	201.981	207.897	0.0416504	0.811493	0.999763
AT1G10155	1.99379	3.24193	0.701336	0.380548	0.999763
AT1G10170	616.861	587.079	-0.0713928	0.697691	0.999763
AT1G10180	223.883	243.517	0.12128	0.52582	0.999763
AT1G10200	1092.46	1250.62	0.19506	0.323319	0.999763
AT1G10210	153.851	143.818	-0.097291	0.778044	0.999763
AT1G10220	1.1309	0.335292	-1.75398	0.309502	0.999763
AT1G10230	43.2296	28.939	-0.579004	0.061968	0.999763
AT1G10240	94.6543	96.3488	0.0255982	0.949404	0.999763
AT1G10250	0.666992	0.391364	-0.769159	0.648618	0.999763
AT1G10270	101.395	76.2828	-0.41056	0.0882723	0.999763
AT1G10280	82.424	82.5681	0.00252034	0.97699	0.999763
AT1G10290	946.721	874.752	-0.114065	0.544725	0.999763
AT1G10310	131.874	155.986	0.242256	0.255934	0.999763
AT1G10320	70.176	62.7532	-0.161287	0.522399	0.999763
AT1G10330	22.8478	29.1622	0.352042	0.300407	0.999763
AT1G10340	121.705	76.0647	-0.678085	0.398698	0.999763
AT1G10350	179.151	193.464	0.11089	0.5766	0.999763
AT1G10360	282.171	319.221	0.177986	0.321216	0.999763
AT1G10370	66.2369	46.2914	-0.516891	0.0749036	0.999763
AT1G10380	26.6739	32.3211	0.277049	0.367953	0.999763
AT1G10390	635.736	628.541	-0.0164197	0.926001	0.999763
AT1G10410	448.009	311.534	-0.524139	0.0461385	0.999763
AT1G10417	8.58553	9.64167	0.167376	0.657553	0.999763
AT1G10430	328.45	304.504	-0.109211	0.537569	0.999763
AT1G10450	345.078	298.063	-0.211303	0.267195	0.999763
AT1G10460	1.66693	0.670585	-1.3137	0.36203	0.999763
AT1G10470	877.401	905.156	0.0449299	0.979414	0.999763
AT1G10490	191.88	144.113	-0.413005	0.0385174	0.999763
AT1G10500	622.826	615.879	-0.0161822	0.953943	0.999763
AT1G10510	360.546	342.227	-0.0752273	0.869425	0.999763
AT1G10520	8.85243	2.10989	-2.06891	0.00230023	0.380361
AT1G10522	146.567	116.087	-0.336356	0.156573	0.999763
AT1G10530	1.39891	3.88449	1.47342	0.206373	0.999763
AT1G10540	12.9274	4.68123	-1.46548	0.0261255	0.904891
AT1G10560	26.6406	27.8373	0.063391	0.994932	0.999763
AT1G10570	250.078	246.91	-0.0183934	0.938951	0.999763
AT1G10580	220.38	198.885	-0.148057	0.476676	0.999763
AT1G10585	17.7517	17.1443	-0.050223	0.954568	0.999763
AT1G10590	588.621	579.861	-0.0216318	0.912038	0.999763
AT1G10600	181.447	184.948	0.027573	0.93019	0.999763
AT1G10610	85.9634	90.3651	0.0720424	0.784926	0.999763
AT1G10630	456.9	444.414	-0.0399752	0.83092	0.999763
AT1G10640	23.1088	26.5381	0.199625	0.599254	0.999763
AT1G10650	115.948	90.0601	-0.364516	0.199403	0.999763
AT1G10657	203.209	286.004	0.493073	0.0388972	0.999763
AT1G10660	201.978	190.686	-0.0829949	0.60579	0.999763
AT1G10670	1189.78	1307.54	0.136153	0.514708	0.999763
AT1G10682	73.6278	71.1098	-0.0502016	0.85258	0.999763
AT1G10690	50.3723	27.8199	-0.856514	0.0401799	0.999763
AT1G10700	214.209	260.96	0.284808	0.106114	0.999763
AT1G10710	0.594878	2.97672	2.32306	0.0449741	0.999763
AT1G10720	215.462	233.299	0.114745	0.541597	0.999763
AT1G10730	93.5446	84.2328	-0.151271	0.5177	0.999763
AT1G10740	172.424	171.436	-0.00829738	0.701709	0.999763
AT1G10750	10.8413	13.5693	0.323817	0.547005	0.999763
AT1G10760	13108.5	14168.9	0.112226	0.696932	0.999763
AT1G10770	5.54399	6.5528	0.241187	0.741504	0.999763
AT1G10780	10.5133	16.1384	0.618284	0.250634	0.999763
AT1G10790	2.91554	2.82252	-0.0467768	0.807108	0.999763
AT1G10800	2.2263	1.13204	-0.975724	0.336889	0.999763
AT1G10820	173.431	172.533	-0.00748489	0.898989	0.999763
AT1G10830	228.271	233.012	0.029656	0.892767	0.999763
AT1G10840	865.444	816.754	-0.0835374	0.668853	0.999763
AT1G10850	74.8289	97.9575	0.38856	0.145444	0.999763
AT1G10865	124.883	99.9917	-0.320698	0.281718	0.999763
AT1G10870	230.331	235.846	0.03414	0.848112	0.999763
AT1G10890	288.366	284.762	-0.0181462	0.950697	0.999763
AT1G10900	274.451	316.385	0.205131	0.311197	0.999763
AT1G10910	302.904	327.31	0.111798	0.454617	0.999763
AT1G10920	100.488	94.5042	-0.0885721	0.742418	0.999763
AT1G10930	144.086	159.742	0.148821	0.391071	0.999763
AT1G10940	720.623	672.493	-0.0997252	0.594806	0.999763
AT1G10950	1380.23	1410.71	0.0315118	0.876395	0.999763
AT1G10960	573.286	517.366	-0.148071	0.414492	0.999763
AT1G10970	44.5351	35.4789	-0.327981	0.364254	0.999763
AT1G10990	17.6529	18.2505	0.0480313	0.859498	0.999763
AT1G11000	49.6775	55.2658	0.153792	0.546172	0.999763
AT1G11020	152.986	181.81	0.249032	0.208125	0.999763
AT1G11050	194.167	176.435	-0.138156	0.546725	0.999763
AT1G11060	184.551	185.202	0.00508295	0.979449	0.999763
AT1G11070	1.87001	4.20575	1.16932	0.135385	0.999763
AT1G11090	89.4122	80.1264	-0.158196	0.561312	0.999763
AT1G11100	5.53791	5.60299	0.0168558	0.953211	0.999763
AT1G11120	4.48203	3.28398	-0.448708	0.550721	0.999763
AT1G11125	2.71964	1.50938	-0.849455	0.337586	0.999763
AT1G11130	83.6699	79.0632	-0.0817014	0.753445	0.999763
AT1G11160	9.60881	12.9828	0.434177	0.530977	0.999763
AT1G11170	29.2859	20.9749	-0.48154	0.188591	0.999763
AT1G11175	155.678	134.618	-0.209697	0.504667	0.999763
AT1G11180	108.145	121.116	0.163427	0.371724	0.999763
AT1G11185	2.03648	1.80263	-0.175978	0.886543	0.999763
AT1G11190	8.89803	9.19536	0.047421	0.937288	0.999763
AT1G11200	152.071	158.498	0.0597258	0.757221	0.999763
AT1G11210	772.037	490.439	-0.654596	0.0768374	0.999763
AT1G11220	64.5527	40.3004	-0.679685	0.198229	0.999763
AT1G11240	112.995	108.686	-0.0560958	0.856318	0.999763
AT1G11260	697.704	795.048	0.188427	0.416067	0.999763
AT1G11270	62.9302	54.3569	-0.211291	0.474925	0.999763
AT1G11280	218.301	241.239	0.144146	0.455381	0.999763
AT1G11290	69.3558	62.9927	-0.138831	0.604107	0.999763
AT1G11300	45.24	18.7109	-1.27372	0.0127625	0.717253
AT1G11303	104.598	98.4856	-0.0868744	0.751132	0.999763
AT1G11310	2153.66	2251.53	0.0641127	0.777199	0.999763
AT1G11320	34.8676	37.1963	0.0932723	0.782602	0.999763
AT1G11330	346.853	311.109	-0.1569	0.331704	0.999763
AT1G11340	40.8757	47.2994	0.21058	0.435928	0.999763
AT1G11350	689.682	712.348	0.0466521	0.686458	0.999763
AT1G11360	218.251	202.098	-0.110938	0.559726	0.999763
AT1G11380	50.0498	52.1466	0.0592082	0.895417	0.999763
AT1G11390	127.145	132.37	0.0581026	0.734627	0.999763
AT1G11400	84.6955	100.301	0.243981	0.275472	0.999763
AT1G11410	213.944	223.918	0.0657407	0.654211	0.999763
AT1G11420	5.70729	12.3532	1.114	0.0252092	0.895786
AT1G11430	476.921	490.923	0.0417452	0.848607	0.999763
AT1G11440	137.5	150.104	0.126538	0.579717	0.999763
AT1G11450	13.1752	7.79698	-0.756834	0.102389	0.999763
AT1G11460	1.58874	1.46733	-0.114684	0.983099	0.999763
AT1G11475	105.837	100.48	-0.0749411	0.739073	0.999763
AT1G11480	510.909	483.65	-0.0791024	0.650146	0.999763
AT1G11490	1.66085	5.54806	1.74006	0.0318067	0.963494
AT1G11500	2.29842	1.50938	-0.60668	0.507482	0.999763
AT1G11530	282.746	307.814	0.122553	0.565636	0.999763
AT1G11540	1.92886	0.670585	-1.52426	0.186115	0.999763
AT1G11545	60.9838	65.0207	0.092472	0.791395	0.999763
AT1G11570	5.91645	5.72916	-0.0464086	0.984084	0.999763
AT1G11580	430.844	532.99	0.306944	0.107344	0.999763
AT1G11591	0.696419	0.349313	-0.995438	0.648445	0.999763
AT1G11592	47.9574	43.5691	-0.138447	0.601308	0.999763
AT1G11630	76.6048	77.0644	0.0086288	0.928191	0.999763
AT1G11640	0.565451	0.684605	0.275869	0.888331	0.999763
AT1G11650	1430.49	1356.82	-0.0762817	0.764307	0.999763
AT1G11660	332.01	395.253	0.251551	0.168398	0.999763
AT1G11670	65.4511	73.2231	0.161882	0.516433	0.999763
AT1G11680	610.853	614.796	0.00928131	0.973241	0.999763
AT1G11700	287.847	228.454	-0.3334	0.647384	0.999763
AT1G11710	24.0641	17.4807	-0.461118	0.210707	0.999763
AT1G11720	749.104	892.245	0.252274	0.272811	0.999763
AT1G11730	9.00564	6.23266	-0.53098	0.311311	0.999763
AT1G11740	0.86289	1.07597	0.318387	0.790924	0.999763
AT1G11750	767.546	897.331	0.225388	0.229038	0.999763
AT1G11755	136.076	100.497	-0.437256	0.0492574	0.999763
AT1G11760	39.4146	42.0177	0.0922685	0.75955	0.999763
AT1G11780	105.253	98.3723	-0.0975425	0.67329	0.999763
AT1G11785	3.5531	4.98848	0.489521	0.443438	0.999763
AT1G11790	139.706	134.651	-0.0531694	0.810412	0.999763
AT1G11800	69.4357	65.411	-0.0861459	0.726729	0.999763
AT1G11820	146.583	162.358	0.147463	0.428067	0.999763
AT1G11840	1999.17	2201.84	0.139304	0.608224	0.999763
AT1G11850	9.27767	10.8449	0.225185	0.625571	0.999763
AT1G11860	6872.83	8881.01	0.36982	0.137059	0.999763
AT1G11870	229.795	232.669	0.017931	0.699341	0.999763
AT1G11880	75.9378	98.3163	0.372612	0.113945	0.999763
AT1G11890	288.067	267.985	-0.10425	0.579343	0.999763
AT1G11900	32.3418	30.6856	-0.07584	0.85745	0.999763
AT1G11905	91.0033	90.8137	-0.00300854	0.96434	0.999763
AT1G11910	9576.89	7516.22	-0.34955	0.270197	0.999763
AT1G11915	1.16033	2.44518	1.07541	0.309035	0.999763
AT1G11925	1.49438	1.42528	-0.0683002	0.839319	0.999763
AT1G11930	295.43	312.689	0.08191	0.672341	0.999763
AT1G11940	40.634	38.2034	-0.0889891	0.803829	0.999763
AT1G11950	143.246	127.23	-0.171064	0.517008	0.999763
AT1G11960	426.101	357.028	-0.255157	0.243	0.999763
AT1G11990	6.46257	4.28986	-0.591178	0.540555	0.999763
AT1G12000	300.474	271.759	-0.144912	0.540279	0.999763
AT1G12010	76.3811	90.2799	0.241188	0.289608	0.999763
AT1G12013	113.767	103.952	-0.130156	0.708334	0.999763
AT1G12015	3.70341	1.41126	-1.39187	0.164538	0.999763
AT1G12020	118.276	102.459	-0.207114	0.390958	0.999763
AT1G12030	4.11966	2.61339	-0.656602	0.51779	0.999763
AT1G12050	616.29	486.363	-0.341578	0.134876	0.999763
AT1G12060	25.5564	26.0055	0.0251302	0.906361	0.999763
AT1G12080	24.0735	29.7358	0.304754	0.289354	0.999763
AT1G12090	2192.61	2685.72	0.29266	0.192021	0.999763
AT1G12100	1.76239	0.335292	-2.39404	0.107413	0.999763
AT1G12110	2083.88	2260.89	0.117616	0.826351	0.999763
AT1G12120	576.13	656.667	0.188766	0.320486	0.999763
AT1G12140	435.287	410.828	-0.0834342	0.636387	0.999763
AT1G12160	19.2477	14.0997	-0.449021	0.386254	0.999763
AT1G12200	154.191	144.802	-0.0906394	0.899086	0.999763
AT1G12210	46.6356	37.2827	-0.322926	0.26213	0.999763
AT1G12211	10.0737	9.16621	-0.136192	0.928201	0.999763
AT1G12220	282.664	283.481	0.00416607	0.937609	0.999763
AT1G12230	480.049	584.376	0.283715	0.105242	0.999763
AT1G12240	903.203	1264.15	0.48505	0.0240141	0.894969
AT1G12244	43.295	55.809	0.3663	0.197458	0.999763
AT1G12250	440.53	519.488	0.237848	0.189358	0.999763
AT1G12260	6.23724	4.37397	-0.511965	0.492666	0.999763
AT1G12270	308.455	307.158	-0.00607683	0.993754	0.999763
AT1G12280	336.461	357.648	0.0880984	0.663427	0.999763
AT1G12290	85.3304	78.3904	-0.122382	0.609126	0.999763
AT1G12300	34.6036	29.7217	-0.219404	0.505491	0.999763
AT1G12310	381.217	359.618	-0.0841479	0.63757	0.999763
AT1G12320	31.9528	26.6901	-0.259637	0.517262	0.999763
AT1G12330	100.702	101.46	0.0108223	0.815517	0.999763
AT1G12340	14.775	19.3815	0.391524	0.308442	0.999763
AT1G12350	265.2	251.575	-0.0760955	0.695636	0.999763
AT1G12360	755.066	776.042	0.0395304	0.832878	0.999763
AT1G12370	12.3255	13.1499	0.0934022	0.945855	0.999763
AT1G12380	82.6412	75.6414	-0.127686	0.644559	0.999763
AT1G12390	83.0562	82.7924	-0.00458883	0.954262	0.999763
AT1G12400	48.6842	47.3578	-0.0398523	0.877276	0.999763
AT1G12410	913.987	966.487	0.0805776	0.688361	0.999763
AT1G12420	115.675	92.0404	-0.329738	0.347446	0.999763
AT1G12430	375.825	374.802	-0.00393564	0.924002	0.999763
AT1G12440	369.167	385.737	0.063346	0.730824	0.999763
AT1G12450	132.355	143.954	0.121197	0.543532	0.999763
AT1G12460	119.412	158.044	0.404371	0.0881995	0.999763
AT1G12470	505.303	516.453	0.0314898	0.866125	0.999763
AT1G12480	126.889	127.513	0.00707888	0.765358	0.999763
AT1G12490	0.297439	1.03392	1.79745	0.295831	0.999763
AT1G12500	135.581	158.624	0.226463	0.301189	0.999763
AT1G12520	138.269	145.068	0.0692527	0.769798	0.999763
AT1G12530	62.421	71.0666	0.187141	0.497632	0.999763
AT1G12550	31.574	35.6612	0.175618	0.441679	0.999763
AT1G12570	13.2904	1.17409	-3.50077	6.97194e-05	0.045119
AT1G12580	271.622	265.689	-0.0318665	0.886634	0.999763
AT1G12600	2.82726	1.46733	-0.946207	0.339468	0.999763
AT1G12620	75.2744	71.361	-0.0770244	0.754782	0.999763
AT1G12630	1.46495	1.48135	0.0160611	0.827487	0.999763
AT1G12640	377.572	365.235	-0.0479261	0.82075	0.999763
AT1G12650	125.398	108.363	-0.210632	0.420244	0.999763
AT1G12680	275.235	268.109	-0.0378429	0.83577	0.999763
AT1G12700	47.0134	47.9711	0.0290939	0.952515	0.999763
AT1G12710	483.071	382.72	-0.335948	0.308901	0.999763
AT1G12730	179.539	194.51	0.115548	0.581139	0.999763
AT1G12750	210.203	220.015	0.0658225	0.731369	0.999763
AT1G12760	544.639	494.834	-0.138356	0.52209	0.999763
AT1G12770	315.617	338.178	0.0996103	0.507353	0.999763
AT1G12775	40.631	30.6026	-0.408928	0.215753	0.999763
AT1G12780	598.614	568.389	-0.0747479	0.67362	0.999763
AT1G12790	60.1897	66.8374	0.151138	0.61632	0.999763
AT1G12800	1314.18	1648.95	0.32738	0.076834	0.999763
AT1G12810	192.554	174.832	-0.1393	0.49434	0.999763
AT1G12820	748.341	697.732	-0.101023	0.580578	0.999763
AT1G12830	61.2402	44.5061	-0.460476	0.0886097	0.999763
AT1G12840	1411.25	1544.5	0.130168	0.539578	0.999763
AT1G12845	151.934	240.507	0.662635	0.00316841	0.441495
AT1G12850	254.778	272.67	0.0979125	0.615942	0.999763
AT1G12855	0.666992	1.07597	0.689894	0.586813	0.999763
AT1G12860	263.914	276.84	0.0689832	0.704389	0.999763
AT1G12880	82.9736	84.5636	0.0273838	0.856251	0.999763
AT1G12900	10998	14803.1	0.428659	0.0895367	0.999763
AT1G12910	194.547	172.849	-0.170603	0.380442	0.999763
AT1G12920	491.804	507.904	0.0464739	0.748761	0.999763
AT1G12930	322.314	317.896	-0.0199145	0.896299	0.999763
AT1G12940	24.3943	8.94417	-1.44752	0.0253107	0.8979
AT1G12970	139.198	133	-0.0657212	0.769669	0.999763
AT1G12990	301.366	301.558	0.000917695	0.863976	0.999763
AT1G13000	271.476	263.662	-0.0421379	0.919736	0.999763
AT1G13020	197.653	199.434	0.0129374	0.975953	0.999763
AT1G13030	47.2165	41.3191	-0.192482	0.508012	0.999763
AT1G13040	17.504	18.1232	0.0501573	0.887226	0.999763
AT1G13050	7.82307	5.78522	-0.435363	0.404869	0.999763
AT1G13060	654.977	615.901	-0.0887461	0.641482	0.999763
AT1G13080	132.41	136.76	0.0466387	0.764043	0.999763
AT1G13090	795.2	719.356	-0.144613	0.442727	0.999763
AT1G13100	127.019	123.665	-0.0386057	0.86367	0.999763
AT1G13110	2816.7	2640.03	-0.0934508	0.857981	0.999763
AT1G13120	159.717	140.938	-0.18046	0.36336	0.999763
AT1G13143	2.32784	2.41715	0.0543117	0.957037	0.999763
AT1G13160	150.999	126.739	-0.252684	0.255385	0.999763
AT1G13170	234.769	268.438	0.193351	0.353489	0.999763
AT1G13180	105.83	114.906	0.118704	0.601205	0.999763
AT1G13190	337.334	345.981	0.0365159	0.824961	0.999763
AT1G13195	88.8122	86.7201	-0.0343922	0.942122	0.999763
AT1G13210	1682.76	1762.73	0.0669802	0.701068	0.999763
AT1G13220	125.476	138.533	0.14281	0.54688	0.999763
AT1G13245	153.167	154.261	0.0102684	0.983042	0.999763
AT1G13250	116.814	143.377	0.295598	0.24764	0.999763
AT1G13260	965.523	864.08	-0.160146	0.665556	0.999763
AT1G13270	411.441	348.387	-0.239994	0.242962	0.999763
AT1G13280	439.998	397.757	-0.145612	0.683078	0.999763
AT1G13310	0.536024	1.38323	1.36767	0.338807	0.999763
AT1G13320	604.897	595.866	-0.0217016	0.88722	0.999763
AT1G13330	12.5437	13.0097	0.0526319	0.921226	0.999763
AT1G13340	155.325	120.863	-0.361919	0.204993	0.999763
AT1G13350	139.675	152.789	0.129465	0.588054	0.999763
AT1G13360	1354.23	1274.35	-0.087709	0.656493	0.999763
AT1G13370	4.0242	3.61927	-0.153002	0.809382	0.999763
AT1G13380	77.2689	86.7318	0.166673	0.490879	0.999763
AT1G13390	249.825	259.248	0.0534171	0.751784	0.999763
AT1G13400	17.0745	16.3907	-0.0589613	0.867635	0.999763
AT1G13410	18.1831	16.9363	-0.102485	0.809023	0.999763
AT1G13430	1.58874	3.15782	0.991046	0.260276	0.999763
AT1G13440	6326.62	6379.11	0.0119205	0.959255	0.999763
AT1G13448	13.177	24.4131	0.889637	0.0211305	0.877942
AT1G13450	234.835	224.577	-0.0644334	0.725354	0.999763
AT1G13460	175.541	179.279	0.030396	0.864309	0.999763
AT1G13470	253.067	252.554	-0.0029259	0.942104	0.999763
AT1G13540	1.46495	0.698625	-1.06826	0.537847	0.999763
AT1G13550	3.16131	2.12391	-0.573801	0.488604	0.999763
AT1G13560	441.975	468.709	0.084729	0.632883	0.999763
AT1G13570	92.2005	111.27	0.271218	0.224035	0.999763
AT1G13580	42.3252	45.1638	0.0936515	0.768138	0.999763
AT1G13630	30.5673	32.5594	0.0910864	0.769294	0.999763
AT1G13635	1.1309	0.782728	-0.530892	0.606246	0.999763
AT1G13640	421.32	449.067	0.0920159	0.532718	0.999763
AT1G13650	6.19883	9.92202	0.678638	0.328722	0.999763
AT1G13670	1.96437	5.04455	1.36066	0.0796258	0.999763
AT1G13690	126.5	135.527	0.0994347	0.656906	0.999763
AT1G13700	34.7219	39.374	0.1814	0.495009	0.999763
AT1G13710	0.536024	1.07597	1.00527	0.478706	0.999763
AT1G13730	109.842	112.484	0.0342919	0.875988	0.999763
AT1G13740	79.9268	72.6483	-0.137749	0.540368	0.999763
AT1G13750	217.926	246.278	0.176449	0.469934	0.999763
AT1G13770	112.933	118.316	0.0671688	0.778566	0.999763
AT1G13780	64.6197	65.4917	0.0193379	0.968721	0.999763
AT1G13790	10.9945	19.3534	0.815811	0.0429397	0.999763
AT1G13800	6.84538	4.70926	-0.53963	0.368438	0.999763
AT1G13810	43.3963	27.7111	-0.647107	0.0337234	0.975359
AT1G13820	412.011	511.672	0.312535	0.0840936	0.999763
AT1G13830	18.2773	7.33555	-1.31708	0.0404781	0.999763
AT1G13860	298.132	313.437	0.0722233	0.711478	0.999763
AT1G13870	103.967	103.923	-0.00061631	0.99015	0.999763
AT1G13880	244.178	225.298	-0.116097	0.632415	0.999763
AT1G13900	431.079	438.41	0.0243281	0.886857	0.999763
AT1G13910	65.512	64.8362	-0.0149586	0.961688	0.999763
AT1G13920	16.8489	18.8101	0.158856	0.686982	0.999763
AT1G13930	8330.48	7922.27	-0.0724843	0.868943	0.999763
AT1G13940	392.686	380.058	-0.0471573	0.799538	0.999763
AT1G13950	56.2168	43.9465	-0.355252	0.233735	0.999763
AT1G13960	303.518	259.605	-0.225467	0.274866	0.999763
AT1G13970	18.195	14.8533	-0.292759	0.594183	0.999763
AT1G13980	983.868	1090.66	0.148668	0.452639	0.999763
AT1G13990	881.403	738.603	-0.255001	0.41479	0.999763
AT1G14000	557.324	572.123	0.0378092	0.830582	0.999763
AT1G14010	152.299	194.4	0.352123	0.0767477	0.999763
AT1G14020	125.645	134.79	0.101367	0.650523	0.999763
AT1G14030	288.181	311.939	0.114287	0.430279	0.999763
AT1G14040	21.8551	23.4599	0.102231	0.831063	0.999763
AT1G14060	38.241	26.6772	-0.519512	0.0897736	0.999763
AT1G14071	5.91756	5.56094	-0.0896722	0.882489	0.999763
AT1G14080	2.15419	0.349313	-2.62455	0.0996082	0.999763
AT1G14100	1.99379	2.29211	0.201162	0.987564	0.999763
AT1G14120	10.3449	16.1385	0.64159	0.253822	0.999763
AT1G14130	121.3	115.349	-0.0725769	0.985808	0.999763
AT1G14140	80.6457	87.5858	0.119099	0.625279	0.999763
AT1G14150	438.938	598.402	0.447095	0.0180217	0.820623
AT1G14170	312.565	381.802	0.288667	0.128516	0.999763
AT1G14180	43.4217	50.9199	0.229813	0.395345	0.999763
AT1G14185	4.30547	1.0199	-2.07775	0.0292313	0.927317
AT1G14190	12.2208	11.012	-0.150266	0.806572	0.999763
AT1G14200	157.48	129.615	-0.28093	0.233522	0.999763
AT1G14205	15.7538	15.0344	-0.0674278	0.802576	0.999763
AT1G14210	75.3275	90.614	0.266558	0.266051	0.999763
AT1G14230	204.802	228.15	0.155755	0.50738	0.999763
AT1G14250	1099.88	2657.92	1.27295	0.00995255	0.652752
AT1G14260	12.898	6.49787	-0.98911	0.201058	0.999763
AT1G14270	416.294	443.5	0.0913341	0.535499	0.999763
AT1G14280	226.848	254.11	0.163727	0.657606	0.999763
AT1G14290	130.549	171.965	0.397517	0.054955	0.999763
AT1G14300	70.2667	46.45	-0.597162	0.0254544	0.901108
AT1G14310	98.8389	108.696	0.137152	0.555932	0.999763
AT1G14320	1766.42	1495.19	-0.240497	0.365927	0.999763
AT1G14330	155.144	151.583	-0.0334951	0.953398	0.999763
AT1G14340	119.913	100.747	-0.251252	0.27153	0.999763
AT1G14345	236.156	257.709	0.126005	0.443281	0.999763
AT1G14350	164.02	159.19	-0.043127	0.907021	0.999763
AT1G14360	157.724	176.991	0.166274	0.23067	0.999763
AT1G14370	235.216	186.798	-0.332505	0.107428	0.999763
AT1G14380	384.083	417.186	0.119273	0.468612	0.999763
AT1G14390	4.35825	7.8682	0.852286	0.381788	0.999763
AT1G14400	1122.25	1050.68	-0.0950696	0.708663	0.999763
AT1G14410	113.01	124.826	0.143474	0.497473	0.999763
AT1G14430	14.6523	12.6593	-0.210927	0.586086	0.999763
AT1G14440	31.7366	30.9659	-0.0354667	0.926735	0.999763
AT1G14450	349.828	316.784	-0.143148	0.452201	0.999763
AT1G14460	307.924	357.146	0.213939	0.231209	0.999763
AT1G14470	21.5841	15.539	-0.474075	0.3659	0.999763
AT1G14480	12.0847	19.8138	0.713316	0.0973971	0.999763
AT1G14490	1.55931	0.335292	-2.21742	0.155268	0.999763
AT1G14510	254.061	237.786	-0.0955112	0.730443	0.999763
AT1G14520	47.1403	14.7283	-1.67837	0.0182274	0.824912
AT1G14530	69.9299	70.8283	0.0184163	0.910412	0.999763
AT1G14560	123.632	126.142	0.0289907	0.88707	0.999763
AT1G14570	414.242	402.527	-0.0413879	0.818494	0.999763
AT1G14580	223.327	226.225	0.0185987	0.894881	0.999763
AT1G14590	80.5138	84.2165	0.0648679	0.773719	0.999763
AT1G14600	91.1542	97.9423	0.103624	0.570242	0.999763
AT1G14610	989.155	905.751	-0.127081	0.550317	0.999763
AT1G14620	77.9135	58.7286	-0.407811	0.134445	0.999763
AT1G14630	9.67263	10.6066	0.132985	0.824406	0.999763
AT1G14640	22.2174	19.2424	-0.207403	0.539237	0.999763
AT1G14642	1.10148	1.81665	0.72184	0.505544	0.999763
AT1G14650	520.069	518.709	-0.00377732	0.979871	0.999763
AT1G14660	103.84	100.611	-0.0455848	0.834515	0.999763
AT1G14670	863.693	940.298	0.122599	0.560568	0.999763
AT1G14680	16.8226	12.4502	-0.434237	0.315904	0.999763
AT1G14685	207.767	240.749	0.212566	0.314541	0.999763
AT1G14687	14.1751	9.85193	-0.524882	0.232458	0.999763
AT1G14690	472.567	444.93	-0.08694	0.810374	0.999763
AT1G14700	34.4203	63.5253	0.884073	0.00988018	0.651238
AT1G14710	343.754	389.798	0.18135	0.256269	0.999763
AT1G14720	439.285	488.879	0.15432	0.482734	0.999763
AT1G14730	3.98151	4.68122	0.233569	0.69308	0.999763
AT1G14740	1022.78	1018.38	-0.00621325	0.939127	0.999763
AT1G14750	5.57025	2.4592	-1.17955	0.243417	0.999763
AT1G14770	45.9326	42.7444	-0.103782	0.953246	0.999763
AT1G14780	25.114	16.3744	-0.617047	0.452131	0.999763
AT1G14790	560.585	571.488	0.0277879	0.83815	0.999763
AT1G14810	423.65	418.669	-0.017062	0.933181	0.999763
AT1G14820	131.29	135.737	0.0480583	0.817365	0.999763
AT1G14830	786.541	796.93	0.0189308	0.912751	0.999763
AT1G14840	295.852	324.789	0.134629	0.431213	0.999763
AT1G14850	356.293	313.564	-0.184303	0.355791	0.999763
AT1G14860	2.26899	2.37509	0.0659311	0.99833	0.999823
AT1G14870	73.0717	62.1764	-0.232947	0.649397	0.999763
AT1G14880	1548.72	1212.71	-0.352841	0.453491	0.999763
AT1G14890	60.8977	54.7729	-0.152927	0.871025	0.999763
AT1G14900	22.1179	22.1199	0.00012562	0.97141	0.999763
AT1G14910	476.209	492.691	0.0490886	0.784747	0.999763
AT1G14920	632.654	769.246	0.282029	0.147579	0.999763
AT1G14970	45.2501	34.9777	-0.371486	0.253092	0.999763
AT1G14980	272.307	221.603	-0.297256	0.118766	0.999763
AT1G14990	62.2197	56.1876	-0.147121	0.579687	0.999763
AT1G15000	50.6786	48.5005	-0.0633779	0.943826	0.999763
AT1G15002	76.463	55.3022	-0.467425	0.221505	0.999763
AT1G15010	38.3369	30.6273	-0.323916	0.353465	0.999763
AT1G15020	174.274	164.255	-0.0854151	0.687894	0.999763
AT1G15030	434.509	444.7	0.033446	0.849087	0.999763
AT1G15040	9.76725	8.29936	-0.234952	0.865776	0.999763
AT1G15060	267.003	246.696	-0.11412	0.526727	0.999763
AT1G15080	14.6451	13.5542	-0.111681	0.768797	0.999763
AT1G15085	3.41606	1.84468	-0.888965	0.277878	0.999763
AT1G15100	68.9431	55.6302	-0.309537	0.222877	0.999763
AT1G15110	45.4914	37.4789	-0.279514	0.304895	0.999763
AT1G15120	804.26	776.19	-0.0512515	0.785786	0.999763
AT1G15125	4908.31	2229.2	-1.1387	0.00386185	0.4636
AT1G15130	745.729	726.989	-0.0367181	0.879557	0.999763
AT1G15140	346.943	390.161	0.169372	0.287577	0.999763
AT1G15150	2.99484	3.04567	0.024284	0.86813	0.999763
AT1G15165	33.5868	40.1882	0.258875	0.385274	0.999763
AT1G15170	58.5884	56.5369	-0.0514237	0.845611	0.999763
AT1G15175	18.707	20.5264	0.133899	0.764835	0.999763
AT1G15180	119.646	118.854	-0.00957319	0.981032	0.999763
AT1G15200	279.92	209.041	-0.421231	0.0255005	0.901108
AT1G15215	83.5517	70.8457	-0.237989	0.352132	0.999763
AT1G15220	62.6297	55.7098	-0.168916	0.575153	0.999763
AT1G15230	142.767	140.84	-0.0196025	0.946024	0.999763
AT1G15240	436.392	418.874	-0.0591062	0.734636	0.999763
AT1G15250	70.6624	48.5845	-0.540445	0.0399155	0.999763
AT1G15260	266.688	312.14	0.22704	0.220585	0.999763
AT1G15270	849.447	841.62	-0.0133539	0.925952	0.999763
AT1G15280	324.995	285.057	-0.189164	0.309725	0.999763
AT1G15290	975.817	1011.99	0.0525064	0.682891	0.999763
AT1G15310	11.8695	7.55981	-0.650838	0.17801	0.999763
AT1G15340	334.306	312.111	-0.0991104	0.622117	0.999763
AT1G15350	171.549	149.292	-0.200478	0.424508	0.999763
AT1G15370	227.822	211.08	-0.110114	0.587475	0.999763
AT1G15380	8.91334	4.12165	-1.11274	0.181193	0.999763
AT1G15390	126.243	138.376	0.132388	0.488919	0.999763
AT1G15400	376.904	368.699	-0.0317528	0.901106	0.999763
AT1G15410	332.829	245.101	-0.441409	0.255135	0.999763
AT1G15415	1.93494	2.43117	0.329362	0.826516	0.999763
AT1G15420	84.968	69.0139	-0.300033	0.249257	0.999763
AT1G15430	69.3141	80.7947	0.221112	0.308374	0.999763
AT1G15440	156.708	114.36	-0.4545	0.0360611	0.997464
AT1G15470	135.926	149.643	0.138702	0.509022	0.999763
AT1G15480	61.5008	49.8461	-0.303123	0.23615	0.999763
AT1G15490	93.8256	88.5799	-0.0830021	0.698547	0.999763
AT1G15500	1452.02	1419.18	-0.0330016	0.888844	0.999763
AT1G15510	68.8729	58.3232	-0.239867	0.442337	0.999763
AT1G15520	275.057	323.514	0.2341	0.00192255	0.346664
AT1G15530	99.8654	111.495	0.158927	0.511209	0.999763
AT1G15550	1.63142	6.04928	1.89063	0.232774	0.999763
AT1G15570	22.7575	37.7733	0.731027	0.0715226	0.999763
AT1G15580	6.35204	6.95932	0.131726	0.845808	0.999763
AT1G15625	2.41211	0.684605	-1.81695	0.273069	0.999763
AT1G15660	70.7558	76.0865	0.104793	0.667651	0.999763
AT1G15670	98.6564	84.6316	-0.221217	0.576746	0.999763
AT1G15690	7042.32	7412.79	0.0739657	0.657829	0.999763
AT1G15700	35.2311	40.3132	0.194404	0.517064	0.999763
AT1G15710	117.867	110.709	-0.0903859	0.774843	0.999763
AT1G15720	15.2361	14.0588	-0.11602	0.857526	0.999763
AT1G15730	424.304	458.107	0.110587	0.521119	0.999763
AT1G15740	921.427	1000.15	0.11827	0.524337	0.999763
AT1G15750	1267.58	1033.68	-0.294288	0.150908	0.999763
AT1G15760	1.39891	2.1239	0.602406	0.75955	0.999763
AT1G15780	741.899	751.538	0.0186235	0.903194	0.999763
AT1G15790	55.4688	38.6076	-0.52279	0.0953065	0.999763
AT1G15800	47.1898	50.9305	0.110053	0.782863	0.999763
AT1G15810	171.707	145.757	-0.23638	0.256043	0.999763
AT1G15820	27424.6	38171.8	0.477035	0.104437	0.999763
AT1G15830	2.06591	5.65907	1.45379	0.0562313	0.999763
AT1G15860	228.452	241.303	0.0789591	0.676327	0.999763
AT1G15870	3.72676	3.31202	-0.17021	0.738921	0.999763
AT1G15880	285.16	267.058	-0.0946178	0.602793	0.999763
AT1G15885	20.9311	25.6539	0.293529	0.633134	0.999763
AT1G15890	142.009	138.327	-0.0379012	0.925301	0.999763
AT1G15900	2.69132	3.21389	0.256005	0.446307	0.999763
AT1G15910	166.94	201.429	0.270945	0.166301	0.999763
AT1G15920	128.588	125.927	-0.030166	0.879572	0.999763
AT1G15930	467.38	396.306	-0.237979	0.299441	0.999763
AT1G15940	196.101	180.328	-0.120971	0.644297	0.999763
AT1G15950	446.779	396.977	-0.170506	0.491401	0.999763
AT1G15960	43.6668	64.1281	0.554422	0.0336031	0.974327
AT1G15970	213.071	215.388	0.0156023	0.928266	0.999763
AT1G15980	1704.82	2157.42	0.33969	0.110264	0.999763
AT1G16000	46.9523	36.9334	-0.346269	0.409963	0.999763
AT1G16010	365.002	326.46	-0.160997	0.376493	0.999763
AT1G16020	231.899	210.855	-0.137246	0.624233	0.999763
AT1G16022	2.3867	1.42528	-0.743769	0.647656	0.999763
AT1G16030	38.823	30.6166	-0.342597	0.358922	0.999763
AT1G16040	103.117	81.6604	-0.336575	0.271552	0.999763
AT1G16060	34.0188	39.3775	0.211036	0.548526	0.999763
AT1G16070	4.69119	3.25594	-0.52688	0.403506	0.999763
AT1G16080	425.837	494.885	0.216792	0.229021	0.999763
AT1G16090	50.4248	43.498	-0.213185	0.5157	0.999763
AT1G16110	79.3636	98.9448	0.318146	0.165039	0.999763
AT1G16130	26.5576	43.3135	0.705694	0.0536332	0.999763
AT1G16170	33.7439	42.4371	0.330699	0.344716	0.999763
AT1G16180	1914.32	1619.59	-0.24121	0.397518	0.999763
AT1G16190	102.917	90.9936	-0.177648	0.493812	0.999763
AT1G16210	307.291	268.749	-0.193342	0.295372	0.999763
AT1G16220	15.7495	15.539	-0.0194067	0.981569	0.999763
AT1G16240	609.635	558.515	-0.126351	0.650772	0.999763
AT1G16250	146.057	145.042	-0.0100578	0.966862	0.999763
AT1G16260	168.046	197.817	0.235315	0.166138	0.999763
AT1G16270	316.388	308.045	-0.0385555	0.833194	0.999763
AT1G16280	101.305	91.9048	-0.140487	0.52916	0.999763
AT1G16300	29.1956	21.2121	-0.46086	0.257817	0.999763
AT1G16310	33.6217	21.5755	-0.639999	0.173064	0.999763
AT1G16320	433.972	447.792	0.0452264	0.844586	0.999763
AT1G16330	3.5176	4.72327	0.425195	0.526959	0.999763
AT1G16340	124.799	127.802	0.0343002	0.922852	0.999763
AT1G16350	214.891	183.304	-0.229369	0.23974	0.999763
AT1G16370	8.90838	11.3041	0.343617	0.521309	0.999763
AT1G16390	10.7074	17.788	0.732295	0.0993398	0.999763
AT1G16400	51.9045	72.9943	0.491923	0.0836262	0.999763
AT1G16410	2472.28	2939.9	0.249923	0.358347	0.999763
AT1G16420	2.7329	9.57159	1.80833	0.00318842	0.441495
AT1G16430	24.1829	26.9401	0.155769	0.730239	0.999763
AT1G16445	13.3783	13.2189	-0.0172903	0.984767	0.999763
AT1G16460	473.772	444.651	-0.0915192	0.666006	0.999763
AT1G16470	461.601	422.415	-0.127986	0.521925	0.999763
AT1G16480	31.4994	36.7932	0.224116	0.489516	0.999763
AT1G16489	14.6523	11.3041	-0.374276	0.381175	0.999763
AT1G16490	8.90521	7.83904	-0.183972	0.763816	0.999763
AT1G16500	111.808	103.01	-0.118227	0.613289	0.999763
AT1G16510	75.3756	42.1708	-0.837852	0.0261574	0.904891
AT1G16515	8.46354	4.27584	-0.985055	0.105349	0.999763
AT1G16520	64.4105	60.7157	-0.0852258	0.737549	0.999763
AT1G16530	11.3875	6.20351	-0.876292	0.650454	0.999763
AT1G16540	132.921	127.925	-0.0552702	0.764695	0.999763
AT1G16560	466.794	453.151	-0.0427935	0.806844	0.999763
AT1G16570	129.536	137.095	0.0818314	0.734565	0.999763
AT1G16590	63.0604	39.3062	-0.681976	0.0159978	0.773586
AT1G16610	232.973	194.203	-0.262598	0.195756	0.999763
AT1G16630	19.4652	20.3464	0.0638779	0.818719	0.999763
AT1G16635	17.8814	13.9747	-0.355643	0.334301	0.999763
AT1G16640	5.40985	4.05269	-0.416711	0.519285	0.999763
AT1G16650	83.2298	75.0678	-0.148907	0.536955	0.999763
AT1G16670	156.839	157.994	0.0105786	0.99224	0.999763
AT1G16680	206.565	212.007	0.0375129	0.84508	0.999763
AT1G16690	65.4583	70.9719	0.116673	0.625002	0.999763
AT1G16700	397.673	396.598	-0.00390372	0.989033	0.999763
AT1G16705	2.77849	0.782728	-1.82772	0.126835	0.999763
AT1G16710	754.263	758.495	0.00807332	0.964133	0.999763
AT1G16720	1296.44	1585.32	0.290214	0.165033	0.999763
AT1G16730	25.0537	21.4213	-0.225978	0.59519	0.999763
AT1G16740	110.626	124.446	0.169826	0.443592	0.999763
AT1G16750	93.6604	120.116	0.358917	0.110868	0.999763
AT1G16770	0.565451	0.335292	-0.753983	0.643478	0.999763
AT1G16780	137.745	135.154	-0.0273937	0.891798	0.999763
AT1G16790	54.7634	44.5448	-0.297958	0.306243	0.999763
AT1G16800	126.265	121.115	-0.060083	0.600809	0.999763
AT1G16810	236.342	262.142	0.149472	0.402573	0.999763
AT1G16820	24.8448	23.6001	-0.0741493	0.813832	0.999763
AT1G16825	32.6323	37.1554	0.18727	0.530491	0.999763
AT1G16830	8.70213	6.88923	-0.337026	0.519364	0.999763
AT1G16840	403.752	369.043	-0.129679	0.521282	0.999763
AT1G16850	84.6093	57.6409	-0.553723	0.0486753	0.999763
AT1G16860	455.015	488.079	0.101202	0.706055	0.999763
AT1G16870	182.456	165.251	-0.142893	0.477059	0.999763
AT1G16880	3613.27	4271.77	0.241531	0.270589	0.999763
AT1G16890	784.162	763.054	-0.0393655	0.936091	0.999763
AT1G16900	153.883	133.713	-0.202693	0.480535	0.999763
AT1G16916	60.613	60.1399	-0.0113057	0.946891	0.999763
AT1G16920	103.058	109.133	0.0826287	0.672484	0.999763
AT1G16930	51.8697	72.9006	0.491039	0.0592057	0.999763
AT1G16960	110.233	104.591	-0.0758013	0.895471	0.999763
AT1G16970	137.327	113.789	-0.271255	0.287679	0.999763
AT1G17020	27.0366	12.1558	-1.15327	0.0966466	0.999763
AT1G17030	2.84052	2.48723	-0.191613	0.963796	0.999763
AT1G17040	116.712	93.4271	-0.321046	0.259471	0.999763
AT1G17050	195.618	188.623	-0.0525332	0.725067	0.999763
AT1G17060	33.2355	30.4893	-0.124421	0.787039	0.999763
AT1G17070	90.4836	95.2577	0.0741795	0.720032	0.999763
AT1G17080	326.131	310.405	-0.0712991	0.945158	0.999763
AT1G17090	19.6388	23.6153	0.266009	0.496306	0.999763
AT1G17100	477.816	470.507	-0.0222378	0.904058	0.999763
AT1G17110	709.859	686.251	-0.048795	0.796135	0.999763
AT1G17120	177.484	192.111	0.114253	0.559363	0.999763
AT1G17130	225.864	226.215	0.00224336	0.995258	0.999763
AT1G17140	128.398	155.867	0.27969	0.283915	0.999763
AT1G17145	183.797	182.097	-0.0134019	0.912736	0.999763
AT1G17147	27.3937	41.4161	0.596349	0.0863887	0.999763
AT1G17160	229.111	208.599	-0.135317	0.471654	0.999763
AT1G17170	21.4063	18.1513	-0.237961	0.657609	0.999763
AT1G17190	56.8494	55.7833	-0.027311	0.923835	0.999763
AT1G17200	273.268	320.655	0.230706	0.223852	0.999763
AT1G17210	706.37	691.004	-0.0317299	0.872696	0.999763
AT1G17220	2978.42	3373.7	0.179782	0.375724	0.999763
AT1G17230	108.59	117.781	0.117213	0.568192	0.999763
AT1G17232	27.0712	36.1635	0.417775	0.164227	0.999763
AT1G17240	6.85864	4.52703	-0.599359	0.290511	0.999763
AT1G17250	38.0936	39.5866	0.0554629	0.752616	0.999763
AT1G17255	42.0005	42.8425	0.0286361	0.863547	0.999763
AT1G17260	12.1375	10.3823	-0.225341	0.633654	0.999763
AT1G17270	74.5262	88.198	0.242999	0.324523	0.999763
AT1G17280	325.247	309.568	-0.071278	0.733456	0.999763
AT1G17285	0.964432	0.349313	-1.46516	0.390124	0.999763
AT1G17290	2788.77	2895.85	0.0543567	0.588636	0.999763
AT1G17330	95.0787	84.9993	-0.161672	0.494001	0.999763
AT1G17340	396.274	383.383	-0.0477114	0.80385	0.999763
AT1G17350	57.1971	49.6207	-0.204999	0.578876	0.999763
AT1G17360	350.351	365.792	0.0622242	0.771488	0.999763
AT1G17370	419.316	414.123	-0.0179774	0.912703	0.999763
AT1G17380	112.763	167.671	0.57234	0.0479919	0.999763
AT1G17400	3.95927	3.61927	-0.129534	0.891647	0.999763
AT1G17410	50.401	53.2248	0.0786471	0.754425	0.999763
AT1G17420	614.039	696.523	0.181841	0.826845	0.999763
AT1G17430	119.791	140.811	0.233233	0.291541	0.999763
AT1G17440	303.385	325.961	0.103553	0.599896	0.999763
AT1G17450	391.942	403.718	0.0427077	0.814514	0.999763
AT1G17455	83.9395	106.07	0.337596	0.174525	0.999763
AT1G17460	72.2252	43.027	-0.74726	0.14096	0.999763
AT1G17470	763.446	762.573	-0.00165109	0.890226	0.999763
AT1G17480	48.2032	42.6755	-0.175722	0.492572	0.999763
AT1G17490	131.046	153.636	0.229445	0.294017	0.999763
AT1G17500	461.946	580.687	0.330038	0.128635	0.999763
AT1G17510	34.6308	33.1448	-0.0632752	0.928472	0.999763
AT1G17520	77.9256	78.0002	0.00137956	0.976074	0.999763
AT1G17530	114.74	101.954	-0.170449	0.408542	0.999763
AT1G17550	545.503	481.677	-0.179523	0.331136	0.999763
AT1G17560	15.3204	17.5087	0.192622	0.660051	0.999763
AT1G17580	536.24	534.763	-0.00398114	0.999276	0.999914
AT1G17590	58.3449	52.8615	-0.142388	0.625194	0.999763
AT1G17600	124.009	133.628	0.107776	0.481077	0.999763
AT1G17610	62.5236	74.118	0.245422	0.404005	0.999763
AT1G17615	1.36949	0.349313	-1.97105	0.215681	0.999763
AT1G17620	173.031	158.288	-0.128481	0.529214	0.999763
AT1G17630	22.2835	17.9831	-0.309333	0.427522	0.999763
AT1G17640	44.1848	33.6881	-0.391313	0.300464	0.999763
AT1G17650	372.775	440.677	0.241414	0.153779	0.999763
AT1G17665	276.962	281.828	0.0251263	0.886886	0.999763
AT1G17680	252.808	263.748	0.0611173	0.74365	0.999763
AT1G17690	179.703	168.427	-0.0934935	0.653642	0.999763
AT1G17700	8.81804	8.49561	-0.05374	0.939975	0.999763
AT1G17710	5.2232	3.49312	-0.580418	0.807542	0.999763
AT1G17720	626.732	588.147	-0.0916722	0.622746	0.999763
AT1G17730	249.472	233.225	-0.0971567	0.724244	0.999763
AT1G17744	2.55924	5.52003	1.10896	0.111822	0.999763
AT1G17745	1952.58	1500.22	-0.380203	0.0930721	0.999763
AT1G17750	61.9916	92.155	0.57199	0.0670733	0.999763
AT1G17760	217.691	208.077	-0.0651681	0.743057	0.999763
AT1G17780	180.078	168.203	-0.0984156	0.604703	0.999763
AT1G17790	140.904	133.267	-0.0803889	0.707192	0.999763
AT1G17830	56.8532	53.6432	-0.0838449	0.81015	0.999763
AT1G17840	1163.31	1105.86	-0.0730697	0.779759	0.999763
AT1G17850	108.816	107.507	-0.017458	0.989262	0.999763
AT1G17860	68.6696	72.9663	0.0875578	0.56945	0.999763
AT1G17870	13.4654	16.643	0.305658	0.497721	0.999763
AT1G17880	778.664	761.922	-0.0313563	0.997108	0.999823
AT1G17890	198.892	204.744	0.0418328	0.858061	0.999763
AT1G17920	46.1453	42.8156	-0.108048	0.782888	0.999763
AT1G17930	123.134	97.1725	-0.341608	0.146194	0.999763
AT1G17940	142.714	130.85	-0.125216	0.594779	0.999763
AT1G17960	2.33392	2.10989	-0.145589	0.863153	0.999763
AT1G17970	140.076	159.748	0.189595	0.461865	0.999763
AT1G17980	318.973	283.397	-0.170609	0.444379	0.999763
AT1G17990	168.899	189.788	0.168227	0.62863	0.999763
AT1G18000	420.708	413.464	-0.0250566	0.89113	0.999763
AT1G18010	424.666	419.388	-0.0180417	0.919562	0.999763
AT1G18020	165.215	182.592	0.144274	0.715843	0.999763
AT1G18030	100.786	107.3	0.0903612	0.731872	0.999763
AT1G18040	43.696	52.247	0.257846	0.369948	0.999763
AT1G18060	788.402	1069.68	0.440171	0.0181609	0.824912
AT1G18070	1005.53	975.4	-0.0438843	0.856626	0.999763
AT1G18075	51.0115	45.2748	-0.172116	0.760251	0.999763
AT1G18080	1524.34	1372.82	-0.151045	0.662491	0.999763
AT1G18090	39.7825	39.1262	-0.0239971	0.884554	0.999763
AT1G18140	0.86289	0.726656	-0.247904	0.836216	0.999763
AT1G18150	571.742	622.95	0.123753	0.490433	0.999763
AT1G18160	668.134	627.878	-0.0896527	0.643337	0.999763
AT1G18170	281.814	319.403	0.180635	0.29821	0.999763
AT1G18180	31.0476	29.8456	-0.0569628	0.770141	0.999763
AT1G18190	116.851	111.553	-0.0669518	0.786928	0.999763
AT1G18193	3.48099	1.56546	-1.15291	0.189907	0.999763
AT1G18197	2.68012	1.41126	-0.925313	0.94743	0.999763
AT1G18200	29.2366	18.4294	-0.665765	0.117759	0.999763
AT1G18210	694.05	617.574	-0.168428	0.489829	0.999763
AT1G18250	14.1902	14.6032	0.0413973	0.919488	0.999763
AT1G18260	579.402	570.804	-0.0215698	0.906516	0.999763
AT1G18265	62.7796	110.089	0.810303	0.00417651	0.472201
AT1G18270	1011.36	938.818	-0.107374	0.586979	0.999763
AT1G18300	40.3782	44.0878	0.126805	0.649598	0.999763
AT1G18320	11.8484	7.01426	-0.756325	0.160478	0.999763
AT1G18330	84.5673	103.145	0.2865	0.654042	0.999763
AT1G18335	64.1966	62.5979	-0.0363837	0.78082	0.999763
AT1G18340	90.6039	100.092	0.143682	0.560566	0.999763
AT1G18350	4.83833	8.09135	0.741873	0.178254	0.999763
AT1G18360	238.654	259.997	0.12358	0.696113	0.999763
AT1G18370	29.0536	33.5793	0.208858	0.448548	0.999763
AT1G18382	4.23943	2.10989	-1.00671	0.245047	0.999763
AT1G18390	198.849	202.553	0.0266283	0.885213	0.999763
AT1G18400	113.837	154.63	0.441855	0.0492697	0.999763
AT1G18410	5.69112	2.8786	-0.983345	0.141886	0.999763
AT1G18415	37.6587	40.4792	0.104197	0.702637	0.999763
AT1G18420	1.69635	2.36107	0.477002	0.994352	0.999763
AT1G18440	121.436	139.354	0.198562	0.295451	0.999763
AT1G18450	230.865	195.309	-0.241296	0.204328	0.999763
AT1G18460	380.38	404.221	0.0877042	0.600187	0.999763
AT1G18470	609.339	615.687	0.0149535	0.903817	0.999763
AT1G18480	111.682	82.8754	-0.430377	0.0599664	0.999763
AT1G18485	112.564	135.416	0.266649	0.183674	0.999763
AT1G18490	118.82	104.466	-0.185746	0.450018	0.999763
AT1G18500	839.28	841.308	0.00348072	0.932565	0.999763
AT1G18530	0.39898	3.99662	3.32439	0.00539384	0.517666
AT1G18540	1032.15	901.481	-0.195277	0.41514	0.999763
AT1G18550	35.5516	35.41	-0.0057601	0.878271	0.999763
AT1G18560	90.2656	87.7809	-0.0402693	0.849953	0.999763
AT1G18570	244.956	230.816	-0.0857825	0.708347	0.999763
AT1G18580	261.27	242.454	-0.107831	0.567458	0.999763
AT1G18590	345.978	373.209	0.109302	0.743296	0.999763
AT1G18600	125.42	119.265	-0.0725877	0.765324	0.999763
AT1G18610	116.668	131.141	0.168709	0.42668	0.999763
AT1G18620	968.345	1213.02	0.325005	0.0776188	0.999763
AT1G18630	29.7965	24.5942	-0.276825	0.455569	0.999763
AT1G18640	191.469	182.345	-0.070445	0.694628	0.999763
AT1G18650	79.0933	74.6449	-0.0835112	0.701541	0.999763
AT1G18660	535.998	511.659	-0.0670435	0.701984	0.999763
AT1G18670	128.574	108.419	-0.24598	0.575342	0.999763
AT1G18680	26.059	25.3618	-0.0391239	0.934471	0.999763
AT1G18690	86.142	80.8648	-0.0912061	0.722887	0.999763
AT1G18700	351.013	327.214	-0.101289	0.576497	0.999763
AT1G18710	45.6438	20.864	-1.12941	0.00101871	0.241727
AT1G18720	665.041	606.723	-0.132405	0.486597	0.999763
AT1G18730	952.559	1162.14	0.286899	0.13303	0.999763
AT1G18735	0.268012	1.39724	2.38221	0.248688	0.999763
AT1G18740	365.706	377.721	0.0466381	0.850422	0.999763
AT1G18745	15.6156	8.74793	-0.835975	0.0800741	0.999763
AT1G18750	46.9819	39.7374	-0.24161	0.380923	0.999763
AT1G18773	29.72	32.1366	0.112786	0.613426	0.999763
AT1G18800	118.026	88.9701	-0.407718	0.0664854	0.999763
AT1G18810	58.4015	90.1223	0.625879	0.00837795	0.594063
AT1G18830	0.666992	1.39725	1.06685	0.546769	0.999763
AT1G18840	263.334	315.073	0.258793	0.139168	0.999763
AT1G18850	89.2807	58.044	-0.621202	0.0193081	0.841913
AT1G18870	58.5188	61.4306	0.0700574	0.665011	0.999763
AT1G18880	25.8067	19.7027	-0.389351	0.548868	0.999763
AT1G18890	406.178	362.207	-0.165296	0.402819	0.999763
AT1G18900	230.474	185.498	-0.313199	0.127826	0.999763
AT1G18910	119.16	104.759	-0.185827	0.435507	0.999763
AT1G18940	6.34486	4.68123	-0.4387	0.508505	0.999763
AT1G18950	307.053	313.896	0.0317985	0.874337	0.999763
AT1G18990	1.73904	3.87046	1.15421	0.157657	0.999763
AT1G19000	2250.9	2412.36	0.0999439	0.664109	0.999763
AT1G19010	83.2245	82.0074	-0.0212545	0.999543	0.999914
AT1G19020	84.9866	134.436	0.661609	0.00698649	0.571691
AT1G19025	26.4285	25.5149	-0.0507586	0.906925	0.999763
AT1G19050	162.232	157.395	-0.0436624	0.999597	0.999914
AT1G19070	6.09729	6.03641	-0.014477	0.998338	0.999823
AT1G19080	78.1015	93.6923	0.262579	0.279266	0.999763
AT1G19100	104.949	100.821	-0.057897	0.708643	0.999763
AT1G19110	561.971	569.475	0.0191362	0.882151	0.999763
AT1G19120	129.058	126.21	-0.0321926	0.877354	0.999763
AT1G19130	296.027	299.221	0.015483	0.930274	0.999763
AT1G19140	105.594	106.8	0.0163851	0.899126	0.999763
AT1G19150	667.135	835.316	0.324343	0.0606082	0.999763
AT1G19160	2.7329	3.08773	0.176116	0.906428	0.999763
AT1G19170	137.072	143.48	0.0659184	0.768412	0.999763
AT1G19180	449.727	607.487	0.433803	0.0455029	0.999763
AT1G19190	2.98765	2.12391	-0.492292	0.631523	0.999763
AT1G19200	29.4803	29.4964	0.0007875	0.971941	0.999763
AT1G19220	158.889	161.277	0.021522	0.99223	0.999763
AT1G19230	10.629	4.2478	-1.32322	0.418863	0.999763
AT1G19240	71.2247	64.6798	-0.139062	0.525268	0.999763
AT1G19250	12.2504	9.97699	-0.296148	0.970162	0.999763
AT1G19270	248.364	242.645	-0.0336129	0.95079	0.999763
AT1G19290	57.1978	52.3182	-0.128646	0.58671	0.999763
AT1G19300	87.712	94.3242	0.104853	0.624137	0.999763
AT1G19310	182.195	171.834	-0.0844718	0.918947	0.999763
AT1G19330	220.84	249.01	0.173205	0.389674	0.999763
AT1G19340	84.0203	91.2016	0.118321	0.622689	0.999763
AT1G19350	972.74	1067.7	0.134381	0.444903	0.999763
AT1G19360	351.153	338.758	-0.0518483	0.822273	0.999763
AT1G19370	394.002	428.414	0.120805	0.48199	0.999763
AT1G19373	8.38244	10.8999	0.378866	0.575803	0.999763
AT1G19376	3.3217	3.54918	0.0955628	0.880509	0.999763
AT1G19380	45.6735	78.1369	0.774648	0.00940636	0.627757
AT1G19394	62.5145	64.7101	0.0498	0.811366	0.999763
AT1G19396	17.0662	27.6539	0.696343	0.0574444	0.999763
AT1G19397	40.1802	45.9431	0.193364	0.529133	0.999763
AT1G19400	789.682	767.806	-0.0405298	0.777434	0.999763
AT1G19430	272.665	276.902	0.0222471	0.87362	0.999763
AT1G19440	117.434	128.344	0.128161	0.541244	0.999763
AT1G19450	177.171	176.081	-0.00890331	0.732638	0.999763
AT1G19480	107.926	108.447	0.00695799	0.976061	0.999763
AT1G19485	125.05	117.559	-0.0891241	0.677543	0.999763
AT1G19490	23.546	15.9444	-0.562432	0.181141	0.999763
AT1G19510	36.5847	37.2502	0.0260069	0.947866	0.999763
AT1G19520	245.736	215.919	-0.186617	0.519142	0.999763
AT1G19530	0.935004	0.740676	-0.33613	0.837123	0.999763
AT1G19540	4.73995	4.45693	-0.0888208	0.814526	0.999763
AT1G19550	344.75	513.886	0.575898	0.0362442	0.997464
AT1G19570	3348.4	4787.61	0.515836	0.256305	0.999763
AT1G19580	274.754	283.115	0.0432513	0.815276	0.999763
AT1G19600	257.671	263.736	0.0335603	0.744704	0.999763
AT1G19610	27.0134	26.9507	-0.00335173	0.894724	0.999763
AT1G19620	17.0196	15.1337	-0.16944	0.716195	0.999763
AT1G19630	25.4398	9.46057	-1.42709	0.497373	0.999763
AT1G19640	18.2329	37.0563	1.02318	0.0567836	0.999763
AT1G19650	276.989	272.781	-0.0220862	0.952018	0.999763
AT1G19660	2169.78	2057.02	-0.0769918	0.903998	0.999763
AT1G19670	1402.24	1950.86	0.476377	0.737101	0.999763
AT1G19680	242.69	233.169	-0.0577384	0.79053	0.999763
AT1G19690	101.992	100.988	-0.0142703	0.928872	0.999763
AT1G19700	296.921	266.504	-0.155921	0.415441	0.999763
AT1G19710	160.134	156.619	-0.0320195	0.883863	0.999763
AT1G19715	423.066	402.861	-0.0705998	0.717022	0.999763
AT1G19720	677.503	755.116	0.156471	0.393077	0.999763
AT1G19730	83.8023	73.2477	-0.194206	0.529902	0.999763
AT1G19740	763.47	774.051	0.0198583	0.995854	0.999763
AT1G19750	9.97324	7.83904	-0.347385	0.579561	0.999763
AT1G19770	553.141	609.932	0.141002	0.390888	0.999763
AT1G19800	222.129	232.105	0.0633843	0.747262	0.999763
AT1G19835	918.409	985.751	0.102086	0.572399	0.999763
AT1G19840	10.4383	9.05404	-0.205247	0.650086	0.999763
AT1G19850	93.8029	95.4108	0.0245194	0.856365	0.999763
AT1G19860	139.571	141.719	0.0220379	0.952393	0.999763
AT1G19870	617.75	578.212	-0.0954231	0.616671	0.999763
AT1G19880	269.127	260.317	-0.0480181	0.78984	0.999763
AT1G19910	1162.89	1177.24	0.0176986	0.907482	0.999763
AT1G19920	609.975	644.149	0.0786447	0.61403	0.999763
AT1G19940	14.5211	17.0355	0.2304	0.706284	0.999763
AT1G19950	42.6826	49.0494	0.200589	0.543795	0.999763
AT1G19960	443.873	580.81	0.387917	0.18363	0.999763
AT1G19968	0.86289	1.38323	0.680792	0.635959	0.999763
AT1G19970	38.5658	36.1776	-0.0922273	0.830965	0.999763
AT1G19980	44.3931	53.4901	0.268935	0.33956	0.999763
AT1G19990	37.7692	40.062	0.0850247	0.787542	0.999763
AT1G20010	2323.88	2825.57	0.282002	0.215484	0.999763
AT1G20015	6.61287	4.66721	-0.502716	0.434492	0.999763
AT1G20020	10499.8	13414.5	0.353436	0.202283	0.999763
AT1G20030	141.704	162.779	0.200029	0.549339	0.999763
AT1G20050	361.493	410.064	0.18188	0.305424	0.999763
AT1G20060	9.32352	14.9094	0.677272	0.123838	0.999763
AT1G20070	68.6536	72.1684	0.0720315	0.725639	0.999763
AT1G20080	0.86289	0.782728	-0.140667	0.828601	0.999763
AT1G20090	239.093	257.269	0.105702	0.553832	0.999763
AT1G20100	572.907	453.016	-0.33874	0.12193	0.999763
AT1G20110	566.626	595.238	0.0710686	0.703584	0.999763
AT1G20120	3.98151	2.0398	-0.964892	0.338937	0.999763
AT1G20140	49.1429	41.7245	-0.236089	0.482668	0.999763
AT1G20160	159.534	132.656	-0.266172	0.203213	0.999763
AT1G20190	357.565	509.137	0.509851	0.043762	0.999763
AT1G20200	602.741	530.418	-0.184408	0.356641	0.999763
AT1G20220	87.4651	79.6346	-0.135313	0.698285	0.999763
AT1G20225	366.367	329.086	-0.154826	0.476817	0.999763
AT1G20230	26.4813	21.9808	-0.268729	0.509568	0.999763
AT1G20260	2236.02	2421.1	0.114728	0.610825	0.999763
AT1G20270	135.257	117.631	-0.201434	0.366396	0.999763
AT1G20300	64.6845	58.2823	-0.150362	0.808056	0.999763
AT1G20310	4.44251	4.6532	0.0668464	0.906897	0.999763
AT1G20330	378.512	366.335	-0.0471779	0.80614	0.999763
AT1G20340	27163.2	31756	0.225374	0.3178	0.999763
AT1G20350	41.7468	30.9205	-0.433101	0.194699	0.999763
AT1G20370	144.372	112.838	-0.355541	0.0824159	0.999763
AT1G20380	84.6571	81.3671	-0.0571849	0.880788	0.999763
AT1G20410	125.149	100.974	-0.309663	0.171825	0.999763
AT1G20430	121.143	111.828	-0.115428	0.601799	0.999763
AT1G20440	7903.9	6228.13	-0.343764	0.165638	0.999763
AT1G20450	7157.81	5051.38	-0.502839	0.0812183	0.999763
AT1G20460	104.31	98.4683	-0.0831487	0.750188	0.999763
AT1G20470	4.54089	7.51776	0.727329	0.174685	0.999763
AT1G20480	16.0595	19.4375	0.27542	0.431591	0.999763
AT1G20490	22.2967	19.4785	-0.194952	0.63959	0.999763
AT1G20510	860.911	922.858	0.100244	0.81487	0.999763
AT1G20515	10.1814	17.1174	0.749521	0.132681	0.999763
AT1G20530	8.51949	7.62991	-0.159102	0.742466	0.999763
AT1G20540	170.649	194.801	0.190969	0.360357	0.999763
AT1G20550	40.647	32.8235	-0.308421	0.31163	0.999763
AT1G20560	230.487	249.515	0.114438	0.514705	0.999763
AT1G20570	15.0014	15.5671	0.0533999	0.923493	0.999763
AT1G20575	134.537	138.145	0.0381776	0.892861	0.999763
AT1G20580	163.487	157.201	-0.0565655	0.791635	0.999763
AT1G20590	2.2263	3.28398	0.560795	0.464788	0.999763
AT1G20600	9.84021	6.76307	-0.541012	0.265691	0.999763
AT1G20610	21.7331	24.315	0.161954	0.689107	0.999763
AT1G20620	75322.4	70620.2	-0.0929968	0.935635	0.999763
AT1G20630	913.328	967.109	0.0825451	0.698104	0.999763
AT1G20640	392.684	366.481	-0.0996322	0.642243	0.999763
AT1G20650	414.364	419.025	0.016139	0.929575	0.999763
AT1G20670	153.23	178.27	0.218363	0.254772	0.999763
AT1G20690	0.565451	0.391364	-0.530892	0.718641	0.999763
AT1G20691	41.9253	35.3376	-0.246617	0.429199	0.999763
AT1G20693	3608.34	3334.44	-0.113889	0.646067	0.999763
AT1G20696	3040.81	3084.53	0.0205961	0.991848	0.999763
AT1G20700	0.565451	0.349313	-0.694884	0.71691	0.999763
AT1G20720	30.0764	32.112	0.0944794	0.55058	0.999763
AT1G20760	625.39	610.045	-0.0358398	0.838903	0.999763
AT1G20770	138.219	133.797	-0.0469039	0.789506	0.999763
AT1G20780	210.99	250.182	0.245807	0.193033	0.999763
AT1G20810	389.233	488.421	0.327492	0.0669348	0.999763
AT1G20816	52.5241	58.4622	0.154524	0.588882	0.999763
AT1G20823	48.5514	51.8276	0.0942089	0.678043	0.999763
AT1G20830	163.957	184.528	0.170521	0.397411	0.999763
AT1G20840	1108.38	1224.93	0.144239	0.428	0.999763
AT1G20850	129.873	99.8196	-0.379712	0.0617861	0.999763
AT1G20870	9.28802	14.2399	0.616498	0.260547	0.999763
AT1G20880	102.819	86.2703	-0.253169	0.336018	0.999763
AT1G20890	77.0191	68.3725	-0.1718	0.490741	0.999763
AT1G20900	0	1.74655	Inf	0.0137712	0.736091
AT1G20910	87.5154	74.6332	-0.229719	0.374636	0.999763
AT1G20920	472.566	431.859	-0.129955	0.493577	0.999763
AT1G20925	0.964432	0.684605	-0.494407	0.726449	0.999763
AT1G20930	17.1284	20.6806	0.271889	0.413284	0.999763
AT1G20950	392.39	369.733	-0.0858043	0.609804	0.999763
AT1G20960	1965.25	1911.79	-0.0397853	0.855991	0.999763
AT1G20970	792.406	966.702	0.286831	0.161305	0.999763
AT1G20980	1557.67	1462.36	-0.0910846	0.693291	0.999763
AT1G21000	560.042	285.218	-0.973472	0.0235731	0.894969
AT1G21010	41.8534	48.907	0.224697	0.464455	0.999763
AT1G21050	103.879	120.586	0.215155	0.42537	0.999763
AT1G21060	137.064	182.256	0.411116	0.0390141	0.999763
AT1G21065	813.858	850.771	0.0639946	0.760649	0.999763
AT1G21070	53.3572	63.2461	0.245295	0.37365	0.999763
AT1G21080	433.158	384.57	-0.171646	0.373812	0.999763
AT1G21090	15.9029	12.4362	-0.354753	0.500508	0.999763
AT1G21100	409.236	397.574	-0.0417098	0.978466	0.999763
AT1G21110	129.714	119.209	-0.121835	0.704723	0.999763
AT1G21120	38.4847	44.1613	0.198498	0.910777	0.999763
AT1G21130	4087.53	3498.33	-0.224563	0.612538	0.999763
AT1G21140	15.5432	14.1558	-0.134894	0.980813	0.999763
AT1G21150	22.0997	37.6858	0.769993	0.019024	0.838647
AT1G21160	214.666	217.146	0.0165704	0.900383	0.999763
AT1G21170	203.467	198.664	-0.0344654	0.820811	0.999763
AT1G21190	191.261	164.217	-0.21994	0.317735	0.999763
AT1G21200	111.455	102.945	-0.114589	0.658264	0.999763
AT1G21210	2.36335	6.41376	1.44034	0.036998	0.999763
AT1G21240	163.999	132.707	-0.305448	0.345908	0.999763
AT1G21245	8.86458	3.95456	-1.16453	0.109472	0.999763
AT1G21250	1561.52	1562.97	0.00133948	0.842536	0.999763
AT1G21270	1403.47	1489.24	0.0855747	0.702355	0.999763
AT1G21280	33.4271	25.2917	-0.402356	0.193655	0.999763
AT1G21310	163.399	147.001	-0.152575	0.86242	0.999763
AT1G21320	6.11235	8.9851	0.555807	0.291278	0.999763
AT1G21326	3.41606	6.7911	0.991312	0.163392	0.999763
AT1G21350	215.61	234.653	0.122103	0.483307	0.999763
AT1G21360	1.69635	1.38323	-0.294396	0.793057	0.999763
AT1G21370	134.811	159.662	0.244082	0.222554	0.999763
AT1G21380	589.931	559.914	-0.0753403	0.668359	0.999763
AT1G21390	118.276	88.211	-0.423124	0.202544	0.999763
AT1G21400	767.144	539.409	-0.508116	0.0454641	0.999763
AT1G21410	152.931	182.923	0.258356	0.146297	0.999763
AT1G21440	411.549	518.938	0.334498	0.0824751	0.999763
AT1G21450	404.97	379.721	-0.0928783	0.620019	0.999763
AT1G21460	169.694	146.89	-0.208197	0.613312	0.999763
AT1G21480	95.437	120.368	0.334835	0.139686	0.999763
AT1G21500	938.271	1253.58	0.417975	0.0339071	0.97722
AT1G21510	0.666992	3.01877	2.17822	0.155978	0.999763
AT1G21520	168.954	91.3486	-0.887172	0.0485372	0.999763
AT1G21540	30.3939	53.7822	0.823347	0.00453426	0.477944
AT1G21550	97.4569	106.231	0.124363	0.219243	0.999763
AT1G21560	111.863	110.839	-0.0132644	0.988649	0.999763
AT1G21580	1041.83	1030.37	-0.0159526	0.946763	0.999763
AT1G21590	1448.71	1376.75	-0.0735022	0.854707	0.999763
AT1G21600	701.118	714.7	0.0276811	0.812989	0.999763
AT1G21610	314.696	299.451	-0.0716367	0.72009	0.999763
AT1G21630	1047.38	1033.69	-0.0189731	0.92862	0.999763
AT1G21640	944.61	958.711	0.0213776	0.90662	0.999763
AT1G21650	178.112	159.491	-0.159305	0.544386	0.999763
AT1G21651	8.21487	9.22226	0.166884	0.760359	0.999763
AT1G21660	470.109	465.924	-0.0129023	0.95102	0.999763
AT1G21670	705.257	715.244	0.0202864	0.989497	0.999763
AT1G21680	3990.09	3824.07	-0.0613102	0.870576	0.999763
AT1G21690	73.116	68.3854	-0.0964978	0.742336	0.999763
AT1G21695	1.82732	3.60525	0.980369	0.248942	0.999763
AT1G21700	259.804	274.303	0.0783484	0.690962	0.999763
AT1G21710	102.988	93.5252	-0.139048	0.567207	0.999763
AT1G21720	370.864	386.482	0.0595126	0.726287	0.999763
AT1G21730	284.535	295.636	0.0552128	0.764271	0.999763
AT1G21740	18.3375	17.788	-0.0438922	0.954308	0.999763
AT1G21750	2090.25	1862	-0.166823	0.545534	0.999763
AT1G21760	210.073	197.179	-0.0913805	0.776246	0.999763
AT1G21770	383.804	399.567	0.0580662	0.733171	0.999763
AT1G21780	408.959	360.688	-0.181205	0.315129	0.999763
AT1G21790	63.3371	60.5918	-0.0639279	0.862278	0.999763
AT1G21810	8.41187	7.22453	-0.219523	0.713645	0.999763
AT1G21830	69.4109	74.0293	0.0929357	0.656395	0.999763
AT1G21840	31.8575	30.4905	-0.063274	0.913472	0.999763
AT1G21880	87.6271	96.517	0.139406	0.543464	0.999763
AT1G21900	248.566	227.081	-0.130423	0.53058	0.999763
AT1G21910	37.0468	35.8517	-0.0473052	0.919065	0.999763
AT1G21920	340.972	348.334	0.0308182	0.892746	0.999763
AT1G21930	85.1837	90.3511	0.0849653	0.700851	0.999763
AT1G21980	181.722	199.184	0.132368	0.574409	0.999763
AT1G22020	290.848	297.464	0.0324518	0.872705	0.999763
AT1G22030	47.0132	44.1416	-0.0909258	0.794829	0.999763
AT1G22040	192.512	165.419	-0.218828	0.300568	0.999763
AT1G22050	63.7421	57.892	-0.138882	0.744153	0.999763
AT1G22060	1078.79	1321.73	0.293019	0.155329	0.999763
AT1G22065	1.63142	0.698625	-1.22354	0.329936	0.999763
AT1G22070	845.313	752.078	-0.168604	0.523436	0.999763
AT1G22110	1.18976	2.20801	0.892079	0.291068	0.999763
AT1G22140	125.71	115.095	-0.12727	0.545292	0.999763
AT1G22160	290.494	231.572	-0.327051	0.489021	0.999763
AT1G22170	46.0874	46.9244	0.0259649	0.959705	0.999763
AT1G22180	173.473	141.233	-0.296629	0.22892	0.999763
AT1G22190	194.647	175.878	-0.14628	0.681214	0.999763
AT1G22200	368.882	354.356	-0.0579609	0.7515	0.999763
AT1G22220	5.29325	8.30049	0.649042	0.247183	0.999763
AT1G22230	11.4575	19.6035	0.774815	0.0504233	0.999763
AT1G22240	1.47103	0.391364	-1.91024	0.262994	0.999763
AT1G22250	114.39	118.993	0.0569172	0.909017	0.999763
AT1G22260	5.88095	3.68936	-0.672677	0.290318	0.999763
AT1G22270	137.733	132.495	-0.0559343	0.790837	0.999763
AT1G22275	7.01185	5.68711	-0.3021	0.632064	0.999763
AT1G22280	344.092	347.633	0.014771	0.94419	0.999763
AT1G22300	1254.94	1264.44	0.0108816	0.982651	0.999763
AT1G22310	92.7671	95.2566	0.0382066	0.852319	0.999763
AT1G22330	64.9049	99.4168	0.615162	0.0182318	0.824912
[truncated: 19,343 more rows]

## Sheet: pgn
id	WT	pgn	log2FoldChange	PValue	FDR
AT1G01010	56.4118	45.5725	-0.307832	0.274918	0.959549
AT1G01020	106.032	100.171	-0.0820407	0.604808	0.99505
AT1G01030	21.8068	18.3265	-0.250849	0.437482	0.99345
AT1G01040	784.774	681.509	-0.203544	0.204791	0.940285
AT1G01046	3.995	6.4891	0.699821	0.322636	0.974082
AT1G01050	463.887	456.712	-0.0224889	0.912998	0.998239
AT1G01060	32.8033	40.2441	0.294939	0.350747	0.979762
AT1G01070	41.8043	54.6124	0.385578	0.099795	0.839081
AT1G01080	423.914	480.495	0.180749	0.138665	0.896254
AT1G01090	1277.2	1411.87	0.144622	0.295674	0.963872
AT1G01100	747.067	680.603	-0.134424	0.453719	0.994085
AT1G01110	13.4521	15.9029	0.241456	0.492757	0.99505
AT1G01120	234.826	262.473	0.160575	0.292387	0.961349
AT1G01130	3.71788	3.65847	-0.023241	0.933037	0.998239
AT1G01140	1635.24	1505.59	-0.119174	0.747235	0.997418
AT1G01160	149.77	117.464	-0.350524	0.0434035	0.699689
AT1G01170	369.924	461.871	0.320262	0.0793273	0.805991
AT1G01180	126.543	140.516	0.151103	0.63611	0.99505
AT1G01190	6.78987	8.15758	0.264757	0.377752	0.986401
AT1G01200	6.03924	6.93349	0.199214	0.676105	0.996082
AT1G01210	68.4693	57.5113	-0.251611	0.273944	0.959549
AT1G01220	321.495	342.194	0.0900192	0.49638	0.99505
AT1G01225	19.084	18.4207	-0.0510345	0.847943	0.997991
AT1G01230	303.001	335.691	0.14781	0.31434	0.970418
AT1G01240	339.895	374.797	0.141021	0.36493	0.983143
AT1G01250	48.2968	51.5457	0.0939243	0.332829	0.974178
AT1G01260	194.109	212.291	0.129173	0.460969	0.994639
AT1G01290	109.271	106.351	-0.0390754	0.82968	0.997991
AT1G01300	642.445	630.529	-0.0270113	0.779069	0.997991
AT1G01320	5940.92	5372.72	-0.145032	0.631637	0.99505
AT1G01340	82.032	71.9179	-0.189835	0.439807	0.99345
AT1G01350	150.619	132.773	-0.181944	0.278231	0.95969
AT1G01360	158.933	163.175	0.038003	0.647002	0.995656
AT1G01370	9.8051	15.5877	0.668805	0.0805831	0.809396
AT1G01380	2.63703	3.8198	0.534584	0.418816	0.99345
AT1G01390	78.2415	93.7598	0.261034	0.638334	0.99505
AT1G01420	126.148	118.12	-0.0948596	0.790249	0.997991
AT1G01430	483.125	534.619	0.146113	0.28251	0.959814
AT1G01440	243.997	202.46	-0.269225	0.0823815	0.811916
AT1G01448	58.1626	61.8755	0.0892771	0.846626	0.997991
AT1G01470	2026.2	1802.11	-0.169093	0.187837	0.937367
AT1G01480	23.365	34.0702	0.544157	0.476778	0.99505
AT1G01490	403.388	349.28	-0.207784	0.345199	0.978643
AT1G01500	242.491	262.251	0.113018	0.468322	0.99505
AT1G01510	294.789	295.439	0.00317906	0.960711	0.998819
AT1G01520	2.97743	2.32971	-0.353915	0.650734	0.995656
AT1G01540	471.14	522.344	0.148844	0.302028	0.965869
AT1G01550	1463.61	1446.1	-0.0173682	0.961404	0.998819
AT1G01560	158.994	109.754	-0.534701	0.87267	0.998239
AT1G01570	24.7958	9.50665	-1.38309	0.0117714	0.459681
AT1G01580	31.7937	21.2459	-0.58156	0.197516	0.939058
AT1G01590	0.577154	1.63111	1.49882	0.214908	0.940669
AT1G01600	8.98358	4.92968	-0.865795	0.135555	0.890236
AT1G01610	411.69	423.047	0.0392575	0.750975	0.997418
AT1G01620	958.05	1121.18	0.226848	0.122781	0.870653
AT1G01630	324.989	331.667	0.0293484	0.806299	0.997991
AT1G01640	31.4614	29.3318	-0.101117	0.67532	0.996082
AT1G01650	396.284	416.441	0.0715757	0.489186	0.99505
AT1G01660	13.2302	17.2755	0.384889	0.291476	0.960744
AT1G01670	30.0947	31.9671	0.0870766	0.755345	0.997418
AT1G01680	16.0123	21.2408	0.40766	0.278536	0.95969
AT1G01690	25.3741	23.3982	-0.116961	0.690511	0.996082
AT1G01695	1.30197	2.30615	0.824793	0.482947	0.99505
AT1G01700	10.1259	10.3463	0.0310614	0.891087	0.998239
AT1G01710	397.747	416.52	0.0665346	0.63687	0.99505
AT1G01715	14.814	11.941	-0.311037	0.381399	0.987443
AT1G01720	200.023	161.435	-0.309208	0.054186	0.736197
AT1G01725	36.6179	40.3126	0.138682	0.666568	0.996082
AT1G01730	190.585	155.413	-0.294325	0.144311	0.900245
AT1G01740	84.6493	62.533	-0.43688	0.054989	0.736989
AT1G01760	27.6129	33.9538	0.298228	0.242817	0.952085
AT1G01770	169.955	133.134	-0.352273	0.0725952	0.786542
AT1G01780	36.4518	32.3044	-0.174257	0.463523	0.99505
AT1G01790	2139.27	2468.2	0.206342	0.14553	0.90214
AT1G01800	476.299	561.023	0.236194	0.0977094	0.836474
AT1G01810	1.65801	3.12973	0.916587	0.243879	0.952736
AT1G01820	569.207	552.678	-0.0425146	0.92937	0.998239
AT1G01830	286.45	252.357	-0.182814	0.346012	0.978643
AT1G01840	4.77036	7.05948	0.565464	0.361496	0.982347
AT1G01860	118.537	121.713	0.0381412	0.923371	0.998239
AT1G01880	15.3865	11.9624	-0.363161	0.307626	0.96606
AT1G01900	49.0362	55.467	0.177784	0.386334	0.989951
AT1G01910	383.65	398.347	0.0542329	0.688678	0.996082
AT1G01920	95.9203	87.8249	-0.127206	0.554649	0.99505
AT1G01930	126.287	123.505	-0.0321368	0.833026	0.997991
AT1G01940	58.4179	53.4907	-0.127122	0.574345	0.99505
AT1G01950	261.998	268.108	0.0332567	0.766429	0.997608
AT1G01960	1737.57	1712.63	-0.0208548	0.90256	0.998239
AT1G01970	252.167	263.109	0.0612827	0.588723	0.99505
AT1G01990	88.5162	80.9553	-0.128817	0.490952	0.99505
AT1G02000	69.7719	68.6457	-0.0234772	0.796482	0.997991
AT1G02010	128.888	115.427	-0.15913	0.517445	0.99505
AT1G02020	95.8448	86.6638	-0.145271	0.538239	0.99505
AT1G02030	1.35797	1.49862	0.142179	0.917314	0.998239
AT1G02050	22.0334	18.1759	-0.277664	0.405207	0.989974
AT1G02060	48.2149	33.2467	-0.53627	0.0533725	0.734457
AT1G02065	1.17722	0.274526	-2.10037	0.184504	0.937367
AT1G02070	1.47726	1.08632	-0.443467	0.605283	0.99505
AT1G02080	2570.03	2504.33	-0.0373592	0.801701	0.997991
AT1G02090	166.463	147.264	-0.176795	0.280117	0.95969
AT1G02100	258.022	217.111	-0.249058	0.100163	0.83985
AT1G02110	97.1763	109.874	0.17717	0.328224	0.974119
AT1G02120	618.316	596.419	-0.0520185	0.721592	0.996688
AT1G02130	276.889	306.588	0.146991	0.420517	0.99345
AT1G02140	606.365	589.034	-0.0418352	0.754922	0.997418
AT1G02145	216.036	200.975	-0.104256	0.507609	0.99505
AT1G02150	748.792	744.361	-0.00856071	0.780053	0.997991
AT1G02160	116.376	119.795	0.0417732	0.833367	0.997991
AT1G02170	175.023	176.596	0.012906	0.957663	0.998239
AT1G02180	16.9972	24.478	0.526186	0.160984	0.921179
AT1G02220	23.8681	14.5282	-0.716227	0.251997	0.956599
AT1G02230	3.06652	3.55279	0.212348	0.937796	0.998239
AT1G02260	188.757	170.246	-0.148914	0.363859	0.983028
AT1G02270	394.592	359.036	-0.136235	0.610387	0.99505
AT1G02280	256.627	253.875	-0.0155572	0.888296	0.998239
AT1G02290	102.285	105.367	0.042826	0.809673	0.997991
AT1G02300	315.479	287.791	-0.132527	0.399688	0.989974
AT1G02305	1244.13	1314.52	0.079392	0.536979	0.99505
AT1G02310	30.7603	3.10515	-3.30834	2.35623e-05	0.00898606
AT1G02330	134.516	133.271	-0.0134111	0.910474	0.998239
AT1G02335	21.9919	18.1098	-0.280201	0.421171	0.99345
AT1G02340	8.10929	8.16083	0.00914008	0.909762	0.998239
AT1G02350	11.6639	7.89484	-0.563066	0.183486	0.937367
AT1G02360	13.7008	17.001	0.311353	0.395328	0.989974
AT1G02370	58.9958	35.492	-0.733117	0.0024492	0.229419
AT1G02380	12.2007	10.1925	-0.259458	0.536966	0.99505
AT1G02390	14.0103	4.75231	-1.55979	0.00123525	0.161225
AT1G02400	22.7785	13.5593	-0.748383	0.588694	0.99505
AT1G02405	2.95998	1.63111	-0.859733	0.363231	0.983028
AT1G02410	185.821	209.053	0.169955	0.300984	0.965815
AT1G02420	48.7696	45.9761	-0.0850978	0.707177	0.996226
AT1G02450	22.4602	10.2428	-1.13276	0.511776	0.99505
AT1G02460	47.7669	38.2137	-0.32192	0.179918	0.936323
AT1G02470	81.5769	24.8757	-1.71342	2.8751e-07	0.000266971
AT1G02475	436.954	425.962	-0.0367579	0.832785	0.997991
AT1G02500	2657.35	2584.57	-0.0400652	0.860214	0.997991
AT1G02520	2.56282	4.92217	0.94156	0.319169	0.974082
AT1G02530	2.76178	0.408032	-2.75884	0.0215479	0.579387
AT1G02560	2367.32	2215.47	-0.0956457	0.62222	0.99505
AT1G02610	76.5227	70.1249	-0.125962	0.408215	0.989974
AT1G02620	2.74358	3.91268	0.512102	0.476181	0.99505
AT1G02640	37.269	46.5729	0.321516	0.231819	0.950303
AT1G02650	6.29891	8.28784	0.395894	0.575385	0.99505
AT1G02660	138.459	144.434	0.0609514	0.65902	0.995656
AT1G02670	8.65004	8.56033	-0.0150409	0.839309	0.997991
AT1G02680	78.6401	80.1851	0.0280683	0.924572	0.998239
AT1G02690	33.4082	24.4664	-0.449396	0.222481	0.945603
AT1G02700	1.66272	0.952817	-0.803275	0.721751	0.996688
AT1G02705	2.46174	0.682557	-1.85066	0.12649	0.875269
AT1G02720	48.7558	43.0695	-0.178907	0.615294	0.99505
AT1G02730	127.421	124.705	-0.0310828	0.998992	0.999873
AT1G02740	111.49	88.9124	-0.326459	0.135045	0.888802
AT1G02750	127.051	137.117	0.110007	0.508636	0.99505
AT1G02770	1.87912	1.49009	-0.334661	0.668162	0.996082
AT1G02780	2159.57	1880.25	-0.199824	0.217524	0.941941
AT1G02816	66.9716	73.4557	0.133325	0.612186	0.99505
AT1G02820	12.0523	13.3478	0.147297	0.891568	0.998239
AT1G02840	424.426	378.535	-0.165086	0.258488	0.956599
AT1G02850	328.85	251.202	-0.388586	0.0133629	0.474862
AT1G02860	79.2366	60.6846	-0.384837	0.058711	0.747836
AT1G02870	71.1121	60.5686	-0.231523	0.278568	0.95969
AT1G02880	232.69	182.037	-0.354182	0.0224038	0.58637
AT1G02890	1281.09	1214.08	-0.0775038	0.596231	0.99505
AT1G02900	4.55396	5.16562	0.181822	0.677718	0.996082
AT1G02910	324.678	318.778	-0.026454	0.982765	0.999873
AT1G02920	1700.47	1537.4	-0.145443	0.268962	0.957873
AT1G02930	2581.02	2081.38	-0.3104	0.0406789	0.689502
AT1G02940	1.25614	3.25044	1.37164	0.111399	0.857503
AT1G02950	29.5579	28.612	-0.0469261	0.776809	0.997991
AT1G02960	185.657	170.948	-0.119079	0.480609	0.99505
AT1G02970	17.6547	21.1902	0.263344	0.526741	0.99505
AT1G02990	280.153	285.494	0.0272436	0.851542	0.997991
AT1G03000	310.089	293.641	-0.0786316	0.583548	0.99505
AT1G03010	2.40574	2.86272	0.250906	0.646149	0.995656
AT1G03030	139.849	146.477	0.0667976	0.719625	0.996641
AT1G03040	338.361	304.987	-0.149817	0.306733	0.96606
AT1G03055	12.645	18.0916	0.516744	0.190962	0.937367
AT1G03060	1502.01	1417.11	-0.0839419	0.681196	0.996082
AT1G03070	2.75631	2.58068	-0.0949889	0.822342	0.997991
AT1G03080	1078.39	1191.79	0.144256	0.321897	0.974082
AT1G03090	319.081	386.777	0.277577	0.0843554	0.814088
AT1G03100	38.2837	33.0481	-0.212161	0.532272	0.99505
AT1G03106	1.63509	0.274526	-2.57436	0.157573	0.919015
AT1G03110	54.9153	46.9854	-0.224996	0.338988	0.975789
AT1G03120	2.48937	0.403766	-2.62419	0.0383175	0.681422
AT1G03130	6606.56	8821.78	0.417172	0.0067284	0.372987
AT1G03140	264.077	257.588	-0.0358937	0.81328	0.997991
AT1G03150	98.781	87.2777	-0.178621	0.339875	0.976236
AT1G03160	912.038	933.367	0.033351	0.771871	0.997991
AT1G03165	17.0103	13.7152	-0.310636	0.555539	0.99505
AT1G03170	13.5547	11.5586	-0.229825	0.676684	0.996082
AT1G03180	9.83604	4.49058	-1.13118	0.0282499	0.632866
AT1G03190	93.859	95.381	0.0232066	0.908441	0.998239
AT1G03200	25.7192	17.3066	-0.571529	0.105215	0.84896
AT1G03210	130.611	127.174	-0.0384792	0.773946	0.997991
AT1G03220	111.925	101.245	-0.144682	0.67076	0.996082
AT1G03230	125.516	137.752	0.134204	0.554706	0.99505
AT1G03240	3.0389	3.40426	0.163792	0.723894	0.996981
AT1G03250	228.482	237.379	0.0551124	0.718624	0.996641
AT1G03260	87.0619	87.2403	0.00295352	0.970003	0.999005
AT1G03270	19.5401	27.861	0.51181	0.0817448	0.811697
AT1G03280	192.527	179.713	-0.0993645	0.554069	0.99505
AT1G03290	497.228	443.679	-0.16439	0.404178	0.989974
AT1G03300	45.7187	37.4968	-0.286014	0.232166	0.950303
AT1G03310	972.871	1097.33	0.173682	0.24875	0.956076
AT1G03320	1.23323	3.11368	1.33618	0.142073	0.899443
AT1G03330	136.567	126.115	-0.11487	0.543345	0.99505
AT1G03340	49.5899	40.3992	-0.295721	0.450388	0.994085
AT1G03350	432.976	444.599	0.0382193	0.80893	0.997991
AT1G03360	47.6335	29.0543	-0.713223	0.0155264	0.505482
AT1G03365	216.226	245.482	0.183076	0.266057	0.957873
AT1G03370	409.443	400.02	-0.0335923	0.726496	0.997038
AT1G03380	812.276	807.718	-0.00811827	0.984937	0.999873
AT1G03400	244.233	233.598	-0.0642281	0.712216	0.996226
AT1G03410	58.1808	70.8237	0.283689	0.183814	0.937367
AT1G03430	238.877	232.599	-0.0384207	0.924451	0.998239
AT1G03440	127.289	140.71	0.14462	0.42128	0.99345
AT1G03457	7.65142	6.79998	-0.170197	0.744608	0.997418
AT1G03470	9.4996	6.24666	-0.604782	0.265471	0.957873
AT1G03475	1248.23	1254.95	0.00774534	0.837886	0.997991
AT1G03495	4.15465	0.823577	-2.33475	0.0147336	0.492603
AT1G03502	18.6243	13.726	-0.440281	0.248816	0.956076
AT1G03506	13.479	9.40524	-0.519174	0.248808	0.956076
AT1G03510	9.00468	9.08156	0.0122645	0.973516	0.999705
AT1G03520	125.078	130.735	0.0638195	0.785633	0.997991
AT1G03530	63.4192	49.5642	-0.355622	0.171471	0.930685
AT1G03540	18.5556	14.2921	-0.376638	0.312745	0.970334
AT1G03545	14.0616	7.73675	-0.861959	0.0431398	0.697982
AT1G03550	49.7652	40.2776	-0.305158	0.282378	0.959814
AT1G03560	49.3103	53.9701	0.130271	0.682704	0.996082
AT1G03590	106.98	103.317	-0.0502742	0.767636	0.997991
AT1G03600	1665.36	2372.65	0.510667	0.000494781	0.0812848
AT1G03610	237.197	243.385	0.0371549	0.799701	0.997991
AT1G03620	7.78088	3.51745	-1.1454	0.0473326	0.708397
AT1G03630	2128.63	2456.34	0.20659	0.124312	0.871175
AT1G03650	21.8276	13.9972	-0.64101	0.0756554	0.794381
AT1G03660	2.7712	2.3094	-0.262993	0.788135	0.997991
AT1G03680	2486.6	2770.06	0.155744	0.453123	0.994085
AT1G03687	64.6121	63.103	-0.0340949	0.930449	0.998239
AT1G03710	0.300034	0.682557	1.18582	0.592869	0.99505
AT1G03730	59.5387	78.223	0.393765	0.0599291	0.749477
AT1G03740	1014.2	859.95	-0.23802	0.27345	0.959549
AT1G03743	5.64755	6.51367	0.205847	0.748223	0.997418
AT1G03746	7.07426	6.11742	-0.209656	0.71769	0.9966
AT1G03750	130.911	119.338	-0.133529	0.451614	0.994085
AT1G03760	67.3491	60.6678	-0.150727	0.490103	0.99505
AT1G03770	23.0426	21.1754	-0.121916	0.665672	0.996082
AT1G03780	27.8312	22.5939	-0.300767	0.304628	0.96606
AT1G03820	303.951	26.089	-3.54232	0.128699	0.880194
AT1G03830	78.7192	81.1029	0.0430389	0.815918	0.997991
AT1G03840	6.08978	4.07828	-0.578428	0.346726	0.978643
AT1G03850	66.5555	21.4018	-1.63683	0.494748	0.99505
AT1G03860	340.587	295.108	-0.206782	0.143182	0.899443
AT1G03870	107.815	131.029	0.281334	0.087869	0.819126
AT1G03900	520.591	523.566	0.0082212	0.972611	0.999595
AT1G03905	19.875	17.5382	-0.180451	0.579037	0.99505
AT1G03910	336.231	317.831	-0.0811942	0.55876	0.99505
AT1G03920	7.65613	7.60853	-0.0089979	0.890998	0.998239
AT1G03930	498.734	558.956	0.164462	0.227754	0.949315
AT1G03935	22.9993	21.1924	-0.118042	0.773277	0.997991
AT1G03940	7.91761	3.56883	-1.14961	0.0687905	0.775671
AT1G03950	152.323	149.756	-0.0245196	0.922283	0.998239
AT1G03960	111.232	83.4499	-0.414585	0.035773	0.673038
AT1G03970	296.357	309.756	0.0637934	0.626713	0.99505
AT1G03990	1.55618	1.23161	-0.337461	0.762106	0.997467
AT1G04000	58.5892	70.4842	0.266665	0.313379	0.970334
AT1G04010	139.793	149.332	0.0952386	0.601873	0.99505
AT1G04013	0.701901	1.08632	0.630114	0.617335	0.99505
AT1G04020	57.5873	47.8356	-0.267666	0.469291	0.99505
AT1G04027	4.74198	10.5995	1.16043	0.0224641	0.586724
AT1G04030	22.6881	23.4175	0.0456531	0.819971	0.997991
AT1G04040	675.557	812.548	0.266375	0.0303658	0.645558
AT1G04050	18.0701	17.5297	-0.0438007	0.968751	0.999005
AT1G04053	6.30362	3.26324	-0.949877	0.107749	0.855094
AT1G04070	48.6637	43.9221	-0.147898	0.573395	0.99505
AT1G04077	0.678987	1.63964	1.27192	0.273379	0.959549
AT1G04080	795.272	648.66	-0.293986	0.10884	0.855094
AT1G04090	5.72175	6.12169	0.0974721	0.755698	0.997418
AT1G04100	48.6451	48.2483	-0.0118173	0.94382	0.998239
AT1G04110	42.9049	40.1806	-0.0946431	0.783704	0.997991
AT1G04120	727.71	656.237	-0.149147	0.245238	0.9531
AT1G04123	0.877189	0.408032	-1.10421	0.352307	0.979762
AT1G04130	80.958	61.4197	-0.398473	0.073411	0.788616
AT1G04140	1092.62	1050.71	-0.0564326	0.690692	0.996082
AT1G04160	98.2134	105.738	0.106505	0.58066	0.99505
AT1G04170	633.488	564.061	-0.167465	0.210481	0.940669
AT1G04183	162.02	169.273	0.0631745	0.578972	0.99505
AT1G04187	4.79799	3.92446	-0.289933	0.603955	0.99505
AT1G04190	179.339	160.058	-0.164101	0.383248	0.988413
AT1G04193	6.08978	4.48205	-0.442232	0.490256	0.99505
AT1G04197	6.99535	5.57264	-0.328035	0.536875	0.99505
AT1G04200	341.791	327.501	-0.0616173	0.673355	0.996082
AT1G04210	576.81	534.798	-0.109102	0.49696	0.99505
AT1G04213	2.3039	2.45469	0.0914577	0.832404	0.997991
AT1G04217	22.6313	19.7249	-0.198302	0.574716	0.99505
AT1G04220	12.3447	5.8825	-1.06939	0.0319186	0.65673
AT1G04223	22.4985	15.1146	-0.573886	0.124213	0.871175
AT1G04227	14.0009	13.8788	-0.0126385	0.992993	0.999873
AT1G04230	100.207	92.6059	-0.113808	0.539979	0.99505
AT1G04240	181.515	202.847	0.160304	0.288212	0.959814
AT1G04250	77.7076	96.771	0.316519	0.281261	0.959814
AT1G04260	75.5158	64.0122	-0.238432	0.244949	0.9531
AT1G04263	257.761	294.586	0.192655	0.863022	0.997991
AT1G04267	5.8101	7.04242	0.277508	0.534945	0.99505
AT1G04270	1232.54	1214.55	-0.0212165	0.931819	0.998239
AT1G04273	48.5193	38.9692	-0.316225	0.222823	0.945603
AT1G04277	14.3663	16.0674	0.161449	0.66339	0.996065
AT1G04280	166.134	173.946	0.0662974	0.725079	0.997038
AT1G04290	126.769	132.594	0.0648197	0.821618	0.997991
AT1G04295	8.19292	10.4702	0.353843	0.406227	0.989974
AT1G04300	735.083	701.932	-0.0665762	0.659983	0.995656
AT1G04310	60.2808	52.7057	-0.193738	0.574348	0.99505
AT1G04313	4.44741	5.57365	0.325658	0.68029	0.996082
AT1G04330	2.00387	2.58393	0.366776	0.60888	0.99505
AT1G04340	116.076	112.839	-0.0407985	0.86094	0.997991
AT1G04343	1.53326	0	#NAME?	0.0170263	0.531624
AT1G04350	330.63	326.552	-0.0179027	0.882892	0.998239
AT1G04357	1.68092	0.403766	-2.05766	0.124608	0.871175
AT1G04360	11.753	12.4878	0.0874997	0.967479	0.998974
AT1G04363	9.83058	9.24289	-0.0889325	0.863317	0.997991
AT1G04367	2.83523	2.44717	-0.21235	0.753329	0.997418
AT1G04390	134.978	112.639	-0.261026	0.143542	0.899443
AT1G04393	18.6457	8.8509	-1.07495	0.00717416	0.379605
AT1G04400	2131.89	2268.77	0.0897721	0.550313	0.99505
AT1G04410	6542.48	6804.95	0.0567478	0.761657	0.997467
AT1G04420	975.207	1118.08	0.197239	0.109468	0.855094
AT1G04423	5.22748	4.62409	-0.176948	0.885331	0.998239
AT1G04425	4.1372	2.59672	-0.671962	0.310365	0.96865
AT1G04430	872.007	974.211	0.159894	0.245844	0.953248
AT1G04433	5.54572	3.25897	-0.766957	0.187194	0.937367
AT1G04440	981.723	943.617	-0.0571147	0.72613	0.997038
AT1G04463	15.2752	16.9081	0.146521	0.698436	0.996082
AT1G04480	311.01	280.547	-0.148716	0.370228	0.984311
AT1G04490	7.09387	4.60702	-0.622738	0.381507	0.987498
AT1G04500	6.31305	5.13678	-0.297472	0.596778	0.99505
AT1G04510	361.393	366.092	0.0186371	0.907014	0.998239
AT1G04513	1.35797	0.408032	-1.7347	0.236638	0.951571
AT1G04520	42.8224	41.5324	-0.0441287	0.911879	0.998239
AT1G04530	373.551	402.767	0.108639	0.649755	0.995656
AT1G04537	0.300034	1.08632	1.85625	0.285163	0.959814
AT1G04540	0.401867	1.21983	1.60189	0.271056	0.958088
AT1G04550	144.914	121.489	-0.254368	0.160348	0.920764
AT1G04555	59.7249	54.7778	-0.124741	0.638955	0.99505
AT1G04557	2.73886	3.67553	0.424377	0.578747	0.99505
AT1G04563	1.13139	0.811798	-0.47891	0.616797	0.99505
AT1G04570	36.1441	23.656	-0.611553	0.0559805	0.740622
AT1G04580	14.156	0.403766	-5.13176	4.50177e-07	0.000385365
AT1G04583	0.27712	0.682557	1.30044	0.508893	0.99505
AT1G04590	111.621	109.638	-0.0258639	0.863399	0.997991
AT1G04600	92.7269	64.0382	-0.534057	0.137613	0.894646
AT1G04620	583.059	548.629	-0.087812	0.551678	0.99505
AT1G04630	127.221	151.093	0.248099	0.166837	0.926372
AT1G04635	16.2819	9.40848	-0.791231	0.0529414	0.732773
AT1G04640	218.771	236.022	0.1095	0.454478	0.994085
AT1G04643	3.58767	2.04341	-0.812072	0.264088	0.957873
AT1G04647	5.78247	8.00376	0.468992	0.295425	0.963708
AT1G04650	28.6385	32.2949	0.173346	0.474809	0.99505
AT1G04680	751.539	490.237	-0.616368	0.331672	0.974119
AT1G04690	985.731	918.233	-0.102334	0.527309	0.99505
AT1G04700	10.5197	9.92544	-0.0838955	0.8932	0.998239
AT1G04707	0.831361	1.36085	0.710961	0.49763	0.99505
AT1G04710	160.628	136.313	-0.236798	0.205299	0.940285
AT1G04730	46.1544	36.9714	-0.32006	0.262719	0.957162
AT1G04750	771.08	826.567	0.100251	0.466089	0.99505
AT1G04760	10.1645	11.9656	0.235361	0.492724	0.99505
AT1G04770	133.705	109.937	-0.282374	0.164713	0.924278
AT1G04778	2.00387	1.35658	-0.562812	0.634862	0.99505
AT1G04780	506.63	456.245	-0.151126	0.272187	0.958622
AT1G04790	238.737	242.307	0.0214142	0.900611	0.998239
AT1G04800	50.8666	51.4464	0.0163532	0.867787	0.997991
AT1G04810	562.726	575.092	0.0313597	0.804463	0.997991
AT1G04820	1252.03	1410.59	0.172028	0.213448	0.940669
AT1G04830	137.54	133.843	-0.0393054	0.793274	0.997991
AT1G04840	21.4108	20.0015	-0.0982347	0.860023	0.997991
AT1G04850	461.528	475.419	0.0427809	0.777174	0.997991
AT1G04857	1.4038	1.08632	-0.369886	0.760035	0.997467
AT1G04860	375.505	382.781	0.0276896	0.836149	0.997991
AT1G04870	131.415	97.5825	-0.429439	0.0638983	0.757312
AT1G04880	0.600068	2.17691	1.85908	0.157748	0.919015
AT1G04897	276.898	239.887	-0.206997	0.657551	0.995656
AT1G04900	43.5479	32.4789	-0.4231	0.120189	0.865539
AT1G04907	624.769	566.009	-0.142498	0.522325	0.99505
AT1G04910	297.177	277.733	-0.0976229	0.543993	0.99505
AT1G04917	3.31055	2.71845	-0.284288	0.546774	0.99505
AT1G04920	30.5679	27.5141	-0.151848	0.687441	0.996082
AT1G04930	27.7577	29.6341	0.0943699	0.824208	0.997991
AT1G04933	2.7894	3.52172	0.336322	0.741863	0.997418
AT1G04940	43.234	33.1879	-0.381509	0.133024	0.885319
AT1G04945	45.0738	39.1881	-0.201876	0.424446	0.99345
AT1G04950	210.644	212.091	0.00987567	0.913285	0.998239
AT1G04953	1.9075	0.403766	-2.24009	0.140801	0.899443
AT1G04960	195.389	172.385	-0.180712	0.311296	0.969848
AT1G04970	431.289	380.223	-0.181808	0.302177	0.965869
AT1G04977	0.55424	0.811798	0.550608	0.762101	0.997467
AT1G04980	125.384	79.3652	-0.659778	0.544567	0.99505
AT1G04985	234.22	227.719	-0.0406063	0.757294	0.99743
AT1G04990	746.998	783.691	0.0691813	0.686304	0.996082
AT1G05000	68.1656	34.3286	-0.989633	0.0203659	0.569962
AT1G05010	4438.17	4253.44	-0.0613332	0.90941	0.998239
AT1G05020	14.1176	17.4645	0.306932	0.557422	0.99505
AT1G05023	1.43143	1.08632	-0.398002	0.656675	0.995656
AT1G05030	179.959	176.783	-0.0256929	0.866175	0.997991
AT1G05040	0.877189	0.807532	-0.119368	0.794638	0.997991
AT1G05047	1.25614	0.807532	-0.637408	0.562892	0.99505
AT1G05055	77.6314	75.5387	-0.0394245	0.94949	0.998239
AT1G05057	437.498	417.686	-0.0668596	0.622903	0.99505
AT1G05060	144.633	120.777	-0.260053	0.172969	0.931976
AT1G05065	13.6954	19.2996	0.494883	0.253033	0.956599
AT1G05070	141.226	123.351	-0.195237	0.270646	0.958088
AT1G05087	188.365	190.407	0.0155618	0.923052	0.998239
AT1G05090	270.355	259.057	-0.0615895	0.682343	0.996082
AT1G05100	6.62111	5.97214	-0.148825	0.75295	0.997418
AT1G05107	0.854275	1.36512	0.676251	0.655158	0.995656
AT1G05120	261.571	244.534	-0.0971717	0.587856	0.99505
AT1G05140	503.264	587.279	0.222731	0.103578	0.845375
AT1G05150	355.342	386.734	0.122134	0.416684	0.993
AT1G05153	0.877189	0.549052	-0.675945	0.652518	0.995656
AT1G05160	117.692	124.409	0.0800749	0.741425	0.997418
AT1G05163	1.4038	0.952817	-0.559068	0.7332	0.997038
AT1G05170	174.516	191.693	0.135439	0.573523	0.99505
AT1G05180	279.421	255.959	-0.126527	0.383022	0.988386
AT1G05183	1.10377	0.274526	-2.00742	0.306291	0.96606
AT1G05187	0.678987	0.811798	0.257736	0.851042	0.997991
AT1G05190	2533.74	3079.97	0.281647	0.0468339	0.707787
AT1G05200	781.793	781.163	-0.00116187	0.990705	0.999873
AT1G05205	73.8734	78.1845	0.0818278	0.685269	0.996082
AT1G05207	1.25614	3.11368	1.30962	0.168467	0.928023
AT1G05210	14.645	13.586	-0.108288	0.81647	0.997991
AT1G05220	0.831361	0.811798	-0.0343541	0.95477	0.998239
AT1G05230	247.762	265.48	0.0996489	0.473363	0.99505
AT1G05260	1.10377	0.682557	-0.693414	0.649041	0.995656
AT1G05270	284.817	312.699	0.134743	0.406176	0.989974
AT1G05273	2097.73	1932.61	-0.118282	0.580284	0.99505
AT1G05300	146.466	104.491	-0.48719	0.0275514	0.627761
AT1G05310	76.0576	92.959	0.289504	0.399556	0.989974
AT1G05320	239.281	310.844	0.377485	0.0128429	0.472906
AT1G05340	31.4608	23.2016	-0.439334	0.179794	0.936323
AT1G05350	170.539	162.151	-0.0727668	0.78499	0.997991
AT1G05360	106.323	101.094	-0.0727484	0.77169	0.997991
AT1G05370	10.3343	11.4283	0.145177	0.731378	0.997038
AT1G05380	439.822	415.194	-0.0831332	0.549838	0.99505
AT1G05385	160.355	210.764	0.39436	0.0249764	0.607924
AT1G05400	2.0315	1.08632	-0.90309	0.316166	0.97125
AT1G05410	96.6168	91.0709	-0.0852836	0.655483	0.995656
AT1G05430	200.155	204.853	0.0334738	0.863036	0.997991
AT1G05440	1.85621	3.40426	0.87498	0.289331	0.959814
AT1G05460	160.341	172.847	0.108353	0.470059	0.99505
AT1G05470	122.295	145.551	0.251157	0.179669	0.936204
AT1G05490	1.43143	1.63111	0.188397	0.832471	0.997991
AT1G05500	569.181	579.662	0.0263262	0.873137	0.998239
AT1G05517	0.401867	0.682558	0.764233	0.573619	0.99505
AT1G05520	495.87	471.516	-0.0726545	0.600049	0.99505
AT1G05530	0.678987	1.22734	0.854083	0.401337	0.989974
AT1G05540	23.6616	33.3397	0.494692	0.0776405	0.80056
AT1G05550	2.55811	2.17265	-0.235625	0.719691	0.996641
AT1G05557	1.50564	2.44717	0.700744	0.330789	0.974119
AT1G05560	311.987	329.187	0.0774208	0.899587	0.998239
AT1G05562	134.964	151.002	0.161995	0.312086	0.970334
AT1G05570	1426.14	1209.46	-0.237755	0.165101	0.924318
AT1G05575	28.5709	27.9122	-0.033649	0.728159	0.997038
AT1G05590	110.529	119.658	0.11449	0.502214	0.99505
AT1G05600	60.8611	74.1981	0.285862	0.164669	0.924278
AT1G05610	1.73146	0.957083	-0.855275	0.410172	0.990785
AT1G05620	118.103	120.208	0.025493	0.945964	0.998239
AT1G05630	184.013	175.1	-0.0716236	0.652216	0.995656
AT1G05640	30.7715	33.1263	0.10638	0.752954	0.997418
AT1G05670	65.5835	63.3262	-0.050531	0.780441	0.997991
AT1G05675	17.2685	11.8193	-0.546998	0.358698	0.98189
AT1G05690	64.4702	76.2383	0.241883	0.257481	0.956599
AT1G05710	55.0344	26.6389	-1.0468	0.00264055	0.234976
AT1G05720	225.403	230.247	0.0306728	0.802473	0.997991
AT1G05730	5.66029	1.76462	-1.68152	0.0355561	0.673038
AT1G05750	49.2139	47.8785	-0.0396905	0.862996	0.997991
AT1G05760	20.6402	22.768	0.141555	0.750879	0.997418
AT1G05770	2.86286	5.98493	1.06388	0.147659	0.908781
AT1G05777	0.979021	0	#NAME?	0.0515745	0.724961
AT1G05780	22.7829	28.692	0.332698	0.32845	0.974119
AT1G05783	9.57777	8.41078	-0.187451	0.792747	0.997991
AT1G05785	62.7627	69.7598	0.152489	0.596833	0.99505
AT1G05790	257.386	261.106	0.0207024	0.889307	0.998239
AT1G05805	541.785	559.672	0.0468625	0.748017	0.997418
AT1G05810	83.0556	90.2429	0.119737	0.597118	0.99505
AT1G05820	18.764	15.6444	-0.262319	0.559885	0.99505
AT1G05830	404.31	393.598	-0.0387361	0.866876	0.997991
AT1G05835	12.117	18.0497	0.57494	0.416941	0.993263
AT1G05837	1.98096	0.549052	-1.85118	0.155826	0.917051
AT1G05840	286.584	274.15	-0.0639954	0.673989	0.996082
AT1G05850	4037.12	4406.58	0.12633	0.374093	0.986401
AT1G05853	341.544	383.612	0.167576	0.82237	0.997991
AT1G05860	105.743	99.5393	-0.087223	0.672927	0.996082
AT1G05870	159.775	158.503	-0.0115374	0.958732	0.998438
AT1G05880	0.877189	2.18016	1.31348	0.20115	0.940285
AT1G05890	580.041	531.284	-0.126672	0.420059	0.99345
AT1G05894	2.05988	2.30189	0.16026	0.813071	0.997991
AT1G05900	150.715	150.701	-0.000129016	0.996154	0.999873
AT1G05907	0.300034	1.08206	1.85058	0.260875	0.956779
AT1G05910	280.767	229.973	-0.287909	0.0858168	0.818941
AT1G05927	0.831361	1.21556	0.548079	0.685894	0.996082
AT1G05940	336.473	345.534	0.0383342	0.79244	0.997991
AT1G05950	32.7298	25.5934	-0.354835	0.600864	0.99505
AT1G05960	653.378	685.246	0.0687058	0.623892	0.99505
AT1G05970	50.7163	53.6657	0.0815518	0.703063	0.996226
AT1G05977	3.54184	0.549052	-2.68949	0.0190015	0.549391
AT1G05993	5.31989	3.12546	-0.767325	0.262115	0.956779
AT1G05997	1.27906	0.952817	-0.424807	0.759538	0.997434
AT1G06000	142.099	127.162	-0.160237	0.335856	0.974178
AT1G06002	119.641	114.465	-0.0637978	0.581988	0.99505
AT1G06010	76.8924	97.0299	0.335588	0.123184	0.871107
AT1G06020	1.23323	1.49009	0.27296	0.740758	0.997418
AT1G06030	0.854275	0.549051	-0.637758	0.723459	0.996962
AT1G06033	171.039	150.501	-0.184551	0.665804	0.996082
AT1G06040	932.915	1018.3	0.126344	0.381558	0.987511
AT1G06050	74.5787	62.7773	-0.248519	0.233796	0.950303
AT1G06060	155.658	168.856	0.117412	0.463469	0.99505
AT1G06070	178.735	178.441	-0.00238013	0.981338	0.999873
AT1G06080	3.76371	6.52322	0.793429	0.292825	0.961349
AT1G06087	21.3246	19.5613	-0.124516	0.736156	0.997418
AT1G06110	301.922	310.995	0.0427148	0.792071	0.997991
AT1G06130	346.596	358.164	0.0473644	0.726417	0.997038
AT1G06140	14.7359	12.3887	-0.250311	0.564195	0.99505
AT1G06143	25.7884	27.4958	0.092486	0.654086	0.995656
AT1G06148	3.01052	3.39999	0.175519	0.835265	0.997991
AT1G06150	294.067	286.731	-0.0364486	0.848314	0.997991
AT1G06160	164.972	84.3283	-0.968135	0.0462976	0.706545
AT1G06170	1.38089	0.403766	-1.77401	0.226031	0.94881
AT1G06177	6.94952	5.83863	-0.251283	0.639236	0.99505
AT1G06180	26.7476	16.6474	-0.684113	0.0439404	0.701371
AT1G06190	439.473	438.474	-0.00328464	0.743166	0.997418
AT1G06200	407.6	423.705	0.0559052	0.708711	0.996226
AT1G06210	283.904	267.148	-0.0877607	0.588661	0.99505
AT1G06220	645.445	636.107	-0.0210242	0.913276	0.998239
AT1G06230	581.927	521.462	-0.158277	0.248151	0.956076
AT1G06233	16.8692	11.4273	-0.561904	0.167249	0.926635
AT1G06237	11.5998	7.33299	-0.661633	0.129751	0.88123
AT1G06240	80.6594	90.4194	0.164789	0.376744	0.986401
AT1G06250	1.68092	0.678292	-1.30928	0.307036	0.96606
AT1G06265	40.4981	41.6532	0.0405736	0.799908	0.997991
AT1G06267	2.23516	3.65949	0.711262	0.568832	0.99505
AT1G06270	20.6827	28.9623	0.485753	0.134382	0.886888
AT1G06273	1.8333	5.98169	1.70611	0.0410265	0.689502
AT1G06277	3.2931	2.03914	-0.691486	0.525882	0.99505
AT1G06283	51.6467	63.127	0.289582	0.482847	0.99505
AT1G06290	815.843	765.995	-0.0909567	0.531651	0.99505
AT1G06310	0.300034	0.952817	1.66707	0.302826	0.965869
AT1G06360	48.1051	43.4128	-0.14807	0.420896	0.99345
AT1G06380	39.5951	38.189	-0.052165	0.721025	0.996688
AT1G06390	555.904	607.99	0.129213	0.367669	0.984036
AT1G06400	235.778	244.66	0.0533446	0.72839	0.997038
AT1G06410	903.584	951.892	0.0751393	0.584445	0.99505
AT1G06420	0.300034	1.35658	2.17678	0.147998	0.909109
AT1G06423	13.5768	11.001	-0.303512	0.434146	0.993449
AT1G06430	1772.43	1933.41	0.125413	0.401628	0.989974
AT1G06440	16.1728	7.74955	-1.06138	0.0126286	0.470698
AT1G06450	13.9928	8.9641	-0.642459	0.154373	0.916575
AT1G06457	7.14847	10.0858	0.496613	0.467697	0.99505
AT1G06460	3394.43	3716.01	0.130588	0.376938	0.986401
AT1G06463	109.88	108.421	-0.0192782	0.957656	0.998239
AT1G06470	385.368	390.138	0.017747	0.884803	0.998239
AT1G06473	8.72681	10.4552	0.260695	0.628497	0.99505
AT1G06475	6.3669	5.16461	-0.301933	0.597831	0.99505
AT1G06490	50.9931	38.7469	-0.396224	0.0998834	0.839081
AT1G06500	30.8977	39.1751	0.342437	0.204907	0.940285
AT1G06510	204.518	225.059	0.138076	0.378832	0.986674
AT1G06515	87.1267	88.5467	0.0233236	0.965866	0.998939
AT1G06520	8.13361	3.10515	-1.38923	0.058606	0.747836
AT1G06530	192.375	164.722	-0.223889	0.207058	0.940285
AT1G06537	34.6676	33.9891	-0.0285146	0.994085	0.999873
AT1G06547	2.75631	3.40852	0.306407	0.772914	0.997991
AT1G06550	117.152	113.514	-0.0455138	0.847875	0.997991
AT1G06553	4.90784	5.55984	0.179954	0.759619	0.997434
AT1G06560	87.5292	70.37	-0.314804	0.157582	0.919015
AT1G06570	258.003	233.516	-0.14387	0.533916	0.99505
AT1G06573	1.53326	1.36512	-0.167581	0.85709	0.997991
AT1G06580	25.9844	22.2713	-0.222462	0.447493	0.994085
AT1G06587	8.27986	7.62356	-0.119143	0.901366	0.998239
AT1G06590	121.963	82.0523	-0.57183	0.00218189	0.21869
AT1G06620	85.2491	40.9514	-1.05777	0.091975	0.827775
AT1G06630	173.8	182.518	0.0706102	0.676774	0.996082
AT1G06640	453.329	545.695	0.267535	0.087851	0.819126
AT1G06645	248.651	243.825	-0.0282788	0.846291	0.997991
AT1G06650	706.23	720.142	0.0281417	0.765067	0.997467
AT1G06660	6.32654	3.54954	-0.833783	0.190034	0.937367
AT1G06667	0.956107	2.44291	1.35335	0.143806	0.899443
AT1G06670	575.303	512.596	-0.166501	0.354394	0.980019
AT1G06680	36418.4	47088.7	0.370714	0.0200507	0.567935
AT1G06690	434.414	458.207	0.0769285	0.623887	0.99505
AT1G06700	634.635	688.03	0.116545	0.381987	0.987708
AT1G06710	66.2614	51.3321	-0.368309	0.257864	0.956599
AT1G06720	212.611	137.652	-0.62719	0.000473301	0.0808664
AT1G06730	78.2118	74.9799	-0.0608837	0.783335	0.997991
AT1G06737	5.18496	3.12648	-0.729794	0.33241	0.974127
AT1G06740	36.482	37.8291	0.0523118	0.980841	0.999873
AT1G06750	1.51035	0.408032	-1.88813	0.188714	0.937367
AT1G06760	1568.66	1690.85	0.108212	0.538566	0.99505
AT1G06770	77.6691	76.402	-0.0237303	0.882373	0.998239
AT1G06780	173.006	151.263	-0.193764	0.261822	0.956779
AT1G06787	1.77729	3.12973	0.816358	0.365843	0.983143
AT1G06790	54.7495	42.6925	-0.358862	0.117972	0.86458
AT1G06800	114.4	125.885	0.13802	0.686789	0.996082
AT1G06820	447.948	450.115	0.00696505	0.918573	0.998239
AT1G06830	21.7694	35.192	0.692947	0.018423	0.545305
AT1G06840	177.778	198.933	0.162209	0.34152	0.97681
AT1G06850	52.1384	45.3524	-0.201166	0.562332	0.99505
AT1G06870	117.974	95.9301	-0.298415	0.162934	0.922032
AT1G06890	511.516	510.366	-0.00324606	0.978001	0.999873
AT1G06900	337.749	332.007	-0.0247404	0.947122	0.998239
AT1G06910	64.4212	68.8242	0.0953812	0.625859	0.99505
AT1G06950	1633.16	1468.67	-0.153156	0.679084	0.996082
AT1G06957	2.38282	3.94153	0.726083	0.308642	0.966694
AT1G06960	118.824	110.82	-0.100609	0.753723	0.997418
AT1G06963	0.300034	0.678292	1.17678	0.523	0.99505
AT1G06970	0.401867	0.682557	0.764233	0.573619	0.99505
AT1G06980	95.9407	130.269	0.441281	0.0174239	0.533485
AT1G06993	1.85621	1.76035	-0.0764981	0.909198	0.998239
AT1G07000	289.746	241.805	-0.260944	0.124348	0.871175
AT1G07010	374.782	389.933	0.0571751	0.706711	0.996226
AT1G07017	3.5095	4.19899	0.258775	0.870921	0.998239
AT1G07020	85.01	89.3694	0.072148	0.698448	0.996082
AT1G07030	136.78	118.95	-0.201506	0.239738	0.951571
AT1G07040	466.377	464.705	-0.00517968	0.957677	0.998239
AT1G07050	949.996	968.466	0.0277793	0.794652	0.997991
AT1G07051	2.46174	4.36134	0.825091	0.198434	0.939058
AT1G07060	3.01052	0.274526	-3.455	0.00819821	0.399235
AT1G07070	73.6379	70.5116	-0.0625865	0.819077	0.997991
AT1G07080	583.815	566.905	-0.0424037	0.912275	0.998239
AT1G07090	224.094	191.533	-0.226513	0.339191	0.975806
AT1G07110	1840.64	1951.19	0.0841504	0.398041	0.989974
AT1G07119	14.1303	8.70237	-0.699315	0.0826665	0.813223
AT1G07120	0.877189	1.36085	0.633548	0.642132	0.995138
AT1G07128	21.777	15.6145	-0.479919	0.225999	0.94881
AT1G07130	10.8419	11.142	0.039389	0.969247	0.999005
AT1G07135	12.4934	20.6584	0.725561	0.0967333	0.834402
AT1G07140	654.009	629.223	-0.0557403	0.677218	0.996082
AT1G07150	5.90647	8.27504	0.486471	0.430608	0.99345
AT1G07170	112.491	133.958	0.251976	0.165736	0.924424
AT1G07180	406.195	504.545	0.312811	0.131239	0.882418
AT1G07200	417.41	483.216	0.211204	0.160979	0.921179
AT1G07210	189.974	191.129	0.00874113	0.951163	0.998239
AT1G07220	103.052	73.1161	-0.495106	0.0830865	0.813996
AT1G07230	643.49	619.376	-0.0551034	0.936149	0.998239
AT1G07240	236.82	216.166	-0.131648	0.517571	0.99505
AT1G07243	2.35445	2.18443	-0.108133	0.869971	0.998239
AT1G07250	303.306	320.859	0.0811678	0.574334	0.99505
AT1G07260	46.5421	37.0228	-0.330122	0.542342	0.99505
AT1G07270	13.8474	7.75808	-0.835847	0.461685	0.99477
AT1G07280	2255.82	2340.37	0.0530874	0.674505	0.996082
AT1G07290	21.2479	14.2846	-0.572862	0.119723	0.865539
AT1G07300	19.8466	21.077	0.0867777	0.907356	0.998239
AT1G07310	256.971	253.554	-0.0193149	0.882319	0.998239
AT1G07313	2.93706	1.9099	-0.620877	0.514574	0.99505
AT1G07320	1318.63	1425.93	0.112864	0.183627	0.937367
AT1G07330	2.38282	2.85094	0.258765	0.69888	0.996145
AT1G07350	126.717	108.28	-0.226852	0.224014	0.947005
AT1G07360	365.225	361.189	-0.0160306	0.862461	0.997991
AT1G07370	26.0979	26.81	0.0388365	0.803722	0.997991
AT1G07380	148.175	130.717	-0.180854	0.476053	0.99505
AT1G07390	64.6476	49.1379	-0.395762	0.173868	0.932132
AT1G07393	6.34474	2.43113	-1.38393	0.101213	0.841951
AT1G07400	0.600068	3.68203	2.6173	0.0099461	0.428264
AT1G07410	13.835	10.8825	-0.34631	0.401989	0.989974
AT1G07420	259.788	224.799	-0.208696	0.195843	0.93791
AT1G07430	56.806	26.0593	-1.12425	6.09229e-05	0.0197683
AT1G07440	342.172	333.144	-0.0385765	0.948771	0.998239
AT1G07450	2.66466	3.94153	0.564805	0.448903	0.994085
AT1G07457	14.1791	1.90563	-2.89542	0.000405753	0.0729916
AT1G07470	331.911	330.294	-0.00704684	0.954713	0.998239
AT1G07477	1.38089	1.77639	0.363356	0.631243	0.99505
AT1G07480	340.567	334.426	-0.0262529	0.854327	0.997991
AT1G07485	1.93513	3.008	0.636377	0.494659	0.99505
AT1G07490	13.786	16.4529	0.255144	0.37996	0.986731
AT1G07510	263.548	275.159	0.0622038	0.697802	0.996082
AT1G07513	2.95998	5.97214	1.01266	0.111485	0.857503
AT1G07517	1.27906	1.08206	-0.241302	0.819642	0.997991
AT1G07520	78.8528	73.5926	-0.0996016	0.679395	0.996082
AT1G07530	479.991	441.886	-0.119333	0.557941	0.99505
AT1G07553	0.27712	0.811798	1.55061	0.428257	0.993449
AT1G07570	74.4572	76.4937	0.0389286	0.893915	0.998239
AT1G07590	1543.78	1280.13	-0.270181	0.539563	0.99505
AT1G07593	3.59314	4.76084	0.405972	0.444733	0.993449
AT1G07610	5.91118	10.0246	0.762031	0.538742	0.99505
AT1G07615	36.354	25.7119	-0.49968	0.115896	0.862135
AT1G07620	53.707	33.0035	-0.70249	0.0521202	0.726485
AT1G07630	356.774	271.105	-0.396156	0.0140194	0.48527
AT1G07640	271.5	268.528	-0.0158827	0.900011	0.998239
AT1G07650	586.615	635.199	0.114794	0.460617	0.994639
AT1G07660	185.412	208.693	0.170649	0.310833	0.969271
AT1G07670	668.842	651.949	-0.0369069	0.742829	0.997418
AT1G07683	0.678987	0.408032	-0.734703	0.639666	0.99505
AT1G07697	0.401867	1.23161	1.61576	0.2078	0.940285
AT1G07700	366.929	390.541	0.0899731	0.520182	0.99505
AT1G07705	246.44	239.634	-0.0404001	0.796044	0.997991
AT1G07710	2.17916	1.22734	-0.828232	0.40548	0.989974
AT1G07720	406.375	361	-0.170813	0.216063	0.940669
AT1G07728	121.473	110.691	-0.134099	0.619329	0.99505
AT1G07733	0.701901	2.85094	2.0221	0.0460255	0.706546
AT1G07740	22.5531	20.8122	-0.115896	0.814518	0.997991
AT1G07743	8.73774	8.57313	-0.0274382	0.916768	0.998239
AT1G07745	66.4952	66.1196	-0.00817129	0.960493	0.998819
AT1G07750	369.918	400.389	0.114198	0.690255	0.996082
AT1G07753	1.00194	0.549052	-0.867776	0.596877	0.99505
AT1G07770	1050.48	1167.21	0.152013	0.289981	0.959814
AT1G07780	135.993	136.165	0.00182068	0.843986	0.997991
AT1G07790	172.663	189.998	0.138023	0.571544	0.99505
AT1G07793	0.854275	1.08206	0.341006	0.8024	0.997991
AT1G07810	647.34	610.49	-0.0845555	0.570735	0.99505
AT1G07820	388.076	448.463	0.208652	0.22228	0.945603
AT1G07823	16.0047	10.201	-0.64979	0.0932695	0.829291
AT1G07830	85.608	61.1419	-0.485583	0.0490448	0.717434
AT1G07840	117.472	113.177	-0.0537436	0.781359	0.997991
AT1G07850	1.4038	0.403766	-1.79775	0.207851	0.940285
AT1G07870	109.646	78.9755	-0.473372	0.0363888	0.673038
AT1G07877	0.401867	0.682558	0.764233	0.573619	0.99505
AT1G07880	15.8112	13.8755	-0.188411	0.583922	0.99505
AT1G07885	1.13139	1.36085	0.266405	0.805889	0.997991
AT1G07890	4632.31	4327.33	-0.0982531	0.640967	0.99505
AT1G07893	1.63509	1.08206	-0.595597	0.70658	0.996226
AT1G07897	42.2838	41.6086	-0.023222	0.906382	0.998239
AT1G07900	22.6537	3.6863	-2.6195	0.0266447	0.622202
AT1G07902	26.4448	19.617	-0.430881	0.168703	0.928129
AT1G07910	331.779	295.186	-0.1686	0.227329	0.948811
AT1G07920	7204.26	6508.54	-0.146516	0.350227	0.979762
AT1G07930	5155.95	4718.88	-0.127792	0.462271	0.994833
AT1G07940	7144.66	6504.27	-0.135478	0.384955	0.989087
AT1G07950	102.262	118.37	0.21104	0.285245	0.959814
AT1G07957	15.3588	15.0173	-0.0324405	0.668208	0.996082
AT1G07960	148.295	140.522	-0.0776742	0.714142	0.996226
AT1G07970	111.453	99.6599	-0.161348	0.392107	0.989974
AT1G07980	83.48	77.3601	-0.10984	0.573955	0.99505
AT1G07985	0.27712	0.811798	1.55061	0.428257	0.99345
AT1G07990	538.474	496.257	-0.11779	0.430628	0.99345
AT1G07993	0.701901	0.678292	-0.0493619	0.956756	0.998239
AT1G08000	44.2461	40.6416	-0.122594	0.664054	0.996082
AT1G08010	93.379	100.878	0.111436	0.568703	0.99505
AT1G08030	179.245	191.316	0.0940232	0.599437	0.99505
AT1G08035	0.701901	0.957083	0.447377	0.706611	0.996226
AT1G08037	0.877189	1.49862	0.772677	0.732264	0.997038
AT1G08040	208.721	225.064	0.108759	0.490145	0.99505
AT1G08043	3.91608	3.00049	-0.384214	0.603464	0.99505
AT1G08050	45.8432	43.871	-0.0634393	0.885474	0.998239
AT1G08060	502.184	495.859	-0.0182861	0.902792	0.998239
AT1G08070	21.1999	15.5023	-0.451569	0.204875	0.940285
AT1G08090	2.75631	1.37263	-1.0058	0.272233	0.958622
AT1G08103	6.67711	2.16838	-1.62261	0.0120731	0.462924
AT1G08110	608.77	599.915	-0.0211381	0.866179	0.997991
AT1G08113	0.27712	0.811798	1.55061	0.428257	0.993449
AT1G08115	23166.9	21912.3	-0.0803234	0.718645	0.996641
AT1G08117	6.2429	2.18443	-1.51496	0.0313428	0.650051
AT1G08123	2.0315	1.76888	-0.199707	0.7369	0.997418
AT1G08125	128.983	119.085	-0.115194	0.503913	0.99505
AT1G08130	164.595	141.043	-0.222782	0.220711	0.945203
AT1G08160	27.3464	30.3595	0.150797	0.566418	0.99505
AT1G08165	9.06721	10.4916	0.210499	0.545162	0.99505
AT1G08173	1.40851	0.274526	-2.35916	0.174011	0.932132
AT1G08180	49.9941	40.4719	-0.304837	0.471627	0.99505
AT1G08190	729.302	710.379	-0.0379266	0.878476	0.998239
AT1G08200	1317.52	1529.85	0.215571	0.135532	0.890236
AT1G08210	115.79	119.223	0.0421532	0.812695	0.997991
AT1G08213	3.61059	2.17691	-0.72995	0.302058	0.965869
AT1G08217	10.2041	5.86646	-0.798583	0.106886	0.855094
AT1G08220	42.5401	28.5009	-0.57782	0.0750655	0.790978
AT1G08230	136.503	112.657	-0.277	0.127769	0.876231
AT1G08250	125.4	111.672	-0.167277	0.358375	0.981738
AT1G08260	220.712	179.864	-0.295257	0.200848	0.940285
AT1G08270	10.7409	9.92646	-0.113757	0.72426	0.996981
AT1G08273	2.9876	1.36085	-1.13448	0.189316	0.937367
AT1G08280	49.614	43.8695	-0.177529	0.500932	0.99505
AT1G08283	4.16011	2.86698	-0.537089	0.431359	0.993449
AT1G08287	1.81038	4.36134	1.26848	0.115071	0.86067
AT1G08290	16.0363	6.26697	-1.3555	0.00488794	0.326224
AT1G08293	1.27906	3.41177	1.41544	0.0900245	0.823171
AT1G08300	31.7789	29.9397	-0.0860111	0.851063	0.997991
AT1G08310	0.877189	0.823577	-0.090983	0.953587	0.998239
AT1G08315	72.6947	62.2378	-0.224059	0.334506	0.974178
AT1G08320	0.803734	0.952817	0.245482	0.615432	0.99505
AT1G08340	5.24568	5.73072	0.127586	0.973664	0.999705
AT1G08347	0.27712	1.08206	1.96519	0.215294	0.940669
AT1G08350	99.616	104.28	0.0660107	0.691656	0.996082
AT1G08360	1041.34	1056.3	0.0205706	0.840654	0.997991
AT1G08370	192.749	174.98	-0.139532	0.418593	0.99345
AT1G08380	18283.4	23474.3	0.360543	0.0518274	0.725077
AT1G08390	36.5481	48.5844	0.410696	0.0922781	0.828431
AT1G08400	82.0129	82.4051	0.00688185	0.968536	0.999005
AT1G08410	151.616	141.689	-0.0976881	0.570555	0.99505
AT1G08420	784.767	758.046	-0.0499794	0.702199	0.996226
AT1G08440	1.20014	1.23161	0.0373456	0.98079	0.999873
AT1G08450	1403.99	1111.28	-0.337312	0.205403	0.940285
AT1G08457	3.31055	2.99196	-0.145982	0.819345	0.997991
AT1G08460	252.36	249.601	-0.0158584	0.903323	0.998239
AT1G08465	79.5781	100.268	0.333417	0.0795737	0.807343
AT1G08470	128.196	115.397	-0.151745	0.44775	0.994085
AT1G08480	354.05	401.186	0.18032	0.294995	0.963171
AT1G08490	278.586	282.565	0.0204629	0.86347	0.997991
AT1G08500	9.83604	9.51092	-0.0484933	0.838484	0.997991
AT1G08507	14.3798	27.0652	0.912393	0.00684504	0.374592
AT1G08510	1077.14	1217.52	0.176742	0.209415	0.940669
AT1G08520	1571.47	1816.01	0.208656	0.106087	0.852729
AT1G08530	109.565	120.019	0.131482	0.550962	0.99505
AT1G08540	530.98	573.253	0.110513	0.308602	0.966694
AT1G08543	0.401867	0.678292	0.755188	0.509807	0.99505
AT1G08547	1.93513	2.16838	0.164189	0.790324	0.997991
AT1G08550	745.797	817.17	0.131854	0.29189	0.960744
AT1G08560	28.9917	35.0968	0.2757	0.287315	0.959814
AT1G08570	915.118	936.133	0.0327566	0.832202	0.997991
AT1G08580	86.3797	64.7727	-0.415306	0.0670646	0.770369
AT1G08592	53.0581	45.8916	-0.209343	0.427255	0.99345
AT1G08600	288.556	252.975	-0.189854	0.248066	0.956076
AT1G08610	43.8861	32.6411	-0.427076	0.166956	0.92642
AT1G08620	411.96	355.414	-0.213001	0.12779	0.876231
AT1G08630	21.3809	6.6943	-1.67532	0.00020072	0.0451416
AT1G08640	561.415	563.056	0.00421041	0.983234	0.999873
AT1G08643	14.7533	15.073	0.0309266	0.997193	0.999873
AT1G08650	169.896	164.554	-0.0460903	0.786775	0.997991
AT1G08660	334.909	314.359	-0.0913549	0.554587	0.99505
AT1G08663	1.10377	1.36085	0.30207	0.677547	0.996082
AT1G08680	277.137	259.204	-0.0965123	0.579724	0.99505
AT1G08700	118.799	110.767	-0.101001	0.653236	0.995656
AT1G08710	65.8209	67.5562	0.0375431	0.832828	0.997991
AT1G08720	478.003	431.293	-0.148351	0.348986	0.979249
AT1G08730	7.35138	7.90661	0.105044	0.818465	0.997991
AT1G08750	141.767	143.025	0.0127375	0.941513	0.998239
AT1G08753	1.78747	0.678292	-1.39794	0.333623	0.974178
AT1G08757	0.300034	1.63964	2.45018	0.114757	0.86067
AT1G08760	154.412	174.588	0.177172	0.364891	0.983143
AT1G08770	141.936	127.085	-0.159447	0.362758	0.983028
AT1G08780	68.7329	66.5981	-0.0455191	0.827888	0.997991
AT1G08797	0.877189	1.08206	0.302818	0.867917	0.997991
AT1G08800	328.108	308.395	-0.0893916	0.538279	0.99505
AT1G08810	73.1716	95.9118	0.390423	0.0508181	0.724821
AT1G08820	435.579	387.211	-0.169811	0.308875	0.966694
AT1G08830	1105.08	1085.99	-0.0251338	0.464527	0.99505
AT1G08833	2.60394	3.54203	0.44388	0.622812	0.99505
AT1G08840	97.8767	76.9797	-0.346486	0.170402	0.92976
AT1G08845	41.1908	38.7618	-0.0876898	0.729095	0.997038
AT1G08857	5.1446	5.83112	0.180713	0.699586	0.996226
AT1G08860	0.956107	1.2113	0.341309	0.77094	0.997991
AT1G08880	657.294	688.719	0.0673762	0.673114	0.996082
AT1G08890	379.884	371.148	-0.0335639	0.922102	0.998239
AT1G08900	414.276	408.298	-0.0209687	0.88633	0.998239
AT1G08910	143.882	130.792	-0.137613	0.466503	0.99505
AT1G08920	351.043	391.058	0.155737	0.268146	0.957873
AT1G08927	2.31408	6.26048	1.43583	0.0621511	0.75135
AT1G08930	1761.99	1840.97	0.0632617	0.693511	0.996082
AT1G08937	26.9216	27.4296	0.0269654	0.967827	0.99898
AT1G08940	43.1855	39.598	-0.125121	0.770315	0.997991
AT1G08960	51.3521	58.3645	0.184669	0.42888	0.99345
AT1G08970	301.02	288.2	-0.0627885	0.73774	0.997418
AT1G08973	23.1056	22.1954	-0.0579779	0.96766	0.998974
AT1G08980	1189.84	1367.25	0.20051	0.179449	0.936204
AT1G09000	19.763	8.71739	-1.18083	0.00543304	0.342499
AT1G09010	815.369	881.823	0.113036	0.394406	0.989974
AT1G09020	478.549	477.976	-0.00172649	0.982716	0.999873
AT1G09023	70.6043	73.0485	0.0490968	0.798445	0.997991
AT1G09027	138.707	143.807	0.0520865	0.794174	0.997991
AT1G09040	77.5851	71.1025	-0.125879	0.569259	0.99505
AT1G09050	100.784	91.5849	-0.138085	0.582836	0.99505
AT1G09060	430.996	430.366	-0.00210933	0.956696	0.998239
AT1G09070	2371.65	1881.84	-0.333747	0.385439	0.989163
AT1G09080	177.738	75.5405	-1.23443	0.365228	0.983143
AT1G09083	13.5026	17.0778	0.338882	0.529293	0.99505
AT1G09087	22.4157	20.7726	-0.109823	0.750632	0.997418
AT1G09100	207.596	197.661	-0.0707494	0.641322	0.99505
AT1G09130	1023.97	1110.15	0.116576	0.470093	0.99505
AT1G09140	454.363	374.193	-0.280063	0.0539881	0.736197
AT1G09150	195.052	214.632	0.138009	0.435573	0.99345
AT1G09157	1.45434	1.49009	0.0350314	0.922136	0.998239
AT1G09160	193.021	180.923	-0.0933776	0.730689	0.997038
AT1G09170	3.15818	6.82354	1.11143	0.0613607	0.75135
AT1G09180	19.0537	14.5698	-0.387087	0.939859	0.998239
AT1G09190	11.7555	8.55708	-0.458149	0.432116	0.99345
AT1G09193	1.30197	1.89812	0.543876	0.654579	0.995656
AT1G09195	126.606	126.322	-0.003242	0.961189	0.998819
AT1G09200	304.395	396.515	0.381434	0.0061151	0.35981
AT1G09210	1392.36	1004.92	-0.470456	0.303866	0.965983
AT1G09217	1.08085	1.09059	0.0129362	0.9442	0.998239
AT1G09220	13.212	12.2552	-0.108463	0.84788	0.997991
AT1G09230	88.326	85.6884	-0.0437374	0.837084	0.997991
AT1G09240	316.023	177.98	-0.828318	0.0365559	0.673038
AT1G09247	1.27906	0.549052	-1.22006	0.407511	0.989974
AT1G09250	115.001	127.911	0.153493	0.383718	0.988833
AT1G09253	2.17916	0.549052	-1.98876	0.0972124	0.835479
AT1G09257	7.89289	6.6226	-0.253155	0.54805	0.99505
AT1G09270	534.509	508.199	-0.0728188	0.648334	0.995656
AT1G09280	130.141	114.551	-0.184083	0.296721	0.963872
AT1G09290	90.2096	77.7009	-0.215349	0.313719	0.970334
AT1G09300	51.3712	54.357	0.0815044	0.732507	0.997038
AT1G09310	6559.43	6387.64	-0.0382892	0.894484	0.998239
AT1G09320	62.9072	57.7751	-0.122777	0.586725	0.99505
AT1G09327	1.75438	0.811798	-1.11177	0.251683	0.956599
AT1G09330	296.572	334.576	0.173952	0.228659	0.949315
AT1G09340	4617.03	5354.65	0.213827	0.143658	0.899443
AT1G09350	247.738	242.368	-0.0316108	0.57253	0.99505
AT1G09363	1.00194	1.08632	0.116664	0.954164	0.998239
AT1G09390	94.5079	88.1428	-0.100592	0.977935	0.999873
AT1G09400	1.43143	0.274526	-2.38244	0.137969	0.895269
AT1G09410	9.77201	6.78922	-0.52541	0.227172	0.948811
AT1G09415	64.5499	68.6285	0.0883946	0.738011	0.997418
AT1G09420	63.3224	38.1302	-0.731779	0.01216	0.462924
AT1G09421	3.76371	0.957083	-1.97544	0.0410282	0.689502
AT1G09427	1.13139	3.68305	1.7028	0.0913316	0.824765
AT1G09430	944.718	951.366	0.0101162	0.946017	0.998239
AT1G09440	88.3865	94.7369	0.1001	0.544408	0.99505
AT1G09450	5.6301	4.51089	-0.319748	0.673585	0.996082
AT1G09453	1.50564	1.77315	0.23594	0.765238	0.997467
AT1G09460	2.74358	5.94858	1.11649	0.0931043	0.828734
AT1G09467	35.7037	21.1221	-0.75732	0.0130591	0.473586
AT1G09470	11.0765	11.3001	0.0288292	0.962408	0.998819
AT1G09480	24.6936	11.5683	-1.09396	0.00705657	0.377712
AT1G09487	2.25808	3.26648	0.532644	0.438354	0.993449
AT1G09490	259.777	270.526	0.0584983	0.660608	0.995656
AT1G09500	21.4859	17.7785	-0.273258	0.649897	0.995656
AT1G09520	68.2321	58.4341	-0.223641	0.315841	0.97125
AT1G09530	107.711	116.931	0.118499	0.531338	0.99505
AT1G09533	68.3377	71.8229	0.0717621	0.767068	0.997991
AT1G09540	3.2931	1.08206	-1.60567	0.121445	0.869248
AT1G09543	1.51035	1.21556	-0.313255	0.775989	0.997991
AT1G09560	214.462	195.705	-0.132045	0.952543	0.998239
AT1G09570	1235.18	1287.19	0.0594977	0.700309	0.996226
AT1G09575	25.9401	30.4181	0.229747	0.471023	0.99505
AT1G09580	59.0729	66.0521	0.161109	0.504885	0.99505
AT1G09590	501.536	440.478	-0.187284	0.3793	0.986674
AT1G09600	1.65801	2.32971	0.4907	0.673545	0.996082
AT1G09610	2.88577	4.08255	0.500512	0.508605	0.99505
AT1G09620	1561.46	1441.63	-0.115189	0.477295	0.99505
AT1G09630	123.409	135.287	0.132586	0.533848	0.99505
AT1G09640	1657.9	1448.84	-0.19446	0.191364	0.937367
AT1G09645	166.61	171.475	0.0415208	0.785531	0.997991
AT1G09650	1.38089	1.2113	-0.189043	0.805641	0.997991
AT1G09660	223.757	196.115	-0.190235	0.198551	0.939058
AT1G09680	28.9847	25.1618	-0.204058	0.495177	0.99505
AT1G09687	9784.13	10183.3	0.0576908	0.630487	0.99505
AT1G09690	1041.47	921.582	-0.176442	0.57677	0.99505
AT1G09700	95.7925	79.0435	-0.277266	0.284951	0.959814
AT1G09710	57.9502	60.1591	0.0539691	0.882516	0.998239
AT1G09730	465.394	470.759	0.0165341	0.930482	0.998239
AT1G09740	101.441	98.4421	-0.0432885	0.810715	0.997991
AT1G09750	696.208	832.21	0.257429	0.0327177	0.66286
AT1G09760	232.864	252.704	0.117959	0.471334	0.99505
AT1G09770	906.09	901.462	-0.00738732	0.995908	0.999873
AT1G09773	5.0373	1.63964	-1.61927	0.0284938	0.632866
AT1G09780	764.607	778.932	0.0267789	0.8793	0.998239
AT1G09783	7.2699	7.76235	0.0945563	0.671687	0.996082
AT1G09787	13.1703	10.8976	-0.273279	0.69017	0.996082
AT1G09794	20.4623	23.3972	0.193365	0.514169	0.99505
AT1G09795	585.223	623.998	0.0925565	0.53624	0.99505
AT1G09797	728.096	724.397	-0.00734784	0.983928	0.999873
AT1G09800	30.4129	25.9811	-0.227222	0.484663	0.99505
AT1G09810	108.748	87.5203	-0.313293	0.116151	0.862451
AT1G09812	8.75444	3.27075	-1.42039	0.0119619	0.462924
AT1G09815	92.4976	98.6847	0.0934101	0.587877	0.99505
AT1G09817	1.47726	1.36085	-0.118414	0.844582	0.997991
AT1G09820	49.6285	53.4939	0.108205	0.656673	0.995656
AT1G09830	236.115	215.706	-0.130419	0.430442	0.99345
AT1G09840	349.085	361.862	0.0518631	0.705807	0.996226
AT1G09850	337.119	404.8	0.263953	0.070645	0.779795
AT1G09863	21.0246	17.942	-0.228737	0.51654	0.99505
AT1G09867	36.9606	36.4601	-0.0196706	0.759669	0.997434
AT1G09870	188.993	204.732	0.115405	0.454614	0.994085
AT1G09880	3.68479	3.2675	-0.173395	0.709731	0.996226
AT1G09890	9.3545	9.53772	0.0279839	0.963093	0.998819
AT1G09900	170.476	157.061	-0.118243	0.663002	0.995656
AT1G09910	280.184	294.772	0.073224	0.610714	0.99505
AT1G09913	0.55424	3.52496	2.66902	0.0104008	0.436332
AT1G09920	288.173	312.765	0.118144	0.446463	0.993758
AT1G09927	1.80567	1.21556	-0.570908	0.609232	0.99505
AT1G09930	2.94178	1.61506	-0.865097	0.257569	0.956599
AT1G09932	165.833	116.389	-0.510784	0.461429	0.994639
AT1G09940	272.149	245.093	-0.15107	0.491679	0.99505
AT1G09947	8.89011	5.85569	-0.602361	0.269546	0.957993
AT1G09960	28.4312	24.3201	-0.225325	0.46711	0.99505
AT1G09970	1447.18	1366.76	-0.0824866	0.501489	0.99505
AT1G09980	364.452	382.171	0.0684925	0.632694	0.99505
AT1G09987	2.88652	2.99622	0.0538128	0.743727	0.997418
AT1G09995	26.0789	20.667	-0.335559	0.410655	0.990785
AT1G10000	0.300034	0.678292	1.17678	0.523	0.99505
AT1G10020	79.8001	69.7673	-0.193838	0.604727	0.99505
AT1G10030	43.47	45.7859	0.0748823	0.724173	0.996981
AT1G10040	20.1659	23.1763	0.20073	0.415977	0.993
AT1G10050	209.096	180.71	-0.210491	0.19535	0.93791
AT1G10060	188.257	206.916	0.136349	0.316876	0.972067
AT1G10070	366.278	214.619	-0.77116	0.131679	0.882418
AT1G10090	1082.96	1097.3	0.0189801	0.848556	0.997991
AT1G10095	80.3455	74.5655	-0.107708	0.579817	0.99505
AT1G10110	4.64015	4.76084	0.0370448	0.95096	0.998239
AT1G10120	105.216	97.8424	-0.104823	0.614646	0.99505
AT1G10130	488.802	471.312	-0.0525668	0.695611	0.996082
AT1G10140	49.8016	46.6479	-0.0943788	0.653421	0.995656
AT1G10150	201.672	220.287	0.127377	0.400799	0.989974
AT1G10155	2.0315	3.67878	0.856685	0.306112	0.96606
AT1G10170	615.789	566.409	-0.120593	0.384177	0.988969
AT1G10180	224.682	209.281	-0.102446	0.508437	0.99505
AT1G10200	1076.99	1253.57	0.219034	0.120757	0.866646
AT1G10210	152.002	149.468	-0.0242543	0.981152	0.999873
AT1G10220	1.15431	0.678292	-0.767051	0.529862	0.99505
AT1G10230	42.9911	37.2834	-0.205501	0.409441	0.989974
AT1G10240	95.4505	92.954	-0.0382356	0.852855	0.997991
AT1G10250	0.678987	0.811798	0.257736	0.851042	0.997991
AT1G10270	101.586	83.1774	-0.288441	0.200454	0.940285
AT1G10280	80.2902	75.3165	-0.0922576	0.648023	0.995656
AT1G10290	938.615	815.576	-0.202715	0.158494	0.919015
AT1G10310	131.452	135.563	0.0444249	0.804191	0.997991
AT1G10320	69.4585	56.8222	-0.289695	0.182043	0.937367
AT1G10330	22.9415	26.074	0.184651	0.56809	0.99505
AT1G10340	122.45	51.8279	-1.24039	0.266663	0.957873
AT1G10350	179.228	222.086	0.309327	0.0751649	0.791176
AT1G10360	281.634	306.001	0.119715	0.324247	0.974082
AT1G10370	66.4302	43.9167	-0.59707	0.0332172	0.66555
AT1G10380	25.956	39.1483	0.59288	0.0874569	0.819126
AT1G10390	633.832	580.229	-0.12748	0.380544	0.986731
AT1G10410	447.609	324.382	-0.464543	0.0397629	0.683199
AT1G10417	7.7358	7.74528	0.00176731	0.853551	0.997991
AT1G10430	326.489	338.114	0.0504735	0.734018	0.997038
AT1G10450	343.465	292.406	-0.232192	0.130749	0.882418
AT1G10460	1.70855	1.63111	-0.0669184	0.97965	0.999873
AT1G10470	879.626	1004.99	0.192223	0.154475	0.916575
AT1G10490	191.318	150.922	-0.342169	0.0782823	0.801859
AT1G10500	616.769	622.054	0.0123108	0.839706	0.997991
AT1G10510	357.913	354.182	-0.0151205	0.956357	0.998239
AT1G10520	8.03508	4.35281	-0.884367	0.111777	0.85779
AT1G10522	146.708	139.172	-0.076081	0.780532	0.997991
AT1G10530	1.43143	3.92446	1.45504	0.0861246	0.819126
AT1G10540	13.2822	4.6188	-1.5239	0.0328613	0.663036
AT1G10550	0.803734	1.61933	1.01061	0.332163	0.974127
AT1G10560	26.3594	28.1688	0.0957814	0.749678	0.997418
AT1G10570	247.398	209.881	-0.237259	0.161656	0.921179
AT1G10580	218.406	202.509	-0.109029	0.465801	0.99505
AT1G10585	18.2703	24.5293	0.425005	0.627486	0.99505
AT1G10590	581.607	649.716	0.159766	0.277255	0.959549
AT1G10600	180.283	189.245	0.0699918	0.695873	0.996082
AT1G10610	82.8265	82.7294	-0.00169221	0.961346	0.998819
AT1G10630	458.34	437.618	-0.0667433	0.634942	0.99505
AT1G10640	23.0529	21.6389	-0.0913218	0.924459	0.998239
AT1G10650	115.171	116.067	0.0111772	0.956354	0.998239
AT1G10657	202.424	281.569	0.476106	0.00298522	0.251005
AT1G10660	203.189	186.07	-0.126979	0.385175	0.989087
AT1G10670	1177.27	1253.2	0.0901795	0.532246	0.99505
AT1G10682	74.6146	71.3885	-0.0637671	0.628527	0.99505
AT1G10690	49.8514	29.8339	-0.740682	0.0351637	0.673038
AT1G10700	213.179	271.061	0.346554	0.131491	0.882418
AT1G10710	0.600068	1.63537	1.44642	0.254718	0.956599
AT1G10720	212.047	223.778	0.0776893	0.610217	0.99505
AT1G10730	94.59	86.9578	-0.121372	0.575175	0.99505
AT1G10740	172.957	185.491	0.100937	0.369147	0.984193
AT1G10750	10.9958	13.883	0.336367	0.353704	0.980019
AT1G10760	13039.1	13866.1	0.088717	0.569559	0.99505
AT1G10770	5.68535	4.72448	-0.267093	0.607114	0.99505
AT1G10780	10.2932	13.1854	0.357259	0.435159	0.99345
AT1G10790	2.67739	0.811798	-1.72164	0.141876	0.899443
AT1G10800	2.25808	2.04767	-0.14111	0.796745	0.997991
AT1G10820	172.181	152.662	-0.173585	0.279358	0.95969
AT1G10830	226.919	225.144	-0.0113325	0.915546	0.998239
AT1G10840	864.173	841.929	-0.0376208	0.799197	0.997991
AT1G10850	75.6403	87.1432	0.204232	0.259611	0.956599
AT1G10865	124.554	102.284	-0.284188	0.330847	0.974119
AT1G10870	228.282	232.546	0.0266972	0.879272	0.998239
AT1G10890	286.264	268.621	-0.0917772	0.454071	0.994085
AT1G10900	272.038	312.814	0.201498	0.20096	0.940285
AT1G10910	303.434	306.579	0.0148776	0.768095	0.997991
AT1G10920	99.8851	84.829	-0.235712	0.218156	0.942133
AT1G10930	141.11	137.121	-0.0413716	0.993524	0.999873
AT1G10940	712.85	717.944	0.0102725	0.957427	0.998239
AT1G10950	1359.6	1385.94	0.0276895	0.851079	0.997991
AT1G10960	571.642	537.147	-0.0897926	0.504108	0.99505
AT1G10970	44.8203	38.2052	-0.230383	0.444601	0.99345
AT1G10990	17.2736	20.6925	0.260541	0.45598	0.994639
AT1G11000	48.2143	54.8268	0.185421	0.416445	0.993
AT1G11020	152.588	173.75	0.187371	0.263106	0.95742
AT1G11050	192.686	167.591	-0.201313	0.297099	0.963872
AT1G11060	185.426	149.693	-0.308835	0.0662702	0.767845
AT1G11070	1.51035	4.74581	1.65177	0.0612667	0.75135
AT1G11090	89.1389	93.594	0.0703614	0.701568	0.996226
AT1G11100	5.25586	4.20326	-0.322419	0.732381	0.997038
AT1G11112	0	1.49436	Inf	0.0173166	0.533485
AT1G11120	4.53907	5.03963	0.150922	0.785708	0.997991
AT1G11125	2.45628	2.44291	-0.00787514	0.957097	0.998239
AT1G11130	82.9699	83.5011	0.00920717	0.981601	0.999873
AT1G11160	9.33781	8.29109	-0.171522	0.712959	0.996226
AT1G11170	28.9058	29.1131	0.0103079	0.973551	0.999705
AT1G11175	153.106	168.671	0.139686	0.459746	0.994639
AT1G11180	108.536	110.286	0.0230666	0.848651	0.997991
AT1G11185	2.0875	0	#NAME?	0.00633609	0.365266
AT1G11190	9.02684	6.95278	-0.376632	0.442057	0.99345
AT1G11200	152.75	175.088	0.196904	0.288374	0.959814
AT1G11210	763.63	635.879	-0.264122	0.28362	0.959814
AT1G11220	63.932	67.5836	0.080135	0.577179	0.99505
AT1G11240	113.652	110.685	-0.0381703	0.93565	0.998239
AT1G11260	695.686	793.302	0.189432	0.223975	0.947005
AT1G11270	63.1694	56.8405	-0.152306	0.556991	0.99505
AT1G11280	216.302	199.398	-0.117396	0.508109	0.99505
AT1G11290	69.6668	62.4345	-0.158129	0.496167	0.99505
AT1G11300	44.3552	31.8467	-0.47796	0.114151	0.860077
AT1G11303	103.741	97.8218	-0.0847611	0.755632	0.997418
AT1G11310	2142.12	2008.03	-0.0932571	0.541735	0.99505
AT1G11320	34.4726	30.9897	-0.153664	0.556216	0.99505
AT1G11330	343.8	349.6	0.0241361	0.506448	0.99505
AT1G11340	40.6941	37.9412	-0.101053	0.672346	0.996082
AT1G11350	684.997	699.782	0.0308079	0.721131	0.996688
AT1G11360	216.798	229.698	0.0833886	0.71659	0.9966
AT1G11380	50.3224	44.4303	-0.179657	0.42278	0.99345
AT1G11390	127.664	122.719	-0.0569953	0.886258	0.998239
AT1G11400	85.3846	89.5572	0.0688335	0.664646	0.996082
AT1G11410	212.916	235.633	0.146258	0.309025	0.966694
AT1G11420	5.78974	9.13173	0.657388	0.444555	0.99345
AT1G11430	475.438	509.43	0.099627	0.651784	0.995656
AT1G11440	135.807	162.806	0.261595	0.159987	0.920732
AT1G11450	13.1062	9.94149	-0.398719	0.439487	0.99345
AT1G11460	1.602	0.549051	-1.54486	0.238005	0.951571
AT1G11475	107.196	102.575	-0.0635676	0.74306	0.997418
AT1G11480	505.28	500.561	-0.013538	0.934462	0.998239
AT1G11490	1.68092	3.79624	1.17532	0.161283	0.921179
AT1G11500	2.337	1.08632	-1.1052	0.307817	0.96606
AT1G11530	284.445	358.858	0.335265	0.104723	0.846662
AT1G11540	1.95804	0.678292	-1.52943	0.207684	0.940285
AT1G11545	60.7946	66.3301	0.125719	0.609679	0.99505
AT1G11570	6.02104	3.5335	-0.768916	0.186393	0.937367
AT1G11580	429.59	625.446	0.541924	0.00224419	0.219401
AT1G11591	0.701901	0.274526	-1.35433	0.532713	0.99505
AT1G11592	47.665	36.2567	-0.394684	0.123213	0.871107
AT1G11630	77.1575	76.4595	-0.0131103	0.956463	0.998239
AT1G11650	1419.52	1410.34	-0.00935861	0.990544	0.999873
AT1G11660	331.705	344.406	0.0542066	0.685019	0.996082
AT1G11670	64.6165	58.949	-0.132435	0.589985	0.99505
AT1G11680	610.883	699.895	0.196243	0.160344	0.920764
AT1G11700	282.168	290.526	0.0421116	0.364082	0.983028
AT1G11710	24.0831	20.559	-0.228248	0.518399	0.99505
AT1G11720	742.849	865.569	0.22058	0.15809	0.919015
AT1G11730	9.1563	8.32216	-0.137807	0.743997	0.997418
AT1G11740	0.877189	1.49436	0.768564	0.633128	0.99505
AT1G11750	766.254	861.62	0.169229	0.33185	0.974119
AT1G11755	136.31	105.772	-0.365936	0.0628373	0.752698
AT1G11760	38.5814	37.3302	-0.0475627	0.789624	0.997991
AT1G11780	102.483	118.596	0.210671	0.276942	0.959549
AT1G11785	3.31055	3.55706	0.103611	0.926539	0.998239
AT1G11790	140.138	131.544	-0.0913049	0.66877	0.996082
AT1G11800	68.6998	74.5035	0.117003	0.619297	0.99505
AT1G11820	142.539	142.849	0.00313417	0.936874	0.998239
AT1G11840	1990.66	2296.24	0.206026	0.131979	0.883043
AT1G11850	8.96612	9.96078	0.151775	0.64819	0.995656
AT1G11860	6847.03	8238.48	0.266899	0.0553219	0.736989
AT1G11870	228.973	223.177	-0.0369905	0.88375	0.998239
AT1G11880	74.4187	84.0606	0.175764	0.39367	0.989974
AT1G11890	287.721	301.349	0.0667668	0.633366	0.99505
AT1G11900	31.8214	33.7445	0.0846516	0.781466	0.997991
AT1G11905	90.8463	85.0564	-0.0950072	0.620478	0.99505
AT1G11910	9540.24	8478.23	-0.170262	0.445796	0.993449
AT1G11915	1.17722	2.45144	1.05824	0.351016	0.979762
AT1G11925	1.50564	1.77315	0.23594	0.765238	0.997467
AT1G11930	293.382	305.193	0.0569389	0.669891	0.996082
AT1G11940	41.1472	39.2873	-0.066732	0.892447	0.998239
AT1G11950	142.726	140.86	-0.0189804	0.976135	0.999873
AT1G11960	425.139	370.799	-0.197295	0.385178	0.989087
AT1G11990	6.53747	6.10889	-0.0978228	0.961874	0.998819
AT1G12000	299.711	262.652	-0.190419	0.33297	0.974178
AT1G12010	76.0846	80.3878	0.0793714	0.906729	0.998239
AT1G12013	111.973	110.95	-0.0132403	0.831333	0.997991
AT1G12015	3.79605	2.18118	-0.799392	0.40906	0.989974
AT1G12020	118.609	127.452	0.10374	0.64794	0.995656
AT1G12030	4.16558	1.22734	-1.76298	0.0800946	0.808377
AT1G12050	614.905	512.442	-0.262976	0.122789	0.870653
AT1G12060	25.5975	35.35	0.465707	0.111403	0.857503
AT1G12080	23.49	28.5049	0.279165	0.287246	0.959814
AT1G12090	2187.91	2580	0.237819	0.0907447	0.824408
AT1G12100	1.78276	1.23161	-0.533564	0.743198	0.997418
AT1G12110	2066.68	2321.3	0.167623	0.353664	0.980019
AT1G12120	573.376	680.292	0.246673	0.0850121	0.817834
AT1G12140	431.632	408.179	-0.080603	0.566085	0.99505
AT1G12160	19.2033	18.2829	-0.0708545	0.824139	0.997991
AT1G12200	154.085	108.557	-0.505278	0.0153622	0.503747
AT1G12210	45.2309	38.45	-0.234326	0.362218	0.98252
AT1G12211	9.77597	7.49756	-0.382818	0.617228	0.99505
AT1G12220	278.37	297.938	0.0980084	0.467326	0.99505
AT1G12230	478.617	524.869	0.133085	0.300631	0.965646
AT1G12240	895.915	1282.25	0.517244	0.00135374	0.170069
AT1G12244	42.9955	46.0176	0.0980006	0.681729	0.996082
AT1G12250	416.784	523.669	0.329354	0.0232879	0.592347
AT1G12260	6.31636	9.00147	0.511068	0.34458	0.978643
AT1G12270	308.314	272.909	-0.175981	0.301364	0.965815
AT1G12280	333.556	369.701	0.14843	0.351675	0.979762
AT1G12290	84.2291	79.3247	-0.0865494	0.646672	0.995656
AT1G12300	34.153	35.2453	0.0454203	0.858286	0.997991
AT1G12310	382.676	367.316	-0.0591011	0.639286	0.99505
AT1G12320	31.6668	27.6335	-0.196551	0.593088	0.99505
AT1G12330	101.207	102.781	0.0222635	0.749759	0.997418
AT1G12340	15.0628	16.233	0.107946	0.848304	0.997991
AT1G12350	265.43	237.18	-0.162348	0.283073	0.959814
AT1G12360	744.749	760.945	0.0310373	0.816712	0.997991
AT1G12370	12.1374	10.4745	-0.212577	0.853829	0.997991
AT1G12380	80.8889	86.4085	0.0952323	0.591823	0.99505
AT1G12390	83.3531	81.0655	-0.040147	0.856751	0.997991
AT1G12400	48.7087	47.9992	-0.0211714	0.945625	0.998239
AT1G12410	904.08	1007.39	0.156093	0.329438	0.974119
AT1G12420	114.674	89.7619	-0.353365	0.358927	0.981982
AT1G12430	372.211	381.889	0.0370331	0.752241	0.997418
AT1G12440	371.138	426.599	0.200922	0.291893	0.960744
AT1G12450	133.162	139.986	0.0721029	0.768641	0.997991
AT1G12460	120.304	136.85	0.185915	0.284699	0.959814
AT1G12470	503.044	490.089	-0.0376391	0.801803	0.997991
AT1G12480	126.977	140.52	0.146207	0.376538	0.986401
AT1G12500	135.432	150.341	0.150677	0.367717	0.984036
AT1G12520	135.955	142.081	0.0635825	0.774103	0.997991
AT1G12530	62.5973	63.3467	0.0171687	0.89284	0.998239
AT1G12550	30.8664	32.3869	0.0693718	0.736367	0.997418
AT1G12570	12.7033	2.74526	-2.21019	0.000914302	0.127626
AT1G12580	269.487	260.24	-0.050374	0.797601	0.997991
AT1G12600	2.88577	3.01227	0.0618936	0.989558	0.999873
AT1G12620	75.0893	68.1874	-0.139102	0.52065	0.99505
AT1G12630	1.48272	1.0981	-0.433234	0.85559	0.997991
AT1G12640	377.649	354.608	-0.0908208	0.534436	0.99505
AT1G12650	123.952	101.484	-0.288523	0.166815	0.926372
AT1G12680	274.785	281.369	0.0341643	0.8082	0.997991
AT1G12700	46.0227	44.3064	-0.0548305	0.73422	0.997062
AT1G12710	480.292	478.365	-0.00580117	0.895514	0.998239
AT1G12730	179.171	165.453	-0.114916	0.493681	0.99505
AT1G12750	206.089	190.141	-0.116193	0.510971	0.99505
AT1G12760	541.019	552.172	0.0294401	0.788415	0.997991
AT1G12770	314.719	304.617	-0.0470697	0.958571	0.998352
AT1G12775	39.7333	42.3229	0.0910896	0.714018	0.996226
AT1G12780	601.609	610.988	0.0223176	0.934337	0.998239
AT1G12790	58.3543	58.9317	0.0142056	0.954987	0.998239
AT1G12800	1310.65	1424.5	0.120172	0.212804	0.940669
AT1G12810	191.662	185.155	-0.0498334	0.719211	0.996641
AT1G12820	741.846	728.094	-0.0269943	0.83992	0.997991
AT1G12830	61.6816	54.9712	-0.166162	0.477288	0.99505
AT1G12840	1408.09	1586.64	0.172233	0.257766	0.956599
AT1G12845	151.425	245.138	0.694992	1.29519e-05	0.00576278
AT1G12850	248.568	268.964	0.113772	0.451828	0.994085
AT1G12855	0.678987	0.274526	-1.30644	0.622425	0.99505
AT1G12860	262.257	279.901	0.0939341	0.52937	0.99505
AT1G12880	81.4138	71.4869	-0.187596	0.389562	0.989974
AT1G12890	0.600068	1.36512	1.18582	0.451922	0.994085
AT1G12900	10996	14433.4	0.392437	0.0113447	0.448682
AT1G12910	194.508	174.526	-0.156387	0.335851	0.974178
AT1G12920	492.092	527.814	0.101101	0.424888	0.993449
AT1G12930	321.182	282.95	-0.182844	0.197509	0.939058
AT1G12940	23.7514	17.514	-0.439506	0.30061	0.965646
AT1G12970	138.49	149.509	0.110449	0.50646	0.99505
AT1G12990	301.982	304.584	0.0123774	0.854422	0.997991
AT1G13000	267.833	254.593	-0.0731428	0.692449	0.996082
AT1G13020	195.84	194.186	-0.0122422	0.977366	0.999873
AT1G13030	46.4758	36.3188	-0.355762	0.202308	0.940285
AT1G13040	17.3554	15.6401	-0.150136	0.801593	0.997991
AT1G13050	7.96163	5.17314	-0.622024	0.25513	0.956599
AT1G13060	653.533	630.721	-0.05126	0.761724	0.997467
AT1G13080	132.395	147.355	0.154445	0.336894	0.975202
AT1G13090	790.477	804.482	0.0253365	0.915763	0.998239
AT1G13100	125.966	128.341	0.0269568	0.911215	0.998239
AT1G13110	2799.22	2701.49	-0.0512733	0.945632	0.998239
AT1G13120	157.426	137.845	-0.191626	0.258519	0.956599
AT1G13130	0.877189	0.952817	0.119313	0.933715	0.998239
AT1G13143	2.08279	3.25897	0.645899	0.374555	0.986401
AT1G13160	147.684	119.418	-0.306495	0.0692915	0.776331
AT1G13170	233.479	238.93	0.0332938	0.679629	0.996082
AT1G13180	105.348	109.439	0.0549644	0.741076	0.997418
AT1G13190	333.816	374.72	0.166757	0.234005	0.950303
AT1G13195	88.3264	99.6976	0.174715	0.357065	0.98061
AT1G13210	1673.2	1620.11	-0.046518	0.797544	0.997991
AT1G13220	125.424	124.609	-0.00940049	0.951335	0.998239
AT1G13245	153.359	164.359	0.0999436	0.78016	0.997991
AT1G13250	116.195	146.36	0.332974	0.0601319	0.749477
AT1G13260	964.284	1012.16	0.0699082	0.494231	0.99505
AT1G13270	411.965	388.538	-0.0844635	0.639837	0.99505
AT1G13280	435.638	509.711	0.226549	0.158776	0.919015
AT1G13310	0.55424	1.08206	0.965194	0.452726	0.994085
AT1G13320	602.433	601.625	-0.00193501	0.985666	0.999873
AT1G13330	12.053	10.0397	-0.263683	0.455463	0.994085
AT1G13340	155.455	112.918	-0.461228	0.335088	0.974178
AT1G13350	138.151	126.74	-0.12438	0.534743	0.99505
AT1G13360	1350.96	1433.52	0.0855725	0.59029	0.99505
AT1G13370	3.81425	2.84667	-0.422124	0.541679	0.99505
AT1G13380	77.1779	84.0051	0.122289	0.544048	0.99505
AT1G13390	247.818	252.982	0.02975	0.845614	0.997991
AT1G13400	17.1005	13.32	-0.360448	0.278895	0.95969
AT1G13410	16.727	15.7726	-0.084757	0.909635	0.998239
AT1G13420	1.50017	0.682558	-1.1361	0.307872	0.966093
AT1G13430	1.602	1.63538	0.029744	0.974043	0.999705
AT1G13440	6248.59	6753.64	0.112134	0.547616	0.99505
AT1G13448	13.3622	28.7402	1.10491	0.0024164	0.228304
AT1G13450	233.384	224.257	-0.0575579	0.753815	0.997418
AT1G13460	176.419	174.243	-0.0179083	0.927537	0.998239
AT1G13470	253.64	191.039	-0.408916	0.142669	0.899443
AT1G13520	0.27712	2.69712	3.28284	0.0142499	0.488732
AT1G13550	3.21418	3.14151	-0.0329945	0.997631	0.999873
AT1G13560	430.656	431.252	0.00199549	0.980109	0.999873
AT1G13570	92.2119	99.9921	0.116862	0.551397	0.99505
AT1G13580	41.9899	52.0476	0.30979	0.199564	0.940121
AT1G13630	30.3064	29.0895	-0.0591231	0.919147	0.998239
AT1G13640	419.62	437.75	0.0610253	0.574345	0.99505
AT1G13650	6.30908	6.00098	-0.0722328	0.959467	0.998603
AT1G13670	1.73146	5.01607	1.53457	0.109038	0.855094
AT1G13690	124.667	130.784	0.0691068	0.847466	0.997991
AT1G13700	33.9416	34.6681	0.0305532	0.863377	0.997991
AT1G13710	0.55424	0.678292	0.291394	0.78196	0.997991
AT1G13730	109.328	122.812	0.167792	0.403711	0.989974
AT1G13740	80.3564	87.4884	0.122678	0.545958	0.99505
AT1G13750	218.462	225.974	0.0487742	0.849136	0.997991
AT1G13770	110.841	110.888	0.000604879	0.993373	0.999873
AT1G13780	64.8114	61.9868	-0.0642844	0.746562	0.997418
AT1G13790	11.138	13.8788	0.317386	0.389539	0.989974
AT1G13800	6.94952	6.67602	-0.0579238	0.767394	0.997991
AT1G13810	43.006	32.5206	-0.403187	0.281858	0.959814
AT1G13820	407.466	447.557	0.13539	0.338803	0.975789
AT1G13830	18.1711	3.13298	-2.53604	7.34715e-05	0.0221004
AT1G13860	294.324	345.029	0.229313	0.155245	0.916575
AT1G13870	102.38	116.624	0.187927	0.331431	0.974119
AT1G13880	246.032	245.113	-0.00540173	0.961997	0.998819
AT1G13900	431.447	451.359	0.0650909	0.642113	0.995139
AT1G13910	64.8343	69.2172	0.0943742	0.710991	0.996226
AT1G13920	17.0423	15.5151	-0.135445	0.883777	0.998239
AT1G13930	8259.67	8969.4	0.118928	0.451382	0.994085
AT1G13940	390.557	395.896	0.0195909	0.900665	0.998239
AT1G13950	55.9845	41.3477	-0.43722	0.0734898	0.788617
AT1G13960	304.784	276.944	-0.138192	0.39377	0.989974
AT1G13970	18.4555	18.7881	0.0257661	0.913589	0.998239
AT1G13980	982.244	1045.15	0.0895627	0.521378	0.99505
AT1G13990	875.81	738.307	-0.246398	0.252886	0.956599
AT1G14000	552.696	601.295	0.121586	0.358266	0.981716
AT1G14010	151.006	170.109	0.171848	0.277618	0.959549
AT1G14020	125.244	126.032	0.00904349	0.966969	0.998949
AT1G14030	286.317	315.792	0.141361	0.267375	0.957873
AT1G14040	21.2155	18.2005	-0.221143	0.544158	0.99505
AT1G14060	38.8768	27.3036	-0.509819	0.0823793	0.811916
AT1G14071	5.99887	2.59672	-1.208	0.0820936	0.811697
AT1G14080	2.17916	1.35658	-0.683793	0.474298	0.99505
AT1G14100	2.0315	2.4557	0.273593	0.946092	0.998239
AT1G14120	10.124	22.2071	1.13325	0.104174	0.846434
AT1G14130	122.185	139.515	0.191357	0.172755	0.931976
AT1G14140	80.8386	83.2047	0.0416206	0.918342	0.998239
AT1G14150	431.852	552.292	0.354894	0.00661196	0.369664
AT1G14170	313.607	356.74	0.185916	0.21063	0.940669
AT1G14180	43.0715	39.7274	-0.116599	0.696177	0.996082
AT1G14185	4.29975	1.76035	-1.28839	0.129245	0.881172
AT1G14190	12.3665	9.95429	-0.31305	0.500116	0.99505
AT1G14200	157.331	152.486	-0.0451283	0.796643	0.997991
AT1G14205	16.0527	21.9754	0.453072	0.174854	0.932132
AT1G14210	74.0445	86.9304	0.23147	0.208307	0.940669
AT1G14230	204.084	248.712	0.285309	0.0975414	0.835952
AT1G14250	1086.06	2043.94	0.912258	7.70123e-10	1.64475e-06
AT1G14260	12.9821	5.5962	-1.21401	0.289118	0.959814
AT1G14270	414.565	400.787	-0.048762	0.906495	0.998239
AT1G14280	226.875	308.68	0.444213	0.00450801	0.310573
AT1G14290	130.456	168.394	0.368278	0.0407834	0.689502
AT1G14300	70.1632	56.8224	-0.304255	0.218345	0.942438
AT1G14310	98.1104	111.763	0.187966	0.37899	0.986674
AT1G14320	1764.95	1546.03	-0.191062	0.286876	0.959814
AT1G14330	154.927	144.28	-0.102721	0.78262	0.997991
AT1G14340	119.74	105.018	-0.189268	0.37235	0.986401
AT1G14345	233.481	275.554	0.239029	0.0817034	0.811697
AT1G14350	163.403	169.492	0.0527784	0.703799	0.996226
AT1G14360	156.948	127.658	-0.298003	0.68273	0.996082
AT1G14370	236.971	157.188	-0.59222	0.000300594	0.0599981
AT1G14380	379.331	442.478	0.222148	0.123777	0.871175
AT1G14390	4.41979	5.98595	0.437605	0.545203	0.99505
AT1G14400	1108.19	1152.87	0.0570351	0.663946	0.996082
AT1G14410	111.335	97.6422	-0.189333	0.325622	0.974119
AT1G14430	14.5195	9.23741	-0.652427	0.104419	0.846434
AT1G14440	31.6487	33.1176	0.0654493	0.811851	0.997991
AT1G14450	349.686	340.624	-0.0378802	0.785916	0.997991
AT1G14460	307.303	354.639	0.20669	0.157397	0.919015
AT1G14470	21.9607	10.3558	-1.08448	0.0300005	0.644856
AT1G14480	12.3294	13.7089	0.153012	0.710461	0.996226
AT1G14490	1.57909	2.03914	0.368868	0.694151	0.996082
AT1G14510	251.708	253.117	0.00804861	0.891413	0.998239
AT1G14520	46.3293	33.3805	-0.472919	0.562052	0.99505
AT1G14530	69.6618	64.2088	-0.117596	0.68251	0.996082
AT1G14560	125.294	125.016	-0.00321622	0.991494	0.999873
AT1G14570	409.753	394.065	-0.0563215	0.690506	0.996082
AT1G14580	220.709	231.299	0.0676138	0.633207	0.99505
AT1G14590	80.8481	82.7028	0.0327212	0.903126	0.998239
AT1G14600	91.0078	109.43	0.26594	0.185592	0.937367
AT1G14610	982.443	896.167	-0.132607	0.412857	0.99167
AT1G14620	77.7455	70.9981	-0.13098	0.529624	0.99505
AT1G14630	9.83529	7.34578	-0.421051	0.339705	0.976236
AT1G14640	22.8681	17.5458	-0.382212	0.268327	0.957873
AT1G14642	1.13139	0.403766	-1.48651	0.289718	0.959814
AT1G14650	516.237	484.653	-0.0910821	0.538176	0.99505
AT1G14660	103.837	91.588	-0.181092	0.329769	0.974119
AT1G14670	857.99	905.946	0.0784637	0.587255	0.99505
AT1G14680	15.9865	9.3967	-0.766631	0.0550837	0.736989
AT1G14685	206.382	199.954	-0.0456449	0.840804	0.997991
AT1G14687	13.7339	14.2835	0.0566092	0.875547	0.998239
AT1G14690	470.677	518.717	0.140211	0.273477	0.959549
AT1G14700	34.2869	39.3511	0.198748	0.413274	0.991829
AT1G14710	341.579	329.451	-0.0521551	0.933983	0.998239
AT1G14720	438.821	468.004	0.0928883	0.551466	0.99505
AT1G14730	3.73533	4.49383	0.266707	0.651193	0.995656
AT1G14740	1021.97	955.268	-0.0973764	0.513707	0.99505
AT1G14750	5.63737	4.35281	-0.373076	0.5784	0.99505
AT1G14770	46.5752	48.4372	0.0565549	0.656603	0.995656
AT1G14780	24.9962	11.0768	-1.17416	0.0104854	0.436432
AT1G14790	557.916	573.665	0.0401615	0.928863	0.998239
AT1G14810	418.403	422.121	0.0127629	0.885058	0.998239
AT1G14820	130.308	138.783	0.0909083	0.630184	0.99505
AT1G14830	784.176	824.152	0.0717322	0.616591	0.99505
AT1G14840	293.781	342.926	0.223157	0.124908	0.871175
AT1G14850	350.394	297.875	-0.234274	0.192117	0.937367
AT1G14860	2.03696	4.04192	0.988624	0.365548	0.983143
AT1G14870	73.3653	53.6134	-0.452504	0.635378	0.99505
AT1G14880	1551.89	889.911	-0.802296	0.195606	0.93791
AT1G14890	60.9181	54.8715	-0.150814	0.951028	0.998239
AT1G14900	21.8803	23.0841	0.0772672	0.880717	0.998239
AT1G14910	476.074	475.395	-0.00206159	0.993266	0.999873
AT1G14920	628.83	679.257	0.111289	0.379834	0.986731
AT1G14930	0.300034	1.21983	2.02348	0.290447	0.959814
AT1G14970	45.0303	30.8476	-0.545735	0.0739439	0.788617
AT1G14980	274.934	226.828	-0.277487	0.0634698	0.755208
AT1G14990	61.9936	56.8149	-0.125849	0.563892	0.99505
AT1G15000	50.1778	47.5087	-0.0788573	0.803308	0.997991
AT1G15002	75.4142	65.9193	-0.194134	0.582916	0.99505
AT1G15010	38.7369	29.5657	-0.389782	0.585658	0.99505
AT1G15020	169.424	162.045	-0.0642427	0.712439	0.996226
AT1G15030	435.524	459.607	0.0776484	0.604734	0.99505
AT1G15040	9.7687	6.87255	-0.507321	0.325658	0.974119
AT1G15060	266.475	256.108	-0.0572466	0.677646	0.996082
AT1G15080	14.214	13.0081	-0.127903	0.588591	0.99505
AT1G15085	3.05635	3.14577	0.0416076	0.966293	0.998939
AT1G15100	68.5256	53.6283	-0.353647	0.18966	0.937367
AT1G15110	44.1501	28.7882	-0.616939	0.0223759	0.58637
AT1G15120	801.124	811.605	0.0187519	0.876765	0.998239
AT1G15125	4818.11	3119.98	-0.626928	0.269356	0.957873
AT1G15130	746.114	735.484	-0.0207022	0.950138	0.998239
AT1G15140	345.49	363.172	0.0720112	0.673807	0.996082
AT1G15150	3.0389	2.17265	-0.484094	0.591272	0.99505
AT1G15165	30.6479	32.0331	0.0637776	0.700915	0.996226
AT1G15170	58.4059	61.144	0.0660963	0.819591	0.997991
AT1G15175	19.0134	25.7832	0.439413	0.253767	0.956599
AT1G15180	117.861	129.873	0.140011	0.405568	0.989974
AT1G15200	267.032	199.974	-0.417199	0.0388383	0.681422
AT1G15210	2.36462	1.90563	-0.311338	0.866177	0.997991
AT1G15215	82.6756	72.4593	-0.190291	0.41183	0.991003
AT1G15220	61.1938	58.6948	-0.0601536	0.789552	0.997991
AT1G15230	142.245	169.304	0.251239	0.185747	0.937367
AT1G15240	433.044	383.486	-0.175337	0.20428	0.940285
AT1G15250	70.5178	49.674	-0.505497	0.0212755	0.576624
AT1G15260	264.692	309.042	0.223489	0.160308	0.920764
AT1G15270	847.979	857.201	0.0156047	0.923293	0.998239
AT1G15280	322.434	270.342	-0.254222	0.0865662	0.819126
AT1G15290	971.844	982.381	0.0155587	0.721484	0.996688
AT1G15310	12.4723	9.52919	-0.388304	0.367026	0.983386
AT1G15340	331.611	313.955	-0.0789325	0.622853	0.99505
AT1G15350	170.487	152.16	-0.164079	0.410457	0.990785
AT1G15370	227.275	221.194	-0.0391249	0.811904	0.997991
AT1G15380	8.87587	8.22487	-0.109896	0.547131	0.99505
AT1G15390	124.763	138.938	0.155247	0.468541	0.99505
AT1G15400	372.243	404.557	0.120096	0.433645	0.993449
AT1G15410	330.031	331.884	0.00807831	0.53726	0.99505
AT1G15415	1.98567	0.678292	-1.54965	0.188676	0.937367
AT1G15420	85.3053	65.4862	-0.381443	0.0570272	0.746483
AT1G15430	69.3728	58.6606	-0.241978	0.380026	0.986731
AT1G15440	156.087	116.412	-0.423108	0.0550089	0.736989
AT1G15470	135.751	153.784	0.179947	0.278643	0.95969
AT1G15480	62.1162	57.4345	-0.113052	0.616978	0.99505
AT1G15490	93.8528	95.3021	0.0221086	0.917883	0.998239
AT1G15500	1445.96	1468.9	0.022714	0.926373	0.998239
AT1G15510	68.3781	58.4759	-0.225691	0.618806	0.99505
AT1G15520	280.902	543.206	0.951435	0.370073	0.984311
AT1G15530	100.536	115.157	0.195891	0.288864	0.959814
AT1G15550	1.65801	3.26425	0.977302	0.74207	0.997418
AT1G15570	23.0568	25.9939	0.172979	0.512943	0.99505
AT1G15580	6.04941	5.6901	-0.0883423	0.762659	0.997467
AT1G15625	2.21696	1.89812	-0.224012	0.932514	0.998239
AT1G15660	70.3466	76.4228	0.119524	0.669598	0.996082
AT1G15670	99.585	75.7235	-0.395187	0.0926456	0.828431
AT1G15690	7007.93	7669.26	0.130099	0.303902	0.965983
AT1G15700	34.5697	40.8873	0.242143	0.359417	0.981982
AT1G15710	118.85	97.956	-0.278939	0.167823	0.927295
AT1G15720	15.1669	14.274	-0.0875338	0.906045	0.998239
AT1G15730	422.483	459.146	0.12006	0.441195	0.993449
AT1G15740	922.766	1022.01	0.147371	0.291579	0.960744
AT1G15750	1266.36	1139.88	-0.151807	0.288859	0.959814
AT1G15760	1.43143	1.23161	-0.216912	0.836373	0.997991
AT1G15780	742.663	727.439	-0.0298809	0.814066	0.997991
AT1G15790	55.6691	38.6733	-0.525537	0.115192	0.86067
AT1G15800	47.8032	47.4682	-0.0101436	0.873891	0.998239
AT1G15810	171.82	142.72	-0.267707	0.115002	0.86067
AT1G15820	27208.8	36494.6	0.423607	0.00445128	0.308864
AT1G15830	2.94178	3.39674	0.207464	0.861401	0.997991
AT1G15860	225.784	228.548	0.0175567	0.914815	0.998239
AT1G15870	3.79134	3.53776	-0.0998703	0.83975	0.997991
AT1G15880	282.28	274.039	-0.0427449	0.734542	0.997207
AT1G15885	20.7616	27.6547	0.413608	0.37984	0.986731
AT1G15890	142.02	128.924	-0.139571	0.433675	0.993449
AT1G15900	2.71124	2.72272	0.00609613	0.996081	0.999873
AT1G15910	164.69	179.867	0.127172	0.427711	0.993449
AT1G15920	129.232	133.114	0.0426891	0.912438	0.998239
AT1G15930	466.062	437.692	-0.0906034	0.64876	0.995656
AT1G15940	196.86	192.681	-0.0309579	0.809666	0.997991
AT1G15950	440.313	416.464	-0.080338	0.762207	0.997467
AT1G15960	43.965	57.6846	0.391829	0.103289	0.845375
AT1G15970	212.047	220.346	0.0553869	0.717669	0.9966
AT1G15980	1696.58	2057.07	0.27796	0.0586392	0.747836
AT1G16000	46.6523	44.7467	-0.0601666	0.970047	0.999005
AT1G16010	363.416	324.265	-0.164447	0.292989	0.961359
AT1G16020	231.371	231.797	0.00265725	0.80382	0.997991
AT1G16022	2.1057	3.12222	0.568268	0.578623	0.99505
AT1G16030	39.4205	37.1199	-0.0867545	0.848471	0.997991
AT1G16040	101.144	84.1601	-0.265208	0.19363	0.937367
AT1G16060	33.8941	43.891	0.372893	0.180254	0.936323
AT1G16070	4.77036	4.62409	-0.04493	0.900635	0.998239
AT1G16080	421.681	420.47	-0.00414954	0.982457	0.999873
AT1G16090	49.37	51.5883	0.0634104	0.724045	0.996981
AT1G16110	78.0743	81.9584	0.0700456	0.656377	0.995656
AT1G16130	25.7756	23.474	-0.13494	0.994134	0.999873
AT1G16170	33.6467	48.1101	0.515875	0.0579477	0.747836
AT1G16180	1902.57	1886.26	-0.01242	0.901125	0.998239
AT1G16190	102.464	87.7148	-0.22423	0.430181	0.993449
AT1G16210	303.848	280.331	-0.116218	0.429946	0.993449
AT1G16220	15.4268	12.1099	-0.349258	0.356045	0.980495
AT1G16240	597.286	636.965	0.0927926	0.470517	0.99505
AT1G16250	143.253	145.748	0.0249107	0.892267	0.998239
AT1G16260	169.16	178.916	0.0808915	0.479953	0.99505
AT1G16270	316.38	272.052	-0.217775	0.142431	0.899443
AT1G16280	102.434	84.0455	-0.285454	0.16157	0.92118
AT1G16300	29.3212	21.6037	-0.440662	0.204694	0.940285
AT1G16310	33.0692	28.5746	-0.210757	0.602183	0.99505
AT1G16320	432.521	453.812	0.069324	0.690983	0.996082
AT1G16330	3.56005	6.69857	0.911956	0.138087	0.8953
AT1G16340	123.577	131.943	0.0945088	0.586028	0.99505
AT1G16350	214.276	185.942	-0.204624	0.216151	0.940669
AT1G16360	0.401867	0.678292	0.755188	0.509807	0.99505
AT1G16370	9.1032	9.72349	0.0951004	0.97356	0.999705
AT1G16390	10.5125	12.4718	0.246569	0.502281	0.99505
AT1G16400	54.44	75.6752	0.475154	0.0436699	0.699689
AT1G16410	2448.68	3411.62	0.478456	0.0167544	0.526985
AT1G16420	2.51228	3.79522	0.595186	0.40264	0.989974
AT1G16430	24.2773	20.5217	-0.242462	0.553791	0.99505
AT1G16445	13.587	19.6788	0.534413	0.127616	0.876231
AT1G16460	470.958	459.675	-0.0349819	0.826046	0.997991
AT1G16470	458.988	470.238	0.034934	0.833755	0.997991
AT1G16480	31.9847	31.9512	-0.00151382	0.956844	0.998239
AT1G16489	14.6213	18.7538	0.359113	0.285393	0.959814
AT1G16490	9.03231	10.609	0.232125	0.639455	0.99505
AT1G16500	109.734	101.402	-0.113921	0.504056	0.99505
AT1G16510	74.7464	41.4428	-0.850881	0.109806	0.855919
AT1G16515	8.57443	6.25519	-0.454987	0.363078	0.983028
AT1G16520	62.5991	47.599	-0.395211	0.114136	0.860077
AT1G16530	10.9324	2.29762	-2.2504	0.0122905	0.464427
AT1G16540	131.603	122.29	-0.105884	0.5676	0.99505
AT1G16560	461.876	481.132	0.0589261	0.66139	0.995656
AT1G16570	128.989	119.464	-0.110672	0.536161	0.99505
AT1G16590	63.2552	49.9166	-0.341664	0.119507	0.865539
AT1G16610	231.384	190.099	-0.283542	0.0913167	0.824765
AT1G16630	19.7179	15.935	-0.307312	0.401168	0.989974
AT1G16635	17.4867	12.2231	-0.516653	0.17726	0.934501
AT1G16640	5.48971	4.77689	-0.20066	0.70039	0.996226
AT1G16650	82.0795	61.6869	-0.412059	0.0465679	0.707362
AT1G16670	157.727	136.956	-0.203716	0.454574	0.994085
AT1G16680	206.389	200.788	-0.0396948	0.780288	0.997991
AT1G16690	65.1532	65.8751	0.0158959	0.93368	0.998239
AT1G16700	396.148	395.063	-0.00395539	0.987943	0.999873
AT1G16705	2.80214	0.549052	-2.35152	0.038637	0.681422
AT1G16710	747.015	720.21	-0.0527205	0.693684	0.996082
AT1G16720	1289.59	1550.49	0.26581	0.0699833	0.777815
AT1G16730	24.5839	28.1485	0.195344	0.520728	0.99505
AT1G16740	111.503	114.162	0.0339969	0.887293	0.998239
AT1G16750	91.7123	102.448	0.159699	0.479352	0.99505
AT1G16760	0.803734	1.08632	0.434664	0.575813	0.99505
AT1G16770	0.577154	0.678292	0.232949	0.890536	0.998239
AT1G16780	136.701	132.814	-0.0416166	0.835574	0.997991
AT1G16790	54.4644	51.604	-0.0778311	0.706185	0.996226
AT1G16800	125.925	114.269	-0.140138	0.492785	0.99505
AT1G16810	237.034	259.037	0.128066	0.484957	0.99505
AT1G16820	25.0439	19.258	-0.379005	0.21817	0.942133
AT1G16825	31.6759	31.2118	-0.0212965	0.93881	0.998239
AT1G16830	8.82864	5.43913	-0.698815	0.164313	0.924278
AT1G16840	402.745	408.184	0.019353	0.837489	0.997991
AT1G16850	85.1438	85.2731	0.00218905	0.941443	0.998239
AT1G16860	451.334	498.894	0.144538	0.328136	0.974119
AT1G16870	180.633	160.018	-0.174824	0.321711	0.974082
AT1G16880	3608.49	3976.56	0.140123	0.272601	0.958637
AT1G16890	725.296	746.491	0.0415548	0.697635	0.996082
AT1G16900	152.22	142.054	-0.0997171	0.773954	0.997991
AT1G16910	1.9075	0.952817	-1.00141	0.615374	0.99505
AT1G16916	61.1247	65.737	0.104949	0.664393	0.996082
AT1G16920	103.428	115.578	0.160239	0.461398	0.994639
AT1G16930	52.059	66.0085	0.342503	0.194226	0.937367
AT1G16960	108.496	128.868	0.248262	0.16051	0.920766
AT1G16970	137.572	111.325	-0.305413	0.123429	0.871175
AT1G17020	27.3411	3.39999	-3.00747	0.0307502	0.650051
AT1G17030	2.91886	1.23161	-1.24486	0.384769	0.989087
AT1G17040	116.528	102.195	-0.189353	0.426222	0.993449
AT1G17050	195.974	201.221	0.038117	0.929026	0.998239
AT1G17060	32.4346	38.0118	0.228912	0.33568	0.974178
AT1G17070	90.1445	83.0482	-0.118291	0.553273	0.99505
AT1G17080	325.076	320.588	-0.0200548	0.899106	0.998239
AT1G17090	19.8987	19.5934	-0.0223016	0.955907	0.998239
AT1G17100	475.249	476.807	0.00472043	0.775339	0.997991
AT1G17110	707.321	661.87	-0.0958184	0.480536	0.99505
AT1G17120	177.023	192.199	0.118664	0.474076	0.99505
AT1G17130	224.709	227.324	0.0166965	0.935167	0.998239
AT1G17140	128.194	135.016	0.0748016	0.77467	0.997991
AT1G17145	184.369	180.516	-0.030469	0.834704	0.997991
AT1G17147	26.699	30.7696	0.204721	0.710695	0.996226
AT1G17160	228.606	231.38	0.0174012	0.915684	0.998239
AT1G17170	21.7056	43.9988	1.0194	0.0179753	0.539091
AT1G17180	1.13139	0.403766	-1.48651	0.289718	0.959814
AT1G17190	56.5908	56.0458	-0.0139618	0.953708	0.998239
AT1G17200	272.9	333.562	0.289579	0.0391604	0.681422
AT1G17210	698.59	692.858	-0.011886	0.926314	0.998239
AT1G17220	2929.41	3146.75	0.103251	0.388809	0.989974
AT1G17230	108.588	112.515	0.0512534	0.782246	0.997991
AT1G17232	27.1646	30.0283	0.144596	0.494375	0.99505
AT1G17240	6.70549	8.56135	0.352496	0.459197	0.994639
AT1G17250	38.0709	45.1261	0.245274	0.516632	0.99505
AT1G17255	42.0474	40.0948	-0.0686012	0.902187	0.998239
AT1G17260	11.9457	11.1731	-0.0964627	0.809145	0.997991
AT1G17270	74.1339	73.087	-0.020517	0.882952	0.998239
AT1G17280	314.466	337.167	0.10056	0.523686	0.99505
AT1G17285	0.979021	0	#NAME?	0.0515745	0.724961
AT1G17290	2787.33	2656.44	-0.0693882	0.978341	0.999873
AT1G17330	92.9018	79.2711	-0.228912	0.348173	0.979249
AT1G17340	395.181	399.226	0.0146919	0.876454	0.998239
AT1G17350	57.8063	59.3228	0.0373614	0.754112	0.997418
AT1G17360	345.705	344.215	-0.00623333	0.864361	0.997991
AT1G17370	412.48	462.986	0.166646	0.239406	0.951571
AT1G17380	113.145	165.143	0.545543	0.179499	0.936204
AT1G17400	4.01792	3.11795	-0.36585	0.541306	0.99505
AT1G17410	49.7998	46.1866	-0.108664	0.663666	0.996082
AT1G17420	618.904	699.436	0.176476	0.493336	0.99505
AT1G17430	120.229	148.69	0.306525	0.112641	0.859857
AT1G17440	302.485	280.625	-0.108216	0.514895	0.99505
AT1G17450	387.047	351.755	-0.137936	0.323002	0.974082
AT1G17455	82.3621	112.132	0.445148	0.0187868	0.549046
AT1G17460	70.536	57.3399	-0.298822	0.341685	0.977131
AT1G17470	761.928	779.587	0.0330556	0.759092	0.99743
AT1G17480	47.9807	30.3061	-0.662847	0.0112762	0.448682
AT1G17490	131.498	143.784	0.128864	0.526622	0.99505
AT1G17500	460.709	549.663	0.254691	0.118837	0.865329
AT1G17510	34.2202	34.4047	0.00775582	0.957615	0.998239
AT1G17520	77.3531	79.8391	0.0456366	0.861769	0.997991
AT1G17530	113.771	103.662	-0.134247	0.4861	0.99505
AT1G17550	541.167	502.996	-0.105527	0.401401	0.989974
AT1G17560	14.7468	15.9061	0.109181	0.613731	0.99505
AT1G17580	534.015	519.307	-0.0402939	0.781797	0.997991
AT1G17590	58.3743	61.4935	0.0750991	0.698256	0.996082
AT1G17600	122.396	98.9713	-0.306478	0.54738	0.99505
AT1G17610	62.0485	76.3496	0.299224	0.204645	0.940285
AT1G17615	1.40851	1.48582	0.0770879	0.951383	0.998239
AT1G17620	172.314	160.736	-0.100342	0.502675	0.99505
AT1G17630	22.6193	21.9103	-0.0459438	0.975597	0.999873
AT1G17640	44.5505	40.1171	-0.151225	0.579722	0.99505
AT1G17650	370.917	374.08	0.012249	0.62026	0.99505
AT1G17665	277.793	280.708	0.0150573	0.932427	0.998239
AT1G17680	252.108	255.217	0.017683	0.958209	0.998239
AT1G17690	177	155.875	-0.183359	0.315964	0.97125
AT1G17700	8.9414	7.49107	-0.255329	0.812045	0.997991
AT1G17710	5.39003	2.70992	-0.992044	0.5895	0.99505
AT1G17720	624.758	612.838	-0.0277913	0.858406	0.997991
AT1G17730	246.258	241.229	-0.0297677	0.940583	0.998239
AT1G17744	2.60865	1.90563	-0.453033	0.583786	0.99505
AT1G17745	1943.75	1494.17	-0.379497	0.0247484	0.606832
AT1G17750	62.492	65.0524	0.0579307	0.845192	0.997991
AT1G17760	216.524	208.028	-0.0577473	0.710268	0.996226
AT1G17780	180.434	159.734	-0.175799	0.311202	0.969842
AT1G17790	140.061	134.211	-0.0615537	0.731161	0.997038
AT1G17830	55.9542	56.5166	0.014428	0.757389	0.99743
AT1G17840	1159.17	1194.48	0.0432826	0.729547	0.997038
AT1G17850	106.74	97.6837	-0.127904	0.777235	0.997991
AT1G17860	68.8025	54.4497	-0.337538	0.454154	0.994085
AT1G17870	13.6779	15.5109	0.181432	0.627655	0.99505
AT1G17880	754.606	737.08	-0.0339025	0.902747	0.998239
AT1G17890	198.571	194.893	-0.026971	0.885906	0.998239
AT1G17920	45.7623	43.4596	-0.0744873	0.778097	0.997991
AT1G17930	123.645	123.441	-0.00238825	0.96187	0.998819
AT1G17940	140.784	136.748	-0.0419667	0.929931	0.998239
AT1G17950	1.15431	0.952817	-0.276757	0.820315	0.997991
AT1G17960	2.38754	3.2675	0.452665	0.685418	0.996082
AT1G17970	139.977	167.439	0.258442	0.164413	0.924278
AT1G17980	317.648	278.896	-0.1877	0.245069	0.9531
AT1G17990	165.73	158.569	-0.0637249	0.581365	0.99505
AT1G18000	414.806	448.196	0.111693	0.413855	0.992459
AT1G18010	418.846	452.682	0.112078	0.412178	0.991003
AT1G18020	161.995	154.189	-0.0712533	0.571108	0.99505
AT1G18030	99.1829	97.1532	-0.0298304	0.866799	0.997991
AT1G18040	43.1114	52.085	0.272796	0.264669	0.957873
AT1G18060	783.086	966.939	0.304254	0.0890347	0.821017
AT1G18070	996.178	941.389	-0.0816114	0.594763	0.99505
AT1G18075	50.309	49.5108	-0.0230739	0.811008	0.997991
AT1G18080	1516.3	1344.1	-0.17392	0.323357	0.974082
AT1G18090	38.6917	42.9906	0.151996	0.458657	0.994639
AT1G18140	0.877189	2.30615	1.39453	0.275066	0.959549
AT1G18150	566.32	559.33	-0.0179161	0.896423	0.998239
AT1G18160	661.696	610.644	-0.115835	0.403298	0.989974
AT1G18170	279.531	320.438	0.197036	0.14917	0.912367
AT1G18180	30.3591	28.2156	-0.105637	0.652656	0.995656
AT1G18190	117.265	104.12	-0.171532	0.44036	0.993449
AT1G18193	3.23163	0.952817	-1.76199	0.0582751	0.747836
AT1G18200	29.3956	19.8668	-0.565241	0.0587343	0.747836
AT1G18210	694.536	543.052	-0.35496	0.0689007	0.775671
AT1G18250	14.4249	12.3694	-0.221789	0.578311	0.99505
AT1G18260	576.525	593.811	0.0426197	0.749376	0.997418
AT1G18265	63.4733	104.637	0.721168	0.0320387	0.657054
AT1G18270	1004.3	1007.1	0.00400703	0.977085	0.999873
AT1G18300	40.6253	28.3887	-0.517062	0.0856038	0.818941
AT1G18320	12.0308	8.17261	-0.557869	0.400153	0.989974
AT1G18330	85.3998	92.0928	0.108855	0.882528	0.998239
AT1G18335	63.3323	63.7771	0.0100964	0.930253	0.998239
AT1G18340	90.8299	94.3971	0.0555748	0.765142	0.997467
AT1G18350	4.88493	4.91466	0.00875279	0.987762	0.999873
AT1G18360	236.45	280.415	0.24603	0.101731	0.842108
AT1G18370	29.419	29.5284	0.00535465	0.925516	0.998239
AT1G18382	4.07317	1.91417	-1.08944	0.338481	0.975742
AT1G18390	197.975	171.755	-0.204973	0.272536	0.958637
AT1G18400	113.811	142.053	0.319787	0.116454	0.862451
AT1G18410	5.5228	7.74955	0.488712	0.38061	0.986731
AT1G18415	37.6297	34.2679	-0.135014	0.800527	0.997991
AT1G18420	1.73146	1.08206	-0.678214	0.46932	0.99505
AT1G18440	119.65	119.029	-0.00751181	0.963483	0.998819
AT1G18450	230.021	218.86	-0.0717545	0.634128	0.99505
AT1G18460	377.175	392.75	0.0583806	0.634356	0.99505
AT1G18470	604.242	590.702	-0.0326964	0.876764	0.998239
AT1G18480	111.226	96.7122	-0.20172	0.322513	0.974082
AT1G18485	112.945	123.559	0.129574	0.39544	0.989974
AT1G18490	117.036	117.74	0.00864687	0.893349	0.998239
AT1G18500	834.548	859.44	0.0424015	0.786437	0.997991
AT1G18530	0.401867	1.89812	2.23978	0.072353	0.786383
AT1G18540	1022.96	964.518	-0.0848636	0.626814	0.99505
AT1G18550	34.428	29.691	-0.213557	0.547348	0.99505
AT1G18560	89.7509	70.6114	-0.346026	0.137651	0.894646
AT1G18570	243.542	184.926	-0.397222	0.0121585	0.462924
AT1G18580	260.551	245.084	-0.0882903	0.562276	0.99505
AT1G18590	347.982	393.558	0.177562	0.28152	0.959814
AT1G18600	123.8	139.449	0.171725	0.305613	0.96606
AT1G18610	116.008	111.993	-0.0508161	0.891088	0.998239
AT1G18620	963.303	1227.37	0.349509	0.0145607	0.492603
AT1G18630	28.868	24.0745	-0.261968	0.418787	0.993449
AT1G18640	189.348	170.299	-0.15297	0.350762	0.979762
AT1G18650	78.869	65.8087	-0.26118	0.189631	0.937367
AT1G18660	532.064	502.058	-0.0837469	0.528233	0.99505
AT1G18670	128.808	97.297	-0.404757	0.235199	0.950303
AT1G18680	25.2611	35.9992	0.511051	0.0772924	0.799774
AT1G18690	86.3905	78.832	-0.132092	0.596214	0.99505
AT1G18700	346.622	355.572	0.036778	0.790635	0.997991
AT1G18710	46.0077	38.3611	-0.262231	0.252742	0.956599
AT1G18720	663.043	667.153	0.00891503	0.989892	0.999873
AT1G18730	928.456	1117.74	0.267684	0.0604481	0.749477
AT1G18740	363.972	390.381	0.101056	0.47922	0.99505
AT1G18745	16.2225	12.8853	-0.332273	0.345693	0.978643
AT1G18750	46.5122	39.1279	-0.249411	0.312833	0.970334
AT1G18773	29.8961	26.8076	-0.157315	0.579596	0.99505
AT1G18800	117.928	94.5683	-0.318481	0.0834982	0.813996
AT1G18810	55.7697	69.0419	0.307991	0.143178	0.899443
AT1G18830	0.678987	0.274526	-1.30644	0.622425	0.99505
AT1G18840	260.25	314.425	0.272817	0.0500437	0.719719
AT1G18850	88.8067	60.6473	-0.550225	0.0132926	0.474731
AT1G18870	58.7317	54.0804	-0.119035	0.82414	0.997991
AT1G18880	26.2302	21.6423	-0.277375	0.415128	0.993
AT1G18890	405.554	353.634	-0.197639	0.266958	0.957873
AT1G18900	230.571	183.793	-0.327133	0.102049	0.843119
AT1G18910	118.912	119.409	0.0060185	0.927743	0.998239
AT1G18940	6.44582	5.60473	-0.201719	0.654213	0.995656
AT1G18950	304.793	333.183	0.128487	0.359468	0.981982
AT1G18990	1.78747	3.81331	1.09312	0.467004	0.99505
AT1G19000	2239.31	2536.58	0.179833	0.264416	0.957873
AT1G19010	82.7631	67.4034	-0.296166	0.288407	0.959814
AT1G19020	86.3539	100.329	0.216404	0.283599	0.959814
AT1G19025	26.2961	25.4416	-0.0476586	0.952305	0.998239
AT1G19050	161.77	193.609	0.2592	0.0921563	0.828431
AT1G19070	6.20725	7.76986	0.323934	0.541749	0.99505
AT1G19080	76.9582	81.4811	0.0823909	0.681162	0.996082
AT1G19100	101.623	84.4891	-0.266382	0.206494	0.940285
AT1G19110	560.492	602.707	0.104761	0.43419	0.993449
AT1G19120	127.64	125.305	-0.0266463	0.87024	0.998239
AT1G19130	295.793	290.404	-0.0265302	0.889045	0.998239
AT1G19140	106.327	104.044	-0.0313156	0.937922	0.998239
AT1G19150	663.358	814.231	0.295652	0.0229647	0.591876
AT1G19160	3.06652	2.57641	-0.25124	0.741425	0.997418
AT1G19170	136.765	146.899	0.103125	0.583767	0.99505
AT1G19180	453.002	538.256	0.248777	0.116792	0.862451
AT1G19190	2.7334	3.94153	0.528059	0.538784	0.99505
AT1G19200	29.4375	26.7052	-0.140535	0.713751	0.996226
AT1G19220	156.905	154.07	-0.0263068	0.872265	0.998239
AT1G19230	10.368	0.678292	-3.93409	1.91349e-05	0.00771065
AT1G19240	72.1049	59.2631	-0.282963	0.213582	0.940669
AT1G19250	12.641	20.1393	0.671904	0.0837143	0.813996
AT1G19270	246.946	204.633	-0.271151	0.10092	0.841835
AT1G19290	57.2302	47.8199	-0.259165	0.299922	0.965222
AT1G19300	85.7004	87.3006	0.0266905	0.899219	0.998239
AT1G19310	181.054	176.136	-0.0397288	0.951166	0.998239
AT1G19330	220.221	238.19	0.113161	0.542325	0.99505
AT1G19340	81.9708	85.2058	0.0558404	0.75217	0.997418
AT1G19350	965.857	1038.65	0.104834	0.383887	0.988879
AT1G19360	351.945	339.25	-0.0529989	0.724332	0.997007
AT1G19370	395.311	455.356	0.204009	0.172098	0.931394
AT1G19373	8.21112	4.90186	-0.744251	0.247644	0.956076
AT1G19376	3.06181	1.89812	-0.689813	0.39242	0.989974
AT1G19380	46.2695	48.1102	0.0562806	0.801303	0.997991
AT1G19394	61.7721	63.2055	0.0330964	0.916892	0.998239
AT1G19396	16.7942	22.016	0.390588	0.2719	0.958622
AT1G19397	39.0779	46.6127	0.254372	0.279794	0.95969
AT1G19400	790.846	878.774	0.152094	0.385618	0.989267
AT1G19410	0.300034	0.682558	1.18582	0.59287	0.99505
AT1G19430	271.561	289.539	0.0924833	0.520654	0.99505
AT1G19440	115.49	120.772	0.0645174	0.710932	0.996226
AT1G19450	179.798	187.421	0.0599099	0.618536	0.99505
AT1G19480	106	115.055	0.118269	0.57269	0.99505
AT1G19485	122.817	120.51	-0.0273547	0.903873	0.998239
AT1G19490	22.8975	18.6782	-0.293836	0.35353	0.980019
AT1G19510	36.6797	38.6161	0.0742201	0.80735	0.997991
AT1G19520	247.111	230.3	-0.101642	0.755108	0.997418
AT1G19530	0.956107	0.807532	-0.243653	0.881816	0.998239
AT1G19540	4.85399	8.65423	0.834234	0.145368	0.90214
AT1G19550	348.486	555.19	0.671881	0.00460416	0.314115
AT1G19565	0.55424	0.678292	0.291394	0.78196	0.997991
AT1G19570	3339.27	5269.23	0.65806	0.0202439	0.569631
AT1G19580	274.953	286.411	0.0589054	0.689644	0.996082
AT1G19600	256.001	246.396	-0.0551692	0.852245	0.997991
AT1G19610	27.2084	15.797	-0.784399	0.0435878	0.699689
AT1G19620	15.7607	12.0948	-0.38194	0.297192	0.964023
AT1G19630	24.7937	18.0801	-0.455572	0.403065	0.989974
AT1G19640	18.1591	46.7419	1.36403	5.23853e-05	0.018045
AT1G19650	280.067	268.134	-0.0628192	0.746639	0.997418
AT1G19660	2143.27	2281.38	0.0900891	0.350525	0.979762
AT1G19670	1389.4	2175.01	0.646551	0.081268	0.809396
AT1G19680	242.575	256.462	0.0803155	0.684326	0.996082
AT1G19690	98.6738	112.431	0.188307	0.363946	0.983028
AT1G19700	295.603	269.082	-0.135617	0.34062	0.976414
AT1G19710	159.737	161.436	0.015263	0.935077	0.998239
AT1G19715	418.068	401.69	-0.057653	0.758824	0.99743
AT1G19720	675.939	673.023	-0.00623852	0.853636	0.997991
AT1G19730	83.8014	80.4789	-0.0583641	0.827229	0.997991
AT1G19740	760.241	825.616	0.119013	0.531305	0.99505
AT1G19750	10.2062	7.76031	-0.395262	0.570733	0.99505
AT1G19770	547.483	558.746	0.029379	0.747143	0.997418
AT1G19790	0.300034	1.08206	1.85058	0.260875	0.956779
AT1G19800	220.762	234.249	0.0855517	0.565144	0.99505
AT1G19830	1.4038	0.549052	-1.35433	0.382459	0.988166
AT1G19835	916.162	1085.54	0.244742	0.0820503	0.811697
AT1G19840	10.6594	9.3636	-0.186989	0.832854	0.997991
AT1G19850	94.0503	95.961	0.0290148	0.755379	0.997418
AT1G19860	138.427	141.387	0.0305276	0.858363	0.997991
AT1G19870	613.364	625.916	0.0292264	0.874788	0.998239
AT1G19880	259.729	255.374	-0.0243964	0.88492	0.998239
AT1G19910	1156.94	1235.52	0.0947981	0.582603	0.99505
AT1G19920	606.652	651.284	0.102419	0.416645	0.993
AT1G19940	14.3824	12.6878	-0.180865	0.689672	0.996082
AT1G19950	43.0384	42.7193	-0.0107348	0.983092	0.999873
AT1G19960	440.537	449.791	0.0299927	0.582278	0.99505
AT1G19968	0.877189	0.807532	-0.119368	0.794638	0.997991
AT1G19970	37.7258	28.2873	-0.415398	0.165644	0.924318
AT1G19980	44.341	48.5299	0.130234	0.692003	0.996082
AT1G19990	38.1178	44.6045	0.226723	0.370115	0.984311
AT1G20010	2311.72	2806.66	0.279891	0.0611819	0.75135
AT1G20015	6.4229	3.67553	-0.805272	0.193414	0.937367
AT1G20020	10473.7	12375.4	0.24071	0.111342	0.857503
AT1G20030	141.939	169.043	0.252119	0.283948	0.959814
AT1G20050	360.678	409.277	0.182368	0.19826	0.939058
AT1G20060	9.19486	10.1977	0.14935	0.818405	0.997991
AT1G20070	68.8506	84.7841	0.300324	0.307959	0.966224
AT1G20080	0.877189	1.76888	1.01188	0.43669	0.993449
AT1G20090	238.904	270.128	0.177216	0.229719	0.94941
AT1G20100	570.684	397.705	-0.520993	0.00161484	0.185911
AT1G20110	555.648	547.486	-0.0213496	0.898591	0.998239
AT1G20120	4.03537	1.63538	-1.30308	0.0903093	0.824408
AT1G20130	0.27712	0.682558	1.30044	0.508893	0.99505
AT1G20140	48.2164	40.755	-0.242546	0.37936	0.986674
AT1G20160	158.955	154.72	-0.0389588	0.840655	0.997991
AT1G20190	356.794	554.099	0.635052	0.00323662	0.263834
AT1G20200	601.12	582.225	-0.0460764	0.803476	0.997991
AT1G20220	87.03	80.0711	-0.120232	0.803609	0.997991
AT1G20225	361.917	348.457	-0.0546791	0.782292	0.997991
AT1G20230	26.3372	23.5542	-0.161115	0.724647	0.997038
AT1G20260	2234.07	2413.3	0.111331	0.449189	0.994085
AT1G20270	133.775	117.36	-0.18887	0.312384	0.970334
AT1G20300	64.4351	59.4588	-0.115956	0.814928	0.997991
AT1G20310	4.55396	3.10089	-0.55444	0.412454	0.991392
AT1G20330	374.49	426.433	0.187394	0.169848	0.929655
AT1G20340	27053.7	32348.8	0.257887	0.0721395	0.785371
AT1G20350	41.0616	31.6402	-0.376033	0.147362	0.9075
AT1G20370	143.339	112.871	-0.344746	0.0589622	0.747836
AT1G20380	83.0247	86.6808	0.0621728	0.768492	0.997991
AT1G20410	123.519	116.825	-0.0803873	0.660252	0.995656
AT1G20430	121.232	142.171	0.229853	0.20029	0.940285
AT1G20440	7889	6825.2	-0.208971	0.152892	0.916177
AT1G20450	7145.84	5992.43	-0.253961	0.144924	0.901711
AT1G20460	103.603	109.012	0.0734197	0.70771	0.996226
AT1G20470	4.5849	9.94576	1.11719	0.0287704	0.632866
AT1G20480	16.3361	17.2668	0.0799385	0.897621	0.998239
AT1G20490	22.6524	30.5069	0.42947	0.310558	0.969065
AT1G20510	854.017	909.66	0.0910617	0.526351	0.99505
AT1G20515	9.92042	11	0.149028	0.576927	0.99505
AT1G20530	8.38641	6.51043	-0.365301	0.369292	0.984193
AT1G20540	169.597	162.577	-0.0609851	0.775774	0.997991
AT1G20550	40.166	42.3902	0.0777552	0.811781	0.997991
AT1G20560	229.804	198.794	-0.209134	0.218701	0.942835
AT1G20570	14.5598	12.6471	-0.203181	0.594813	0.99505
AT1G20575	133.814	154.7	0.209239	0.209933	0.940669
AT1G20580	162.44	169.66	0.0627438	0.674144	0.996082
AT1G20590	2.25808	4.49058	0.991807	0.160356	0.920764
AT1G20600	9.68838	9.65194	-0.00543704	0.945589	0.998239
AT1G20610	21.777	23.1718	0.0895633	0.854335	0.997991
AT1G20620	74647.1	80264.8	0.10468	0.335583	0.974178
AT1G20630	909.214	934.16	0.0390488	0.847835	0.997991
AT1G20640	390.76	398.894	0.0297231	0.770567	0.997991
AT1G20650	409.8	481.909	0.233842	0.0937639	0.830653
AT1G20670	153.637	158.445	0.0444524	0.735158	0.997207
AT1G20680	0.401867	1.21983	1.60189	0.271056	0.958088
AT1G20690	0.577154	0.408032	-0.500276	0.622808	0.99505
AT1G20691	42.4262	35.4589	-0.258808	0.361199	0.982347
AT1G20693	3596.47	3728.72	0.0520973	0.738598	0.997418
AT1G20696	3035.15	3449.41	0.184582	0.322421	0.974082
AT1G20720	29.199	22.7199	-0.361962	0.707013	0.996226
AT1G20760	620.35	619.933	-0.000971581	0.993461	0.999873
AT1G20770	137.563	139.846	0.0237455	0.886141	0.998239
AT1G20780	210.881	241.054	0.192931	0.212648	0.940669
AT1G20810	380.545	453.175	0.252003	0.063978	0.757837
AT1G20816	52.5645	51.0145	-0.0431832	0.879108	0.998239
AT1G20823	47.6287	45.9397	-0.0520905	0.879019	0.998239
AT1G20830	162.205	165.137	0.0258428	0.934425	0.998239
AT1G20840	1101.78	1210.19	0.135399	0.309063	0.966694
AT1G20850	128.967	117.898	-0.12946	0.454074	0.994085
AT1G20870	9.44435	11.9656	0.34137	0.374321	0.986401
AT1G20880	102.644	81.8903	-0.325878	0.0954394	0.83268
AT1G20890	76.5312	68.3831	-0.16241	0.417189	0.993431
AT1G20910	86.9709	76.5417	-0.184287	0.423806	0.993449
AT1G20920	471.298	364.752	-0.369724	0.0348409	0.673038
AT1G20925	0.979021	0.549052	-0.834399	0.648934	0.995656
AT1G20930	17.3736	13.0487	-0.412996	0.266973	0.957873
AT1G20950	392.367	351.022	-0.16064	0.245029	0.9531
AT1G20960	1953.1	1831.5	-0.0927444	0.563098	0.99505
AT1G20970	790.513	870.481	0.139024	0.264199	0.957873
AT1G20980	1549.76	1439.12	-0.106858	0.461436	0.994639
AT1G20990	0.27712	0.682558	1.30044	0.508893	0.99505
AT1G21000	558.009	356.452	-0.64658	0.0116272	0.455636
AT1G21010	41.1291	54.1412	0.396568	0.0939332	0.830653
AT1G21050	103.455	117.996	0.189735	0.39543	0.989974
AT1G21060	137.46	167.78	0.287556	0.176345	0.933801
AT1G21065	776.947	871.104	0.16503	0.414923	0.993
AT1G21070	52.7401	48.4178	-0.123365	0.55855	0.99505
AT1G21080	428.414	397.706	-0.107302	0.457051	0.994639
AT1G21090	16.2603	10.4863	-0.632856	0.262693	0.957162
AT1G21100	407.816	425.379	0.0608303	0.783382	0.997991
AT1G21110	135.956	131.14	-0.0520225	0.878786	0.998239
AT1G21120	40.1188	41.6376	0.0536099	0.824414	0.997991
AT1G21130	4057.23	3508.7	-0.209559	0.579144	0.99505
AT1G21140	15.4294	17.0075	0.140487	0.501295	0.99505
AT1G21150	22.1763	27.5982	0.315553	0.284934	0.959814
AT1G21160	212.071	201.506	-0.0737278	0.553516	0.99505
AT1G21170	202.888	191.386	-0.0841968	0.597975	0.99505
AT1G21190	191.091	155.652	-0.295941	0.0834876	0.813996
AT1G21200	111.04	110.085	-0.0124552	0.993867	0.999873
AT1G21202	0.600068	0.811798	0.435993	0.927847	0.998239
AT1G21210	2.96469	6.79247	1.19605	0.0624796	0.75135
AT1G21240	167.129	150.906	-0.147311	0.527856	0.99505
AT1G21245	10.2007	10.3721	0.0240271	0.944421	0.998239
AT1G21250	1567.94	1110.72	-0.497369	0.0941654	0.830653
AT1G21270	1405.94	1333.61	-0.0761989	0.532699	0.99505
AT1G21280	33.286	32.0492	-0.0546267	0.753469	0.997418
AT1G21310	167.93	101.41	-0.727664	0.141774	0.899443
AT1G21320	6.21924	4.64764	-0.420238	0.479292	0.99505
AT1G21326	3.45821	1.77315	-0.963715	0.191213	0.937367
AT1G21350	215.411	212.761	-0.0178567	0.799589	0.997991
AT1G21360	1.73146	1.22734	-0.496453	0.641149	0.99505
AT1G21370	134.686	140.918	0.0652623	0.703462	0.996226
AT1G21380	586.989	536.284	-0.130335	0.337612	0.975253
AT1G21390	119.484	87.5876	-0.44802	0.218411	0.942533
AT1G21400	767.543	654.977	-0.228803	0.204354	0.940285
AT1G21410	152.295	183.745	0.27084	0.115514	0.860793
AT1G21440	387.782	511.794	0.400318	0.0209158	0.574832
AT1G21450	406.482	385.92	-0.074888	0.683493	0.996082
AT1G21460	168.179	169.901	0.014695	0.733752	0.997038
AT1G21470	0.600068	1.22734	1.03234	0.423225	0.993449
AT1G21480	95.4767	107.725	0.174139	0.446018	0.993449
AT1G21500	935.508	1213.64	0.375516	0.00607793	0.359574
AT1G21510	0.678987	1.90239	1.48636	0.214751	0.940669
AT1G21520	168.038	121.816	-0.46408	0.151062	0.913071
AT1G21540	29.6397	42.8663	0.532312	0.117594	0.864237
AT1G21550	97.6037	87.4718	-0.158117	0.518657	0.99505
AT1G21560	110.954	126.46	0.188722	0.314222	0.970334
AT1G21580	1032.76	875.675	-0.238033	0.286196	0.959814
AT1G21590	1440.57	1467.38	0.0266054	0.835966	0.997991
AT1G21600	694.894	711.186	0.0334346	0.743212	0.997418
AT1G21610	312.173	270.133	-0.208677	0.163323	0.923077
AT1G21630	1036.88	1014.02	-0.0321639	0.874267	0.998239
AT1G21640	945.291	975.692	0.045667	0.738989	0.997418
AT1G21650	176.159	169.892	-0.0522591	0.8908	0.998239
AT1G21651	7.95617	3.27075	-1.28245	0.027964	0.631986
AT1G21660	470.276	458.062	-0.0379641	0.812727	0.997991
AT1G21670	702.425	729.402	0.0543691	0.745431	0.997418
AT1G21680	3952.51	4381.64	0.148701	0.388762	0.989974
AT1G21690	71.8366	64.4446	-0.156659	0.436902	0.993449
AT1G21695	1.85621	3.66274	0.980562	0.247813	0.956076
AT1G21700	257.941	248.923	-0.0513424	0.694762	0.996082
AT1G21710	101.656	94.8458	-0.100032	0.623211	0.99505
AT1G21720	369.628	398.538	0.108643	0.428644	0.993449
AT1G21730	283.432	312.95	0.14293	0.343031	0.978249
AT1G21740	18.6345	15.3688	-0.277967	0.573155	0.99505
AT1G21750	2089.08	1850.05	-0.175303	0.581293	0.99505
AT1G21760	210.35	226.791	0.108566	0.458181	0.994639
AT1G21770	385.186	412.692	0.09951	0.519038	0.99505
AT1G21780	409.682	378.904	-0.11267	0.4442	0.993449
AT1G21790	62.8024	67.2703	0.0991487	0.611256	0.99505
AT1G21810	8.53407	7.7656	-0.136138	0.815487	0.997991
AT1G21830	68.715	72.1492	0.0703584	0.642663	0.995148
AT1G21840	31.7324	32.6732	0.0421521	0.867233	0.997991
AT1G21880	84.988	94.6535	0.155397	0.371896	0.986401
AT1G21900	248.03	231.594	-0.0989173	0.617946	0.99505
AT1G21910	37.0238	34.7772	-0.0903097	0.913067	0.998239
AT1G21920	341.313	370.793	0.119521	0.474591	0.99505
AT1G21930	84.2161	99.5134	0.240795	0.223513	0.946594
AT1G21980	180.123	191.182	0.0859655	0.57871	0.99505
[truncated: 19,347 more rows]

## Sheet: otp90
id	WT	otp90	log2FoldChange	FDR
AT1G01010	70.6366	60.6081	-0.220904	1
AT1G01020	208.556	222.855	0.0956673	1
AT1G01030	49.4965	51.5622	0.0589887	1
AT1G01040	1062.51	1029.54	-0.0454654	1
AT1G01046	7.79119	7.79564	0.000824677	1
AT1G01050	849.951	800.442	-0.086584	1
AT1G01060	4940.3	5123.92	0.0526472	1
AT1G01070	118.273	174.984	0.565107	1
AT1G01080	915.151	817.411	-0.162948	1
AT1G01090	2243.6	2166.45	-0.0504819	1
AT1G01100	3048.18	2539.05	-0.263655	1
AT1G01110	30.263	21.9051	-0.466292	1
AT1G01120	3544.31	3761.41	0.0857688	1
AT1G01130	12.4328	14.1423	0.185867	1
AT1G01140	2463.09	2545.36	0.0473972	1
AT1G01160	259.491	251.183	-0.0469419	1
AT1G01170	718.738	716.495	-0.00450973	1
AT1G01180	278.35	322.516	0.212467	1
AT1G01190	115.917	68.2494	-0.764204	1
AT1G01200	42.857	34.3851	-0.31775	1
AT1G01210	132.712	106.351	-0.319469	1
AT1G01220	700.55	708.968	0.0172329	1
AT1G01225	60.1811	39.8027	-0.596445	1
AT1G01230	416.819	442.116	0.0850015	1
AT1G01240	509.408	582.197	0.192686	1
AT1G01250	84.9805	100.302	0.239153	1
AT1G01260	415.033	430.114	0.0514954	1
AT1G01290	185.436	210.419	0.182345	1
AT1G01300	420.344	441.101	0.0695396	1
AT1G01320	11422.4	11204.6	-0.0277756	1
AT1G01340	189.836	152.464	-0.316286	1
AT1G01350	268.861	285.299	0.0856141	1
AT1G01360	208.313	238.891	0.197603	1
AT1G01370	30.7468	25.044	-0.295974	1
AT1G01380	11.3497	11.2208	-0.0164851	1
AT1G01390	96.7889	168.91	0.80334	1
AT1G01420	177.957	232.429	0.385263	1
AT1G01430	2036.12	2349.63	0.206614	1
AT1G01440	579.475	643.287	0.150715	1
AT1G01448	105.728	110.974	0.0698515	1
AT1G01470	823.224	923.529	0.165872	1
AT1G01480	9.22817	3.90474	-1.24082	1
AT1G01490	1129.83	1302.89	0.205608	1
AT1G01500	353.077	413.945	0.229454	1
AT1G01510	674.195	689.532	0.032453	1
AT1G01520	86.6634	120.434	0.474749	1
AT1G01540	1773.45	1648.59	-0.105323	1
AT1G01550	2783.32	3172.47	0.1888	1
AT1G01560	284.486	231.173	-0.299389	1
AT1G01570	25.8767	17.6749	-0.549951	1
AT1G01580	38.1173	36.2329	-0.0731446	1
AT1G01590	2.37442	2.86304	0.269975	1
AT1G01600	14.5721	11.417	-0.352025	1
AT1G01610	1245.89	1281.7	0.0408858	1
AT1G01620	7806.49	7587.66	-0.0410198	1
AT1G01630	967.078	1113.8	0.203785	1
AT1G01640	12.8902	11.9067	-0.114493	1
AT1G01650	618.487	582.504	-0.0864737	1
AT1G01660	26.3595	24.4755	-0.106986	1
AT1G01670	32.1203	26.0639	-0.301431	1
AT1G01680	127.144	90.2142	-0.495042	1
AT1G01690	43.6525	42.5177	-0.0379996	1
AT1G01695	5.31901	5.49205	0.0461866	1
AT1G01700	25.5204	17.2824	-0.562347	1
AT1G01710	631.198	639.956	0.0198798	1
AT1G01715	24.7725	25.4757	0.0403835	1
AT1G01720	363.462	290.691	-0.322318	1
AT1G01725	46.5676	51.9575	0.158008	1
AT1G01730	215.772	235.692	0.127398	1
AT1G01740	82.7414	101.27	0.291531	1
AT1G01760	89.2831	86.4854	-0.0459311	1
AT1G01770	289.935	299.581	0.047217	1
AT1G01780	80.132	82.1998	0.0367554	1
AT1G01790	5242.43	5651.16	0.108313	1
AT1G01800	813.817	802.932	-0.0194252	1
AT1G01810	6.69961	3.82127	-0.810025	1
AT1G01820	472.206	506.078	0.0999437	1
AT1G01830	497.625	574.209	0.206517	1
AT1G01840	18.6666	24.6149	0.399071	1
AT1G01860	238.631	259.41	0.120455	1
AT1G01880	26.9457	26.7744	-0.00919983	1
AT1G01900	191.288	143.955	-0.410126	1
AT1G01910	822.279	789.273	-0.0591035	1
AT1G01920	135.661	130.999	-0.050447	1
AT1G01930	272.293	284.892	0.0652557	1
AT1G01940	65.6017	72.0445	0.135156	1
AT1G01950	546.751	560.519	0.0358792	1
AT1G01960	2073.68	2006.95	-0.047188	1
AT1G01970	791.723	726.462	-0.124109	1
AT1G01990	218.006	218.827	0.0054237	1
AT1G02000	211.56	231.834	0.132024	1
AT1G02010	200.047	234.48	0.229122	1
AT1G02020	66.4488	58.105	-0.19358	1
AT1G02050	26.1781	21.1366	-0.308615	1
AT1G02060	42.5671	38.9949	-0.126452	1
AT1G02080	3026.15	2822.3	-0.100613	1
AT1G02090	438.637	407.944	-0.104658	1
AT1G02100	426.964	418.317	-0.029517	1
AT1G02110	160.635	137.198	-0.22753	1
AT1G02120	963.738	953.712	-0.0150864	1
AT1G02130	679.397	681.323	0.00408416	1
AT1G02140	1542.26	1463.13	-0.0759896	1
AT1G02145	360.626	377.96	0.0677303	1
AT1G02150	1725.85	1695.93	-0.0252374	1
AT1G02160	154.596	155.334	0.00687702	1
AT1G02170	344.155	363.426	0.0786036	1
AT1G02180	56.4361	43.3947	-0.379098	1
AT1G02205	124.089	101.547	-0.289221	1
AT1G02220	143.292	105.133	-0.446752	1
AT1G02230	148.329	161.574	0.123397	1
AT1G02260	151.875	177.96	0.228672	1
AT1G02270	520.357	561.074	0.108691	1
AT1G02280	1110.97	856.385	-0.375488	1
AT1G02290	161.412	179.687	0.154743	1
AT1G02300	288.315	378.041	0.390896	1
AT1G02305	1212.71	1155.72	-0.0694436	1
AT1G02330	231.432	232.26	0.00514946	1
AT1G02335	182.256	146.718	-0.312918	1
AT1G02340	127.09	197.063	0.632813	1
AT1G02350	71.2901	67.9036	-0.0702149	1
AT1G02360	93.171	72.1526	-0.368829	1
AT1G02370	78.7894	87.6777	0.154209	1
AT1G02380	126.736	110.248	-0.201067	1
AT1G02390	68.0582	110.531	0.699615	1
AT1G02400	39.4303	12.5156	-1.65558	1
AT1G02405	6.72078	4.81992	-0.479621	1
AT1G02410	324.484	354.543	0.127811	1
AT1G02420	87.1527	89.3122	0.0353116	1
AT1G02440	9.01431	10.0918	0.16289	1
AT1G02450	195.233	172.105	-0.181914	1
AT1G02460	32.5618	32.3574	-0.0090843	1
AT1G02470	21.1195	9.06391	-1.22037	1
AT1G02475	466.56	464.649	-0.00592226	1
AT1G02500	4339.09	3928.8	-0.143302	1
AT1G02520	21.3338	13.3876	-0.67224	1
AT1G02560	3975.04	3555.28	-0.161008	1
AT1G02610	141.567	213.646	0.593734	1
AT1G02620	5.15774	12.2853	1.25212	1
AT1G02640	272.432	218.452	-0.318581	1
AT1G02650	39.9943	51.0752	0.352828	1
AT1G02660	180.54	180.47	-0.000554057	1
AT1G02670	14.3921	17.6583	0.295072	1
AT1G02680	131.2	133.252	0.022394	1
AT1G02690	58.6932	64.6553	0.139575	1
AT1G02705	6.1116	3.82127	-0.677496	1
AT1G02720	164.656	116.27	-0.501975	1
AT1G02730	381.074	332.273	-0.197704	1
AT1G02740	154.228	146.229	-0.0768267	1
AT1G02750	210.582	208.347	-0.015396	1
AT1G02770	3.14345	4.48704	0.513413	1
AT1G02780	8585.5	7763.23	-0.145246	1
AT1G02816	218.87	228.635	0.0629705	1
AT1G02820	329.233	437.507	0.410196	1
AT1G02840	1043.43	947.155	-0.139655	1
AT1G02850	86.0695	38.5138	-1.16013	1
AT1G02860	113.625	143.499	0.336761	1
AT1G02870	158.056	158.975	0.00836764	1
AT1G02880	294.513	285.587	-0.0443999	1
AT1G02890	1471.82	1641.13	0.157093	1
AT1G02900	12.6364	11.8865	-0.0882525	1
AT1G02910	1020.11	1028.88	0.0123519	1
AT1G02920	2394.23	1286.03	-0.896637	1
AT1G02930	3864.68	1763.75	-1.1317	1
AT1G02950	128.799	100.19	-0.362384	1
AT1G02960	204.845	212.411	0.0523264	1
AT1G02970	35.8599	40.8262	0.187127	1
AT1G02990	508.635	564.137	0.149414	1
AT1G03000	632.859	594.699	-0.0897248	1
AT1G03010	12.2598	13.184	0.104853	1
AT1G03020	64.4557	125.379	0.959914	1
AT1G03030	207.709	217.277	0.0649731	1
AT1G03040	551.79	546.913	-0.0128082	1
AT1G03055	130.929	157.231	0.264105	1
AT1G03060	2105.24	1819.92	-0.210114	1
AT1G03070	9.90562	11.9499	0.270681	1
AT1G03080	1088.39	1310.03	0.267407	1
AT1G03090	293.451	289.588	-0.0191173	1
AT1G03100	26.7708	34.8748	0.381523	1
AT1G03110	191.203	156.16	-0.292086	1
AT1G03120	3.83494	4.49077	0.227757	1
AT1G03130	25769.7	28389.4	0.139679	1
AT1G03140	473.059	477.282	0.0128224	1
AT1G03150	255.732	268.185	0.0685921	1
AT1G03160	1546.22	1733.13	0.164642	1
AT1G03165	27.8524	38.0281	0.449263	1
AT1G03170	22.5241	14.6092	-0.624593	1
AT1G03180	31.4821	25.5641	-0.300411	1
AT1G03190	192.999	201.075	0.0591409	1
AT1G03200	22.0455	26.0602	0.24136	1
AT1G03210	186.69	221.645	0.247606	1
AT1G03220	455.17	495.115	0.121358	1
AT1G03230	209.753	231.988	0.145356	1
AT1G03240	2.82709	1.62773	-0.796459	1
AT1G03250	441.611	476.225	0.108868	1
AT1G03260	194.941	196.134	0.00880635	1
AT1G03270	64.2256	62.2656	-0.0447134	1
AT1G03280	323.881	364.722	0.171333	1
AT1G03290	892.014	963.552	0.111296	1
AT1G03300	127.652	127.155	-0.00562806	1
AT1G03310	1458.08	1655.39	0.183098	1
AT1G03320	4.62515	3.49849	-0.402765	1
AT1G03330	276.615	287.056	0.053453	1
AT1G03340	66.7689	83.3183	0.319457	1
AT1G03350	779.894	790.496	0.0194803	1
AT1G03360	124.525	111.286	-0.16216	1
AT1G03365	360.755	390.374	0.113836	1
AT1G03370	824.984	880.359	0.093725	1
AT1G03380	781.266	1024.37	0.390846	1
AT1G03400	954.631	1220.66	0.354641	1
AT1G03410	220.31	287.577	0.384413	1
AT1G03430	319.977	377.668	0.239149	1
AT1G03440	643.789	539.848	-0.254034	1
AT1G03457	55.9263	42.6541	-0.390844	1
AT1G03470	16.1887	17.0761	0.0769911	1
AT1G03475	3114.39	2683.25	-0.214972	1
AT1G03502	26.0817	20.6708	-0.335443	1
AT1G03506	26.0544	17.3254	-0.588635	1
AT1G03510	7.35352	8.91454	0.277726	1
AT1G03520	270.247	236.841	-0.190357	1
AT1G03530	132.144	131.285	-0.00941428	1
AT1G03540	20.5365	26.2475	0.353991	1
AT1G03545	15.1823	14.8661	-0.030363	1
AT1G03550	49.6913	62.6185	0.333597	1
AT1G03560	103.762	94.9053	-0.128721	1
AT1G03590	252.512	282.52	0.162003	1
AT1G03600	8049.29	7597.24	-0.083385	1
AT1G03610	628.648	721.478	0.198703	1
AT1G03620	9.07641	12.5257	0.464701	1
AT1G03630	5862.53	5998.42	0.0330575	1
AT1G03650	21.4245	22.0113	0.0389819	1
AT1G03660	23.8647	17.6747	-0.433196	1
AT1G03680	5201.05	5142.37	-0.0163702	1
AT1G03687	167.835	157.314	-0.0933989	1
AT1G03730	67.2761	64.7858	-0.0544146	1
AT1G03740	785.821	1197.45	0.607695	1
AT1G03743	40.7276	25.1579	-0.694998	1
AT1G03746	31.2785	23.4414	-0.416112	1
AT1G03750	142.936	147.379	0.0441667	1
AT1G03760	68.4575	81.955	0.259622	1
AT1G03770	22.5123	25.8715	0.200653	1
AT1G03780	50.432	47.1741	-0.096346	1
AT1G03820	83.1194	69.8715	-0.250481	1
AT1G03830	78.4176	93.1521	0.24841	1
AT1G03840	8.83521	11.9827	0.439622	1
AT1G03850	135.859	89.32	-0.605052	1
AT1G03860	630.837	583.356	-0.112891	1
AT1G03870	2666.67	2395.33	-0.154813	1
AT1G03900	811.756	793.486	-0.0328421	1
AT1G03905	24.1811	23.7832	-0.0239412	1
AT1G03910	546.534	601.152	0.137416	1
AT1G03920	14.7846	16.8926	0.192299	1
AT1G03930	1378.99	1410.76	0.0328529	1
AT1G03935	34.2828	28.917	-0.245568	1
AT1G03950	148.94	177.68	0.254553	1
AT1G03960	109.8	122.106	0.153265	1
AT1G03970	338.301	330.142	-0.0352225	1
AT1G03980	12.0013	7.34262	-0.708819	1
AT1G03993	3.71505	3.12256	-0.250654	1
AT1G04000	136.509	139.687	0.0332031	1
AT1G04010	155.903	158.505	0.0238796	1
AT1G04020	117.489	90.5436	-0.375844	1
AT1G04027	12.1023	12.1928	0.0107474	1
AT1G04030	54.6683	61.8047	0.177012	1
AT1G04040	4109.74	4175.14	0.0227776	1
AT1G04050	49.6611	64.1453	0.369228	1
AT1G04053	22.9946	19.0532	-0.271264	1
AT1G04070	82.063	71.2119	-0.204613	1
AT1G04077	3.45982	2.21002	-0.646635	1
AT1G04080	1339.03	1325.84	-0.0142805	1
AT1G04090	21.5242	20.1279	-0.0967631	1
AT1G04100	81.1596	96.3935	0.248175	1
AT1G04110	104.694	50.0969	-1.06339	1
AT1G04120	1350.04	1406.06	0.0586553	1
AT1G04123	5.63538	5.48832	-0.0381476	1
AT1G04130	173.775	163.295	-0.0897371	1
AT1G04140	1632.38	1778.38	0.123587	1
AT1G04160	201.996	181.838	-0.151671	1
AT1G04170	1944.13	1645.71	-0.240413	1
AT1G04180	12.4549	20.4166	0.713031	1
AT1G04183	393.613	393.748	0.000494926	1
AT1G04187	2.39083	3.49849	0.549222	1
AT1G04190	316.436	350.191	0.146226	1
AT1G04193	11.211	8.33489	-0.427686	1
AT1G04197	11.0912	7.92227	-0.485424	1
AT1G04200	611.857	559.362	-0.129413	1
AT1G04210	1268.64	1204.75	-0.0745421	1
AT1G04213	14.4768	12.9826	-0.157161	1
AT1G04217	35.7048	23.0148	-0.633553	1
AT1G04220	102.093	147.482	0.530651	1
AT1G04223	28.8486	27.1982	-0.0849915	1
AT1G04227	18.8598	14.7294	-0.356615	1
AT1G04230	147.968	142.25	-0.0568624	1
AT1G04237	5.2555	11.3511	1.11094	1
AT1G04240	1015.63	986.679	-0.0417211	1
AT1G04247	4.19365	3.19856	-0.390781	1
AT1G04250	1207.29	1134.17	-0.0901425	1
AT1G04260	218.468	198.974	-0.134839	1
AT1G04263	535.137	466.463	-0.198147	1
AT1G04267	14.1368	10.0423	-0.493364	1
AT1G04270	5303.29	4398.28	-0.269948	1
AT1G04273	112.632	106.834	-0.0762483	1
AT1G04277	42.6382	39.0264	-0.127694	1
AT1G04280	377.76	479.015	0.342603	1
AT1G04290	218.199	217.681	-0.00343097	1
AT1G04295	16.3264	20.2544	0.311023	1
AT1G04300	1024.01	1163.49	0.184238	1
AT1G04310	124.211	125.089	0.0101631	1
AT1G04313	4.18889	2.88589	-0.537554	1
AT1G04330	5.71531	6.15782	0.107588	1
AT1G04340	275.436	241.131	-0.191901	1
AT1G04343	4.34637	4.78961	0.140098	1
AT1G04350	1008.92	1321.64	0.389512	1
AT1G04353	3.75502	2.60616	-0.526891	1
AT1G04357	3.8749	2.55301	-0.601963	1
AT1G04360	59.1704	60.7061	0.0369653	1
AT1G04363	14.2769	17.695	0.309654	1
AT1G04367	3.4974	6.14398	0.812889	1
AT1G04390	233.052	253.016	0.118577	1
AT1G04393	13.247	11.4866	-0.205715	1
AT1G04400	1721.35	2065.22	0.262754	1
AT1G04410	14324.5	13563.5	-0.0787563	1
AT1G04420	2429.36	2351.97	-0.0467084	1
AT1G04425	5.27667	1.88724	-1.48335	1
AT1G04430	3109.76	3008.63	-0.0476946	1
AT1G04433	7.9087	8.33116	0.0750763	1
AT1G04440	1644.16	1695.73	0.0445507	1
AT1G04463	18.6902	16.3852	-0.189883	1
AT1G04480	1342.04	1112.37	-0.270797	1
AT1G04487	4.40654	6.82358	0.630882	1
AT1G04490	24.8143	25.288	0.0272794	1
AT1G04503	3.45744	4.19084	0.277533	1
AT1G04510	785.823	694.819	-0.177568	1
AT1G04513	5.65559	5.23518	-0.111439	1
AT1G04520	302.706	296.286	-0.0309263	1
AT1G04530	2088.41	2355.33	0.173524	1
AT1G04537	5.83186	5.05286	-0.206856	1
AT1G04540	6.75979	6.66411	-0.020566	1
AT1G04550	691.1	663.231	-0.0593832	1
AT1G04555	70.9785	76.5952	0.109872	1
AT1G04570	37.8615	27.8539	-0.442855	1
AT1G04590	245.842	244.853	-0.00581753	1
AT1G04600	110.517	68.4964	-0.690164	1
AT1G04620	480.16	408.177	-0.234321	1
AT1G04630	330.833	288.867	-0.195698	1
AT1G04635	32.4533	25.8199	-0.329882	1
AT1G04640	685.544	656.296	-0.0629032	1
AT1G04643	9.88445	5.11612	-0.950111	1
AT1G04647	5.90941	6.40723	0.116688	1
AT1G04650	36.5946	45.9323	0.327875	1
AT1G04680	2675.52	2247.8	-0.251307	1
AT1G04690	1324.83	1355.2	0.0326911	1
AT1G04700	19.0172	21.0797	0.148548	1
AT1G04707	7.57212	11.065	0.547238	1
AT1G04710	279.529	291.321	0.0596126	1
AT1G04730	106.601	101.972	-0.0640488	1
AT1G04750	954.367	908.306	-0.0713653	1
AT1G04760	12.295	11.5159	-0.0944495	1
AT1G04770	419.766	689.903	0.716809	1
AT1G04778	5.13895	7.27034	0.500549	1
AT1G04780	738.674	777.316	0.0735627	1
AT1G04790	413.365	412.846	-0.00181189	1
AT1G04800	97.3133	44.2379	-1.13736	1
AT1G04810	1091.45	964.072	-0.179038	1
AT1G04820	3928.32	3794.19	-0.0501188	1
AT1G04830	256.347	288.395	0.16995	1
AT1G04840	14.0391	13.2244	-0.0862433	1
AT1G04850	954.01	923.017	-0.047646	1
AT1G04857	4.72387	4.101	-0.203993	1
AT1G04860	811.556	816.892	0.00945444	1
AT1G04870	525.437	462.053	-0.185461	1
AT1G04880	2.19435	2.88589	0.395219	1
AT1G04897	1120.26	1054.88	-0.0867505	1
AT1G04900	93.7607	89.1489	-0.0727672	1
AT1G04907	169.264	121.895	-0.473634	1
AT1G04910	462.867	479.886	0.0520925	1
AT1G04917	7.03953	5.47558	-0.362468	1
AT1G04920	25.5218	28.4336	0.155869	1
AT1G04930	47.652	50.2082	0.0753865	1
AT1G04933	7.07711	18.7746	1.40755	1
AT1G04940	103.002	78.8796	-0.384955	1
AT1G04945	89.8321	74.7583	-0.264997	1
AT1G04950	381.093	371.913	-0.0351781	1
AT1G04953	3.83732	3.81117	-0.00986442	1
AT1G04960	331.35	317.898	-0.0597938	1
AT1G04970	422.325	414.021	-0.0286488	1
AT1G04977	4.13014	2.58596	-0.675491	1
AT1G04980	467.277	236.527	-0.982273	1
AT1G04985	339.41	391.071	0.204401	1
AT1G04990	191.034	182.116	-0.0689773	1
AT1G05000	41.3604	38.3051	-0.110712	1
AT1G05010	6112.12	5927.39	-0.0442763	1
AT1G05020	24.0001	15.9774	-0.587006	1
AT1G05030	240.387	274.678	0.19238	1
AT1G05047	6.70437	4.17436	-0.683546	1
AT1G05055	200.546	198.793	-0.0126655	1
AT1G05057	1008.57	1412.17	0.485606	1
AT1G05060	154.949	176.854	0.190769	1
AT1G05065	36.9572	45.3692	0.295859	1
AT1G05070	318.106	342.32	0.105838	1
AT1G05087	224.089	240.378	0.101236	1
AT1G05090	379.602	407.317	0.101667	1
AT1G05100	18.6773	8.65767	-1.10924	1
AT1G05107	2.01809	2.2366	0.14832	1
AT1G05120	242.52	231.444	-0.0674408	1
AT1G05140	1426.38	1425.97	-0.000417977	1
AT1G05150	799.952	820.47	0.0365377	1
AT1G05160	175.044	181.723	0.0540281	1
AT1G05163	4.56639	2.28976	-0.99586	1
AT1G05170	594.189	665.148	0.162752	1
AT1G05180	412.038	401.413	-0.0376908	1
AT1G05183	3.87728	5.62878	0.537777	1
AT1G05190	7425.67	6342.22	-0.227532	1
AT1G05200	1589.72	1739.84	0.130177	1
AT1G05203	7.143	5.40859	-0.401278	1
AT1G05205	118.823	113.347	-0.0680618	1
AT1G05207	39.632	43.4621	0.133091	1
AT1G05210	72.4875	51.4386	-0.494881	1
AT1G05213	3.39869	8.35136	1.29703	1
AT1G05230	371.11	354.733	-0.0651152	1
AT1G05253	7.8226	10.312	0.398599	1
AT1G05270	563.523	519.26	-0.118019	1
AT1G05273	4384.64	5814.71	0.407251	1
AT1G05300	33.3468	35.8191	0.103182	1
AT1G05310	58.4042	44.6338	-0.387936	1
AT1G05320	375.01	466.112	0.313746	1
AT1G05340	40.1738	26.8359	-0.582092	1
AT1G05350	403.606	307.952	-0.390243	1
AT1G05360	163.961	165.243	0.0112416	1
AT1G05370	25.5415	27.1158	0.08629	1
AT1G05380	642.831	656.929	0.0312967	1
AT1G05385	428.279	451.545	0.0763174	1
AT1G05400	4.25003	6.03503	0.505888	1
AT1G05410	222.045	218.007	-0.0264764	1
AT1G05420	4.48647	2.48337	-0.853278	1
AT1G05430	336.799	383.669	0.187973	1
AT1G05440	6.0105	2.88589	-1.05847	1
AT1G05460	215.915	207.417	-0.0579319	1
AT1G05470	349.673	265.249	-0.398661	1
AT1G05490	9.03644	11.4574	0.342459	1
AT1G05500	1229.81	1262.61	0.0379791	1
AT1G05520	698.698	687.021	-0.024314	1
AT1G05540	136.785	105.783	-0.370803	1
AT1G05550	8.24482	5.09218	-0.695204	1
AT1G05557	5.2203	4.16053	-0.327365	1
AT1G05560	299.905	283.332	-0.0820102	1
AT1G05562	280.292	314.662	0.166871	1
AT1G05570	1021.94	1052.46	0.0424556	1
AT1G05575	23.258	23.6421	0.0236329	1
AT1G05590	295.693	289.451	-0.030781	1
AT1G05600	129.452	127.384	-0.0232304	1
AT1G05610	8.12255	8.12479	0.000398127	1
AT1G05620	141.863	126.294	-0.16771	1
AT1G05630	754.787	662.973	-0.187119	1
AT1G05640	40.3713	35.4523	-0.187452	1
AT1G05670	142.332	153.004	0.104308	1
AT1G05675	35.5744	16.165	-1.13796	1
AT1G05690	124.329	146.506	0.236801	1
AT1G05710	75.0912	41.2553	-0.864063	1
AT1G05720	232.454	202.635	-0.198064	1
AT1G05730	8.30499	12.9484	0.640728	1
AT1G05750	56.0852	66.5438	0.246684	1
AT1G05760	63.1022	54.452	-0.212705	1
AT1G05770	10.2855	8.70445	-0.240786	1
AT1G05777	4.72766	4.49341	-0.0733165	1
AT1G05780	34.7542	41.2682	0.247841	1
AT1G05783	8.62278	10.2423	0.248321	1
AT1G05785	98.217	96.2022	-0.0299029	1
AT1G05790	346.797	348.644	0.00766259	1
AT1G05805	554.487	640.99	0.20915	1
AT1G05810	143.458	126.287	-0.183922	1
AT1G05820	40.0958	43.8543	0.129264	1
AT1G05830	700.352	708.381	0.0164459	1
AT1G05835	18.8809	16.0763	-0.231995	1
AT1G05837	2.17556	3.84785	0.822666	1
AT1G05840	480.786	536.709	0.158745	1
AT1G05850	15593.8	14925.8	-0.0631698	1
AT1G05853	815.382	734.943	-0.149845	1
AT1G05860	305.466	293.445	-0.0579234	1
AT1G05870	481.126	484.98	0.0115122	1
AT1G05880	33.6697	12.9723	-1.37602	1
AT1G05890	659.693	725.953	0.13808	1
AT1G05894	5.23909	3.13266	-0.741927	1
AT1G05900	431.942	472.508	0.129502	1
AT1G05910	514.124	572.964	0.15633	1
AT1G05927	10.0997	8.65767	-0.222265	1
AT1G05940	545.163	542.056	-0.0082468	1
AT1G05950	45.7086	31.0598	-0.557418	1
AT1G05960	662.775	679.109	0.0351235	1
AT1G05970	86.4189	100.003	0.210621	1
AT1G05977	5.08161	1.87077	-1.44166	1
AT1G05993	13.389	11.8297	-0.178639	1
AT1G05997	5.30022	3.49849	-0.599318	1
AT1G06000	337.532	177.641	-0.926063	1
AT1G06002	38.671	32.8507	-0.235327	1
AT1G06010	140.227	117.114	-0.259851	1
AT1G06020	8.68011	9.0134	0.0543567	1
AT1G06033	404.938	336.842	-0.26563	1
AT1G06040	4860.98	5076.75	0.0626581	1
AT1G06045	3.55616	4.84277	0.445511	1
AT1G06050	194.284	173.717	-0.161428	1
AT1G06060	346.528	388.163	0.163694	1
AT1G06070	383.484	384.094	0.00229152	1
AT1G06080	91.4404	188.314	1.04224	1
AT1G06087	44.8582	36.8483	-0.283776	1
AT1G06090	4.17485	5.67557	0.443038	1
AT1G06110	497.189	507.927	0.030825	1
AT1G06130	504.857	499.699	-0.014816	1
AT1G06140	7.64871	6.66675	-0.198233	1
AT1G06143	62.9461	56.0028	-0.168617	1
AT1G06148	3.44103	4.18073	0.280917	1
AT1G06150	549.002	594.731	0.115425	1
AT1G06160	36.0375	75.8711	1.07405	1
AT1G06170	9.09282	4.76039	-0.933649	1
AT1G06177	5.02382	3.84785	-0.384731	1
AT1G06180	12.9071	7.16019	-0.85009	1
AT1G06190	1253.82	1055.11	-0.248934	1
AT1G06200	549.421	567.019	0.0454835	1
AT1G06210	389.453	405.274	0.0574463	1
AT1G06220	1536.04	1501.69	-0.0326301	1
AT1G06230	986.027	1007.53	0.0311271	1
AT1G06233	41.8948	25.678	-0.70624	1
AT1G06237	18.0108	12.37	-0.542018	1
AT1G06240	231.991	225.012	-0.0440657	1
AT1G06265	49.3894	53.1004	0.104519	1
AT1G06267	5.4967	9.58932	0.802863	1
AT1G06270	52.2757	44.9821	-0.216792	1
AT1G06273	18.3855	19.4759	0.0831268	1
AT1G06277	3.75739	5.78188	0.621807	1
AT1G06283	144.28	177.696	0.300544	1
AT1G06290	1443.2	1445.1	0.00190547	1
AT1G06360	309.712	137.94	-1.16688	0.428535
AT1G06380	112.988	98.4477	-0.198735	1
AT1G06390	1020.44	1010.31	-0.0143955	1
AT1G06400	444.244	445.384	0.00369822	1
AT1G06410	2454.23	2414.74	-0.0234043	1
AT1G06420	6.02929	0.639184	-3.23769	0.630627
AT1G06423	29.5104	36.4026	0.302817	1
AT1G06430	3762.55	4041.81	0.103292	1
AT1G06440	9.65276	13.3915	0.472301	1
AT1G06450	67.8595	66.6909	-0.0250625	1
AT1G06457	26.8714	26.877	0.000298414	1
AT1G06460	1139.91	1371.25	0.26657	1
AT1G06463	266.445	288.445	0.11446	1
AT1G06470	553.628	570.013	0.0420773	1
AT1G06473	6.64799	7.34899	0.144628	1
AT1G06475	13.8769	9.95251	-0.479549	1
AT1G06490	129.032	114.748	-0.169259	1
AT1G06500	44.8887	45.1543	0.00850992	1
AT1G06510	361.649	363.135	0.00591695	1
AT1G06515	251.193	229.588	-0.129753	1
AT1G06520	16.8883	27.6955	0.713626	1
AT1G06530	340.121	296.215	-0.1994	1
AT1G06537	115.221	94.208	-0.290486	1
AT1G06540	5.65321	3.25172	-0.797868	1
AT1G06547	23.3707	21.662	-0.109535	1
AT1G06550	293.882	291.611	-0.0111894	1
AT1G06553	20.9014	20.648	-0.0175981	1
AT1G06560	198.336	194.971	-0.024688	1
AT1G06570	943.719	1078.55	0.192666	1
AT1G06573	3.34231	5.70852	0.772272	1
AT1G06580	61.5941	57.4758	-0.0998368	1
AT1G06587	23.4459	14.07	-0.736715	1
AT1G06590	166.714	172.149	0.0462841	1
AT1G06620	28.6845	30.294	0.07876	1
AT1G06630	291.379	298.895	0.0367427	1
AT1G06640	638.123	594.198	-0.102891	1
AT1G06643	6.2234	6.96668	0.16277	1
AT1G06645	248.462	288.947	0.217775	1
AT1G06647	6.2234	6.96668	0.16277	1
AT1G06650	1407.61	1487.82	0.0799537	1
AT1G06660	8.93297	8.1349	-0.135016	1
AT1G06667	1.7581	4.4631	1.34403	1
AT1G06670	1115.08	1160.79	0.0579647	1
AT1G06680	96699.8	101847	0.0748208	1
AT1G06690	886.084	938.53	0.0829599	1
AT1G06700	977.893	1007.62	0.0432025	1
AT1G06710	99.4618	109.344	0.136658	1
AT1G06717	3.14108	3.8707	0.301336	1
AT1G06720	391.863	416.837	0.089133	1
AT1G06730	272.467	262.629	-0.053058	1
AT1G06740	67.7152	63.0998	-0.101845	1
AT1G06750	2.51072	2.27328	-0.143324	1
AT1G06760	1701.21	1712.92	0.00989558	1
AT1G06770	163.689	152.564	-0.101541	1
AT1G06780	217.041	219.88	0.0187478	1
AT1G06787	8.10614	6.06798	-0.417799	1
AT1G06790	116.328	111.097	-0.0663836	1
AT1G06800	151.184	170.776	0.175805	1
AT1G06820	751.499	705.215	-0.0917064	1
AT1G06830	404.856	391.59	-0.0480645	1
AT1G06840	371.27	384.922	0.0521003	1
AT1G06850	49.8497	61.5167	0.303392	1
AT1G06870	285.701	250.313	-0.190777	1
AT1G06890	568.738	556.849	-0.030476	1
AT1G06900	778.607	735.3	-0.0825624	1
AT1G06910	122.664	126.031	0.0390707	1
AT1G06950	3372.2	3080.68	-0.130443	1
AT1G06957	6.48576	5.07944	-0.352607	1
AT1G06960	235.222	218.292	-0.107766	1
AT1G06970	2.35325	3.83775	0.705608	1
AT1G06980	110.482	129.021	0.223804	1
AT1G06993	7.43582	8.30194	0.158956	1
AT1G07000	538.399	529.503	-0.0240387	1
AT1G07010	1904.78	2043.53	0.101438	1
AT1G07017	538.065	108.361	-2.31193	0.00473174
AT1G07020	127.994	140.736	0.136914	1
AT1G07030	305.974	270.133	-0.179743	1
AT1G07040	113.142	141.662	0.324318	1
AT1G07050	3.12466	4.51999	0.532619	1
AT1G07070	280.443	223.624	-0.326632	1
AT1G07080	1144.2	1212.55	0.0836965	1
AT1G07090	137.926	179.679	0.381526	1
AT1G07110	2699.73	2848.6	0.0774368	1
AT1G07119	19.7558	20.7835	0.0731625	1
AT1G07120	5.57425	7.87284	0.498108	1
AT1G07128	10.3231	10.2779	-0.00632336	1
AT1G07130	11.5434	10.0221	-0.203873	1
AT1G07135	16.9697	13.2956	-0.352005	1
AT1G07140	1574.83	1341.13	-0.231752	1
AT1G07150	10.0631	19.5493	0.958043	1
AT1G07170	155.881	147.779	-0.0770069	1
AT1G07180	3070.84	3240.25	0.0774715	1
AT1G07200	649.958	674.719	0.0539398	1
AT1G07210	329.413	341.463	0.0518303	1
AT1G07220	241.125	278.053	0.205577	1
AT1G07230	595.397	707.005	0.247867	1
AT1G07240	152.534	193.498	0.343186	1
AT1G07243	6.10826	7.47286	0.2909	1
AT1G07250	636.627	685.251	0.106184	1
AT1G07260	10.8533	12.6942	0.226037	1
AT1G07270	26.0004	21.2669	-0.289926	1
AT1G07280	2690.77	4269.13	0.665923	1
AT1G07290	28.151	40.7582	0.533904	1
AT1G07300	41.8949	54.7823	0.386937	1
AT1G07310	304.799	319.825	0.069424	1
AT1G07313	4.84517	6.73747	0.475659	1
AT1G07320	5976.42	5036.48	-0.246866	1
AT1G07330	13.8167	18.0039	0.381901	1
AT1G07350	414.765	388.588	-0.0940541	1
AT1G07360	712.562	722.155	0.019292	1
AT1G07370	126.936	110.073	-0.205648	1
AT1G07380	120.866	144.383	0.256487	1
AT1G07390	61.8664	69.8837	0.175799	1
AT1G07393	13.0529	12.1004	-0.109316	1
AT1G07410	19.2358	23.2972	0.27636	1
AT1G07420	211.419	195.942	-0.109678	1
AT1G07430	24.4749	19.4444	-0.331948	1
AT1G07440	313.465	394.95	0.333365	1
AT1G07450	29.0625	40.1063	0.464672	1
AT1G07457	3.75502	4.48066	0.254893	1
AT1G07470	560.906	545.175	-0.0410397	1
AT1G07477	7.84853	7.35909	-0.0928942	1
AT1G07480	563.709	561.092	-0.00671295	1
AT1G07485	15.0046	13.108	-0.194956	1
AT1G07490	81.0618	62.9648	-0.364477	1
AT1G07500	2.6884	4.84277	0.849081	1
AT1G07510	361.692	358.826	-0.0114773	1
AT1G07513	12.0186	10.8741	-0.144381	1
AT1G07517	1.7581	3.87443	1.13997	1
AT1G07520	113.909	96.5938	-0.237886	1
AT1G07530	629.513	651.629	0.0498137	1
AT1G07570	411.869	339.325	-0.27952	1
AT1G07590	5633.24	6838.39	0.279692	1
AT1G07593	35.5806	27.1806	-0.38851	1
AT1G07610	171.699	357.714	1.05892	0.369161
AT1G07615	46.3475	54.3293	0.229238	1
AT1G07620	184.839	357.706	0.952505	1
AT1G07630	510.684	607.912	0.251431	1
AT1G07640	334.356	318.721	-0.0690892	1
AT1G07650	1131.49	1070.97	-0.0793008	1
AT1G07660	331.135	334.819	0.0159622	1
AT1G07670	1361.36	1220.82	-0.157196	1
AT1G07697	4.5476	4.44662	-0.0323946	1
AT1G07700	1444.43	1611.75	0.158123	1
AT1G07705	424.253	398.085	-0.0918496	1
AT1G07710	7.90728	10.5476	0.415654	1
AT1G07720	1513.82	1504.95	-0.00847275	1
AT1G07728	192.474	224.279	0.220633	1
AT1G07733	9.88541	13.7206	0.472974	1
AT1G07737	2.84588	5.77551	1.02107	1
AT1G07740	20.3034	24.3341	0.261256	1
AT1G07743	36.7761	38.5845	0.0692505	1
AT1G07745	119.171	113.455	-0.0709207	1
AT1G07750	461.269	508.252	0.139936	1
AT1G07770	3179.14	2475.76	-0.360764	1
AT1G07780	247.44	207.082	-0.25688	1
AT1G07790	500.512	465.095	-0.105881	1
AT1G07810	958.276	889.419	-0.107578	1
AT1G07820	647.405	579.581	-0.159658	1
AT1G07823	13.6052	12.5347	-0.118228	1
AT1G07830	119.283	137.663	0.206742	1
AT1G07840	256.337	248.678	-0.0437611	1
AT1G07850	3.14345	2.85294	-0.139902	1
AT1G07870	151.781	135.538	-0.163299	1
AT1G07880	37.2264	30.936	-0.26704	1
AT1G07890	6705.44	6041.57	-0.150408	1
AT1G07893	5.57187	7.95522	0.513741	1
AT1G07897	106.601	82.4295	-0.370985	1
AT1G07900	16.6861	14.2001	-0.232741	1
AT1G07902	18.448	28.0335	0.603689	1
AT1G07910	451.018	516.996	0.196969	1
AT1G07920	21806.8	21009	-0.0537728	1
AT1G07930	16522.6	15868	-0.0583183	1
AT1G07940	21623.2	20764.2	-0.0584862	1
AT1G07950	152.058	143.01	-0.088507	1
AT1G07957	41.8924	26.9803	-0.634784	1
AT1G07960	283.665	278.023	-0.028982	1
AT1G07970	174.915	197.824	0.177559	1
AT1G07980	106.809	119.618	0.163402	1
AT1G07990	775.369	883.186	0.187834	1
AT1G07993	6.10447	8.38804	0.458469	1
AT1G08000	113.679	125.053	0.137582	1
AT1G08010	211.061	213.994	0.0199098	1
AT1G08030	315.445	330.697	0.0681208	1
AT1G08040	306.989	297.405	-0.0457571	1
AT1G08043	8.97531	10.7486	0.260119	1
AT1G08050	152.934	75.8271	-1.01212	1
AT1G08060	768.744	909.25	0.242175	1
AT1G08070	6.44438	12.4827	0.953813	1
AT1G08090	19.1136	15.7165	-0.282321	1
AT1G08103	28.1398	16.5534	-0.765487	1
AT1G08110	1025.59	1139.44	0.151868	1
AT1G08115	27155.8	30846.8	0.183858	1
AT1G08117	21.3978	16.1546	-0.405521	1
AT1G08123	4.58519	4.74018	0.0479623	1
AT1G08125	207.059	218.066	0.0747247	1
AT1G08130	474.57	467.811	-0.0206964	1
AT1G08160	170.566	124.38	-0.455579	1
AT1G08165	30.3791	16.9458	-0.842155	1
AT1G08170	4.21244	3.83775	-0.134396	1
AT1G08173	14.7879	8.56135	-0.788505	1
AT1G08180	53.8117	49.1389	-0.131055	1
AT1G08190	1864.81	1940.54	0.0574302	1
AT1G08200	4210.92	4002.71	-0.0731562	1
AT1G08210	214.399	194.182	-0.142887	1
AT1G08213	7.67464	6.42106	-0.257286	1
AT1G08217	8.46247	11.007	0.379265	1
AT1G08220	80.1686	70.5269	-0.184863	1
AT1G08230	75.8513	79.3917	0.0658147	1
AT1G08250	382.709	430.807	0.170792	1
AT1G08260	332.424	332.59	0.000719954	1
AT1G08270	16.0924	13.6903	-0.233222	1
AT1G08273	7.43344	6.38438	-0.219483	1
AT1G08280	127.743	115.504	-0.145306	1
AT1G08283	14.1994	8.2679	-0.780238	1
AT1G08287	2.76833	1.94413	-0.509891	1
AT1G08290	10.2643	9.3298	-0.13772	1
AT1G08300	82.3986	83.4175	0.0177302	1
AT1G08315	108.867	124.182	0.189882	1
AT1G08340	21.214	25.6046	0.271391	1
AT1G08350	144.419	134.025	-0.107759	1
AT1G08353	2.27332	3.18209	0.485173	1
AT1G08360	3608.26	3086.83	-0.225176	1
AT1G08370	319.054	344.208	0.109477	1
AT1G08380	50390.2	52789.9	0.067118	1
AT1G08390	154.858	157.095	0.020691	1
AT1G08400	176.932	192.196	0.119383	1
AT1G08410	391.146	372.917	-0.0688529	1
AT1G08420	944.52	773.932	-0.287374	1
AT1G08450	3524.62	2780.63	-0.342056	1
AT1G08457	8.4413	11.275	0.417593	1
AT1G08460	267.311	304.316	0.18705	1
AT1G08465	227.707	208.612	-0.126361	1
AT1G08470	285.394	286.18	0.00396366	1
AT1G08477	15.1126	33.8559	1.16366	1
AT1G08480	519.966	453.493	-0.197336	1
AT1G08490	880.284	825.886	-0.0920265	1
AT1G08500	7.03953	9.63875	0.453367	1
AT1G08507	13.4416	16.0508	0.255943	1
AT1G08510	3409.62	3594.55	0.0761992	1
AT1G08520	4558.41	4214.48	-0.113177	1
AT1G08530	171.06	162.276	-0.0760532	1
AT1G08540	1666.1	1668.72	0.00226827	1
AT1G08547	2.78712	6.98316	1.3251	1
AT1G08550	1044.8	1165.57	0.157803	1
AT1G08560	88.2686	76.7505	-0.201723	1
AT1G08570	1272.51	1350.69	0.086028	1
AT1G08580	315.654	272.338	-0.212945	1
AT1G08590	4.15368	4.77951	0.20247	1
AT1G08592	93.3516	115.103	0.302174	1
AT1G08600	200.101	226.577	0.179269	1
AT1G08610	135.2	130.609	-0.0498409	1
AT1G08620	719.27	778.648	0.114439	1
AT1G08640	1640.05	1539.59	-0.0911947	1
AT1G08643	40.7305	26.0757	-0.643403	1
AT1G08645	2.17318	3.89091	0.840296	1
AT1G08650	2420.49	2519.13	0.0576251	1
AT1G08660	430.235	426.048	-0.0141109	1
AT1G08680	529.801	590.74	0.157072	1
AT1G08700	481.955	523.553	0.119437	1
AT1G08710	133.164	127.272	-0.065289	1
AT1G08720	616.038	651.629	0.0810314	1
AT1G08730	31.332	43.5124	0.473788	1
AT1G08747	2.58969	4.15788	0.683072	1
AT1G08750	288.006	284.028	-0.0200652	1
AT1G08753	3.57971	4.42378	0.305437	1
AT1G08757	4.25003	2.18717	-0.958403	1
AT1G08760	324.148	348.154	0.103074	1
AT1G08770	197.457	213.048	0.109642	1
AT1G08780	149.118	146.099	-0.0295086	1
AT1G08797	3.71505	7.36282	0.986876	1
AT1G08800	544.522	774.707	0.508659	1
AT1G08810	132.858	133.322	0.00502355	1
AT1G08813	11.2332	6.43117	-0.804613	1
AT1G08820	472.202	502.109	0.0885949	1
AT1G08830	2800.27	800.045	-1.80741	0.000613188
AT1G08833	5.13799	4.12385	-0.317214	1
AT1G08840	145.05	173.401	0.257569	1
AT1G08845	108.55	104.25	-0.0583023	1
AT1G08857	19.2358	19.1101	-0.00946182	1
AT1G08880	910.666	881.685	-0.046659	1
AT1G08890	81.6403	91.5919	0.165938	1
AT1G08900	767.591	774.026	0.0120453	1
AT1G08910	308.873	348.856	0.17562	1
AT1G08920	281.78	282.581	0.00409751	1
AT1G08930	2457.07	2477.82	0.0121291	1
AT1G08937	65.59	56.095	-0.225605	1
AT1G08940	45.4032	36.5456	-0.313096	1
AT1G08960	150.343	141.42	-0.0882749	1
AT1G08970	598.792	584.371	-0.0351683	1
AT1G08973	45.7269	48.9855	0.099312	1
AT1G08980	604.401	557.248	-0.117185	1
AT1G09000	33.1536	32.3319	-0.0362088	1
AT1G09010	1202.65	1188.7	-0.0168205	1
AT1G09020	1303.14	1265.47	-0.0423235	1
AT1G09023	180.094	202.371	0.168247	1
AT1G09027	413.084	410.253	-0.00992123	1
AT1G09040	103.967	110.031	0.0817864	1
AT1G09050	151.296	149.873	-0.0136317	1
AT1G09060	890.893	957.017	0.103292	1
AT1G09070	3058.87	2980.94	-0.0372315	1
AT1G09080	557.412	186.795	-1.57729	1
AT1G09083	53.6578	38.8695	-0.465149	1
AT1G09087	35.2309	23.6365	-0.575829	1
AT1G09100	303.414	273.422	-0.15016	1
AT1G09130	2359.11	2508.22	0.0884225	1
AT1G09140	702.842	695.087	-0.0160065	1
AT1G09150	406.55	399.207	-0.0262956	1
AT1G09157	5.11778	2.57586	-0.990467	1
AT1G09160	729.839	676.855	-0.10873	1
AT1G09167	1.04782	3.82127	1.86667	1
AT1G09170	4.82163	5.69204	0.239427	1
AT1G09180	66.8282	77.2266	0.208642	1
AT1G09190	8.08876	13.9839	0.789773	1
AT1G09193	8.02383	11.1373	0.473037	1
AT1G09195	138.621	147.362	0.088222	1
AT1G09200	829.927	795.406	-0.0612926	1
AT1G09210	4397.53	3384.48	-0.377758	1
AT1G09220	15.1621	17.0696	0.170965	1
AT1G09230	219.754	289.018	0.395267	1
AT1G09240	208.569	551.368	1.40249	0.157045
AT1G09247	5.18033	4.08452	-0.342877	1
AT1G09250	497.681	444.289	-0.163722	1
AT1G09253	2.15439	5.79198	1.42678	1
AT1G09257	32.1058	29.95	-0.100278	1
AT1G09270	1157.17	1112.18	-0.0572192	1
AT1G09280	211.294	223.775	0.0827986	1
AT1G09290	103.365	123.414	0.255753	1
AT1G09300	90.4381	110.63	0.290745	1
AT1G09310	20697.6	25270.8	0.288005	1
AT1G09320	107.721	105.917	-0.0243641	1
AT1G09327	3.20459	4.48704	0.485625	1
AT1G09330	625.088	574.153	-0.122623	1
AT1G09340	20044.7	20312.5	0.0191448	1
AT1G09343	3.81615	4.12385	0.111873	1
AT1G09350	65.415	71.4032	0.126366	1
AT1G09363	4.03142	5.84778	0.536602	1
AT1G09390	470.709	523.613	0.153667	1
AT1G09410	7.73102	12.4662	0.689291	1
AT1G09415	91.642	132.666	0.533721	1
AT1G09420	35.5323	30.451	-0.22264	1
AT1G09421	3.77619	5.17565	0.45481	1
AT1G09427	4.21006	3.88453	-0.116101	1
AT1G09430	1388.64	1322.05	-0.0708926	1
AT1G09437	1.73931	5.75157	1.72544	1
AT1G09440	383.145	414.703	0.114187	1
AT1G09450	12.0388	12.722	0.0796274	1
AT1G09453	3.40106	3.85795	0.18185	1
AT1G09460	11.0912	7.32614	-0.598284	1
AT1G09467	77.3059	65.3615	-0.242136	1
AT1G09470	18.9561	16.1067	-0.235001	1
AT1G09480	4.60636	6.80446	0.562855	1
AT1G09487	9.76693	7.61597	-0.358879	1
AT1G09490	498.79	589.683	0.241507	1
AT1G09500	3.16462	5.12622	0.695862	1
AT1G09513	9.14682	6.77679	-0.432668	1
AT1G09520	192.678	196.915	0.0313835	1
AT1G09530	211.505	239.509	0.179385	1
AT1G09533	112.495	132.797	0.239355	1
AT1G09540	5.77072	3.86433	-0.578535	1
AT1G09543	5.61421	6.36418	0.180891	1
AT1G09560	619.569	472.781	-0.390093	1
AT1G09570	1393.96	1528.5	0.132929	1
AT1G09575	91.7553	78.242	-0.229848	1
AT1G09580	115.124	98.0229	-0.231999	1
AT1G09590	1773.08	1498.17	-0.24306	1
AT1G09600	16.3876	10.3753	-0.659445	1
AT1G09610	12.7327	10.3955	-0.292574	1
AT1G09620	3480.9	3310.8	-0.0722784	1
AT1G09623	2.11443	3.86433	0.86995	1
AT1G09630	256.407	237.505	-0.11048	1
AT1G09640	4011.9	3446.61	-0.219107	1
AT1G09645	256.829	280.498	0.127181	1
AT1G09660	399.963	370.482	-0.110466	1
AT1G09680	39.0287	44.9069	0.202401	1
AT1G09687	14376.7	12809.5	-0.166523	1
AT1G09690	2889.62	2437.81	-0.245291	1
AT1G09700	204.139	232.559	0.18804	1
AT1G09710	112.936	137.914	0.28826	1
AT1G09730	775.084	870.827	0.168035	1
AT1G09740	170.46	170.695	0.00198967	1
AT1G09750	1054.11	676.947	-0.63891	1
AT1G09760	491.255	467.321	-0.0720595	1
AT1G09770	970.28	972.42	0.00317784	1
AT1G09780	3631.89	3387.56	-0.100474	1
AT1G09783	15.8395	10.6018	-0.579221	1
AT1G09787	30.8286	30.159	-0.0316817	1
AT1G09793	3.59754	5.53884	0.622572	1
AT1G09794	33.6341	32.7902	-0.0366596	1
AT1G09795	1364.3	1115.94	-0.289901	1
AT1G09797	974.756	1004.86	0.0438814	1
AT1G09800	46.2262	43.9085	-0.0742117	1
AT1G09810	185.712	168.368	-0.141447	1
AT1G09812	14.0579	14.2397	0.0185357	1
AT1G09815	171.869	182.637	0.0876688	1
AT1G09820	104.605	107.068	0.0335794	1
AT1G09830	625.451	620.057	-0.0124962	1
AT1G09840	617.837	612.631	-0.0122078	1
AT1G09850	323.834	306.478	-0.0794711	1
AT1G09863	29.5917	27.0439	-0.129891	1
AT1G09867	57.0015	44.472	-0.358101	1
AT1G09870	250.944	207.689	-0.272937	1
AT1G09880	7.15608	6.3376	-0.175233	1
AT1G09890	46.6634	29.4753	-0.662784	1
AT1G09900	442.383	399.913	-0.145612	1
AT1G09910	170.572	196.156	0.201624	1
AT1G09913	5.31426	4.79334	-0.148838	1
AT1G09920	423.224	445.192	0.0730083	1
AT1G09927	28.6736	36.1053	0.332489	1
AT1G09930	3.12228	1.63783	-0.930817	1
AT1G09932	388.588	261.427	-0.571834	1
AT1G09940	331.475	319.669	-0.0523185	1
AT1G09947	11.3309	8.37794	-0.435599	1
AT1G09950	4.824	0.968336	-2.31665	1
AT1G09960	21.4152	9.88552	-1.11525	1
AT1G09963	5.96578	2.57586	-1.21166	1
AT1G09970	1704.88	1366.93	-0.318735	1
AT1G09980	617.162	618.438	0.00297891	1
AT1G09987	6.3057	6.11103	-0.0452403	1
AT1G09995	43.4443	43.1857	-0.00861271	1
AT1G09997	8.24244	5.801	-0.506771	1
AT1G10000	12.8112	11.3586	-0.173623	1
AT1G10020	603.358	477.228	-0.338334	1
AT1G10030	203.199	176.566	-0.202686	1
AT1G10040	44.185	32.9066	-0.42518	1
AT1G10050	322.673	326.569	0.0173176	1
AT1G10060	296.797	253.129	-0.229607	1
AT1G10070	5.87086	5.29579	-0.148725	1
AT1G10090	789.479	921.959	0.223802	1
AT1G10095	107.33	124.389	0.212808	1
AT1G10110	7.86874	7.09693	-0.148937	1
AT1G10120	219.433	214.271	-0.0343456	1
AT1G10130	800.392	800.713	0.000578838	1
AT1G10140	36.2388	38.8203	0.0992771	1
AT1G10150	773.564	877.578	0.182007	1
AT1G10155	30.7916	37.4707	0.28323	1
AT1G10170	1162.61	1226.24	0.0768787	1
AT1G10180	384.909	349.248	-0.140264	1
AT1G10200	788.589	846.113	0.101576	1
AT1G10210	202.09	249.01	0.301208	1
AT1G10230	92.6071	63.5285	-0.543718	1
AT1G10240	211.141	207.911	-0.0222446	1
AT1G10270	152.615	162.316	0.0889023	1
AT1G10280	167.387	174.403	0.0592411	1
AT1G10290	1687.37	1607.51	-0.0699537	1
AT1G10310	209.154	197.31	-0.0841014	1
AT1G10320	91.4544	100.8	0.140376	1
AT1G10330	50.3554	54.2115	0.106451	1
AT1G10340	296.719	246.322	-0.268553	1
AT1G10350	208.565	203.128	-0.0381119	1
AT1G10360	1109.47	1223.03	0.14059	1
AT1G10370	2093.67	2048.78	-0.0312687	1
AT1G10380	173.376	153.001	-0.180364	1
AT1G10390	950.148	852.387	-0.156644	1
AT1G10410	404.066	356.368	-0.181222	1
AT1G10417	58.8112	41.1413	-0.515501	1
AT1G10430	678.317	633.378	-0.0988935	1
AT1G10450	491.194	525.846	0.0983456	1
AT1G10460	7.37373	5.37937	-0.454958	1
AT1G10470	2594.99	1936.63	-0.422184	1
AT1G10490	678.328	598.503	-0.180625	1
AT1G10500	920.878	1068.27	0.214197	1
AT1G10510	943.45	930.301	-0.0202491	1
AT1G10520	22.9604	18.8495	-0.284622	1
AT1G10522	429.201	367.684	-0.223184	1
AT1G10530	2.01809	3.82127	0.921065	1
AT1G10550	25.6897	37.0024	0.526429	1
AT1G10560	76.2944	67.8221	-0.169821	1
AT1G10570	299.236	341.402	0.190188	1
AT1G10580	298.039	269.494	-0.145244	1
AT1G10585	65.6842	13.1522	-2.32025	0.592995
AT1G10590	1153.64	1085.69	-0.0875872	1
AT1G10600	262.801	306.682	0.222772	1
AT1G10610	165.755	173.592	0.0666438	1
AT1G10630	1019.6	905.187	-0.171715	1
AT1G10640	162.701	91.6953	-0.827306	1
AT1G10650	302.066	367.994	0.284817	1
AT1G10657	415.672	457.01	0.13678	1
AT1G10660	292.611	283.534	-0.0454648	1
AT1G10670	2929.6	2952.48	0.0112219	1
AT1G10682	435.507	467.091	0.10101	1
AT1G10690	54.2115	51.137	-0.0842316	1
AT1G10700	350.396	321.041	-0.126231	1
AT1G10720	396.016	384.597	-0.0422106	1
AT1G10730	89.9558	99.0059	0.1383	1
AT1G10740	1135.45	1099.6	-0.046289	1
AT1G10750	32.4448	26.5804	-0.287621	1
AT1G10760	2125.06	2697.22	0.343975	1
AT1G10780	13.168	11.2309	-0.229565	1
AT1G10790	9.42656	10.6905	0.181532	1
AT1G10800	7.03857	5.03265	-0.483963	1
AT1G10820	336.724	346.456	0.041107	1
AT1G10830	597.819	538.012	-0.152072	1
AT1G10840	2073.85	1864.01	-0.153899	1
AT1G10850	314.309	315.395	0.00497504	1
AT1G10865	202.656	179.87	-0.172081	1
AT1G10870	471.532	487.023	0.0466357	1
AT1G10890	417.186	474.045	0.184334	1
AT1G10900	867.76	1260.12	0.538188	1
AT1G10910	737.81	672.964	-0.132721	1
AT1G10920	273.919	338.971	0.307411	1
AT1G10930	224.115	243.703	0.120888	1
AT1G10940	944.8	983.361	0.0577125	1
AT1G10950	2531.22	2493.5	-0.0216593	1
AT1G10960	3718.31	3367.88	-0.142808	1
AT1G10970	54.8781	76.4315	0.477938	1
AT1G10990	16.1116	9.44249	-0.770864	1
AT1G11000	91.5711	77.5466	-0.239829	1
AT1G11020	228.788	235.224	0.0400195	1
AT1G11050	329.553	398.129	0.272726	1
AT1G11060	358.998	396.835	0.144565	1
AT1G11070	49.2675	57.7225	0.2285	1
AT1G11090	212.882	233.661	0.134364	1
AT1G11100	10.0245	8.79429	-0.188898	1
AT1G11120	11.0296	8.61088	-0.357143	1
AT1G11125	5.15916	3.52134	-0.551011	1
AT1G11130	178.468	165.272	-0.11082	1
AT1G11160	24.121	24.7591	0.0376696	1
AT1G11170	13.9342	21.2987	0.612136	1
AT1G11175	88.6749	92.1664	0.0557149	1
AT1G11180	158.276	155.234	-0.0279966	1
AT1G11190	54.6237	35.3104	-0.629436	1
AT1G11200	264.468	212.612	-0.314867	1
AT1G11210	15.4183	19.89	0.367402	1
AT1G11220	9.74814	7.97807	-0.289087	1
AT1G11240	197.091	187.296	-0.073547	1
AT1G11260	1131.05	975.889	-0.212872	1
AT1G11270	47.7074	46.8815	-0.0251961	1
AT1G11280	569.88	507.648	-0.166829	1
AT1G11290	138.437	149.204	0.10806	1
AT1G11300	46.2826	51.1712	0.144862	1
AT1G11303	232.773	215.669	-0.110104	1
AT1G11310	2479.67	3029.53	0.288941	1
AT1G11320	86.3751	101.875	0.238118	1
AT1G11330	1199.54	1100.46	-0.124372	1
AT1G11340	54.8847	64.221	0.226641	1
AT1G11350	919.396	1133.36	0.301843	1
AT1G11360	329.866	327.429	-0.0106977	1
AT1G11380	81.8083	78.9543	-0.0512288	1
AT1G11390	302.365	279.389	-0.114017	1
AT1G11400	163.471	159.42	-0.0362015	1
AT1G11410	709.14	955.98	0.430909	1
AT1G11420	13.2677	13.7435	0.050831	1
AT1G11430	1504.7	1372.72	-0.132444	1
AT1G11440	289.268	316.169	0.128287	1
AT1G11450	17.4382	12.5524	-0.47429	1
AT1G11475	307.955	294.282	-0.0655166	1
AT1G11480	608.867	642.911	0.0784918	1
AT1G11490	5.02144	3.15551	-0.670228	1
AT1G11500	5.59542	4.47958	-0.320884	1
AT1G11530	249.672	289.177	0.211923	1
AT1G11545	561.924	433.585	-0.374061	1
AT1G11570	14.0579	9.47663	-0.568933	1
AT1G11580	785.032	765.927	-0.0355449	1
AT1G11592	79.6986	77.2847	-0.0443711	1
AT1G11630	127.478	136.646	0.100194	1
AT1G11650	3750.7	3675.9	-0.0290623	1
AT1G11660	771.972	726.576	-0.0874342	1
AT1G11670	151.497	201.263	0.409794	1
AT1G11680	1408	1499.16	0.0904999	1
AT1G11700	296.678	411.36	0.471505	1
AT1G11710	56.0341	72.8142	0.377914	1
AT1G11720	1038.47	1285.97	0.308391	1
AT1G11730	25.5016	12.6853	-1.00743	1
AT1G11735	6.86326	8.89698	0.374422	1
AT1G11740	26.9819	26.049	-0.0507613	1
AT1G11750	1764.56	1658.02	-0.0898474	1
AT1G11755	188.525	181.534	-0.0545166	1
AT1G11760	65.1735	63.5794	-0.0357267	1
AT1G11780	192.659	182.339	-0.07943	1
AT1G11790	463.036	377.322	-0.295329	1
AT1G11800	153.211	178.836	0.223118	1
AT1G11820	724.827	690.5	-0.0699961	1
AT1G11840	3426.26	3621.7	0.0800331	1
AT1G11850	19.2137	4.96675	-1.95176	0.901534
AT1G11860	21558.2	19540.5	-0.141766	1
AT1G11870	611.542	603.785	-0.0184156	1
AT1G11880	124.678	121.834	-0.0332849	1
AT1G11890	700.216	614.93	-0.187377	1
AT1G11900	50.7422	56.1559	0.146253	1
AT1G11905	223.756	208.215	-0.103852	1
AT1G11910	11097.1	11687.9	0.0748263	1
AT1G11915	5.59542	5.41232	-0.0479993	1
AT1G11930	404.077	378.581	-0.0940285	1
AT1G11940	87.313	66.4839	-0.393191	1
AT1G11950	54.4254	73.4522	0.432525	1
AT1G11960	282.065	278.954	-0.0159999	1
AT1G11990	9.01527	5.42242	-0.733434	1
AT1G12000	843.318	848.004	0.00799427	1
AT1G12010	32.3066	53.9422	0.739586	1
AT1G12013	214.869	149.356	-0.524702	1
AT1G12015	6.12943	3.20229	-0.936647	1
AT1G12020	257.707	221.228	-0.220194	1
AT1G12030	3.16225	7.04642	1.15594	1
AT1G12050	556.504	586.318	0.0752909	1
AT1G12060	37.6896	40.9922	0.121184	1
AT1G12080	104.869	78.2445	-0.42253	1
AT1G12090	11537.9	10349.4	-0.156836	1
AT1G12100	15.5184	9.54627	-0.700972	1
AT1G12110	2182.65	2025.14	-0.108057	1
AT1G12120	634.88	726.478	0.194435	1
AT1G12140	1000.03	1105.27	0.144346	1
AT1G12160	9.78714	6.19077	-0.66077	1
AT1G12200	105.328	148.249	0.493131	1
AT1G12210	74.1002	53.4683	-0.470795	1
AT1G12211	16.7655	9.70947	-0.788035	1
AT1G12220	520.235	522.581	0.00649227	1
AT1G12230	686.721	723.631	0.0755298	1
AT1G12240	3563.98	3685.21	0.0482604	1
AT1G12244	199.407	199.895	0.00352278	1
AT1G12250	989.212	976.712	-0.0183473	1
AT1G12260	23.3322	20.4758	-0.188404	1
AT1G12270	673.512	706.206	0.0683836	1
AT1G12280	585.969	643.506	0.135129	1
AT1G12290	136.499	113.815	-0.262202	1
AT1G12300	55.0755	67.0656	0.284163	1
AT1G12310	810.682	669.19	-0.276719	1
AT1G12320	120.381	112.758	-0.0943857	1
AT1G12330	339.042	363.071	0.0987883	1
AT1G12340	27.327	35.7825	0.388929	1
AT1G12350	318.544	323.179	0.0208412	1
AT1G12360	1044.86	1046.32	0.00201958	1
AT1G12370	71.7611	80.3021	0.162235	1
AT1G12380	177.564	158.904	-0.160189	1
AT1G12390	138.237	151.102	0.128379	1
AT1G12400	69.0668	73.843	0.0964701	1
AT1G12410	1975.14	1876.65	-0.0737983	1
AT1G12420	153.839	92.734	-0.730255	1
AT1G12430	491.761	465.031	-0.0806287	1
AT1G12440	1563.6	1519.08	-0.0416752	1
AT1G12450	184.605	196.589	0.0907456	1
AT1G12460	908.045	900.518	-0.0120083	1
AT1G12470	786.596	867.537	0.141303	1
AT1G12480	106.513	98.0751	-0.119077	1
AT1G12500	1412.62	1372.14	-0.041944	1
AT1G12520	614.268	305.99	-1.00539	0.210009
AT1G12530	98.8771	92.8712	-0.0904053	1
AT1G12550	74.5244	76.5507	0.0387013	1
AT1G12570	23.0877	11.7713	-0.971846	1
AT1G12580	869.712	886.397	0.0274148	1
AT1G12600	7.74981	5.42242	-0.515224	1
AT1G12620	119.63	121.622	0.0238319	1
AT1G12630	4.50764	2.84283	-0.665041	1
AT1G12640	735.146	667.374	-0.139536	1
AT1G12650	311.068	260.132	-0.257988	1
AT1G12672	21.0988	15.9104	-0.407189	1
AT1G12680	382.152	402.578	0.0751221	1
AT1G12700	84.3673	96.609	0.195474	1
AT1G12710	179.31	171.855	-0.0612609	1
AT1G12730	70.8884	80.1226	0.176661	1
AT1G12750	445.358	466.515	0.0669562	1
AT1G12760	1100.22	1109.19	0.0117055	1
AT1G12770	570.168	476.336	-0.259408	1
AT1G12775	76.3106	61.528	-0.310642	1
AT1G12780	363.989	419.788	0.205766	1
AT1G12790	86.3954	94.7977	0.133897	1
AT1G12800	4416.86	4691.62	0.087066	1
AT1G12810	256.944	247.449	-0.054326	1
AT1G12820	1558.47	1710.33	0.134137	1
AT1G12830	154.203	137.577	-0.164586	1
AT1G12840	3027.2	2909.52	-0.0572041	1
AT1G12845	38.9964	26.9163	-0.534861	1
AT1G12850	633.89	649.966	0.0361305	1
AT1G12860	727.135	595.071	-0.289161	1
AT1G12880	150.93	179.941	0.253648	1
AT1G12890	3.79498	3.52507	-0.106439	1
AT1G12900	64075.3	63362.5	-0.0161384	1
AT1G12910	351.238	373.1	0.0871151	1
AT1G12920	1168.16	1150.77	-0.0216395	1
AT1G12930	478.014	565.215	0.241748	1
AT1G12940	5.65321	1.61125	-1.81089	1
AT1G12970	173.061	201.726	0.221114	1
AT1G12990	1059.63	1049.6	-0.0137245	1
AT1G13000	439.696	489.161	0.153803	1
AT1G13020	262.859	195.605	-0.426343	1
AT1G13030	101.149	98.2088	-0.0425506	1
AT1G13040	20.0838	27.1679	0.435868	1
AT1G13050	16.3274	13.0283	-0.325649	1
AT1G13060	1373.24	1175.39	-0.224454	1
AT1G13080	1768.39	2546.13	0.525864	1
AT1G13090	1039.7	1120	0.107331	1
AT1G13100	302.482	361.17	0.25583	1
AT1G13110	2393.96	3341.79	0.481221	1
AT1G13120	220.976	246.761	0.159226	1
AT1G13130	10.0395	10.7715	0.101523	1
AT1G13143	5.7341	3.91111	-0.551988	1
AT1G13160	360.93	272.993	-0.402853	1
AT1G13170	412.931	406.214	-0.0236622	1
AT1G13180	172.976	169.098	-0.0327144	1
AT1G13190	682.032	632.332	-0.109158	1
AT1G13195	119.732	102.94	-0.218003	1
AT1G13210	1233.7	1545.67	0.325244	1
AT1G13220	215.649	226.675	0.0719378	1
AT1G13245	927.365	1298.64	0.485797	1
AT1G13250	391.858	370.009	-0.0827693	1
AT1G13260	1551.59	1893.06	0.286974	1
AT1G13270	546.763	376.773	-0.537218	1
AT1G13280	452.031	471.547	0.0609783	1
AT1G13320	1047.31	966.197	-0.116297	1
AT1G13330	8.74125	6.74384	-0.374268	1
AT1G13340	361.828	222.836	-0.699327	1
AT1G13350	279.696	263.396	-0.0866251	1
AT1G13360	1480.25	1669.47	0.173547	1
AT1G13370	6.28691	5.49578	-0.194025	1
AT1G13380	246.645	231.895	-0.088965	1
AT1G13390	203.164	240.355	0.242525	1
AT1G13400	101.009	111.144	0.137946	1
AT1G13410	12.5574	17.3531	0.466656	1
AT1G13420	3.95483	6.3578	0.684913	1
AT1G13430	5.69176	11.2006	0.976626	1
AT1G13440	32433	34887.5	0.105245	1
AT1G13448	44.1335	58.2472	0.400314	1
AT1G13450	344.122	380.231	0.143958	1
AT1G13460	282.618	330.784	0.227035	1
AT1G13470	690.25	765.897	0.15003	1
AT1G13540	9.09328	6.25776	-0.539155	1
AT1G13550	10.7912	11.7041	0.117159	1
AT1G13560	1135.32	1150.3	0.0189037	1
AT1G13570	118.428	104.502	-0.180484	1
AT1G13580	112.36	117.909	0.069541	1
AT1G13600	5.2015	3.82127	-0.444875	1
AT1G13630	47.2486	45.116	-0.0666308	1
AT1G13635	3.37989	7.05652	1.06198	1
AT1G13640	551.188	589.373	0.0966368	1
AT1G13650	3638.85	3939.05	0.114364	1
AT1G13670	4.90155	8.17915	0.738712	1
AT1G13690	233.856	216.79	-0.109326	1
AT1G13700	247.794	232.914	-0.0893444	1
AT1G13730	455.271	432.764	-0.0731454	1
AT1G13740	126.358	133.268	0.0768156	1
AT1G13750	461.573	552.644	0.25979	1
AT1G13770	178.986	187.813	0.0694485	1
AT1G13780	110.99	121.847	0.134649	1
AT1G13790	32.1077	44.4924	0.470639	1
AT1G13800	16.6264	16.4407	-0.0162066	1
AT1G13810	81.7923	99.6413	0.284778	1
AT1G13820	1121.44	1169.64	0.0607033	1
AT1G13830	11.1715	9.55999	-0.224747	1
AT1G13860	374.121	366.863	-0.028263	1
AT1G13870	238.278	243.828	0.0332127	1
AT1G13880	490.219	527.384	0.105428	1
AT1G13900	816.994	863.293	0.0795255	1
AT1G13910	114.888	118.599	0.0458603	1
AT1G13920	52.1896	47.8477	-0.125313	1
AT1G13930	5248.77	5753.97	0.132579	1
AT1G13940	611.33	728.463	0.252905	1
AT1G13950	152.66	138.095	-0.144663	1
AT1G13960	404.344	426.708	0.0776686	1
AT1G13970	35.9797	25.7273	-0.483883	1
AT1G13980	1254.5	1381.48	0.139092	1
AT1G13990	301.611	302.167	0.00265502	1
AT1G14000	1377.24	1452.33	0.0765816	1
AT1G14010	295.65	233.902	-0.337985	1
AT1G14020	331.952	317.13	-0.065899	1
AT1G14030	1071.39	1051.86	-0.026548	1
AT1G14040	15.3633	15.6116	0.0231292	1
AT1G14060	107.538	97.5605	-0.140476	1
AT1G14071	4.13251	5.10228	0.304123	1
AT1G14130	88.3677	108.737	0.299249	1
AT1G14140	184.206	189.864	0.0436437	1
AT1G14150	1219.16	1343.88	0.14051	1
AT1G14170	131.83	112.439	-0.229531	1
AT1G14180	118.07	98.8165	-0.256814	1
AT1G14185	10.1782	6.34133	-0.682629	1
AT1G14190	45.4915	42.9049	-0.084452	1
AT1G14200	315.188	325.505	0.0464668	1
AT1G14205	48.5155	46.5554	-0.0594966	1
AT1G14210	133.412	158.741	0.250782	1
AT1G14230	368.783	392.808	0.0910505	1
AT1G14240	3.91249	3.49212	-0.163983	1
AT1G14250	545.307	462.442	-0.237797	1
AT1G14260	27.3795	21.3503	-0.358839	1
AT1G14270	1290.83	1120.84	-0.203718	1
AT1G14280	2270.7	2571.65	0.179556	1
AT1G14290	942.159	902.711	-0.0617057	1
AT1G14300	125.701	133.972	0.0919405	1
AT1G14310	201.52	197.967	-0.0256642	1
AT1G14320	7204.91	6034.42	-0.255767	1
AT1G14330	332.87	311.121	-0.0974852	1
AT1G14340	213.316	234.922	0.139188	1
AT1G14345	1716.46	1633.96	-0.0710636	1
AT1G14350	389.129	474.982	0.287624	1
AT1G14360	534.1	402.778	-0.407125	1
AT1G14370	253.056	225.715	-0.164951	1
AT1G14380	810.451	966.561	0.254136	1
AT1G14390	11.6694	15.8738	0.44391	1
AT1G14400	1587.68	1509.98	-0.072386	1
AT1G14410	409.444	358.397	-0.192109	1
AT1G14430	47.9358	33.703	-0.508228	1
AT1G14440	77.3796	65.0462	-0.250489	1
AT1G14450	590.017	529.81	-0.155282	1
AT1G14453	3.19983	3.21877	0.00851354	1
AT1G14460	484.744	484.939	0.000581644	1
AT1G14470	10.8557	13.2143	0.283654	1
AT1G14480	19.3726	11.7536	-0.720909	1
AT1G14490	2.74716	1.9303	-0.509117	1
AT1G14510	459.717	425.808	-0.110543	1
AT1G14520	89.8473	121.234	0.432242	1
AT1G14530	52.0609	51.6599	-0.0111564	1
AT1G14540	4.09017	3.25809	-0.328134	1
AT1G14560	293.645	328.963	0.163854	1
AT1G14570	778.487	794.797	0.0299141	1
AT1G14580	662.699	653.583	-0.0199819	1
AT1G14590	119.666	126.534	0.0805107	1
AT1G14600	102.846	128.543	0.321767	1
AT1G14610	1866.44	1898.07	0.0242452	1
AT1G14620	136.917	128.155	-0.0954097	1
AT1G14630	33.7933	25.7465	-0.392357	1
AT1G14640	53.4278	62.768	0.232439	1
AT1G14642	1.10657	4.50351	2.02495	1
AT1G14650	792.575	794.403	0.00332477	1
AT1G14660	94.2608	116.764	0.308862	1
AT1G14670	2461.2	2169.14	-0.182233	1
AT1G14680	15.0883	17.2696	0.194805	1
AT1G14685	199.028	130.454	-0.609428	1
AT1G14687	14.0555	14.856	0.0799102	1
AT1G14690	748.633	851.316	0.185436	1
AT1G14700	645.348	547.761	-0.236532	1
AT1G14710	666.753	687.766	0.0447654	1
AT1G14720	600.791	523.939	-0.197467	1
AT1G14730	29.754	24.9958	-0.2514	1
AT1G14740	1076.52	1156.9	0.10389	1
AT1G14750	5.45674	2.85931	-0.932371	1
AT1G14770	96.2715	97.8454	0.0233959	1
AT1G14780	10.8725	8.38167	-0.37538	1
AT1G14790	673.974	792.459	0.233643	1
AT1G14810	1028.41	902.452	-0.188496	1
AT1G14820	140.407	161.793	0.204536	1
AT1G14830	1383.2	1387.18	0.0041454	1
AT1G14840	882.762	864.806	-0.0296486	1
AT1G14850	568.484	548.014	-0.0529072	1
AT1G14860	3.40106	2.92257	-0.218748	1
AT1G14870	58.461	22.9136	-1.35127	1
AT1G14880	9937.6	7095.62	-0.485969	1
AT1G14890	117.835	106.126	-0.150986	1
AT1G14900	46.8994	46.0436	-0.0265684	1
AT1G14910	761.578	790.117	0.0530735	1
AT1G14920	1109.77	792.99	-0.484882	1
AT1G14970	96.8426	84.1036	-0.203474	1
AT1G14980	834.75	777.458	-0.10258	1
AT1G14990	96.0933	104.744	0.124357	1
AT1G15000	218.85	207.203	-0.0788975	1
AT1G15002	98.7536	101.795	0.0437646	1
AT1G15010	19.3776	6.5109	-1.57346	1
AT1G15020	514.045	574.991	0.161643	1
AT1G15030	1222.3	1107.69	-0.14204	1
AT1G15050	11.0131	16.4279	0.576923	1
AT1G15060	647.173	742.987	0.199186	1
AT1G15080	56.57	59.7826	0.0796883	1
AT1G15085	4.92034	3.47192	-0.503027	1
AT1G15100	139.278	140.945	0.0171676	1
AT1G15110	56.4675	50.5332	-0.160189	1
AT1G15120	1532.27	1355.94	-0.176382	1
AT1G15125	77.3658	134.673	0.799691	1
AT1G15130	1164.9	1107.01	-0.0735393	1
AT1G15140	985.676	821.729	-0.262451	1
AT1G15165	78.1736	80.2871	0.0384873	1
AT1G15170	84.9551	95.6635	0.171269	1
AT1G15175	160.879	150.449	-0.0967079	1
AT1G15180	631.85	588.369	-0.10286	1
AT1G15200	276.838	248.907	-0.153439	1
AT1G15215	92.3407	96.4621	0.0629953	1
AT1G15220	97.0193	113.142	0.22179	1
AT1G15230	141.774	137.032	-0.0490795	1
AT1G15240	583.591	654.127	0.164615	1
AT1G15250	207.62	182.158	-0.18876	1
AT1G15260	871.079	1058.61	0.281301	1
AT1G15270	1621.81	1695.98	0.0645153	1
AT1G15280	634.573	699.406	0.140345	1
AT1G15290	4704.86	4214.74	-0.158708	1
AT1G15310	6.44676	7.17293	0.15399	1
AT1G15340	404.898	430.394	0.0880993	1
AT1G15350	165.059	186.092	0.173029	1
AT1G15370	428.004	439.551	0.0384083	1
AT1G15390	337.154	315.423	-0.0961221	1
AT1G15400	416.723	471.324	0.177632	1
AT1G15410	597.456	677.815	0.182061	1
AT1G15420	199.064	186.454	-0.0944182	1
AT1G15430	163.116	159.739	-0.0301743	1
AT1G15440	298.09	242.857	-0.295643	1
AT1G15470	245.975	229.217	-0.101796	1
AT1G15480	82.2267	89.5286	0.122742	1
AT1G15490	184.579	168.141	-0.134566	1
AT1G15500	2434.72	2302.33	-0.080662	1
AT1G15510	116.734	129.628	0.151159	1
AT1G15520	1488.21	272.669	-2.44836	1
AT1G15530	241.12	217.153	-0.151037	1
AT1G15550	39.0081	25.1594	-0.632674	1
AT1G15570	119.932	64.257	-0.90029	1
AT1G15580	48.5536	71.8006	0.564419	1
AT1G15625	4.54522	4.22752	-0.10454	1
AT1G15660	143.667	148.359	0.0463591	1
AT1G15670	94.3401	50.5674	-0.899664	1
AT1G15690	19198	17379.5	-0.143571	1
AT1G15700	83.3691	72.7727	-0.196116	1
AT1G15710	310.633	283.053	-0.134141	1
AT1G15720	31.2808	29.9385	-0.0632797	1
AT1G15730	1029.62	985.731	-0.0628506	1
AT1G15740	955.569	984.749	0.0433961	1
AT1G15750	3500.07	3437.99	-0.025818	1
AT1G15760	14.0852	15.5738	0.144941	1
AT1G15780	827.742	957.792	0.210531	1
AT1G15790	145.005	161	0.150954	1
AT1G15800	30.3919	37.0039	0.283989	1
AT1G15810	319.842	337.471	0.0774002	1
AT1G15820	99352.3	101478	0.0305473	1
AT1G15830	25.8213	9.04743	-1.51298	1
AT1G15860	549.684	548.915	-0.00201866	1
AT1G15870	6.88109	10.4689	0.605401	1
AT1G15880	428.886	487.724	0.185469	1
AT1G15885	44.9993	44.6304	-0.0118757	1
AT1G15890	135.443	205.991	0.604895	1
AT1G15900	4.94151	3.57823	-0.465707	1
AT1G15910	317.157	365.034	0.20283	1
AT1G15920	245.852	254.945	0.0523978	1
AT1G15930	2765.81	2252.56	-0.296139	1
AT1G15940	304.51	330.029	0.116103	1
AT1G15950	3233.49	3510.5	0.118586	1
AT1G15960	148.313	255.267	0.783367	1
AT1G15970	379.468	345.59	-0.134913	1
AT1G15980	4973.26	5480.59	0.140139	1
AT1G15990	2.07447	2.91884	0.492656	1
AT1G16000	116.164	95.9305	-0.276096	1
AT1G16010	512.64	567.214	0.145947	1
AT1G16020	429.123	454.91	0.0841884	1
AT1G16022	10.1994	5.10228	-0.999268	1
AT1G16030	62.9904	67.3018	0.0955141	1
AT1G16040	101.766	108.611	0.0939163	1
AT1G16060	57.2596	78.3225	0.451909	1
AT1G16070	11.8048	14.4624	0.292936	1
AT1G16080	2424.85	2472.87	0.028295	1
AT1G16090	101.04	98.6099	-0.0351187	1
AT1G16110	105.61	156.515	0.567553	1
AT1G16130	26.3895	26.2249	-0.0090263	1
AT1G16150	6.22719	2.26691	-1.45785	1
AT1G16170	312.099	310.326	-0.00821671	1
AT1G16180	2088.55	1919.36	-0.121876	1
AT1G16190	263.979	245.923	-0.102213	1
AT1G16210	705.075	727.819	0.0458045	1
AT1G16220	23.9625	16.6256	-0.527372	1
AT1G16240	1009.98	1036.21	0.0369912	1
AT1G16250	256.641	256.799	0.0008853	1
AT1G16260	724.838	910.886	0.329611	1
AT1G16270	565.08	544.314	-0.0540141	1
AT1G16280	157.82	147	-0.102462	1
AT1G16300	66.3322	51.194	-0.373734	1
AT1G16310	62.375	66.3181	0.0884342	1
AT1G16320	942.949	1062.7	0.172486	1
AT1G16330	10.2432	12.4029	0.276021	1
AT1G16340	140.931	136.652	-0.0444812	1
AT1G16350	629.855	581.758	-0.1146	1
AT1G16370	22.6424	17.4812	-0.373224	1
AT1G16390	87.3392	67.6818	-0.367861	1
AT1G16400	100.97	168.557	0.739305	1
AT1G16410	4023.32	5258.12	0.386161	1
AT1G16420	59.646	61.2915	0.03926	1
AT1G16430	49.9513	48.7421	-0.0353514	1
AT1G16440	3.08707	4.91613	0.671282	1
AT1G16445	39.9084	30.2575	-0.399398	1
AT1G16460	1097.09	1127.75	0.039759	1
AT1G16470	921.21	753.35	-0.290209	1
AT1G16480	29.9716	36.3115	0.276831	1
AT1G16489	22.6816	19.4216	-0.223863	1
AT1G16490	16.7675	15.2001	-0.141586	1
AT1G16500	134.496	165.863	0.302432	1
AT1G16510	94.4267	92.0285	-0.037114	1
AT1G16515	32.2333	45.3872	0.493735	1
AT1G16520	106.311	97.9455	-0.11824	1
AT1G16530	15.2284	16.3725	0.104507	1
AT1G16540	160.12	181.053	0.177255	1
AT1G16560	925.858	797.052	-0.216118	1
AT1G16570	155.767	140.843	-0.145304	1
AT1G16590	39.4857	49.7906	0.334542	1
AT1G16610	573.509	515.872	-0.152802	1
AT1G16630	51.8362	44.3186	-0.226047	1
AT1G16635	49.9922	27.5349	-0.86044	1
AT1G16640	22.258	22.6644	0.0261042	1
AT1G16650	138.07	125.48	-0.137953	1
AT1G16670	378.305	451.769	0.256034	1
AT1G16680	369.173	406.799	0.14002	1
AT1G16690	147.112	141.91	-0.0519471	1
AT1G16700	829.396	790.185	-0.0698721	1
AT1G16705	2.39321	2.85931	0.256721	1
AT1G16710	956.397	987.077	0.0455528	1
AT1G16720	5652.67	7035.5	0.31572	1
AT1G16730	165.927	202.513	0.287469	1
AT1G16740	167.567	186.715	0.156105	1
AT1G16750	163.056	195.16	0.259288	1
AT1G16780	228.388	221.771	-0.0424166	1
AT1G16790	115.273	90.6864	-0.346091	1
AT1G16800	224.729	230.722	0.0379673	1
AT1G16810	383.936	390.831	0.0256787	1
AT1G16820	33.3915	47.0389	0.494374	1
AT1G16825	57.6935	60.4835	0.0681337	1
AT1G16830	18.3859	13.5776	-0.437369	1
AT1G16840	454.33	465.748	0.0358074	1
AT1G16850	46.34	34.9396	-0.407393	1
AT1G16860	1130.51	1107.28	-0.0299458	1
AT1G16870	356.74	312.647	-0.190338	1
AT1G16880	6621.75	6541.4	-0.0176118	1
AT1G16890	1257.36	1301.05	0.0492818	1
AT1G16900	358.396	296.176	-0.275098	1
AT1G16916	79.435	65.8958	-0.269588	1
AT1G16920	309.336	299.95	-0.0444534	1
AT1G16930	113.129	116.714	0.0450174	1
AT1G16960	138.332	134.189	-0.0438659	1
AT1G16970	258.092	257.551	-0.00302494	1
AT1G17030	18.802	14.6762	-0.357403	1
AT1G17040	220.375	205.732	-0.0991923	1
AT1G17050	1264.31	1335.5	0.0790388	1
AT1G17060	70.5879	75.1075	0.0895369	1
AT1G17070	76.2711	66.2855	-0.202444	1
AT1G17080	551.893	606.713	0.136626	1
AT1G17090	17.3626	18.162	0.0649368	1
AT1G17100	628.057	631.906	0.00881355	1
AT1G17110	1187.14	1241.87	0.0650201	1
AT1G17120	529.166	591.312	0.160197	1
AT1G17130	408.99	381.619	-0.0999309	1
AT1G17140	454.339	452.27	-0.00658438	1
AT1G17145	287.766	326.213	0.18092	1
AT1G17147	36.9754	40.2283	0.121644	1
AT1G17160	252.245	265.004	0.0711905	1
AT1G17170	42.0161	14.8558	-1.49992	1
AT1G17190	79.0597	79.268	0.00379548	1
AT1G17200	583.147	617.066	0.0815649	1
AT1G17210	1315.12	1454.37	0.145195	1
AT1G17220	8438.39	8807.59	0.0617804	1
AT1G17230	298.061	305.822	0.0370879	1
AT1G17232	40.6227	49.3743	0.281474	1
AT1G17240	32.1462	40.7187	0.341043	1
AT1G17250	30.0732	36.9847	0.29845	1
AT1G17255	84.594	101.116	0.257388	1
AT1G17260	30.1526	37.7256	0.323258	1
AT1G17270	147.019	154.593	0.0724646	1
AT1G17280	629.343	675.922	0.10301	1
AT1G17290	3364.39	3251.75	-0.0491323	1
AT1G17330	153.739	150.479	-0.0309208	1
AT1G17340	832.621	853.87	0.0363565	1
AT1G17350	118.289	103.542	-0.192097	1
AT1G17360	1865.34	1896.9	0.0242075	1
AT1G17370	1434.66	1580.48	0.139661	1
AT1G17380	39.4479	48.7508	0.305479	1
AT1G17400	4.66653	1.93403	-1.27074	1
AT1G17410	96.8041	107.248	0.147816	1
AT1G17420	480.39	580.669	0.273511	1
AT1G17430	239.387	210.488	-0.185606	1
AT1G17440	300.442	356.248	0.245799	1
AT1G17450	368.298	427.765	0.215946	1
AT1G17455	74.3886	84.9679	0.191837	1
AT1G17460	28.4255	22.282	-0.351307	1
AT1G17470	1315.25	1270.03	-0.0504776	1
AT1G17480	38.3344	38.9306	0.0222631	1
AT1G17490	137.649	142.4	0.0489532	1
AT1G17500	624.484	579.458	-0.107961	1
AT1G17510	46.9318	36.8205	-0.350056	1
AT1G17520	143.791	160.941	0.162558	1
AT1G17530	151.737	122.159	-0.312812	1
AT1G17550	928.706	961.471	0.0500211	1
AT1G17560	29.1579	32.132	0.140126	1
AT1G17580	903.034	1033.03	0.194026	1
AT1G17590	59.5738	77.7923	0.384949	1
AT1G17600	461.415	457.424	-0.0125305	1
AT1G17610	141.437	179.369	0.342766	1
AT1G17620	511.437	482.148	-0.0850821	1
AT1G17630	15.3421	16.9622	0.144827	1
AT1G17640	77.2241	73.1384	-0.0784213	1
AT1G17650	730.009	585.787	-0.31754	1
AT1G17680	272.958	291.805	0.0963261	1
AT1G17690	397.555	360.561	-0.140909	1
AT1G17700	19.9485	25.3365	0.344935	1
AT1G17720	1108.52	1029.49	-0.1067	1
AT1G17730	434.508	434.965	0.00151802	1
AT1G17745	910.543	531.34	-0.777091	1
AT1G17750	61.58	59.9707	-0.0382041	1
AT1G17760	293.639	309.552	0.0761349	1
AT1G17780	359.638	358.058	-0.00635133	1
AT1G17790	237.69	245.89	0.0489325	1
AT1G17830	59.374	60.0022	0.0151844	1
AT1G17840	3379.62	3658.81	0.114516	1
AT1G17850	284.456	249.831	-0.187248	1
AT1G17860	76.0059	66.4981	-0.192797	1
AT1G17870	140.099	144.521	0.0448306	1
AT1G17880	2692.83	2380.72	-0.177728	1
AT1G17890	528.292	480.63	-0.136408	1
AT1G17920	58.6238	49.3298	-0.249026	1
AT1G17930	176.862	183.37	0.0521388	1
AT1G17940	179.713	156.54	-0.199161	1
AT1G17960	2.86467	2.22386	-0.365307	1
AT1G17970	322.755	407.393	0.335981	1
AT1G17980	420.692	512.364	0.284402	1
AT1G17990	826.632	822.998	-0.00635761	1
AT1G18000	1021.35	1102.89	0.1108	1
AT1G18010	1036.28	1118.98	0.110771	1
AT1G18020	808.698	803.681	-0.00897808	1
AT1G18030	227.822	211.563	-0.106826	1
AT1G18040	83.6439	80.9035	-0.0480583	1
AT1G18060	2305.16	2587.72	0.166811	1
AT1G18070	2203.65	2114.33	-0.0596882	1
AT1G18075	31.4007	26.3085	-0.255268	1
AT1G18080	6255.5	5172.57	-0.274244	1
AT1G18090	158.318	140.718	-0.170024	1
AT1G18150	691.385	718.103	0.0547014	1
AT1G18160	823.578	919.47	0.158898	1
AT1G18170	575.287	571.105	-0.0105251	1
AT1G18180	29.7789	17.8407	-0.739117	1
AT1G18190	209.023	229.29	0.133512	1
AT1G18200	19.4535	28.8981	0.570946	1
AT1G18210	534.78	464.159	-0.204326	1
AT1G18250	59.2672	37.6635	-0.654068	1
AT1G18260	848.233	800.375	-0.0837835	1
AT1G18265	31.8962	62.2165	0.96391	1
AT1G18270	941.071	1094.32	0.217665	1
AT1G18300	140.226	128.42	-0.126885	1
AT1G18320	32.9388	33.9129	0.0420473	1
AT1G18330	746.569	828.732	0.15063	1
AT1G18335	123.222	123.993	0.00900106	1
AT1G18340	226.271	195.362	-0.211895	1
AT1G18350	5.87182	4.50351	-0.382758	1
AT1G18360	1300.24	1364.75	0.0698565	1
AT1G18370	66.3091	58.6481	-0.177123	1
AT1G18382	4.05259	3.65159	-0.150318	1
AT1G18390	167.404	184.939	0.143708	1
AT1G18400	146.277	150.934	0.0452101	1
AT1G18415	76.5475	81.5468	0.0912718	1
AT1G18440	394.98	369.735	-0.0952866	1
AT1G18450	533.638	562.267	0.0753949	1
AT1G18460	1804.36	1922.98	0.0918551	1
AT1G18470	472.839	554.389	0.229551	1
AT1G18480	193.033	203.843	0.0786134	1
AT1G18485	214.807	225.183	0.0680533	1
AT1G18490	238.655	228.655	-0.0617586	1
AT1G18500	987.92	986.349	-0.00229608	1
AT1G18540	3852.79	3274.43	-0.234657	1
AT1G18550	76.3025	76.2632	-0.000743138	1
AT1G18560	119.231	137.257	0.203118	1
AT1G18570	229.227	267.27	0.221515	1
AT1G18580	453.176	461.194	0.0252998	1
AT1G18590	614.861	689.953	0.166237	1
AT1G18600	213.051	190.028	-0.164988	1
AT1G18610	333.442	290.246	-0.200158	1
AT1G18620	3691.4	4435.52	0.264934	1
AT1G18630	47.3247	30.5802	-0.629997	1
AT1G18640	401.941	403.953	0.00720123	1
AT1G18650	427.783	413.003	-0.0507283	1
AT1G18660	1032.74	1102.92	0.0948606	1
AT1G18670	337.622	358.275	0.0856591	1
AT1G18680	70.9635	72.9664	0.0401551	1
AT1G18690	162.067	168.53	0.0564151	1
AT1G18700	564.027	606.289	0.104241	1
AT1G18710	48.5438	82.5483	0.765951	1
AT1G18720	658.667	621.966	-0.0827134	1
AT1G18730	2631.98	2562.65	-0.0385161	1
AT1G18735	10.0395	13.3739	0.413728	1
AT1G18740	1209.64	1254.23	0.0522249	1
AT1G18745	23.4169	21.1531	-0.14668	1
AT1G18750	126.742	127.134	0.00445608	1
AT1G18773	68.3475	73.1182	0.0973426	1
AT1G18800	286.672	306.545	0.0967013	1
AT1G18810	447.057	530.338	0.246451	1
AT1G18830	18.8024	11.6095	-0.695618	1
AT1G18835	9.38898	17.3812	0.88849	1
AT1G18840	519.142	507.486	-0.0327621	1
AT1G18850	196.708	182.852	-0.105377	1
AT1G18870	110.974	107.328	-0.0481888	1
AT1G18880	137.037	209.378	0.611549	1
AT1G18890	786.236	683.554	-0.201907	1
AT1G18900	483.159	489.004	0.0173491	1
AT1G18910	164.713	157.177	-0.0675661	1
AT1G18940	36.7545	41.854	0.187446	1
AT1G18950	501.209	552.908	0.141625	1
AT1G18990	20.9573	19.376	-0.113184	1
AT1G19000	6767.06	7400.47	0.129088	1
AT1G19010	191.983	162.654	-0.239174	1
AT1G19020	196.27	97.9574	-1.00261	1
AT1G19025	51.5881	50.1726	-0.0401364	1
AT1G19050	766.165	655.302	-0.225495	1
AT1G19070	13.5205	11.5207	-0.230923	1
AT1G19080	181.502	173.719	-0.0632241	1
AT1G19100	180.556	177.4	-0.0254435	1
AT1G19110	1323.6	1431.95	0.113513	1
AT1G19120	338.668	316.213	-0.0989757	1
AT1G19130	374.689	377.776	0.011838	1
AT1G19140	321.622	311.009	-0.0484081	1
AT1G19150	3391.41	3522.94	0.0548948	1
AT1G19170	225.662	266.718	0.241152	1
AT1G19180	257.278	229.215	-0.16663	1
AT1G19200	42.4862	43.6302	0.0383328	1
AT1G19220	221.821	243.48	0.134409	1
AT1G19230	7.48744	6.01855	-0.315057	1
AT1G19240	98.4996	102.957	0.0638471	1
AT1G19250	196.973	72.6984	-1.438	1
AT1G19270	272.931	270.144	-0.0148075	1
AT1G19290	94.0892	112.251	0.254626	1
AT1G19300	97.2438	100.904	0.0533013	1
AT1G19310	222.943	239.897	0.105737	1
AT1G19320	4.58756	2.25681	-1.02344	1
AT1G19330	289.67	332.057	0.197023	1
AT1G19340	138.315	158.884	0.200012	1
AT1G19350	2072.21	2152.44	0.0548056	1
AT1G19360	612.221	574.388	-0.0920278	1
AT1G19370	224.932	256.712	0.190665	1
AT1G19371	6.77954	11.3905	0.748566	1
AT1G19373	16.7689	17.7849	0.0848703	1
AT1G19376	9.44915	7.25386	-0.381435	1
AT1G19380	144.139	128.075	-0.170481	1
AT1G19394	26.0686	38.9163	0.578058	1
AT1G19396	18.1856	20.9228	0.202275	1
AT1G19397	30.0092	30.3207	0.0148957	1
AT1G19400	1783.18	2063.57	0.210693	1
AT1G19430	495.923	482.412	-0.039848	1
AT1G19440	888.373	797.697	-0.155325	1
AT1G19450	4042.11	3942.08	-0.0361511	1
AT1G19480	174.3	155.399	-0.165595	1
AT1G19485	259.415	270.318	0.0593956	1
AT1G19490	129.994	140.943	0.116671	1
AT1G19510	51.727	74.0554	0.517687	1
AT1G19520	583.669	536.774	-0.120836	1
AT1G19540	4.25003	5.09327	0.26112	1
AT1G19550	129.697	134.822	0.0559124	1
AT1G19570	1277.02	1442.71	0.175992	1
AT1G19580	528.637	508.425	-0.0562415	1
AT1G19600	409.663	381.6	-0.102376	1
AT1G19610	2.44959	2.477	0.0160563	1
AT1G19620	19.3726	18.1924	-0.0906833	1
AT1G19630	21.1985	24.3373	0.199209	1
AT1G19640	122.512	146.945	0.262356	1
AT1G19650	423.269	530.731	0.326405	1
AT1G19660	1189.04	1451.99	0.288224	1
AT1G19670	1777.29	2101.18	0.241522	1
AT1G19680	390.185	433.34	0.151339	1
AT1G19690	151.87	167.275	0.13939	1
AT1G19700	756.91	900.78	0.251053	1
AT1G19710	252.663	243.319	-0.0543661	1
AT1G19715	1083.12	1394.63	0.364696	1
AT1G19720	1998.4	2211.45	0.146149	1
AT1G19730	110.544	126.17	0.19075	1
AT1G19740	1438.24	1592	0.146535	1
AT1G19750	13.4867	13.4637	-0.00246155	1
AT1G19770	1374.9	1563.73	0.185672	1
AT1G19800	626.588	635.125	0.0195253	1
AT1G19835	2140.6	2131.29	-0.00629017	1
AT1G19840	34.1422	33.674	-0.0199208	1
AT1G19850	165.929	167.514	0.0137213	1
AT1G19860	476.862	508.615	0.0930022	1
AT1G19870	957.643	991.13	0.0495862	1
AT1G19880	481.934	441.043	-0.127916	1
AT1G19910	2375.87	2283.84	-0.0569986	1
AT1G19920	2221.29	2050.95	-0.115106	1
AT1G19940	170.407	147.415	-0.209105	1
AT1G19950	103.038	126.105	0.291442	1
AT1G19960	931.82	2100.28	1.17246	0.246545
AT1G19968	4.74504	14.7863	1.63977	1
AT1G19970	144.782	149.256	0.0439089	1
AT1G19980	92.3014	91.0472	-0.0197378	1
AT1G19990	134.13	114.27	-0.231185	1
AT1G20010	3726.83	4515.95	0.27708	1
AT1G20015	25.9045	18.2204	-0.507647	1
AT1G20020	11983.4	12500.6	0.060961	1
AT1G20030	15.3407	21.6215	0.4951	1
AT1G20050	668.377	659.995	-0.0182069	1
AT1G20060	26.1296	27.2058	0.0582306	1
AT1G20070	99.6105	133.662	0.424222	1
AT1G20080	5.36039	2.57959	-1.0552	1
AT1G20090	1136.85	1041.63	-0.126202	1
AT1G20100	799.123	716.526	-0.157399	1
AT1G20110	847.287	875.324	0.0469662	1
AT1G20120	20.2297	26.86	0.40899	1
AT1G20140	84.5328	79.7614	-0.0838212	1
AT1G20160	310.189	370.439	0.256092	1
AT1G20190	1600.23	1560.3	-0.0364525	1
AT1G20200	1393.38	1240.86	-0.167241	1
AT1G20220	143.99	115.414	-0.319148	1
AT1G20225	492.892	526.175	0.0942719	1
AT1G20230	16.8229	19.762	0.232306	1
AT1G20260	3960.31	4019.41	0.0213716	1
AT1G20270	215.595	224.574	0.0588661	1
AT1G20300	123.041	111.642	-0.140261	1
AT1G20310	13.2658	6.23382	-1.08952	1
AT1G20330	4084.75	3557.73	-0.199288	1
AT1G20340	88079.9	90082.4	0.0324322	1
AT1G20350	57.887	34.0924	-0.76379	1
AT1G20370	220.721	230.819	0.0645419	1
AT1G20380	99.8305	90.3385	-0.144139	1
AT1G20410	156.795	144.68	-0.116014	1
AT1G20430	225.523	205.648	-0.1331	1
AT1G20440	1426.01	1318.81	-0.112752	1
AT1G20450	2693.7	2450.46	-0.136537	1
AT1G20460	157.89	163.289	0.0485089	1
AT1G20470	77.0744	84.5435	0.133442	1
AT1G20480	22.2604	13.1372	-0.760815	1
AT1G20490	11.3671	11.7158	0.0435874	1
AT1G20510	898.084	1022.01	0.186484	1
AT1G20515	5.26026	7.04004	0.420451	1
AT1G20540	306.604	313.32	0.0312636	1
AT1G20550	70.4057	78.4661	0.156377	1
AT1G20560	294.177	349.405	0.248218	1
AT1G20570	20.066	18.9431	-0.0830846	1
AT1G20575	214.247	216.044	0.0120469	1
AT1G20580	320.094	276.992	-0.208647	1
AT1G20590	6.66203	7.31977	0.135836	1
AT1G20600	16.8864	12.8208	-0.39737	1
AT1G20610	41.5657	39.524	-0.0726613	1
AT1G20620	17587.5	18237.7	0.05237	1
AT1G20630	705.644	886.895	0.329821	1
AT1G20640	816.368	931.719	0.190675	1
AT1G20650	1060	1082.38	0.0301462	1
AT1G20670	400.242	429.745	0.102609	1
AT1G20691	68.4311	60.5554	-0.176397	1
AT1G20693	1298.43	1490.14	0.198678	1
AT1G20696	1202.27	1344.54	0.16135	1
AT1G20720	69.0967	65.5629	-0.0757361	1
AT1G20760	1183.37	1151.16	-0.0398191	1
AT1G20770	247.644	230.46	-0.103753	1
AT1G20780	806.174	888.813	0.140788	1
AT1G20810	1250.26	1231.44	-0.0218772	1
AT1G20816	206.704	216.562	0.0672133	1
AT1G20823	372.954	382.613	0.036887	1
AT1G20830	395.222	400.606	0.0195184	1
AT1G20840	659.337	539.845	-0.28847	1
AT1G20850	421.184	366.016	-0.202544	1
AT1G20870	56.2962	36.6154	-0.620587	1
AT1G20880	102.092	113.487	0.152658	1
AT1G20890	100.042	103.388	0.0474605	1
AT1G20910	197.677	210.241	0.0888996	1
AT1G20920	356.147	290.597	-0.293454	1
AT1G20930	48.555	45.0389	-0.108446	1
AT1G20950	1224.42	1175.38	-0.0589671	1
AT1G20960	2778.68	2619.28	-0.0852345	1
AT1G20970	1811.28	1953.6	0.109124	1
AT1G20980	1860.77	2056.49	0.144285	1
AT1G21000	485.846	691.31	0.508833	1
AT1G21010	147.317	127.408	-0.209469	1
AT1G21050	380.508	458.425	0.268759	1
AT1G21060	546.93	543.512	-0.00904282	1
AT1G21065	2408.38	2689.65	0.159356	1
AT1G21070	140.372	116.749	-0.265854	1
AT1G21080	1034.78	1102.2	0.0910648	1
AT1G21090	18.1528	18.5634	0.0322672	1
AT1G21100	247.573	273.085	0.141493	1
AT1G21110	134.839	131.609	-0.0349814	1
AT1G21120	148.915	66.3346	-1.16666	1
AT1G21130	2896.46	3553.84	0.295089	1
AT1G21140	76.0702	130.08	0.774001	1
AT1G21150	57.0579	47.6298	-0.260561	1
AT1G21160	375.348	432.31	0.203837	1
AT1G21170	288.394	263.503	-0.130221	1
AT1G21190	287.105	287.007	-0.000494145	1
AT1G21200	156.822	162.234	0.0489435	1
AT1G21210	9.62921	10.3614	0.105729	1
AT1G21240	683.851	445.673	-0.617699	1
AT1G21245	30.2109	16.4973	-0.872833	1
AT1G21250	5127.23	5042.92	-0.0239187	1
AT1G21270	3968.67	4916.83	0.309072	1
AT1G21280	97.472	84.4438	-0.206995	1
AT1G21310	48.9212	17.0849	-1.51774	1
AT1G21320	3.16225	3.8149	0.270696	1
AT1G21326	3.75739	3.57077	-0.0734966	1
AT1G21350	558.301	520.666	-0.100686	1
AT1G21370	207.085	181.012	-0.194136	1
AT1G21380	780.341	802.268	0.0399797	1
AT1G21390	143.8	105.882	-0.441596	1
AT1G21400	505.265	455.136	-0.150743	1
AT1G21410	225.997	242.01	0.0987644	1
AT1G21440	605.967	729.448	0.267567	1
AT1G21450	748.381	772.756	0.0462395	1
AT1G21460	160.159	101.803	-0.653724	1
AT1G21480	241.131	275.056	0.189905	1
AT1G21500	5472.25	5046.68	-0.116801	1
AT1G21510	4.15368	3.5086	-0.243497	1
AT1G21520	236.381	117.72	-1.00576	1
AT1G21540	66.4873	53.9255	-0.302111	1
AT1G21550	16.468	24.9158	0.597399	1
AT1G21560	238.186	242.225	0.0242606	1
AT1G21580	1947.08	2236.24	0.199762	1
AT1G21590	2729.39	3203.72	0.231169	1
AT1G21600	1229.77	1089.1	-0.175248	1
AT1G21610	330.453	391.493	0.244539	1
AT1G21630	2029.24	2025.55	-0.0026223	1
AT1G21640	1902.34	2385.57	0.326559	1
AT1G21650	247.41	283.938	0.198673	1
AT1G21651	9.88682	8.01211	-0.303325	1
AT1G21660	1241.33	1164.63	-0.0920172	1
AT1G21670	397.257	427.609	0.106223	1
AT1G21680	838.877	984.84	0.23143	1
AT1G21690	198.571	183.855	-0.111087	1
AT1G21695	5.14037	5.1629	0.00630992	1
AT1G21700	504.216	550.348	0.126301	1
AT1G21710	184.428	174.83	-0.077103	1
AT1G21720	815.235	714.32	-0.190646	1
AT1G21730	282.055	333.565	0.241995	1
AT1G21740	55.4144	38.1621	-0.53812	1
AT1G21750	3061.42	1989.79	-0.621584	1
AT1G21760	418.313	458.107	0.131101	1
AT1G21770	523.13	530.883	0.0212242	1
AT1G21780	519.754	524.342	0.0126784	1
AT1G21790	95.6611	61.3647	-0.640525	1
AT1G21810	22.2344	17.9647	-0.307629	1
AT1G21830	143.995	152.82	0.0858202	1
AT1G21840	64.9252	69.5362	0.0989867	1
AT1G21880	217.45	194.041	-0.164323	1
AT1G21900	681.569	614.503	-0.149439	1
AT1G21910	154.834	114.062	-0.4409	1
AT1G21920	1154.95	1386.78	0.263908	1
AT1G21930	149.69	139.413	-0.102607	1
AT1G21980	442.161	530.387	0.262473	1
AT1G22020	577.099	602.008	0.0609629	1
AT1G22030	49.27	60.824	0.30393	1
AT1G22040	223.143	237.978	0.0928594	1
AT1G22050	144.35	158.229	0.132451	1
AT1G22060	1651.3	1920.42	0.217822	1
AT1G22065	4.48884	3.56813	-0.331177	1
AT1G22070	619.75	736.782	0.249552	1
AT1G22110	9.57283	7.48561	-0.354826	1
AT1G22140	404.904	497.705	0.297709	1
AT1G22160	134.917	176.806	0.390092	1
AT1G22170	54.4523	55.19	0.0194148	1
AT1G22180	184.851	160.598	-0.202906	1
AT1G22190	281.337	284.41	0.0156769	1
AT1G22200	698.664	674.433	-0.0509253	1
AT1G22220	7.17583	5.01991	-0.515486	1
AT1G22230	18.5077	18.3028	-0.0160643	1
AT1G22250	34.7344	20.485	-0.761797	1
AT1G22260	7.88991	7.70581	-0.0340626	1
AT1G22270	341.694	295.791	-0.208123	1
AT1G22275	10.197	13.1282	0.364525	1
AT1G22280	442.837	467.415	0.0779299	1
AT1G22300	1779.44	1564.57	-0.185658	1
AT1G22310	180.868	178.294	-0.0206781	1
AT1G22330	353.466	298.736	-0.2427	1
AT1G22340	13.169	11.6004	-0.182962	1
AT1G22360	579.625	649.619	0.164475	1
AT1G22370	59.6217	69.1624	0.21415	1
AT1G22380	2.55068	3.18209	0.31909	1
AT1G22400	492.436	218.269	-1.17383	1
AT1G22403	38.8097	37.7191	-0.0411219	1
AT1G22410	3828.56	3446.79	-0.151546	1
AT1G22430	1052.51	992.034	-0.0853774	1
AT1G22450	1154.8	1057.26	-0.127303	1
AT1G22470	4.62515	3.88345	-0.252162	1
AT1G22490	32.3879	31.0689	-0.0599844	1
AT1G22500	24.0962	42.3791	0.814544	1
AT1G22510	132.735	138.709	0.0635036	1
AT1G22520	269.584	262.624	-0.0377366	1
AT1G22530	2165.86	2021.56	-0.0994753	1
AT1G22540	150.763	168.579	0.161146	1
AT1G22550	94.0262	187.058	0.992348	0.903655
AT1G22570	88.4306	127.44	0.527203	1
AT1G22590	358.774	326.576	-0.135655	1
AT1G22610	2667.23	2627.81	-0.0214817	1
AT1G22620	716.805	778.823	0.119714	1
AT1G22630	1312.75	1558.41	0.247478	1
AT1G22640	300.727	348.248	0.211661	1
AT1G22650	615.833	709.081	0.203411	1
AT1G22660	187.988	197.09	0.0682163	1
AT1G22690	1405.14	1079.59	-0.380229	1
AT1G22700	1293.34	1229.91	-0.0725528	1
AT1G22710	4212.85	4516.56	0.100428	1
AT1G22730	693.658	682.673	-0.0230288	1
AT1G22740	245.924	252.744	0.0394635	1
AT1G22750	968.789	1034.33	0.0944358	1
AT1G22770	464.665	581.526	0.323653	1
AT1G22780	2024.7	1530.14	-0.404049	1
AT1G22790	204.863	210.79	0.0411453	1
AT1G22830	49.5224	41.4037	-0.258321	1
AT1G22840	1246.64	991.814	-0.329898	1
AT1G22850	2301.98	2533.52	0.138263	1
AT1G22860	463.891	486.358	0.0682311	1
AT1G22870	342.321	397.464	0.215473	1
AT1G22882	341.964	292.084	-0.227463	1
[truncated: 18,515 more rows]
