# Supplementary material for: The Analysis of the Editing Defects in the dyw2 Mutant Provides New Clues for the Prediction of RNA Targets of Arabidopsis E+-Class PPR Proteins
Source: Plants (Basel). 2020 Feb 21;9(2):280. doi: 10.3390/plants9020280 (PMC7076377; doi:10.3390/plants9020280)
Supplement: Supplementary file 1 [file plants-09-00280-s001.zip › SupplMaterial/TableS1.xlsx]

## Sheet: Feuil1
Table S1. Mitochondrial and plastidial editing sites identified by RNAseq analysis in Arabidopsis
genome	position	DYW2-dependent	Editing rate Col0	site name	associated PPR	subfamily
plastid	1505	0	0.0572862
plastid	1514	0	0.145411
plastid	1516	0	0.108881
plastid	1520	0	0.148293
plastid	2931	0	0.794194	matK_640	QED1	DYW
plastid	7062	0	0.0713825
plastid	7918	0	0.409526
plastid	7919	0	0.162792
plastid	7923	0	0.196022
plastid	7929	0	0.243422
plastid	8563	0	0.0205321
plastid	10940	0	0.00669308
plastid	12707	1	0.912277	atpF_92	AEF1=MPR25	E+
plastid	12831	0	0.0927801
plastid	13210	0	0.0314542
plastid	17924	0	0.0783307
plastid	17925	0	0.1325
plastid	17939	0	0.0641038
plastid	21806	0	0.207936	rpoC1_488	DOT4	DYW
plastid	23898	0	0.818871	rpoB_2432	QED1	DYW
plastid	25779	0	0.826197	rpoB_551	CRR22	DYW
plastid	25992	0	0.764062	rpoB_338	YS1	DYW
plastid	28672	0	0.18997
plastid	28690	0	0.15561
plastid	30301	0	0.164225
plastid	30302	0	0.129267
plastid	30843	0	0.0850264
plastid	31016	0	0.0715315
plastid	31660	0	0.0637537
plastid	35800	0	0.904396	psbZ_50	OTP84	DYW
plastid	37092	0	0.926343	rps14_194	EMB2261	DYW
plastid	37161	0	0.967132	rps14_80	OTP86	DYW
plastid	42085	0	0.1671
plastid	42566	0	0.242707
plastid	43350	1	0.0950432		CLB19	E+
plastid	43763	0	0.0502761
plastid	44464	0	0.112131
plastid	45095	0	0.030762
plastid	49209	0	0.0387133
plastid	57868	0	0.948226	accD_794	RARE1	DYW
plastid	58642	0	0.74984	accD_1568	QED1/PDM1=SEL1	DYW/PLS
plastid	60381	0	0.169813
plastid	63163	0	0.168414
plastid	63985	0	0.975245	psbF_77	LPA66	DYW
plastid	64109	0	0.99527	psbE_214	CREF3	DYW
plastid	65716	0	0.907789	petL_5
plastid	66300	0	0.13577
plastid	66307	0	0.282134
plastid	66699	0	0.0813391
plastid	67136	0	0.218513
plastid	68351	0	0.0548907
plastid	68407	0	0.0213915
plastid	69553	0	0.257365	rps12_intron_(69553)	OTP81/QED1	DYW/DYW
plastid	69942	1	0.718503	clpP_559	CLB19	E+
plastid	70204	0	0.0546637
plastid	70403	0	0.0614988
plastid	71898	0	0.110513
plastid	74397	0	0.0555974
plastid	78089	0	0.230113
plastid	78109	0	0.165266
plastid	78691	1	0.759376	rpoA_200	CLB19	E+
plastid	82171	0	0.00867474
plastid	86055	1	0.740869	rpl23_89	OTP80	E+
plastid	94999	0	0.925506	ndhB_1481	OTP84	DYW
plastid	95225	0	0.984369	ndhB_1255	CREF7	DYW
plastid	95608	0	0.843349	ndhB_872	QED1	DYW
plastid	95644	0	0.871979	ndhB_836	OTP82	DYW
plastid	95650	0	0.90539	ndhB_830	ELI1	DYW
plastid	96120	0	0.00877157
plastid	96419	0	0.935187	ndhB_746	CRR22	DYW
plastid	96457	0	0.0333636
plastid	96579	1	0.89123	ndhB_586
plastid	96698	0	0.875195	ndhB_467	CRR28	DYW
plastid	97016	0	0.93646	ndhB_149
plastid	98794	0	0.268375
plastid	98803	0	0.245763
plastid	99390	0	0.0872046
plastid	100163	0	0.105089
plastid	100165	0	0.176554
plastid	100167	0	0.236257
plastid	101278	0	0.0974923
plastid	102504	0	0.11159
plastid	107709	0	0.220879
plastid	107712	0	0.0581614
plastid	107717	0	0.145299
plastid	107718	0	0.0785511
plastid	108059	0	0.0923494
plastid	108062	0	0.0615583
plastid	112349	0	0.931282	ndhF_290	OTP84	DYW
plastid	115646	0	0.125965
plastid	116281	0	0.82871	ndhD_887	CRR22	DYW
plastid	116290	0	0.839141	ndhD_878	CRR28	DYW
plastid	116494	0	0.901285	ndhD_674	OTP85	DYW
plastid	116785	1	0.966675	ndhD_383	CRR21	E+
plastid	117166	0	0.329666	ndhD_2	CRR4	E
plastid	117823	0	0.00921698
plastid	118858	0	0.775601	ndhG_50	OTP82	DYW
plastid	120686	0	0.0585603
plastid	124126	0	0.127416
plastid	127671	0	0.0546254
mitochondrion	5809	0	0.105419
mitochondrion	5999	0	0.101357
mitochondrion	6006	0	0.0786978
mitochondrion	6047	0	0.0650188
mitochondrion	6097	0	0.14936
mitochondrion	6288	1	0.539147	cox2_25
mitochondrion	6290	0	0.826155	cox2_27	MEF32	E
mitochondrion	6334	1	0.958609	cox2_71
mitochondrion	6401	0	0.792204	cox2_138
mitochondrion	6513	1	0.0538729
mitochondrion	6516	1	0.982157	cox2_253	COD1	E+
mitochondrion	6541	1	0.972937	cox2_278
mitochondrion	6642	1	0.981947	cox2_379
mitochondrion	6739	0	0.98787	cox2_476
mitochondrion	6758	0	0.0924359
mitochondrion	6820	0	0.996346	cox2_557
mitochondrion	6844	1	0.988255	cox2_581
mitochondrion	6961	1	0.995774	cox2_698	COD1	E+
mitochondrion	6967	1	0.725304
mitochondrion	6970	1	0.389726
mitochondrion	8327	1	0.979329	cox2_721
mitochondrion	8348	1	0.997333	cox2_742	PGN	E+
mitochondrion	8356	0	0.121372
mitochondrion	8492	0	0.0718333
mitochondrion	17801	0	0.0444317
mitochondrion	17808	0	0.179958
mitochondrion	17809	0	0.108687
mitochondrion	17839	0	0.837364	ccmB_596	OTP90	DYW
mitochondrion	17859	1	0.195646	ccmB_576
mitochondrion	17866	0	0.935082	ccmB_569	MEF32	E
mitochondrion	17869	1	0.940172	ccmB_566	MEF19/MEF37	E/E+
mitochondrion	17881	0	0.947114	ccmB_554
mitochondrion	17884	1	0.942962	ccmB_551	MEF37	E+
mitochondrion	17921	0	0.982758	ccmB_514
mitochondrion	17923	0	0.962454	ccmB_512
mitochondrion	17933	0	0.0487453
mitochondrion	17934	0	0.0914265	ccmB_502
mitochondrion	17950	0	0.961373	ccmB_485
mitochondrion	17959	0	0.96348	ccmB_476
mitochondrion	17960	0	0.965184	ccmB_475
mitochondrion	17968	1	0.930154	ccmB_467
mitochondrion	17994	0	0.0863648	ccmB_441
mitochondrion	18007	1	0.955513	ccmB_428	CWM1	E+
mitochondrion	18011	0	0.939554	ccmB_424
mitochondrion	18029	0	0.335773	ccmB_406
mitochondrion	18055	1	0.934055	ccmB_380
mitochondrion	18056	0	0.842286	ccmB_379
mitochondrion	18068	0	0.856971	ccmB_367
mitochondrion	18097	1	0.94995	ccmB_338
mitochondrion	18111	0	0.0664782
mitochondrion	18113	0	0.0207492
mitochondrion	18131	1	0.91092	ccmB_304
mitochondrion	18149	1	0.928529	ccmB_286
mitochondrion	18239	0	0.0342115	ccmB_196
mitochondrion	18241	0	0.57232	ccmB_194
mitochondrion	18242	0	0.561459	ccmB_193
mitochondrion	18254	1	0.827804	ccmB_181
mitochondrion	18256	0	0.778854	ccmB_179
mitochondrion	18263	0	0.731901	ccmB_172
mitochondrion	18271	0	0.493307	ccmB_164
mitochondrion	18275	0	0.658997	ccmB_160
mitochondrion	18276	1	0.657014	ccmB_159
mitochondrion	18281	0	0.717985	ccmB_154
mitochondrion	18286	0	0.742398	ccmB_149
mitochondrion	18287	0	0.755511	ccmB_148
mitochondrion	18297	0	0.0361518	ccmB_138
mitochondrion	18298	0	0.717445	ccmB_137
mitochondrion	18307	0	0.642136	ccmB_128
mitochondrion	18345	0	0.0322459
mitochondrion	18348	0	0.0734088
mitochondrion	18355	0	0.790087	ccmB_80	OTP90	DYW
mitochondrion	18360	1	0.0667076	ccmB_75
mitochondrion	18364	1	0.932079	ccmB_71
mitochondrion	18390	0	0.0118182
mitochondrion	18407	0	0.905494	ccmB_28	MEF7	DYW
mitochondrion	18419	0	0.86794
mitochondrion	18489	0	0.0664132
mitochondrion	18547	0	0.118748
mitochondrion	18676	0	0.0406881
mitochondrion	20228	1	0.636325	orf240A=rps3_199
mitochondrion	20280	0	0.0601411
mitochondrion	21934	0	0.0398192	rps3_187
mitochondrion	21957	0	0.0413298
mitochondrion	22350	0	0.705894	rps3_603
mitochondrion	22634	0	0.773227	rps3_887
mitochondrion	23007	0	0.0627533	rps3_1260
mitochondrion	23091	1	0.27039	rps3_1344
mitochondrion	23099	1	0.906003	rps3_1352
mitochondrion	23217	1	0.751372	rps3_1470	MEF37	E+
mitochondrion	23281	0	0.649804	rps3_1534	REME2	DYW
mitochondrion	23318	1	0.797191	rpl16_34
mitochondrion	23327	0	0.0654887	rpl16_43
mitochondrion	23345	0	0.907233	rpl16_61
mitochondrion	23493	0	0.945699	rpl16_209	MEF35	DYW
mitochondrion	23710	0	0.0782352
mitochondrion	23724	1	0.985485	rpl16_440	OTP72	E+
mitochondrion	23790	0	0.978073	rpl16_506
mitochondrion	23796	0	0.987386	rpl16_512
mitochondrion	23929	0	0.114479
mitochondrion	24151	0	0.630118	rpl16_trailer_327
mitochondrion	24215	0	0.337595	rpl16_trailer_391
mitochondrion	24756	1	0.980446	nad9_92	SLO2	E+
mitochondrion	24831	0	0.989939	nad9_167
mitochondrion	24854	1	0.991063	nad9_190
mitochondrion	24962	0	0.980219	nad9_298
mitochondrion	24992	1	0.988914	nad9_328	SLO1	E+
mitochondrion	25062	0	0.993037	nad9_398
mitochondrion	25103	1	0.986613	nad9_439
mitochondrion	25231	0	0.0670232
mitochondrion	25459	0	0.0907936
mitochondrion	25521	0	0.131738
mitochondrion	26093	1	0.261787
mitochondrion	26170	0	0.389507
mitochondrion	26838	0	0.988117	nad5_1490
mitochondrion	26842	0	0.037794
mitochondrion	26898	0	0.975693	nad5_1550	MEF29=PPR2263	DYW
mitochondrion	26928	1	0.938812	nad5_1580	AEF1=MPR25	E+
mitochondrion	26958	0	0.919517	nad5_1610
mitochondrion	27013	1	0.081501	nad5_1665	MEF13	E+
mitochondrion	27079	1	0.175988	nad5_1731
mitochondrion	28221	0	0.95014	nad5_1895
mitochondrion	28242	1	0.996212	nad5_1916	MEF13	E+
mitochondrion	28244	0	0.987452	nad5_1918
mitochondrion	28255	1	0.0517013	nad5_1929
mitochondrion	28284	1	0.920733	nad5_1958
mitochondrion	30601	1	0.0683338
mitochondrion	31167	0	0.991808	atp9_53_2nd
mitochondrion	31197	0	0.987949	atp9_83_2nd
mitochondrion	31243	0	0.261384
mitochondrion	48536	0	0.190052
mitochondrion	48652	0	0.201388
mitochondrion	49246	0	0.10832
mitochondrion	49897	0	0.984003
mitochondrion	57724	0	0.138494
mitochondrion	58308	0	0.554918
mitochondrion	59311	0	0.987154	nad1_490
mitochondrion	59313	0	0.981952	nad1_492
mitochondrion	59314	0	0.987465	nad1_493
mitochondrion	59321	0	0.895803	nad1_500	OTP90	DYW
mitochondrion	59357	0	0.980709	nad1_536
mitochondrion	59392	0	0.955901	nad1_571	MEF32	E
mitochondrion	59401	1	0.991212	nad1_580
mitochondrion	59456	0	0.916533	nad1_635
mitochondrion	59485	0	0.719146
mitochondrion	59903	0	0.109567
mitochondrion	60006	0	0.547314
mitochondrion	60019	0	0.170092
mitochondrion	67138	0	0.975637	atp1_1484
mitochondrion	67197	0	0.161534
mitochondrion	67207	1	0.981733	atp1_1415
mitochondrion	67330	0	0.991878	atp1_1292
mitochondrion	67444	0	0.992401	atp1_1178	OTP87	E
mitochondrion	67512	1	0.0592792	atp1_1110
mitochondrion	68781	1	0.0547457
mitochondrion	79342	0	0.33878	rps7_leader_-217
mitochondrion	79890	0	0.871427	rps7_332
mitochondrion	80093	0	0.0653506
mitochondrion	80113	1	0.0935328
mitochondrion	82946	1	0.957226	nad1_376
mitochondrion	83014	1	0.952055	nad1_308	MEF25	E+
mitochondrion	83015	1	0.978032	nad1_307
mitochondrion	83057	1	0.990471	nad1_265	GRS1	E+
mitochondrion	83155	0	0.986505	nad1_167
mitochondrion	83273	0	0.0908235
mitochondrion	83282	1	0.151249
mitochondrion	83320	1	0.661135
mitochondrion	84117	1	0.686546
mitochondrion	84142	1	0.59479	cox2_253_2nd
mitochondrion	84257	0	0.792241	cox2_138_2nd
mitochondrion	84324	1	0.958612	cox2_71_2nd
mitochondrion	84368	0	0.825825	cox2_27_2nd
mitochondrion	84370	1	0.538239	cox2_25_2nd
mitochondrion	84548	0	0.0702114
mitochondrion	92829	0	0.993992	nad2_1490
mitochondrion	92883	0	0.932266	nad2_1436
mitochondrion	92886	0	0.970007	nad2_1433	MEF7	DYW
mitochondrion	94669	1	0.981283	nad2_1309
mitochondrion	94698	0	0.982909	nad2_1280
mitochondrion	94699	0	0.971834	nad2_1279
mitochondrion	94745	0	0.107344	nad2_1233
mitochondrion	94818	0	0.99325	nad2_1160	MEF1	DYW
mitochondrion	94871	0	0.0323657
mitochondrion	94887	0	0.992782	nad2_1091
mitochondrion	94931	0	0.00602277
mitochondrion	94983	0	0.987211	nad2_995
mitochondrion	94987	0	0.990811	nad2_991
mitochondrion	95017	0	0.989076	nad2_961
mitochondrion	95025	0	0.985522	nad2_953
mitochondrion	95090	0	0.0297803
mitochondrion	95136	0	0.984705	nad2_842	MEF10	DYW
mitochondrion	95157	0	0.992647	nad2_821
mitochondrion	95242	0	0.565398
mitochondrion	95252	0	0.0815697
mitochondrion	95301	1	0.0517201
mitochondrion	97878	0	0.868698
mitochondrion	97926	0	0.987295	nad2_695
mitochondrion	97979	0	0.14712	nad2_642
mitochondrion	98046	0	0.54199
mitochondrion	98047	0	0.53819
mitochondrion	98050	0	0.522998
mitochondrion	98052	0	0.327835
mitochondrion	98157	1	0.881216
mitochondrion	99270	0	0.573958
mitochondrion	99406	0	0.0220982
mitochondrion	99493	0	0.0777778
mitochondrion	99502	0	0.353773
mitochondrion	99505	0	0.31421
mitochondrion	99506	0	0.720569
mitochondrion	99589	0	0.0932421
mitochondrion	99605	0	0.0076117
mitochondrion	99691	0	0.0596437
mitochondrion	99743	0	0.035953
mitochondrion	111922	0	0.238123
mitochondrion	115716	0	0.0320083
mitochondrion	126485	0	0.193853
mitochondrion	127818	0	0.108187
mitochondrion	127862	0	0.0846373
mitochondrion	158788	1	0.338049
mitochondrion	160056	1	0.787806	rps4_77
mitochondrion	160067	1	0.805479	rps4_88
mitochondrion	160154	0	0.74259	rps4_175	REME2	DYW
mitochondrion	160205	0	0.905008	rps4_226	MEF20	E
mitochondrion	160214	0	0.868828	rps4_235
mitochondrion	160278	0	0.846013	rps4_299
mitochondrion	160287	0	0.762723	rps4_308
mitochondrion	160311	1	0.824882	rps4_332
mitochondrion	160356	1	0.873123	rps4_377	GRS1	E+
mitochondrion	160420	1	0.0712493
mitochondrion	160503	0	0.896858	rps4_524
mitochondrion	160717	0	0.115364
mitochondrion	160915	0	0.0843468
mitochondrion	160935	0	0.893985	rps4_956	MEF1	DYW
mitochondrion	160946	0	0.856275	rps4_967
mitochondrion	160971	1	0.926275	rps4_992
mitochondrion	161021	0	0.744725	rps4_1042
mitochondrion	161022	0	0.717144	rps4_1043
mitochondrion	161031	0	0.783575	rps4_1052
mitochondrion	161036	0	0.757565	rps4_1057
mitochondrion	161460	0	0.0971453
mitochondrion	161631	1	0.835529
mitochondrion	161663	1	0.21962
mitochondrion	161668	1	0.0996117
mitochondrion	161670	0	0.0873802
mitochondrion	161753	0	0.0558389
mitochondrion	161817	0	0.14299
mitochondrion	161826	0	0.639635	nad2_28
mitochondrion	161857	1	0.984137	nad2_59	MEF13	E+
mitochondrion	161887	0	0.98243	nad2_89
mitochondrion	161888	0	0.853321	nad2_90
mitochondrion	162905	0	0.940376
mitochondrion	163064	0	0.0320823	nad2_285
mitochondrion	163120	1	0.990682	nad2_341
mitochondrion	163123	0	0.978134	nad2_344
mitochondrion	163168	0	0.967256	nad2_389
mitochondrion	163173	1	0.976721	nad2_394
mitochondrion	163179	0	0.987737	nad2_400
mitochondrion	163206	0	0.97853	nad2_427
mitochondrion	163240	1	0.987468	nad2_461
mitochondrion	163309	1	0.981005	nad2_530
mitochondrion	163337	0	0.505701	nad2_558	REME1	DYW
mitochondrion	163361	0	0.186667
mitochondrion	164985	1	0.0729293
mitochondrion	165286	0	0.107373
mitochondrion	165765	1	0.814795	nad6_leader_-73	PGN	E+
mitochondrion	165837	1	0.23804
mitochondrion	165863	0	0.992979	nad6_26
mitochondrion	165890	0	0.97452	nad6_53
mitochondrion	165925	1	0.991767	nad6_88
mitochondrion	165926	1	0.983242	nad6_89
mitochondrion	165932	0	0.99007	nad6_95	MEF8/MEF8S	DYW
mitochondrion	165940	1	0.983391	nad6_103	GRS1	E+
mitochondrion	165998	0	0.973709	nad6_161
mitochondrion	166006	1	0.974498	nad6_169
mitochondrion	166028	0	0.990406	nad6_191
mitochondrion	166283	0	0.991585	nad6_446
mitochondrion	166300	0	0.976152	nad6_463
mitochondrion	181699	0	0.41526
mitochondrion	181775	0	0.997988	cob_1084
mitochondrion	181877	0	0.995327	cob_982
mitochondrion	181935	1	0.129493	cob_924
mitochondrion	181951	0	0.984008	cob_908	MEF29=PPR2263	DYW
mitochondrion	182006	0	0.992258	cob_853
mitochondrion	182249	0	0.134983	cob_610
mitochondrion	182291	0	0.994671	cob_568
mitochondrion	182362	0	0.0481483
mitochondrion	182478	0	0.0967972
mitochondrion	182534	0	0.980707	cob_325	MEF7	DYW
mitochondrion	182573	0	0.987601	cob_286	MEF35	DYW
mitochondrion	182741	0	0.985867	cob_118
mitochondrion	183676	0	0.0763602
mitochondrion	183685	0	0.0401178
mitochondrion	184567	0	0.660617	pseudorps14_194
mitochondrion	184662	0	0.154489	pseudorps14_99
mitochondrion	184808	1	0.894792	rpl5_512
mitochondrion	184991	0	0.97311	rpl5_329
mitochondrion	185003	1	0.885859	rpl5_317
mitochondrion	185050	0	0.0447836
mitochondrion	185151	1	0.890858	rpl5_169
mitochondrion	185228	0	0.78322	rpl5_92
mitochondrion	185256	0	0.606495	rpl5_64
mitochondrion	185261	1	0.723493	rpl5_59
mitochondrion	185262	1	0.40276	rpl5_58
mitochondrion	185273	1	0.727197	rpl5_47
mitochondrion	185285	0	0.78149	rpl5_35
mitochondrion	185601	0	0.435155
mitochondrion	189532	1	0.572952	ccmFc_50	MEF13	E+
mitochondrion	189585	0	0.525435	ccmFc_103
mitochondrion	189604	1	0.558557	ccmFc_122
mitochondrion	189605	1	0.463522	ccmFc_123
mitochondrion	189628	1	0.64002	ccmFc_146
mitochondrion	189637	0	0.589119	ccmFc_155
mitochondrion	189642	0	0.566112	ccmFc_160
mitochondrion	189657	1	0.368967	ccmFc_175
mitochondrion	189815	1	0.471609	ccmFc_333
mitochondrion	189816	0	0.599728	ccmFc_334
mitochondrion	189860	0	0.124502	ccmFc_378
mitochondrion	189888	0	0.474815	ccmFc_406
mitochondrion	189897	1	0.589756	ccmFc_415	MEF13	E+
mitochondrion	190043	0	0.21961	ccmFc_561
mitochondrion	190238	1	0.0747198
mitochondrion	190872	0	0.223748
mitochondrion	191162	0	0.360952
mitochondrion	191273	1	0.153044
mitochondrion	191591	1	0.053913	ccmFc_1150
mitochondrion	191613	1	0.890848	ccmFc_1172
mitochondrion	191656	0	0.509597	ccmFc_1215
mitochondrion	191687	0	0.612681	ccmFc_1246	OTP90	DYW
mitochondrion	191721	1	0.39674	ccmFc_1280
mitochondrion	191768	1	0.932784	ccmFc_1327
mitochondrion	206338	0	0.0779872
mitochondrion	206342	0	0.0705729
mitochondrion	206414	0	0.0296981
mitochondrion	206433	0	0.0678793
mitochondrion	206814	0	0.122794
mitochondrion	207238	1	0.839281	nad6_89_2nd
mitochondrion	207239	1	0.913333
mitochondrion	207274	0	0.811702	nad6_53_2nd
mitochondrion	207301	0	0.925427	nad6_26_2nd
mitochondrion	207341	0	0.97469	cob_118_2nd
mitochondrion	207635	0	0.992299	nad4_1433
mitochondrion	207651	0	0.958054	nad4_1417
mitochondrion	207663	1	0.971476	nad4_1405
mitochondrion	207667	0	0.256671	nad4_1401
mitochondrion	207674	0	0.675237
mitochondrion	209110	1	0.811111
mitochondrion	209607	0	0.439913
mitochondrion	209636	0	0.0787565
mitochondrion	209637	0	0.991075	nad4_1373	MEF35	DYW
mitochondrion	209655	0	0.997425	nad4_1355	MEF18	E
mitochondrion	209804	0	0.23623	nad4_1206
mitochondrion	209816	1	0.0892351
mitochondrion	209838	0	0.999125	nad4_1172
mitochondrion	209862	0	0.997582	nad4_1148
mitochondrion	209879	1	0.132575	nad4_1131
mitochondrion	209881	1	0.998949	nad4_1129	COD1	E+
mitochondrion	209909	0	0.877687	nad4_1101
mitochondrion	209977	0	0.996726	nad4_1033	SLO4	E
mitochondrion	210000	0	0.99968	nad4_1010
mitochondrion	210033	1	0.840454	nad4_977
mitochondrion	212258	0	0.168998
mitochondrion	213108	1	0.815452
mitochondrion	213195	0	0.995778	nad4_896	MEF7	DYW
mitochondrion	213255	0	0.922325	nad4_836
mitochondrion	213307	0	0.995125	nad4_784
mitochondrion	213324	0	0.995551	nad4_767
mitochondrion	213338	0	0.032903
mitochondrion	213432	0	0.992997	nad4_659
mitochondrion	213455	1	0.0845224
mitochondrion	213483	0	0.993396	nad4_608
mitochondrion	213630	0	0.214396
mitochondrion	213766	1	0.0728623
mitochondrion	214344	0	0.74066
mitochondrion	215114	1	0.973683	nad4_449	SLO1	E+
mitochondrion	215126	1	0.989752	nad4_437	MEF37	E+
mitochondrion	215127	0	0.996077	nad4_436
mitochondrion	215160	0	0.995619	nad4_403
mitochondrion	215178	0	0.0633227
mitochondrion	215187	1	0.995803	nad4_376	AHG11	E+
mitochondrion	215201	0	0.992503	nad4_362
mitochondrion	215246	0	0.989788	nad4_317
mitochondrion	215323	0	0.0286326
mitochondrion	215366	0	0.994161	nad4_197
mitochondrion	215397	0	0.955548	nad4_166	MEF26	DYW
mitochondrion	215399	0	0.939389	nad4_164
mitochondrion	215405	1	0.990876	nad4_158	MEF13	E+
mitochondrion	215439	0	0.989425	nad4_124	MEF11	DYW
mitochondrion	215456	0	0.990787	nad4_107
mitochondrion	215479	0	0.246851	nad4_84
mitochondrion	215489	1	0.98819	nad4_74
mitochondrion	215534	0	0.980687	nad4_29
mitochondrion	215812	1	0.892618
mitochondrion	215950	0	0.311401
mitochondrion	215995	1	0.538886
mitochondrion	217231	0	0.181308
mitochondrion	218715	1	0.461905
mitochondrion	219019	1	0.923623	mttb_746
mitochondrion	219060	1	0.686791	mttb_705
mitochondrion	219065	1	0.970463	mttb_700
mitochondrion	219072	1	0.893442	mttb_693
mitochondrion	219099	1	0.7248	mttb_666	SLO2	E+
mitochondrion	219100	1	0.950826	mttb_665
mitochondrion	219116	1	0.930383	mttb_649
mitochondrion	219122	1	0.95657	mttb_643
mitochondrion	219178	1	0.96646	mttb_587
mitochondrion	219179	1	0.368941	mttb_586
mitochondrion	219184	0	0.740813	mttb_581	MEF31	E
mitochondrion	219213	0	0.1908	mttb_552
mitochondrion	219227	1	0.966129	mttb_538
mitochondrion	219235	1	0.962126	mttb_530
mitochondrion	219260	0	0.982064	mttb_505
mitochondrion	219291	1	0.685123	mttb_474
mitochondrion	219325	0	0.89837	mttb_440
mitochondrion	219343	1	0.0495037	mttb_422
mitochondrion	219353	1	0.933341	mttb_412
mitochondrion	219356	1	0.910642	mttb_409
mitochondrion	219358	1	0.942106	mttb_407
mitochondrion	219359	1	0.938985	mttb_406
mitochondrion	219378	1	0.265472	mttb_387	MEF37	E+
mitochondrion	219381	0	0.144948	mttb_384
mitochondrion	219386	0	0.970707	mttb_379
mitochondrion	219388	1	0.567504	mttb_377
mitochondrion	219401	1	0.959026	mttb_364
mitochondrion	219404	1	0.968548	mttb_361
mitochondrion	219588	0	0.0973042	mttb_177
mitochondrion	219592	1	0.951525	mttb_173
mitochondrion	219601	1	0.961976	mttb_164
mitochondrion	219604	1	0.964583	mttb_161
mitochondrion	219620	1	0.903135	mttb_145	SLO2	E+
mitochondrion	219621	1	0.282401	mttb_144	SLO2	E+
mitochondrion	219657	1	0.0499538	mttb_108	OTP90	DYW
mitochondrion	219668	0	0.808128	mttb_97	OTP90	DYW
mitochondrion	219706	0	0.94081	mttb_59
mitochondrion	219878	0	0.035345
mitochondrion	220266	1	0.0861114
mitochondrion	221900	1	0.104971	rpl2_711
mitochondrion	222319	0	0.0472771	rpl2_292
mitochondrion	222399	0	0.469276	rpl2_212
mitochondrion	230294	0	0.233333
mitochondrion	230317	1	0.566082	nad1_674
mitochondrion	231254	0	0.161865
mitochondrion	231342	1	0.145925
mitochondrion	231414	0	0.792642	matR_374
mitochondrion	231501	1	0.931479	matR_461
mitochondrion	232448	1	0.149097
mitochondrion	232633	0	0.455832	matR_1593
mitochondrion	232636	0	0.448706	matR_1596
mitochondrion	232770	0	0.916217	matR_1730	MEF11	DYW
mitochondrion	232771	0	0.691057	matR_1731
mitochondrion	232791	0	0.867449	matR_1751
mitochondrion	232811	1	0.8	matR_1771
mitochondrion	232847	0	0.822138	matR_1807
mitochondrion	232935	0	0.938641	matR_1895	MEF14	DYW
mitochondrion	232966	0	0.0535676
mitochondrion	233211	0	0.113503
mitochondrion	233760	0	0.026482
mitochondrion	233761	0	0.125889
mitochondrion	233865	0	0.923891
mitochondrion	233870	1	0.0531903
mitochondrion	233879	0	0.925784
mitochondrion	233897	1	0.89042	nad1_743	MEF57	DYW
mitochondrion	233909	1	0.872439	nad1_755
mitochondrion	233977	0	0.965861	nad1_823
mitochondrion	234052	1	0.969976	nad1_898	PPME	P
mitochondrion	234082	1	0.944979	nad1_928
mitochondrion	234091	0	0.954098	nad1_937	PPME	P
mitochondrion	234506	0	0.974213
mitochondrion	235386	1	0.394602
mitochondrion	235403	0	0.958509	nad5_intron_141949
mitochondrion	235424	1	0.974315	nad5_242
mitochondrion	235454	1	0.968325	nad5_272
mitochondrion	235540	0	0.994084	nad5_358
mitochondrion	235556	1	0.988855	nad5_374	MEF12	E+
mitochondrion	235580	1	0.992953	nad5_398
mitochondrion	235676	0	0.992668	nad5_494
mitochondrion	235730	0	0.986461	nad5_548
mitochondrion	235735	1	0.98778	nad5_553
mitochondrion	235780	1	0.990921	nad5_598	CWM1	E+
mitochondrion	235790	1	0.981373	nad5_608
mitochondrion	235791	1	0.868109	nad5_609
mitochondrion	235811	0	0.986456	nad5_629
mitochondrion	235858	0	0.993832	nad5_676	MEF8/MEF8S	DYW
mitochondrion	235895	1	0.994182	nad5_713
mitochondrion	235907	0	0.984388	nad5_725
mitochondrion	235946	0	0.992003	nad5_764
mitochondrion	235983	0	0.417722	nad5_801
mitochondrion	236017	0	0.974998	nad5_835
mitochondrion	236045	1	0.988062	nad5_863
mitochondrion	236057	0	0.986851	nad5_875
mitochondrion	236500	0	0.13543
mitochondrion	236582	0	0.964044
mitochondrion	236636	0	0.184551
mitochondrion	236898	0	0.945497
mitochondrion	237091	1	0.39042
mitochondrion	239298	0	0.63287	nad7_1137
mitochondrion	239311	0	0.978806	nad7_1124
mitochondrion	239332	1	0.978793	nad7_1103
mitochondrion	239347	1	0.974406	nad7_1088
mitochondrion	239356	1	0.98459	nad7_1079
mitochondrion	239378	0	0.991454	nad7_1057
mitochondrion	239385	1	0.160211	nad7_1050
mitochondrion	239472	0	0.926113	nad7_963	MEF1	DYW
mitochondrion	239509	0	0.951511	nad7_926
mitochondrion	239623	0	0.679822
mitochondrion	241321	0	0.53267
mitochondrion	241341	0	0.0546642
mitochondrion	241456	0	0.789166	nad7_795
mitochondrion	241462	1	0.146545	nad7_789
mitochondrion	241468	1	0.0673643
mitochondrion	241482	1	0.978683	nad7_769
mitochondrion	241512	1	0.968219	nad7_739	SLO2	E+
mitochondrion	241517	0	0.994492	nad7_734
mitochondrion	241527	0	0.981242	nad7_724
mitochondrion	241553	1	0.924403	nad7_698
mitochondrion	241572	0	0.381775
mitochondrion	242618	0	0.841703
mitochondrion	242625	0	0.936939	nad7_679
mitochondrion	242726	0	0.998347	nad7_578
mitochondrion	242960	1	0.925063	nad7_344
mitochondrion	242969	0	0.989435	nad7_335
mitochondrion	242988	1	0.994272	nad7_316
mitochondrion	243053	0	0.983733	nad7_251
mitochondrion	243060	0	0.989493	nad7_244
mitochondrion	243091	1	0.913071	nad7_213	MEF13	E+
mitochondrion	243095	0	0.0956644
mitochondrion	243096	1	0.0682847
mitochondrion	243100	0	0.954283	nad7_2intron_134300
mitochondrion	243118	0	0.0588044
mitochondrion	243825	1	0.429795
mitochondrion	244008	0	0.0657031
mitochondrion	244158	1	0.909652	nad7_209
mitochondrion	244167	0	0.956011	nad7_200	MEF9	E
mitochondrion	245194	0	0.993882	nad7_137
mitochondrion	245254	0	0.99791	nad7_77
mitochondrion	245293	1	0.912853	nad7_38
mitochondrion	245307	0	0.978146	nad7_24	OTP87	E
mitochondrion	245369	0	0.377771	nad7_leader_-39
mitochondrion	245673	0	0.123753
mitochondrion	245797	0	0.41519
mitochondrion	247009	0	0.0780006
mitochondrion	247013	0	0.0705859
mitochondrion	247085	0	0.0280667
mitochondrion	247104	0	0.0936915
mitochondrion	247190	0	0.043723
mitochondrion	247415	0	0.0180976
mitochondrion	247483	1	0.235666
mitochondrion	247670	0	0.0618873
mitochondrion	254963	1	0.0683338
mitochondrion	265150	0	0.983991
mitochondrion	265372	1	0.095792
mitochondrion	270995	1	0.984346	atp9_224
mitochondrion	271052	0	0.993351	atp9_167
mitochondrion	271102	0	0.0808672
mitochondrion	271136	0	0.991261	atp9_83
mitochondrion	271166	0	0.991807	atp9_53
mitochondrion	288048	1	0.866895	nad3_8
mitochondrion	288066	1	0.903903	nad3_26
mitochondrion	288104	0	0.860135	nad3_64
mitochondrion	288123	0	0.862491	nad3_83
mitochondrion	288189	0	0.757663	nad3_149	MEF22	DYW
mitochondrion	288251	1	0.868667	nad3_211
mitochondrion	288252	1	0.871023	nad3_212
mitochondrion	288290	1	0.847775	nad3_250	SLG1	E+
mitochondrion	288294	0	0.837245	nad3_254
mitochondrion	288387	0	0.882958	nad3_347
mitochondrion	288392	1	0.852163	nad3_352
mitochondrion	288529	0	0.827766	rps12_84
mitochondrion	288549	0	0.861274	rps12_104
mitochondrion	288591	0	0.920433	rps12_146
mitochondrion	288604	1	0.0612993
mitochondrion	288641	0	0.920182	rps12_196
mitochondrion	288666	0	0.874023	rps12_221
mitochondrion	288714	0	0.887821	rps12_269
mitochondrion	288729	0	0.877561	rps12_284
mitochondrion	288730	0	0.806312	rps12_285
mitochondrion	291179	0	0.0820488
mitochondrion	291285	0	0.11158
mitochondrion	291443	0	0.0632937
mitochondrion	291644	0	0.830808	ccmFn2_65
mitochondrion	291672	0	0.148148	ccmFn2_93
mitochondrion	291755	0	0.75	ccmFn2_176	OTP71	E
mitochondrion	291787	0	0.238095	ccmFn2_208
mitochondrion	291805	0	0.711111	ccmFn2_226
mitochondrion	291838	0	0.783333	ccmFn2_259
mitochondrion	291856	0	0.9	ccmFn2_277
mitochondrion	291899	0	0.576263	ccmFn2_320
mitochondrion	291923	0	0.93405	ccmFn2_344	MEF11	DYW
mitochondrion	291935	0	0.944444	ccmFn2_356
mitochondrion	291970	0	0.946259	ccmFn2_391
mitochondrion	307043	0	0.89304	nad3_347_2nd
mitochondrion	307048	1	0.856465	nad3_352_2nd
mitochondrion	307228	1	0.704762
mitochondrion	307229	1	0.68254
mitochondrion	307982	0	0.752634
mitochondrion	307990	1	0.826279
mitochondrion	308012	0	0.985794	nad6_191_2nd
mitochondrion	308400	0	0.948169	ccmC_103
mitochondrion	308430	1	0.988506	ccmC_133
mitochondrion	308476	1	0.962323	ccmC_179	MEF37	E+
mitochondrion	308481	0	0.838439	ccmC_184	OTP90	DYW
mitochondrion	308549	0	0.326595	ccmC_252
mitochondrion	308567	1	0.125827
mitochondrion	308628	1	0.916474	ccmC_331
mitochondrion	308678	0	0.307444	ccmC_381
mitochondrion	308692	0	0.972222	ccmC_395
mitochondrion	308697	0	0.948098	ccmC_400
mitochondrion	308718	1	0.806548	ccmC_421
mitochondrion	308733	0	0.959931	ccmC_436
mitochondrion	308743	1	0.972141	ccmC_446
mitochondrion	308755	1	0.924328	ccmC_458
mitochondrion	308760	1	0.94115	ccmC_463	CWM1	E+
mitochondrion	308764	1	0.925266	ccmC_467
mitochondrion	308770	1	0.969047	ccmC_473
mitochondrion	308774	0	0.0202583	ccmC_477
mitochondrion	308794	0	0.921318	ccmC_497
mitochondrion	308818	1	0.97996	ccmC_521
mitochondrion	308845	0	0.945167	ccmC_548
mitochondrion	308865	0	0.964716	ccmC_568	MEF11	DYW
mitochondrion	308872	1	0.969724	ccmC_575
mitochondrion	308873	0	0.0477006	ccmC_576
mitochondrion	308905	0	0.982968	ccmC_608
mitochondrion	308911	0	0.984679	ccmC_614
mitochondrion	308915	1	0.817908	ccmC_618
mitochondrion	308916	1	0.945979	ccmC_619
mitochondrion	308921	0	0.697265	ccmC_624
mitochondrion	308947	1	0.979071	ccmC_650
mitochondrion	308952	1	0.104783
mitochondrion	308953	0	0.967214	ccmC_656
mitochondrion	308970	0	0.800023	ccmC_673
mitochondrion	316056	0	0.902844
mitochondrion	316116	0	0.970786	ccmFn1_104
mitochondrion	316155	1	1	ccmFn1_143
mitochondrion	316169	0	0.975051	ccmFn1_157
mitochondrion	316274	1	0.948529	ccmFn1_262
mitochondrion	316281	0	0.975325	ccmFn1_269
mitochondrion	316301	0	0.934615	ccmFn1_289
mitochondrion	316383	0	0.0910872	ccmFn1_371
mitochondrion	316390	0	0.871871	ccmFn1_378
mitochondrion	316496	0	0.0544918	ccmFn1_484
mitochondrion	316721	0	0.671918	ccmFn1_709
mitochondrion	316722	0	0.940289	ccmFn1_710
mitochondrion	316727	0	0.0667174
mitochondrion	316791	0	0.959552	ccmFn1_779
mitochondrion	316803	0	0.86869	ccmFn1_791
mitochondrion	316818	0	0.944557	ccmFn1_806
mitochondrion	316967	0	0.895207	ccmFn1_955
mitochondrion	329790	1	0.87027	cox3_trailer_186
mitochondrion	329846	0	0.95115	cox3_trailer_130
mitochondrion	329894	1	0.787984	cox3_trailer_82
mitochondrion	329927	0	0.508587	cox3_trailer_49
mitochondrion	330171	0	0.0787467	cox3_603
mitochondrion	330352	0	0.978452	cox3_422	MEF11	DYW
mitochondrion	330361	1	0.865919	cox3_413
mitochondrion	330460	1	0.985492	cox3_314	MEF13	E+
mitochondrion	330463	0	0.968251	cox3_311	MEF26	DYW
mitochondrion	330517	1	0.936783	cox3_257	MEF21	E+
mitochondrion	330529	1	0.984775	cox3_245
mitochondrion	330662	0	0.984586	cox3_112
mitochondrion	331591	0	0.724977	rpl16_209_2nd
mitochondrion	331739	0	0.90684	rpl16_61_2nd
mitochondrion	331757	0	0.0657839	rpl16_43_2nd
mitochondrion	331766	1	0.788917	rpl16_34_2nd
mitochondrion	331803	0	0.462634	rps3_1534_2nd
mitochondrion	331859	1	0.640631	orf240A=rps3_199_3rd
mitochondrion	332097	1	0.982402	atp9_224_2nd
mitochondrion	333003	0	0.117678
mitochondrion	346754	1	0.423027	orf240A=rps3_199_2nd
mitochondrion	360135	0	0.0519883
mitochondrion	360136	0	0.0514944
mitochondrion	360928	1	0.051841
mitochondrion	361657	0	0.215051
mitochondrion	361677	0	0.955342	nad4L_41	MEF7	DYW
mitochondrion	361691	1	0.942845	nad4L_55	GRS1	E+
mitochondrion	361702	0	0.0188824
mitochondrion	361722	0	0.900142	nad4L_86
mitochondrion	361731	0	0.927257	nad4L_95
mitochondrion	361736	0	0.930377	nad4L_100
mitochondrion	361746	1	0.927151	nad4L_110	SLO2	E+
mitochondrion	361767	0	0.946239	nad4L_131
mitochondrion	361794	0	0.984607	nad4L_158
mitochondrion	361824	0	0.971626	nad4L_188
mitochondrion	361833	0	0.964681	nad4L_197
mitochondrion	361945	0	0.310326
mitochondrion	361946	0	0.0311936
mitochondrion	362007	1	0.873442	nad4L_trailer_72	MEF37	E+
mitochondrion	362294	0	0.992059	atp4_89	MEF3	E
mitochondrion	362343	1	0.849404	atp4_138	MEF37	E+
mitochondrion	362349	0	0.105722	atp4_144
mitochondrion	362420	0	0.986366	atp4_215
mitochondrion	362453	0	0.989334	atp4_248
mitochondrion	362455	0	0.883114	atp4_250
mitochondrion	362456	0	0.991759	atp4_251
mitochondrion	362587	0	0.358847	atp4_382
mitochondrion	362600	1	0.978042	atp4_395
mitochondrion	362621	1	0.952654	atp4_416
mitochondrion	362730	0	0.114452
