# Supplementary material for: The Analysis of the Editing Defects in the dyw2 Mutant Provides New Clues for the Prediction of RNA Targets of Arabidopsis E+-Class PPR Proteins
Source: Plants (Basel). 2020 Feb 21;9(2):280. doi: 10.3390/plants9020280 (PMC7076377; doi:10.3390/plants9020280)
Supplement: Supplementary file 1 [file plants-09-00280-s001.zip › SupplMaterial/TableS2.xlsx]

## Sheet: Table S3
Table S2. “E+PPR-to-DYW2 editing site” prediction data.
PPR protein					Editing site				Result
Ordered locus name (AGI code)	Name	ORF name	Synonym	No. of motifs	Genome	position	Name	Matched sequence	Ranking score (among 187)	Matching score (P-value)
At1g05750	PDE247	T20M3.1	CLB19,PCMP-E59	10	mitochondrion	288252	nad3_212	ttatttttaa	1	0.00281
At1g05750	PDE247	T20M3.1	CLB19,PCMP-E59	10	plastid	69942	clpP_559	agaagcccaa	2	0.00347
At1g05750	PDE247	T20M3.1	CLB19,PCMP-E59	10	mitochondrion	209879	nad4_1131	ccatgccgaa	3	0.00476
At1g05750	PDE247	T20M3.1	CLB19,PCMP-E59	10	mitochondrion	219358	mttB_407	ctgttcctaa	4	0.00483
At1g05750	PDE247	T20M3.1	CLB19,PCMP-E59	10	plastid	78691	rpoA_200	acacgtgcaa	5	0.0052
At1g05750	PDE247	T20M3.1	CLB19,PCMP-E59	10	mitochondrion	189628	ccmFc_146	ataattccta	6	0.00561
At1g05750	PDE247	T20M3.1	CLB19,PCMP-E59	10	mitochondrion	235556	nad5_374	acttttttta	7	0.0132
At1g05750	PDE247	T20M3.1	CLB19,PCMP-E59	10	mitochondrion	18360	ccmB_75	gtttttcttt	8	0.0333
At1g05750	PDE247	T20M3.1	CLB19,PCMP-E59	10	mitochondrion	308916	ccmC_619	cctcttctta	9	0.0376
At1g05750	PDE247	T20M3.1	CLB19,PCMP-E59	10	mitochondrion	219019	mttB_746	atttttgtgg	10	0.0432
At1g05750	PDE247	T20M3.1	CLB19,PCMP-E59	10	mitochondrion	308770	ccmC_473	atttgtgttg	11	0.0552
At1g05750	PDE247	T20M3.1	CLB19,PCMP-E59	10	mitochondrion	8348	cox2_742	agattatggt	12	0.0564
At1g05750	PDE247	T20M3.1	CLB19,PCMP-E59	10	mitochondrion	233897	nad1_743(unspliced)	acattgttct	13	0.0598
At1g05750	PDE247	T20M3.1	CLB19,PCMP-E59	10	mitochondrion	233897	nad1_743(spliced)	acattgttct	14	0.0598
At1g05750	PDE247	T20M3.1	CLB19,PCMP-E59	10	mitochondrion	17859	ccmB_576	atttctttct	15	0.062
At1g05750	PDE247	T20M3.1	CLB19,PCMP-E59	10	mitochondrion	185273	rpl5_47	ttacgtcaag	16	0.0634
At1g05750	PDE247	T20M3.1	CLB19,PCMP-E59	10	mitochondrion	242988	nad7_316	acgagtgtta	17	0.0742
At1g05750	PDE247	T20M3.1	CLB19,PCMP-E59	10	mitochondrion	23724	rpl16_440	acgggacaaa	18	0.0742
At1g05750	PDE247	T20M3.1	CLB19,PCMP-E59	10	mitochondrion	236045	nad5_863	attgttatta	19	0.0754
At1g05750	PDE247	T20M3.1	CLB19,PCMP-E59	10	mitochondrion	185261	rpl5_59	ctgttgctca	20	0.0775
At1g05750	PDE247	T20M3.1	CLB19,PCMP-E59	10	mitochondrion	67512	atp1_1110	ctgctattaa	21	0.0847
At1g05750	PDE247	T20M3.1	CLB19,PCMP-E59	10	mitochondrion	291856	ccmFn2_277	attagccaca	22	0.0875
At1g05750	PDE247	T20M3.1	CLB19,PCMP-E59	10	mitochondrion	6642	cox2_379	acatcaatgg	23	0.089
At1g05750	PDE247	T20M3.1	CLB19,PCMP-E59	10	mitochondrion	308764	ccmC_467	attttaattt	24	0.0938
At1g05750	PDE247	T20M3.1	CLB19,PCMP-E59	10	mitochondrion	23091	rps3_1344	ctgtttatca	25	0.0943
At1g05750	PDE247	T20M3.1	CLB19,PCMP-E59	10	mitochondrion	160056	rps4_77	tgtcgtctac	26	0.0957
At1g05750	PDE247	T20M3.1	CLB19,PCMP-E59	10	mitochondrion	18097	ccmB_338	atgttacaac	27	0.0987
At1g05750	PDE247	T20M3.1	CLB19,PCMP-E59	10	mitochondrion	215187	nad4_376	agcattttta	28	0.105
At1g05750	PDE247	T20M3.1	CLB19,PCMP-E59	10	mitochondrion	18364	ccmB_71	acgagttttt	29	0.105
At1g05750	PDE247	T20M3.1	CLB19,PCMP-E59	10	mitochondrion	219620	mttB_145	gtgttactgg	30	0.107
At1g05750	PDE247	T20M3.1	CLB19,PCMP-E59	10	mitochondrion	245293	nad7_38	aaaaatttta	31	0.107
At1g05750	PDE247	T20M3.1	CLB19,PCMP-E59	10	mitochondrion	308678	ccmC_381	atgctcgttt	32	0.11
At1g05750	PDE247	T20M3.1	CLB19,PCMP-E59	10	mitochondrion	219179	mttB_586	ctgtttgcta	33	0.115
At1g05750	PDE247	T20M3.1	CLB19,PCMP-E59	10	mitochondrion	189815	ccmFc_333	ccgttcttca	34	0.116
At1g05750	PDE247	T20M3.1	CLB19,PCMP-E59	10	mitochondrion	23217	rps3_1470	gtatatgttt	35	0.128
At1g05750	PDE247	T20M3.1	CLB19,PCMP-E59	10	mitochondrion	18254	ccmB_181	gttttctttt	36	0.132
At1g05750	PDE247	T20M3.1	CLB19,PCMP-E59	10	mitochondrion	235790	nad5_608	gcttgtgcta	37	0.133
At1g05750	PDE247	T20M3.1	CLB19,PCMP-E59	10	mitochondrion	219359	mttB_406	cctgttccta	38	0.145
At1g05750	PDE247	T20M3.1	CLB19,PCMP-E59	10	mitochondrion	18149	ccmB_286	attggtgggt	39	0.163
At1g05750	PDE247	T20M3.1	CLB19,PCMP-E59	10	mitochondrion	232811	matR_1771	ctactacagg	40	0.166
At1g05750	PDE247	T20M3.1	CLB19,PCMP-E59	10	mitochondrion	308760	ccmC_463	ttctatttta	41	0.17
At1g05750	PDE247	T20M3.1	CLB19,PCMP-E59	10	mitochondrion	189605	ccmFc_123	gtgccccttt	42	0.175
At1g05750	PDE247	T20M3.1	CLB19,PCMP-E59	10	mitochondrion	288251	nad3_211	tttattttta	43	0.177
At1g05750	PDE247	T20M3.1	CLB19,PCMP-E59	10	mitochondrion	6288	cox2_25	aaaatggtta	44	0.181
At1g05750	PDE247	T20M3.1	CLB19,PCMP-E59	10	mitochondrion	160971	rps4_992	aaagctgtgg	45	0.197
At1g05750	PDE247	T20M3.1	CLB19,PCMP-E59	10	mitochondrion	26928	nad5_1580	ctgtttagta	46	0.214
At1g05750	PDE247	T20M3.1	CLB19,PCMP-E59	10	mitochondrion	235454	nad5_272	attgtggtta	47	0.216
At1g05750	PDE247	T20M3.1	CLB19,PCMP-E59	10	mitochondrion	288066	orf114_327	tttgcaccaa	48	0.216
At1g05750	PDE247	T20M3.1	CLB19,PCMP-E59	10	mitochondrion	288066	nad3_26	tttgcaccaa	49	0.216
At1g05750	PDE247	T20M3.1	CLB19,PCMP-E59	10	mitochondrion	83014	nad1_308	gtattgtcag	50	0.217
At1g05750	PDE247	T20M3.1	CLB19,PCMP-E59	10	mitochondrion	362600	atp4_395	ttaaatgtta	51	0.219
At1g05750	PDE247	T20M3.1	CLB19,PCMP-E59	10	mitochondrion	163173	nad2_394	attaattcta	52	0.241
At1g05750	PDE247	T20M3.1	CLB19,PCMP-E59	10	mitochondrion	291899	ccmFn2_320	cattcttgga	53	0.252
At1g05750	PDE247	T20M3.1	CLB19,PCMP-E59	10	mitochondrion	18007	ccmB_428	attcattctt	54	0.252
At1g05750	PDE247	T20M3.1	CLB19,PCMP-E59	10	mitochondrion	185003	rpl5_317	atgtctaatt	55	0.255
At1g05750	PDE247	T20M3.1	CLB19,PCMP-E59	10	mitochondrion	6541	cox2_278	cctagtatca	56	0.266
At1g05750	PDE247	T20M3.1	CLB19,PCMP-E59	10	plastid	12707	atpF_92	ttagcaacaa	57	0.267
At1g05750	PDE247	T20M3.1	CLB19,PCMP-E59	10	mitochondrion	18276	ccmB_159	gtttgatttg	58	0.267
At1g05750	PDE247	T20M3.1	CLB19,PCMP-E59	10	mitochondrion	165926	nad6_89	tccgttttgt	59	0.286
At1g05750	PDE247	T20M3.1	CLB19,PCMP-E59	10	mitochondrion	239332	nad7_1103	caaggactcg	60	0.289
At1g05750	PDE247	T20M3.1	CLB19,PCMP-E59	10	mitochondrion	165925	nad6_88	ttccgttttg	61	0.293
At1g05750	PDE247	T20M3.1	CLB19,PCMP-E59	10	mitochondrion	270995	atp9_224	gcattgtttg	62	0.296
At1g05750	PDE247	T20M3.1	CLB19,PCMP-E59	10	mitochondrion	288392	nad3_352	gggtgctttg	63	0.3
At1g05750	PDE247	T20M3.1	CLB19,PCMP-E59	10	mitochondrion	235424	nad5_242(unspliced)	gtgttcgata	64	0.305
At1g05750	PDE247	T20M3.1	CLB19,PCMP-E59	10	mitochondrion	361746	nad4L_110	atgtcaattg	65	0.307
At1g05750	PDE247	T20M3.1	CLB19,PCMP-E59	10	mitochondrion	235424	nad5_242(spliced)	ttgttcgata	66	0.31
At1g05750	PDE247	T20M3.1	CLB19,PCMP-E59	10	mitochondrion	23099	rps3_1352	caaagtgctt	67	0.312
At1g05750	PDE247	T20M3.1	CLB19,PCMP-E59	10	mitochondrion	235791	nad5_609	cttgtgctag	68	0.318
At1g05750	PDE247	T20M3.1	CLB19,PCMP-E59	10	mitochondrion	191656	ccmFc_1215	gttggtatac	69	0.321
At1g05750	PDE247	T20M3.1	CLB19,PCMP-E59	10	mitochondrion	330529	cox3_245	gtacaattag	70	0.323
At1g05750	PDE247	T20M3.1	CLB19,PCMP-E59	10	mitochondrion	239356	nad7_1079	agagcacccg	71	0.335
At1g05750	PDE247	T20M3.1	CLB19,PCMP-E59	10	mitochondrion	235780	nad5_598	aaccattttt	72	0.337
At1g05750	PDE247	T20M3.1	CLB19,PCMP-E59	10	mitochondrion	20228	orf240A_199	ttcagattca	73	0.34
At1g05750	PDE247	T20M3.1	CLB19,PCMP-E59	10	mitochondrion	219100	mttB_665	acagctgctc	74	0.345
At1g05750	PDE247	T20M3.1	CLB19,PCMP-E59	10	mitochondrion	308755	ccmC_458	ctggcttcta	75	0.349
At1g05750	PDE247	T20M3.1	CLB19,PCMP-E59	10	mitochondrion	288048	orf114_309	gctgtaatga	76	0.351
At1g05750	PDE247	T20M3.1	CLB19,PCMP-E59	10	mitochondrion	288048	nad3_8	gctgtaatga	77	0.351
At1g05750	PDE247	T20M3.1	CLB19,PCMP-E59	10	mitochondrion	215126	nad4_437	ttctatgttt	78	0.368
At1g05750	PDE247	T20M3.1	CLB19,PCMP-E59	10	mitochondrion	235580	nad5_398	actggagata	79	0.37
At1g05750	PDE247	T20M3.1	CLB19,PCMP-E59	10	mitochondrion	219378	mttB_387	gttcttgctt	80	0.378
At1g05750	PDE247	T20M3.1	CLB19,PCMP-E59	10	mitochondrion	308476	ccmC_179	gtacatgttc	81	0.385
At1g05750	PDE247	T20M3.1	CLB19,PCMP-E59	10	mitochondrion	330361	cox3_413	tttcttaata	82	0.397
At1g05750	PDE247	T20M3.1	CLB19,PCMP-E59	10	mitochondrion	308743	ccmC_446	ctttctgtcg	83	0.399
At1g05750	PDE247	T20M3.1	CLB19,PCMP-E59	10	mitochondrion	233909	nad1_755	ctaggaggtt	84	0.402
At1g05750	PDE247	T20M3.1	CLB19,PCMP-E59	10	mitochondrion	234082	nad1_928	tctatcatta	85	0.403
At1g05750	PDE247	T20M3.1	CLB19,PCMP-E59	10	mitochondrion	308915	ccmC_618	tcctcttctt	86	0.403
At1g05750	PDE247	T20M3.1	CLB19,PCMP-E59	10	mitochondrion	94669	nad2_1309	tagcgttata	87	0.41
At1g05750	PDE247	T20M3.1	CLB19,PCMP-E59	10	mitochondrion	308872	ccmC_575	catgtttcta	88	0.411
At1g05750	PDE247	T20M3.1	CLB19,PCMP-E59	10	mitochondrion	83015	nad1_307	ggtattgtca	89	0.416
At1g05750	PDE247	T20M3.1	CLB19,PCMP-E59	10	mitochondrion	330460	cox3_314	ttttgggctt	90	0.421
At1g05750	PDE247	T20M3.1	CLB19,PCMP-E59	10	mitochondrion	219604	mttB_161	gaagagttaa	91	0.423
At1g05750	PDE247	T20M3.1	CLB19,PCMP-E59	10	mitochondrion	219072	mttB_693	tctggtgcca	92	0.43
At1g05750	PDE247	T20M3.1	CLB19,PCMP-E59	10	mitochondrion	163240	nad2_461	ttagctattg	93	0.435
At1g05750	PDE247	T20M3.1	CLB19,PCMP-E59	10	mitochondrion	235424	nad5_intron_(141949)	tcgtaattca	94	0.437
At1g05750	PDE247	T20M3.1	CLB19,PCMP-E59	10	mitochondrion	166006	nad6_169	cttcctagta	95	0.439
At1g05750	PDE247	T20M3.1	CLB19,PCMP-E59	10	mitochondrion	59401	nad1_580	gttctttatt	96	0.441
At1g05750	PDE247	T20M3.1	CLB19,PCMP-E59	10	mitochondrion	161857	nad2_59	tttttagcgg	97	0.449
At1g05750	PDE247	T20M3.1	CLB19,PCMP-E59	10	mitochondrion	316274	ccmFn1_262	tttattatgg	98	0.449
At1g05750	PDE247	T20M3.1	CLB19,PCMP-E59	10	mitochondrion	219099	mttB_666	cagctgctct	99	0.45
At1g05750	PDE247	T20M3.1	CLB19,PCMP-E59	10	mitochondrion	361691	nad4L_55	tattttaggt	100	0.453
At1g05750	PDE247	T20M3.1	CLB19,PCMP-E59	10	mitochondrion	242960	nad7_344	attttaaatc	101	0.459
At1g05750	PDE247	T20M3.1	CLB19,PCMP-E59	10	mitochondrion	219227	mttB_538	tattttgttc	102	0.465
At1g05750	PDE247	T20M3.1	CLB19,PCMP-E59	10	mitochondrion	243091	nad7_213(spliced)	ttgatcgttt	103	0.465
At1g05750	PDE247	T20M3.1	CLB19,PCMP-E59	10	mitochondrion	6844	cox2_581	gctgtacctt	104	0.476
At1g05750	PDE247	T20M3.1	CLB19,PCMP-E59	10	mitochondrion	241462	nad7_789	atcgttactg	105	0.477
At1g05750	PDE247	T20M3.1	CLB19,PCMP-E59	10	mitochondrion	362343	atp4_138	ttataggctt	106	0.494
At1g05750	PDE247	T20M3.1	CLB19,PCMP-E59	10	mitochondrion	160311	rps4_332	tttgacgtta	107	0.516
At1g05750	PDE247	T20M3.1	CLB19,PCMP-E59	10	mitochondrion	189604	ccmFc_122	ggtgcccctt	108	0.526
At1g05750	PDE247	T20M3.1	CLB19,PCMP-E59	10	mitochondrion	291838	ccmFn2_259	ttcttttatg	109	0.53
At1g05750	PDE247	T20M3.1	CLB19,PCMP-E59	10	mitochondrion	231501	matR_461	cagagagtca	110	0.533
At1g05750	PDE247	T20M3.1	CLB19,PCMP-E59	10	mitochondrion	230317	nad1_674(unspliced)	tcttcaatgg	111	0.536
At1g05750	PDE247	T20M3.1	CLB19,PCMP-E59	10	mitochondrion	230317	nad1_674(spliced)	tcttcaatgg	112	0.536
At1g05750	PDE247	T20M3.1	CLB19,PCMP-E59	10	mitochondrion	219060	mttB_705	ttgtcgcctg	113	0.542
At1g05750	PDE247	T20M3.1	CLB19,PCMP-E59	10	mitochondrion	210033	nad4_977(spliced)	ggtatgttta	114	0.543
At1g05750	PDE247	T20M3.1	CLB19,PCMP-E59	10	mitochondrion	210033	nad4_977(unspliced)	tctttcgctc	115	0.575
At1g05750	PDE247	T20M3.1	CLB19,PCMP-E59	10	mitochondrion	165765	nad6_leader_-73	caaccgcgct	116	0.577
At1g05750	PDE247	T20M3.1	CLB19,PCMP-E59	10	mitochondrion	308818	ccmC_521	tggtggaata	117	0.583
At1g05750	PDE247	T20M3.1	CLB19,PCMP-E59	10	mitochondrion	215405	nad4_158	tttttgtatt	118	0.584
At1g05750	PDE247	T20M3.1	CLB19,PCMP-E59	10	mitochondrion	83057	nad1_265	aagtctggtc	119	0.59
At1g05750	PDE247	T20M3.1	CLB19,PCMP-E59	10	mitochondrion	189897	ccmFc_415	cttttgtact	120	0.598
At1g05750	PDE247	T20M3.1	CLB19,PCMP-E59	10	mitochondrion	329894	cox3_trailer_82	actgcagctt	121	0.602
At1g05750	PDE247	T20M3.1	CLB19,PCMP-E59	10	mitochondrion	241512	nad7_739	tgaccaattg	122	0.603
At1g05750	PDE247	T20M3.1	CLB19,PCMP-E59	10	mitochondrion	6961	cox2_698	aatcatgcct	123	0.605
At1g05750	PDE247	T20M3.1	CLB19,PCMP-E59	10	mitochondrion	329927	cox3_trailer_49	aagacaaaga	124	0.616
At1g05750	PDE247	T20M3.1	CLB19,PCMP-E59	10	plastid	96579	ndhB_586	ttctattctg	125	0.625
At1g05750	PDE247	T20M3.1	CLB19,PCMP-E59	10	mitochondrion	219353	mttB_412	cctaactttt	126	0.631
At1g05750	PDE247	T20M3.1	CLB19,PCMP-E59	10	mitochondrion	17968	ccmB_467	ggttggaaca	127	0.638
At1g05750	PDE247	T20M3.1	CLB19,PCMP-E59	10	mitochondrion	234052	nad1_898	aatgggactt	128	0.639
At1g05750	PDE247	T20M3.1	CLB19,PCMP-E59	10	mitochondrion	189657	ccmFc_175	tcttttggtc	129	0.643
At1g05750	PDE247	T20M3.1	CLB19,PCMP-E59	10	mitochondrion	18055	ccmB_380	tggttaaaca	130	0.645
At1g05750	PDE247	T20M3.1	CLB19,PCMP-E59	10	mitochondrion	330517	cox3_257	cttcgatatg	131	0.649
At1g05750	PDE247	T20M3.1	CLB19,PCMP-E59	10	mitochondrion	17884	ccmB_551	tttcatgttc	132	0.658
At1g05750	PDE247	T20M3.1	CLB19,PCMP-E59	10	mitochondrion	181935	cob_924	tttttatatg	133	0.658
At1g05750	PDE247	T20M3.1	CLB19,PCMP-E59	10	mitochondrion	17869	ccmB_566	ttgattggtt	134	0.685
At1g05750	PDE247	T20M3.1	CLB19,PCMP-E59	10	mitochondrion	308718	ccmC_421	cctgggtgca	135	0.704
At1g05750	PDE247	T20M3.1	CLB19,PCMP-E59	10	mitochondrion	288290	nad3_250	tccttgggca	136	0.709
At1g05750	PDE247	T20M3.1	CLB19,PCMP-E59	10	mitochondrion	329790	cox3_trailer_186	gattatggca	137	0.721
At1g05750	PDE247	T20M3.1	CLB19,PCMP-E59	10	mitochondrion	191768	ccmFc_1327	gttgcgttgg	138	0.725
At1g05750	PDE247	T20M3.1	CLB19,PCMP-E59	10	mitochondrion	219291	mttB_474	caacaaattc	139	0.727
At1g05750	PDE247	T20M3.1	CLB19,PCMP-E59	10	mitochondrion	6334	cox2_71	tggcaattag	140	0.73
At1g05750	PDE247	T20M3.1	CLB19,PCMP-E59	10	mitochondrion	221900	rpl2_711	gggcacatag	141	0.731
At1g05750	PDE247	T20M3.1	CLB19,PCMP-E59	10	mitochondrion	160067	rps4_88	tttaggaaat	142	0.732
At1g05750	PDE247	T20M3.1	CLB19,PCMP-E59	10	mitochondrion	18131	ccmB_304	tattcaaata	143	0.737
At1g05750	PDE247	T20M3.1	CLB19,PCMP-E59	10	mitochondrion	316155	ccmFn1_143	ttccttggtc	144	0.744
At1g05750	PDE247	T20M3.1	CLB19,PCMP-E59	10	mitochondrion	219356	mttB_409	gttcctaact	145	0.745
At1g05750	PDE247	T20M3.1	CLB19,PCMP-E59	10	mitochondrion	24854	nad9_190	ttgcggagtt	146	0.749
At1g05750	PDE247	T20M3.1	CLB19,PCMP-E59	10	mitochondrion	244158	nad7_209	tattttgatc	147	0.757
At1g05750	PDE247	T20M3.1	CLB19,PCMP-E59	10	mitochondrion	308947	ccmC_650	gaaacacgtc	148	0.765
At1g05750	PDE247	T20M3.1	CLB19,PCMP-E59	10	mitochondrion	191721	ccmFc_1280	tcgttgggag	149	0.778
At1g05750	PDE247	T20M3.1	CLB19,PCMP-E59	10	mitochondrion	185262	rpl5_58	tctgttgctc	150	0.78
At1g05750	PDE247	T20M3.1	CLB19,PCMP-E59	10	mitochondrion	219621	mttB_144	cgtgttactg	151	0.781
At1g05750	PDE247	T20M3.1	CLB19,PCMP-E59	10	mitochondrion	243091	nad7_213(unspliced)	tttttgaccc	152	0.792
At1g05750	PDE247	T20M3.1	CLB19,PCMP-E59	10	mitochondrion	6516	cox2_253	tatcgagatt	153	0.795
At1g05750	PDE247	T20M3.1	CLB19,PCMP-E59	10	mitochondrion	232771	matR_1731	tcgtaaattg	154	0.799
At1g05750	PDE247	T20M3.1	CLB19,PCMP-E59	10	plastid	116785	ndhD_383	ggtcaaatag	155	0.803
At1g05750	PDE247	T20M3.1	CLB19,PCMP-E59	10	mitochondrion	308549	ccmC_252	taacaaaaca	156	0.808
At1g05750	PDE247	T20M3.1	CLB19,PCMP-E59	10	mitochondrion	27013	nad5_1665	tttgtaatcg	157	0.812
At1g05750	PDE247	T20M3.1	CLB19,PCMP-E59	10	mitochondrion	28284	nad5_1958	gtagataatc	158	0.822
At1g05750	PDE247	T20M3.1	CLB19,PCMP-E59	10	mitochondrion	308628	ccmC_331	tactgggggg	159	0.825
At1g05750	PDE247	T20M3.1	CLB19,PCMP-E59	10	mitochondrion	23318	rpl16_34	gattatgctc	160	0.826
At1g05750	PDE247	T20M3.1	CLB19,PCMP-E59	10	mitochondrion	235735	nad5_553	tgggattttg	161	0.827
At1g05750	PDE247	T20M3.1	CLB19,PCMP-E59	10	mitochondrion	239385	nad7_1050	gaagcaatcg	162	0.849
At1g05750	PDE247	T20M3.1	CLB19,PCMP-E59	10	mitochondrion	160356	rps4_377	caagcaaggc	163	0.85
At1g05750	PDE247	T20M3.1	CLB19,PCMP-E59	10	mitochondrion	219122	mttB_643	tttgatggtt	164	0.854
At1g05750	PDE247	T20M3.1	CLB19,PCMP-E59	10	mitochondrion	8327	cox2_721(spliced)	cgtagaagct	165	0.864
At1g05750	PDE247	T20M3.1	CLB19,PCMP-E59	10	mitochondrion	8327	cox2_721(unspliced)	cgtagaagct	166	0.864
At1g05750	PDE247	T20M3.1	CLB19,PCMP-E59	10	mitochondrion	28242	nad5_1916	tttgtgacct	167	0.864
At1g05750	PDE247	T20M3.1	CLB19,PCMP-E59	10	mitochondrion	235895	nad5_713	gcgcagatag	168	0.868
At1g05750	PDE247	T20M3.1	CLB19,PCMP-E59	10	plastid	86055	rpl23_89	gtcgaatcag	169	0.869
At1g05750	PDE247	T20M3.1	CLB19,PCMP-E59	10	mitochondrion	232636	matR_1596	gcagcgaatt	170	0.869
At1g05750	PDE247	T20M3.1	CLB19,PCMP-E59	10	mitochondrion	189532	ccmFc_50	tttatggtcg	171	0.876
At1g05750	PDE247	T20M3.1	CLB19,PCMP-E59	10	mitochondrion	28255	nad5_1929	tttgtatgtg	172	0.876
At1g05750	PDE247	T20M3.1	CLB19,PCMP-E59	10	mitochondrion	185151	rpl5_169	tatggagatt	173	0.885
At1g05750	PDE247	T20M3.1	CLB19,PCMP-E59	10	mitochondrion	219388	mttB_377	tatttaagtg	174	0.891
At1g05750	PDE247	T20M3.1	CLB19,PCMP-E59	10	mitochondrion	165940	nad6_103	catcctagtc	175	0.905
At1g05750	PDE247	T20M3.1	CLB19,PCMP-E59	10	mitochondrion	209804	nad4_1206	tcggggaatt	176	0.908
At1g05750	PDE247	T20M3.1	CLB19,PCMP-E59	10	mitochondrion	163309	nad2_530	acggaagccg	177	0.914
At1g05750	PDE247	T20M3.1	CLB19,PCMP-E59	10	mitochondrion	23327	rpl16_43	cctgtggaag	178	0.914
At1g05750	PDE247	T20M3.1	CLB19,PCMP-E59	10	mitochondrion	191613	ccmFc_1172	gatctatatg	179	0.914
At1g05750	PDE247	T20M3.1	CLB19,PCMP-E59	10	mitochondrion	241482	nad7_769	taccagagga	180	0.921
At1g05750	PDE247	T20M3.1	CLB19,PCMP-E59	10	mitochondrion	209881	nad4_1129	caccatgccg	181	0.942
At1g05750	PDE247	T20M3.1	CLB19,PCMP-E59	10	mitochondrion	27079	nad5_1731	tagtcagatc	182	0.942
At1g05750	PDE247	T20M3.1	CLB19,PCMP-E59	10	mitochondrion	82946	nad1_376	tattatagcg	183	0.951
At1g05750	PDE247	T20M3.1	CLB19,PCMP-E59	10	mitochondrion	362621	atp4_416	cttacaaatg	184	0.956
At1g05750	PDE247	T20M3.1	CLB19,PCMP-E59	10	mitochondrion	24992	nad9_328	tccatcagcc	185	0.966
At1g05750	PDE247	T20M3.1	CLB19,PCMP-E59	10	mitochondrion	184808	rpl5_512	gatgagactt	186	0.985
At1g05750	PDE247	T20M3.1	CLB19,PCMP-E59	10	mitochondrion	215114	nad4_449	ttcgaaagcg	187	0.996
At1g06143	EMB1444	T21E18.20	PCMP-E62	12	mitochondrion	308818	ccmC_521	actggtggaata	1	0.00368
At1g06143	EMB1444	T21E18.20	PCMP-E62	12	mitochondrion	17968	ccmB_467	gtggttggaaca	2	0.0102
At1g06143	EMB1444	T21E18.20	PCMP-E62	12	plastid	69942	clpP_559	acagaagcccaa	3	0.0122
At1g06143	EMB1444	T21E18.20	PCMP-E62	12	mitochondrion	308764	ccmC_467	ctattttaattt	4	0.0288
At1g06143	EMB1444	T21E18.20	PCMP-E62	12	mitochondrion	209879	nad4_1131	caccatgccgaa	5	0.0341
At1g06143	EMB1444	T21E18.20	PCMP-E62	12	mitochondrion	288252	nad3_212	ttttatttttaa	6	0.0343
At1g06143	EMB1444	T21E18.20	PCMP-E62	12	mitochondrion	233897	nad1_743(unspliced)	gcacattgttct	7	0.0357
At1g06143	EMB1444	T21E18.20	PCMP-E62	12	mitochondrion	233897	nad1_743(spliced)	gcacattgttct	8	0.0357
At1g06143	EMB1444	T21E18.20	PCMP-E62	12	mitochondrion	18055	ccmB_380	attggttaaaca	9	0.0365
At1g06143	EMB1444	T21E18.20	PCMP-E62	12	mitochondrion	8348	cox2_742	aaagattatggt	10	0.0372
At1g06143	EMB1444	T21E18.20	PCMP-E62	12	mitochondrion	219388	mttB_377	tctatttaagtg	11	0.0477
At1g06143	EMB1444	T21E18.20	PCMP-E62	12	plastid	12707	atpF_92	ttttagcaacaa	12	0.0561
At1g06143	EMB1444	T21E18.20	PCMP-E62	12	mitochondrion	219358	mttB_407	tcctgttcctaa	13	0.0638
At1g06143	EMB1444	T21E18.20	PCMP-E62	12	mitochondrion	26928	nad5_1580	ttctgtttagta	14	0.0714
At1g06143	EMB1444	T21E18.20	PCMP-E62	12	mitochondrion	210033	nad4_977(spliced)	ttggtatgttta	15	0.0894
At1g06143	EMB1444	T21E18.20	PCMP-E62	12	mitochondrion	234082	nad1_928	cctctatcatta	16	0.0945
At1g06143	EMB1444	T21E18.20	PCMP-E62	12	mitochondrion	6288	cox2_25	ctaaaatggtta	17	0.102
At1g06143	EMB1444	T21E18.20	PCMP-E62	12	mitochondrion	8327	cox2_721(unspliced)	gtcgtagaagct	18	0.105
At1g06143	EMB1444	T21E18.20	PCMP-E62	12	mitochondrion	8327	cox2_721(spliced)	gtcgtagaagct	19	0.105
At1g06143	EMB1444	T21E18.20	PCMP-E62	12	mitochondrion	330460	cox3_314	ttttttgggctt	20	0.122
At1g06143	EMB1444	T21E18.20	PCMP-E62	12	mitochondrion	235424	nad5_242(spliced)	tcttgttcgata	21	0.122
At1g06143	EMB1444	T21E18.20	PCMP-E62	12	mitochondrion	18131	ccmB_304	gttattcaaata	22	0.128
At1g06143	EMB1444	T21E18.20	PCMP-E62	12	mitochondrion	270995	atp9_224	ttgcattgtttg	23	0.128
At1g06143	EMB1444	T21E18.20	PCMP-E62	12	mitochondrion	23217	rps3_1470	ccgtatatgttt	24	0.135
At1g06143	EMB1444	T21E18.20	PCMP-E62	12	mitochondrion	18097	ccmB_338	ccatgttacaac	25	0.139
At1g06143	EMB1444	T21E18.20	PCMP-E62	12	mitochondrion	288290	nad3_250	tttccttgggca	26	0.141
At1g06143	EMB1444	T21E18.20	PCMP-E62	12	mitochondrion	241512	nad7_739	tatgaccaattg	27	0.143
At1g06143	EMB1444	T21E18.20	PCMP-E62	12	mitochondrion	189628	ccmFc_146	ctataattccta	28	0.143
At1g06143	EMB1444	T21E18.20	PCMP-E62	12	mitochondrion	23724	rpl16_440	ccacgggacaaa	29	0.147
At1g06143	EMB1444	T21E18.20	PCMP-E62	12	mitochondrion	234052	nad1_898	ttaatgggactt	30	0.147
At1g06143	EMB1444	T21E18.20	PCMP-E62	12	mitochondrion	189815	ccmFc_333	tcccgttcttca	31	0.151
At1g06143	EMB1444	T21E18.20	PCMP-E62	12	mitochondrion	235556	nad5_374	ttacttttttta	32	0.155
At1g06143	EMB1444	T21E18.20	PCMP-E62	12	mitochondrion	160067	rps4_88	cttttaggaaat	33	0.156
At1g06143	EMB1444	T21E18.20	PCMP-E62	12	mitochondrion	362343	atp4_138	ttttataggctt	34	0.158
At1g06143	EMB1444	T21E18.20	PCMP-E62	12	mitochondrion	361691	nad4L_55	tttattttaggt	35	0.164
At1g06143	EMB1444	T21E18.20	PCMP-E62	12	mitochondrion	83014	nad1_308	tggtattgtcag	36	0.167
At1g06143	EMB1444	T21E18.20	PCMP-E62	12	mitochondrion	215405	nad4_158	cttttttgtatt	37	0.171
At1g06143	EMB1444	T21E18.20	PCMP-E62	12	mitochondrion	18254	ccmB_181	ttgttttctttt	38	0.184
At1g06143	EMB1444	T21E18.20	PCMP-E62	12	mitochondrion	235790	nad5_608	ttgcttgtgcta	39	0.193
At1g06143	EMB1444	T21E18.20	PCMP-E62	12	plastid	78691	rpoA_200	ttacacgtgcaa	40	0.195
At1g06143	EMB1444	T21E18.20	PCMP-E62	12	mitochondrion	233909	nad1_755	ttctaggaggtt	41	0.201
At1g06143	EMB1444	T21E18.20	PCMP-E62	12	mitochondrion	235424	nad5_242(unspliced)	ctgtgttcgata	42	0.206
At1g06143	EMB1444	T21E18.20	PCMP-E62	12	mitochondrion	23091	rps3_1344	atctgtttatca	43	0.212
At1g06143	EMB1444	T21E18.20	PCMP-E62	12	mitochondrion	361746	nad4L_110	taatgtcaattg	44	0.223
At1g06143	EMB1444	T21E18.20	PCMP-E62	12	mitochondrion	24854	nad9_190	atttgcggagtt	45	0.228
At1g06143	EMB1444	T21E18.20	PCMP-E62	12	plastid	116785	ndhD_383	gcggtcaaatag	46	0.231
At1g06143	EMB1444	T21E18.20	PCMP-E62	12	mitochondrion	243091	nad7_213(unspliced)	cgtttttgaccc	47	0.236
At1g06143	EMB1444	T21E18.20	PCMP-E62	12	mitochondrion	185261	rpl5_59	atctgttgctca	48	0.237
At1g06143	EMB1444	T21E18.20	PCMP-E62	12	mitochondrion	308760	ccmC_463	gcttctatttta	49	0.252
At1g06143	EMB1444	T21E18.20	PCMP-E62	12	mitochondrion	242960	nad7_344	gaattttaaatc	50	0.262
At1g06143	EMB1444	T21E18.20	PCMP-E62	12	mitochondrion	191721	ccmFc_1280	cttcgttgggag	51	0.271
At1g06143	EMB1444	T21E18.20	PCMP-E62	12	mitochondrion	215187	nad4_376	atagcattttta	52	0.274
At1g06143	EMB1444	T21E18.20	PCMP-E62	12	mitochondrion	6642	cox2_379	ggacatcaatgg	53	0.285
At1g06143	EMB1444	T21E18.20	PCMP-E62	12	mitochondrion	232636	matR_1596	cagcagcgaatt	54	0.296
At1g06143	EMB1444	T21E18.20	PCMP-E62	12	mitochondrion	235424	nad5_intron_(141949)	actcgtaattca	55	0.297
At1g06143	EMB1444	T21E18.20	PCMP-E62	12	mitochondrion	330361	cox3_413	cttttcttaata	56	0.304
At1g06143	EMB1444	T21E18.20	PCMP-E62	12	mitochondrion	239356	nad7_1079	taagagcacccg	57	0.309
At1g06143	EMB1444	T21E18.20	PCMP-E62	12	mitochondrion	236045	nad5_863	tgattgttatta	58	0.319
At1g06143	EMB1444	T21E18.20	PCMP-E62	12	mitochondrion	189897	ccmFc_415	ttcttttgtact	59	0.323
At1g06143	EMB1444	T21E18.20	PCMP-E62	12	mitochondrion	189657	ccmFc_175	tctcttttggtc	60	0.325
At1g06143	EMB1444	T21E18.20	PCMP-E62	12	mitochondrion	288392	nad3_352	aggggtgctttg	61	0.326
At1g06143	EMB1444	T21E18.20	PCMP-E62	12	mitochondrion	160056	rps4_77	cttgtcgtctac	62	0.329
At1g06143	EMB1444	T21E18.20	PCMP-E62	12	mitochondrion	67512	atp1_1110	acctgctattaa	63	0.33
At1g06143	EMB1444	T21E18.20	PCMP-E62	12	mitochondrion	6541	cox2_278	ttcctagtatca	64	0.342
At1g06143	EMB1444	T21E18.20	PCMP-E62	12	mitochondrion	235454	nad5_272	taattgtggtta	65	0.343
At1g06143	EMB1444	T21E18.20	PCMP-E62	12	mitochondrion	17859	ccmB_576	ttatttctttct	66	0.346
At1g06143	EMB1444	T21E18.20	PCMP-E62	12	mitochondrion	28242	nad5_1916	tatttgtgacct	67	0.346
At1g06143	EMB1444	T21E18.20	PCMP-E62	12	mitochondrion	18364	ccmB_71	tcacgagttttt	68	0.358
At1g06143	EMB1444	T21E18.20	PCMP-E62	12	mitochondrion	219604	mttB_161	cggaagagttaa	69	0.358
At1g06143	EMB1444	T21E18.20	PCMP-E62	12	mitochondrion	219620	mttB_145	acgtgttactgg	70	0.363
At1g06143	EMB1444	T21E18.20	PCMP-E62	12	mitochondrion	330529	cox3_245	tcgtacaattag	71	0.364
At1g06143	EMB1444	T21E18.20	PCMP-E62	12	mitochondrion	245293	nad7_38	ttaaaaatttta	72	0.378
At1g06143	EMB1444	T21E18.20	PCMP-E62	12	mitochondrion	221900	rpl2_711	ctgggcacatag	73	0.379
At1g06143	EMB1444	T21E18.20	PCMP-E62	12	mitochondrion	185003	rpl5_317	gaatgtctaatt	74	0.384
At1g06143	EMB1444	T21E18.20	PCMP-E62	12	mitochondrion	160356	rps4_377	ctcaagcaaggc	75	0.39
At1g06143	EMB1444	T21E18.20	PCMP-E62	12	mitochondrion	291899	ccmFn2_320	ttcattcttgga	76	0.393
At1g06143	EMB1444	T21E18.20	PCMP-E62	12	mitochondrion	18360	ccmB_75	gagtttttcttt	77	0.399
At1g06143	EMB1444	T21E18.20	PCMP-E62	12	mitochondrion	308549	ccmC_252	attaacaaaaca	78	0.405
At1g06143	EMB1444	T21E18.20	PCMP-E62	12	mitochondrion	209804	nad4_1206	tatcggggaatt	79	0.405
At1g06143	EMB1444	T21E18.20	PCMP-E62	12	mitochondrion	308628	ccmC_331	gttactgggggg	80	0.413
At1g06143	EMB1444	T21E18.20	PCMP-E62	12	mitochondrion	308770	ccmC_473	taatttgtgttg	81	0.42
At1g06143	EMB1444	T21E18.20	PCMP-E62	12	mitochondrion	232771	matR_1731	catcgtaaattg	82	0.422
At1g06143	EMB1444	T21E18.20	PCMP-E62	12	mitochondrion	308718	ccmC_421	tacctgggtgca	83	0.424
At1g06143	EMB1444	T21E18.20	PCMP-E62	12	mitochondrion	362600	atp4_395	acttaaatgtta	84	0.427
At1g06143	EMB1444	T21E18.20	PCMP-E62	12	mitochondrion	27013	nad5_1665	tttttgtaatcg	85	0.428
At1g06143	EMB1444	T21E18.20	PCMP-E62	12	mitochondrion	83015	nad1_307	atggtattgtca	86	0.429
At1g06143	EMB1444	T21E18.20	PCMP-E62	12	mitochondrion	219179	mttB_586	atctgtttgcta	87	0.434
At1g06143	EMB1444	T21E18.20	PCMP-E62	12	mitochondrion	291856	ccmFn2_277	gtattagccaca	88	0.435
At1g06143	EMB1444	T21E18.20	PCMP-E62	12	mitochondrion	308915	ccmC_618	cttcctcttctt	89	0.436
At1g06143	EMB1444	T21E18.20	PCMP-E62	12	mitochondrion	161857	nad2_59	tttttttagcgg	90	0.45
At1g06143	EMB1444	T21E18.20	PCMP-E62	12	mitochondrion	235895	nad5_713	ccgcgcagatag	91	0.45
At1g06143	EMB1444	T21E18.20	PCMP-E62	12	mitochondrion	27079	nad5_1731	tctagtcagatc	92	0.451
At1g06143	EMB1444	T21E18.20	PCMP-E62	12	mitochondrion	291838	ccmFn2_259	gcttcttttatg	93	0.46
At1g06143	EMB1444	T21E18.20	PCMP-E62	12	mitochondrion	185151	rpl5_169	gctatggagatt	94	0.466
At1g06143	EMB1444	T21E18.20	PCMP-E62	12	mitochondrion	231501	matR_461	ttcagagagtca	95	0.469
At1g06143	EMB1444	T21E18.20	PCMP-E62	12	mitochondrion	18276	ccmB_159	aggtttgatttg	96	0.474
At1g06143	EMB1444	T21E18.20	PCMP-E62	12	mitochondrion	230317	nad1_674(unspliced)	cgtcttcaatgg	97	0.476
At1g06143	EMB1444	T21E18.20	PCMP-E62	12	mitochondrion	230317	nad1_674(spliced)	attcttcaatgg	98	0.479
At1g06143	EMB1444	T21E18.20	PCMP-E62	12	mitochondrion	219621	mttB_144	tacgtgttactg	99	0.48
At1g06143	EMB1444	T21E18.20	PCMP-E62	12	mitochondrion	288048	orf114_309	gggctgtaatga	100	0.498
At1g06143	EMB1444	T21E18.20	PCMP-E62	12	mitochondrion	288048	nad3_8	gggctgtaatga	101	0.498
At1g06143	EMB1444	T21E18.20	PCMP-E62	12	mitochondrion	219019	mttB_746	ctatttttgtgg	102	0.499
At1g06143	EMB1444	T21E18.20	PCMP-E62	12	mitochondrion	189604	ccmFc_122	cgggtgcccctt	103	0.502
At1g06143	EMB1444	T21E18.20	PCMP-E62	12	mitochondrion	166006	nad6_169	atcttcctagta	104	0.51
At1g06143	EMB1444	T21E18.20	PCMP-E62	12	plastid	96579	ndhB_586	tcttctattctg	105	0.512
At1g06143	EMB1444	T21E18.20	PCMP-E62	12	mitochondrion	232811	matR_1771	tcctactacagg	106	0.513
At1g06143	EMB1444	T21E18.20	PCMP-E62	12	mitochondrion	239385	nad7_1050	tggaagcaatcg	107	0.522
At1g06143	EMB1444	T21E18.20	PCMP-E62	12	mitochondrion	94669	nad2_1309	actagcgttata	108	0.525
At1g06143	EMB1444	T21E18.20	PCMP-E62	12	mitochondrion	28255	nad5_1929	tttttgtatgtg	109	0.531
At1g06143	EMB1444	T21E18.20	PCMP-E62	12	mitochondrion	163240	nad2_461	atttagctattg	110	0.535
At1g06143	EMB1444	T21E18.20	PCMP-E62	12	mitochondrion	329927	cox3_trailer_49	cgaagacaaaga	111	0.546
At1g06143	EMB1444	T21E18.20	PCMP-E62	12	mitochondrion	239332	nad7_1103	tacaaggactcg	112	0.55
At1g06143	EMB1444	T21E18.20	PCMP-E62	12	mitochondrion	83057	nad1_265	ttaagtctggtc	113	0.551
At1g06143	EMB1444	T21E18.20	PCMP-E62	12	mitochondrion	24992	nad9_328	tttccatcagcc	114	0.551
At1g06143	EMB1444	T21E18.20	PCMP-E62	12	mitochondrion	6516	cox2_253	actatcgagatt	115	0.552
At1g06143	EMB1444	T21E18.20	PCMP-E62	12	mitochondrion	219100	mttB_665	tcacagctgctc	116	0.554
At1g06143	EMB1444	T21E18.20	PCMP-E62	12	mitochondrion	288251	nad3_211	attttattttta	117	0.56
At1g06143	EMB1444	T21E18.20	PCMP-E62	12	mitochondrion	235580	nad5_398	tgactggagata	118	0.563
At1g06143	EMB1444	T21E18.20	PCMP-E62	12	mitochondrion	20228	orf240A_199	agttcagattca	119	0.577
At1g06143	EMB1444	T21E18.20	PCMP-E62	12	mitochondrion	243091	nad7_213(spliced)	ttttgatcgttt	120	0.586
At1g06143	EMB1444	T21E18.20	PCMP-E62	12	mitochondrion	288066	orf114_327	aatttgcaccaa	121	0.587
At1g06143	EMB1444	T21E18.20	PCMP-E62	12	mitochondrion	288066	nad3_26	aatttgcaccaa	122	0.587
At1g06143	EMB1444	T21E18.20	PCMP-E62	12	mitochondrion	242988	nad7_316	atacgagtgtta	123	0.596
At1g06143	EMB1444	T21E18.20	PCMP-E62	12	mitochondrion	185273	rpl5_47	tattacgtcaag	124	0.597
At1g06143	EMB1444	T21E18.20	PCMP-E62	12	mitochondrion	23099	rps3_1352	atcaaagtgctt	125	0.604
At1g06143	EMB1444	T21E18.20	PCMP-E62	12	mitochondrion	23318	rpl16_34	tcgattatgctc	126	0.606
At1g06143	EMB1444	T21E18.20	PCMP-E62	12	mitochondrion	308947	ccmC_650	tggaaacacgtc	127	0.608
At1g06143	EMB1444	T21E18.20	PCMP-E62	12	mitochondrion	329790	cox3_trailer_186	gagattatggca	128	0.61
At1g06143	EMB1444	T21E18.20	PCMP-E62	12	mitochondrion	244158	nad7_209	cttattttgatc	129	0.611
At1g06143	EMB1444	T21E18.20	PCMP-E62	12	mitochondrion	82946	nad1_376	attattatagcg	130	0.614
At1g06143	EMB1444	T21E18.20	PCMP-E62	12	mitochondrion	18149	ccmB_286	caattggtgggt	131	0.619
At1g06143	EMB1444	T21E18.20	PCMP-E62	12	mitochondrion	308916	ccmC_619	ttcctcttctta	132	0.62
At1g06143	EMB1444	T21E18.20	PCMP-E62	12	mitochondrion	219359	mttB_406	ttcctgttccta	133	0.622
At1g06143	EMB1444	T21E18.20	PCMP-E62	12	mitochondrion	6334	cox2_71	catggcaattag	134	0.625
At1g06143	EMB1444	T21E18.20	PCMP-E62	12	mitochondrion	219060	mttB_705	aattgtcgcctg	135	0.626
At1g06143	EMB1444	T21E18.20	PCMP-E62	12	mitochondrion	215114	nad4_449	ttttcgaaagcg	136	0.632
At1g06143	EMB1444	T21E18.20	PCMP-E62	12	mitochondrion	219356	mttB_409	ctgttcctaact	137	0.637
At1g06143	EMB1444	T21E18.20	PCMP-E62	12	mitochondrion	329894	cox3_trailer_82	ttactgcagctt	138	0.644
At1g06143	EMB1444	T21E18.20	PCMP-E62	12	mitochondrion	219291	mttB_474	atcaacaaattc	139	0.649
At1g06143	EMB1444	T21E18.20	PCMP-E62	12	mitochondrion	215126	nad4_437	tattctatgttt	140	0.656
At1g06143	EMB1444	T21E18.20	PCMP-E62	12	mitochondrion	165765	nad6_leader_-73	aacaaccgcgct	141	0.658
At1g06143	EMB1444	T21E18.20	PCMP-E62	12	mitochondrion	241482	nad7_769	ggtaccagagga	142	0.659
At1g06143	EMB1444	T21E18.20	PCMP-E62	12	mitochondrion	219227	mttB_538	cgtattttgttc	143	0.669
At1g06143	EMB1444	T21E18.20	PCMP-E62	12	mitochondrion	219072	mttB_693	tatctggtgcca	144	0.671
At1g06143	EMB1444	T21E18.20	PCMP-E62	12	mitochondrion	235780	nad5_598	tcaaccattttt	145	0.674
At1g06143	EMB1444	T21E18.20	PCMP-E62	12	mitochondrion	163173	nad2_394	gtattaattcta	146	0.685
At1g06143	EMB1444	T21E18.20	PCMP-E62	12	mitochondrion	181935	cob_924	agtttttatatg	147	0.689
At1g06143	EMB1444	T21E18.20	PCMP-E62	12	mitochondrion	308872	ccmC_575	tacatgtttcta	148	0.69
At1g06143	EMB1444	T21E18.20	PCMP-E62	12	mitochondrion	189532	ccmFc_50	tttttatggtcg	149	0.695
At1g06143	EMB1444	T21E18.20	PCMP-E62	12	mitochondrion	241462	nad7_789	tgatcgttactg	150	0.7
At1g06143	EMB1444	T21E18.20	PCMP-E62	12	mitochondrion	17869	ccmB_566	tattgattggtt	151	0.707
At1g06143	EMB1444	T21E18.20	PCMP-E62	12	mitochondrion	219099	mttB_666	cacagctgctct	152	0.708
At1g06143	EMB1444	T21E18.20	PCMP-E62	12	mitochondrion	184808	rpl5_512	aagatgagactt	153	0.711
At1g06143	EMB1444	T21E18.20	PCMP-E62	12	mitochondrion	191656	ccmFc_1215	aggttggtatac	154	0.715
At1g06143	EMB1444	T21E18.20	PCMP-E62	12	mitochondrion	235735	nad5_553	cttgggattttg	155	0.718
At1g06143	EMB1444	T21E18.20	PCMP-E62	12	mitochondrion	210033	nad4_977(unspliced)	aatctttcgctc	156	0.733
At1g06143	EMB1444	T21E18.20	PCMP-E62	12	mitochondrion	165940	nad6_103	ttcatcctagtc	157	0.743
At1g06143	EMB1444	T21E18.20	PCMP-E62	12	mitochondrion	362621	atp4_416	cacttacaaatg	158	0.745
At1g06143	EMB1444	T21E18.20	PCMP-E62	12	mitochondrion	165925	nad6_88	cattccgttttg	159	0.765
At1g06143	EMB1444	T21E18.20	PCMP-E62	12	mitochondrion	316155	ccmFn1_143	ctttccttggtc	160	0.765
At1g06143	EMB1444	T21E18.20	PCMP-E62	12	mitochondrion	6844	cox2_581	gggctgtacctt	161	0.766
At1g06143	EMB1444	T21E18.20	PCMP-E62	12	mitochondrion	316274	ccmFn1_262	attttattatgg	162	0.778
At1g06143	EMB1444	T21E18.20	PCMP-E62	12	mitochondrion	235791	nad5_609	tgcttgtgctag	163	0.783
At1g06143	EMB1444	T21E18.20	PCMP-E62	12	mitochondrion	308678	ccmC_381	ggatgctcgttt	164	0.796
At1g06143	EMB1444	T21E18.20	PCMP-E62	12	mitochondrion	160311	rps4_332	gatttgacgtta	165	0.8
At1g06143	EMB1444	T21E18.20	PCMP-E62	12	mitochondrion	219122	mttB_643	tttttgatggtt	166	0.802
At1g06143	EMB1444	T21E18.20	PCMP-E62	12	mitochondrion	163309	nad2_530	ccacggaagccg	167	0.807
At1g06143	EMB1444	T21E18.20	PCMP-E62	12	mitochondrion	23327	rpl16_43	ctcctgtggaag	168	0.831
At1g06143	EMB1444	T21E18.20	PCMP-E62	12	mitochondrion	160971	rps4_992	caaaagctgtgg	169	0.832
At1g06143	EMB1444	T21E18.20	PCMP-E62	12	mitochondrion	59401	nad1_580	atgttctttatt	170	0.836
At1g06143	EMB1444	T21E18.20	PCMP-E62	12	mitochondrion	18007	ccmB_428	gtattcattctt	171	0.837
At1g06143	EMB1444	T21E18.20	PCMP-E62	12	mitochondrion	219378	mttB_387	tggttcttgctt	172	0.838
At1g06143	EMB1444	T21E18.20	PCMP-E62	12	mitochondrion	28284	nad5_1958	gggtagataatc	173	0.85
At1g06143	EMB1444	T21E18.20	PCMP-E62	12	mitochondrion	219353	mttB_412	ttcctaactttt	174	0.856
At1g06143	EMB1444	T21E18.20	PCMP-E62	12	mitochondrion	330517	cox3_257	gacttcgatatg	175	0.868
At1g06143	EMB1444	T21E18.20	PCMP-E62	12	mitochondrion	189605	ccmFc_123	gggtgccccttt	176	0.868
At1g06143	EMB1444	T21E18.20	PCMP-E62	12	mitochondrion	191613	ccmFc_1172	cggatctatatg	177	0.877
At1g06143	EMB1444	T21E18.20	PCMP-E62	12	mitochondrion	308755	ccmC_458	aactggcttcta	178	0.879
At1g06143	EMB1444	T21E18.20	PCMP-E62	12	mitochondrion	6961	cox2_698	ctaatcatgcct	179	0.882
At1g06143	EMB1444	T21E18.20	PCMP-E62	12	mitochondrion	165926	nad6_89	attccgttttgt	180	0.894
At1g06143	EMB1444	T21E18.20	PCMP-E62	12	mitochondrion	308476	ccmC_179	atgtacatgttc	181	0.897
At1g06143	EMB1444	T21E18.20	PCMP-E62	12	plastid	86055	rpl23_89	atgtcgaatcag	182	0.902
At1g06143	EMB1444	T21E18.20	PCMP-E62	12	mitochondrion	191768	ccmFc_1327	aagttgcgttgg	183	0.936
At1g06143	EMB1444	T21E18.20	PCMP-E62	12	mitochondrion	308743	ccmC_446	agctttctgtcg	184	0.946
At1g06143	EMB1444	T21E18.20	PCMP-E62	12	mitochondrion	185262	rpl5_58	gatctgttgctc	185	0.955
At1g06143	EMB1444	T21E18.20	PCMP-E62	12	mitochondrion	17884	ccmB_551	ggtttcatgttc	186	0.993
At1g06143	EMB1444	T21E18.20	PCMP-E62	12	mitochondrion	209881	nad4_1129	agcaccatgccg	187	1
At1g17630	PCMP-E72	F1L3.33	CWM1	15	mitochondrion	235780	nad5_598	ttttcaaccattttt	1	0.000172
At1g17630	PCMP-E72	F1L3.33	CWM1	15	mitochondrion	18007	ccmB_428	gtggtattcattctt	2	0.000443
At1g17630	PCMP-E72	F1L3.33	CWM1	15	mitochondrion	235556	nad5_374	tttttacttttttta	3	0.000577
At1g17630	PCMP-E72	F1L3.33	CWM1	15	mitochondrion	308764	ccmC_467	cttctattttaattt	4	0.00214
At1g17630	PCMP-E72	F1L3.33	CWM1	15	mitochondrion	235735	nad5_553	gctcttgggattttg	5	0.00243
At1g17630	PCMP-E72	F1L3.33	CWM1	15	mitochondrion	308760	ccmC_463	ctggcttctatttta	6	0.00256
At1g17630	PCMP-E72	F1L3.33	CWM1	15	mitochondrion	163173	nad2_394	attgtattaattcta	7	0.00325
At1g17630	PCMP-E72	F1L3.33	CWM1	15	mitochondrion	23217	rps3_1470	aatccgtatatgttt	8	0.00356
At1g17630	PCMP-E72	F1L3.33	CWM1	15	mitochondrion	308770	ccmC_473	ttttaatttgtgttg	9	0.00545
At1g17630	PCMP-E72	F1L3.33	CWM1	15	mitochondrion	241512	nad7_739	gtttatgaccaattg	10	0.00563
At1g17630	PCMP-E72	F1L3.33	CWM1	15	mitochondrion	245293	nad7_38	aaattaaaaatttta	11	0.0062
At1g17630	PCMP-E72	F1L3.33	CWM1	15	mitochondrion	17884	ccmB_551	aatggtttcatgttc	12	0.00677
At1g17630	PCMP-E72	F1L3.33	CWM1	15	mitochondrion	330529	cox3_245	aagtcgtacaattag	13	0.0068
At1g17630	PCMP-E72	F1L3.33	CWM1	15	mitochondrion	219227	mttB_538	gttcgtattttgttc	14	0.00723
At1g17630	PCMP-E72	F1L3.33	CWM1	15	mitochondrion	362343	atp4_138	ttgttttataggctt	15	0.00863
At1g17630	PCMP-E72	F1L3.33	CWM1	15	mitochondrion	59401	nad1_580	gttatgttctttatt	16	0.00963
At1g17630	PCMP-E72	F1L3.33	CWM1	15	mitochondrion	165925	nad6_88	gtacattccgttttg	17	0.0104
At1g17630	PCMP-E72	F1L3.33	CWM1	15	mitochondrion	6288	cox2_25	gttctaaaatggtta	18	0.0129
At1g17630	PCMP-E72	F1L3.33	CWM1	15	mitochondrion	215126	nad4_437	tactattctatgttt	19	0.0134
At1g17630	PCMP-E72	F1L3.33	CWM1	15	mitochondrion	18276	ccmB_159	tttaggtttgatttg	20	0.0135
At1g17630	PCMP-E72	F1L3.33	CWM1	15	mitochondrion	316155	ccmFn1_143	tttctttccttggtc	21	0.0143
At1g17630	PCMP-E72	F1L3.33	CWM1	15	mitochondrion	215187	nad4_376	attatagcattttta	22	0.0146
At1g17630	PCMP-E72	F1L3.33	CWM1	15	mitochondrion	28255	nad5_1929	ctttttttgtatgtg	23	0.015
At1g17630	PCMP-E72	F1L3.33	CWM1	15	mitochondrion	6334	cox2_71	aaccatggcaattag	24	0.0151
At1g17630	PCMP-E72	F1L3.33	CWM1	15	mitochondrion	288252	nad3_212	caattttatttttaa	25	0.0162
At1g17630	PCMP-E72	F1L3.33	CWM1	15	mitochondrion	308476	ccmC_179	tctatgtacatgttc	26	0.0163
At1g17630	PCMP-E72	F1L3.33	CWM1	15	mitochondrion	18254	ccmB_181	ctgttgttttctttt	27	0.0172
At1g17630	PCMP-E72	F1L3.33	CWM1	15	mitochondrion	6961	cox2_698	gaactaatcatgcct	28	0.0236
At1g17630	PCMP-E72	F1L3.33	CWM1	15	mitochondrion	330460	cox3_314	cttttttttgggctt	29	0.0241
At1g17630	PCMP-E72	F1L3.33	CWM1	15	mitochondrion	235790	nad5_608	tttttgcttgtgcta	30	0.025
At1g17630	PCMP-E72	F1L3.33	CWM1	15	mitochondrion	308915	ccmC_618	taacttcctcttctt	31	0.0278
At1g17630	PCMP-E72	F1L3.33	CWM1	15	mitochondrion	219353	mttB_412	ctgttcctaactttt	32	0.0322
At1g17630	PCMP-E72	F1L3.33	CWM1	15	mitochondrion	17859	ccmB_576	tggttatttctttct	33	0.0332
At1g17630	PCMP-E72	F1L3.33	CWM1	15	mitochondrion	362600	atp4_395	gaaacttaaatgtta	34	0.0356
At1g17630	PCMP-E72	F1L3.33	CWM1	15	mitochondrion	215405	nad4_158	ttacttttttgtatt	35	0.0357
At1g17630	PCMP-E72	F1L3.33	CWM1	15	mitochondrion	219122	mttB_643	cgttttttgatggtt	36	0.0438
At1g17630	PCMP-E72	F1L3.33	CWM1	15	mitochondrion	242988	nad7_316	tatatacgagtgtta	37	0.0559
At1g17630	PCMP-E72	F1L3.33	CWM1	15	mitochondrion	291838	ccmFn2_259	aatgcttcttttatg	38	0.0568
At1g17630	PCMP-E72	F1L3.33	CWM1	15	mitochondrion	27079	nad5_1731	ctttctagtcagatc	39	0.0665
At1g17630	PCMP-E72	F1L3.33	CWM1	15	mitochondrion	230317	nad1_674(spliced)	aatattcttcaatgg	40	0.0702
At1g17630	PCMP-E72	F1L3.33	CWM1	15	mitochondrion	219019	mttB_746	tggctatttttgtgg	41	0.0707
At1g17630	PCMP-E72	F1L3.33	CWM1	15	mitochondrion	244158	nad7_209	taccttattttgatc	42	0.0735
At1g17630	PCMP-E72	F1L3.33	CWM1	15	mitochondrion	221900	rpl2_711	tctctgggcacatag	43	0.077
At1g17630	PCMP-E72	F1L3.33	CWM1	15	mitochondrion	215114	nad4_449	tttttttcgaaagcg	44	0.0777
At1g17630	PCMP-E72	F1L3.33	CWM1	15	mitochondrion	270995	atp9_224	ctattgcattgtttg	45	0.0788
At1g17630	PCMP-E72	F1L3.33	CWM1	15	mitochondrion	94669	nad2_1309	gtgactagcgttata	46	0.079
At1g17630	PCMP-E72	F1L3.33	CWM1	15	mitochondrion	160056	rps4_77	aaacttgtcgtctac	47	0.0801
At1g17630	PCMP-E72	F1L3.33	CWM1	15	plastid	78691	rpoA_200	gtattacacgtgcaa	48	0.0804
At1g17630	PCMP-E72	F1L3.33	CWM1	15	mitochondrion	83057	nad1_265	atgttaagtctggtc	49	0.0844
At1g17630	PCMP-E72	F1L3.33	CWM1	15	mitochondrion	165940	nad6_103	tttttcatcctagtc	50	0.0875
At1g17630	PCMP-E72	F1L3.33	CWM1	15	mitochondrion	361746	nad4L_110	tgttaatgtcaattg	51	0.0933
At1g17630	PCMP-E72	F1L3.33	CWM1	15	mitochondrion	329894	cox3_trailer_82	gaattactgcagctt	52	0.0937
At1g17630	PCMP-E72	F1L3.33	CWM1	15	mitochondrion	210033	nad4_977(spliced)	ctattggtatgttta	53	0.094
At1g17630	PCMP-E72	F1L3.33	CWM1	15	mitochondrion	288251	nad3_211	tcaattttattttta	54	0.0957
At1g17630	PCMP-E72	F1L3.33	CWM1	15	plastid	86055	rpl23_89	ttaatgtcgaatcag	55	0.0977
At1g17630	PCMP-E72	F1L3.33	CWM1	15	mitochondrion	191613	ccmFc_1172	ttacggatctatatg	56	0.101
At1g17630	PCMP-E72	F1L3.33	CWM1	15	mitochondrion	243091	nad7_213(spliced)	ttattttgatcgttt	57	0.105
At1g17630	PCMP-E72	F1L3.33	CWM1	15	plastid	96579	ndhB_586	agctcttctattctg	58	0.113
At1g17630	PCMP-E72	F1L3.33	CWM1	15	mitochondrion	236045	nad5_863	ctttgattgttatta	59	0.116
At1g17630	PCMP-E72	F1L3.33	CWM1	15	mitochondrion	361691	nad4L_55	atttttattttaggt	60	0.116
At1g17630	PCMP-E72	F1L3.33	CWM1	15	mitochondrion	308678	ccmC_381	gtgggatgctcgttt	61	0.117
At1g17630	PCMP-E72	F1L3.33	CWM1	15	mitochondrion	219291	mttB_474	aacatcaacaaattc	62	0.125
At1g17630	PCMP-E72	F1L3.33	CWM1	15	mitochondrion	163240	nad2_461	tgtatttagctattg	63	0.126
At1g17630	PCMP-E72	F1L3.33	CWM1	15	mitochondrion	23318	rpl16_34	aaatcgattatgctc	64	0.129
At1g17630	PCMP-E72	F1L3.33	CWM1	15	mitochondrion	17869	ccmB_566	ttttattgattggtt	65	0.133
At1g17630	PCMP-E72	F1L3.33	CWM1	15	mitochondrion	161857	nad2_59	atctttttttagcgg	66	0.135
At1g17630	PCMP-E72	F1L3.33	CWM1	15	mitochondrion	235895	nad5_713	aatccgcgcagatag	67	0.135
At1g17630	PCMP-E72	F1L3.33	CWM1	15	mitochondrion	67512	atp1_1110	tagacctgctattaa	68	0.142
At1g17630	PCMP-E72	F1L3.33	CWM1	15	mitochondrion	189628	ccmFc_146	gtactataattccta	69	0.143
At1g17630	PCMP-E72	F1L3.33	CWM1	15	mitochondrion	18131	ccmB_304	tgggttattcaaata	70	0.144
At1g17630	PCMP-E72	F1L3.33	CWM1	15	mitochondrion	330517	cox3_257	taggacttcgatatg	71	0.145
At1g17630	PCMP-E72	F1L3.33	CWM1	15	mitochondrion	163309	nad2_530	tttccacggaagccg	72	0.145
At1g17630	PCMP-E72	F1L3.33	CWM1	15	mitochondrion	233897	nad1_743(unspliced)	tatgcacattgttct	73	0.146
At1g17630	PCMP-E72	F1L3.33	CWM1	15	mitochondrion	233897	nad1_743(spliced)	tatgcacattgttct	74	0.146
At1g17630	PCMP-E72	F1L3.33	CWM1	15	mitochondrion	219179	mttB_586	gtgatctgtttgcta	75	0.157
At1g17630	PCMP-E72	F1L3.33	CWM1	15	mitochondrion	24854	nad9_190	gatatttgcggagtt	76	0.157
At1g17630	PCMP-E72	F1L3.33	CWM1	15	mitochondrion	23099	rps3_1352	tttatcaaagtgctt	77	0.159
At1g17630	PCMP-E72	F1L3.33	CWM1	15	mitochondrion	185151	rpl5_169	ttggctatggagatt	78	0.161
At1g17630	PCMP-E72	F1L3.33	CWM1	15	mitochondrion	18364	ccmB_71	caatcacgagttttt	79	0.166
At1g17630	PCMP-E72	F1L3.33	CWM1	15	mitochondrion	219388	mttB_377	tcttctatttaagtg	80	0.168
At1g17630	PCMP-E72	F1L3.33	CWM1	15	mitochondrion	219100	mttB_665	ttttcacagctgctc	81	0.168
At1g17630	PCMP-E72	F1L3.33	CWM1	15	mitochondrion	181935	cob_924	actagtttttatatg	82	0.172
At1g17630	PCMP-E72	F1L3.33	CWM1	15	mitochondrion	160311	rps4_332	caagatttgacgtta	83	0.173
At1g17630	PCMP-E72	F1L3.33	CWM1	15	mitochondrion	219604	mttB_161	tctcggaagagttaa	84	0.18
At1g17630	PCMP-E72	F1L3.33	CWM1	15	mitochondrion	235424	nad5_intron_(141949)	ccgactcgtaattca	85	0.18
At1g17630	PCMP-E72	F1L3.33	CWM1	15	mitochondrion	189532	ccmFc_50	ttatttttatggtcg	86	0.181
At1g17630	PCMP-E72	F1L3.33	CWM1	15	mitochondrion	232771	matR_1731	agacatcgtaaattg	87	0.183
At1g17630	PCMP-E72	F1L3.33	CWM1	15	mitochondrion	6516	cox2_253	actactatcgagatt	88	0.189
At1g17630	PCMP-E72	F1L3.33	CWM1	15	mitochondrion	219378	mttB_387	aagtggttcttgctt	89	0.196
At1g17630	PCMP-E72	F1L3.33	CWM1	15	mitochondrion	308549	ccmC_252	cctattaacaaaaca	90	0.202
At1g17630	PCMP-E72	F1L3.33	CWM1	15	mitochondrion	6642	cox2_379	attggacatcaatgg	91	0.204
At1g17630	PCMP-E72	F1L3.33	CWM1	15	mitochondrion	234082	nad1_928	ttgcctctatcatta	92	0.206
At1g17630	PCMP-E72	F1L3.33	CWM1	15	mitochondrion	230317	nad1_674(unspliced)	tctcgtcttcaatgg	93	0.208
At1g17630	PCMP-E72	F1L3.33	CWM1	15	mitochondrion	291899	ccmFn2_320	ttcttcattcttgga	94	0.213
At1g17630	PCMP-E72	F1L3.33	CWM1	15	mitochondrion	330361	cox3_413	tcccttttcttaata	95	0.221
At1g17630	PCMP-E72	F1L3.33	CWM1	15	mitochondrion	189657	ccmFc_175	ttctctcttttggtc	96	0.221
At1g17630	PCMP-E72	F1L3.33	CWM1	15	mitochondrion	231501	matR_461	ttgttcagagagtca	97	0.223
At1g17630	PCMP-E72	F1L3.33	CWM1	15	plastid	116785	ndhD_383	acagcggtcaaatag	98	0.224
At1g17630	PCMP-E72	F1L3.33	CWM1	15	mitochondrion	308916	ccmC_619	aacttcctcttctta	99	0.224
At1g17630	PCMP-E72	F1L3.33	CWM1	15	mitochondrion	27013	nad5_1665	tactttttgtaatcg	100	0.224
At1g17630	PCMP-E72	F1L3.33	CWM1	15	mitochondrion	83015	nad1_307	ggtatggtattgtca	101	0.245
At1g17630	PCMP-E72	F1L3.33	CWM1	15	mitochondrion	166006	nad6_169	atgatcttcctagta	102	0.246
At1g17630	PCMP-E72	F1L3.33	CWM1	15	mitochondrion	219620	mttB_145	tttacgtgttactgg	103	0.255
At1g17630	PCMP-E72	F1L3.33	CWM1	15	mitochondrion	235454	nad5_272	tgttaattgtggtta	104	0.263
At1g17630	PCMP-E72	F1L3.33	CWM1	15	mitochondrion	219356	mttB_409	ttcctgttcctaact	105	0.267
At1g17630	PCMP-E72	F1L3.33	CWM1	15	plastid	12707	atpF_92	atattttagcaacaa	106	0.273
At1g17630	PCMP-E72	F1L3.33	CWM1	15	mitochondrion	185273	rpl5_47	atgtattacgtcaag	107	0.28
At1g17630	PCMP-E72	F1L3.33	CWM1	15	mitochondrion	191768	ccmFc_1327	gataagttgcgttgg	108	0.289
At1g17630	PCMP-E72	F1L3.33	CWM1	15	mitochondrion	165926	nad6_89	tacattccgttttgt	109	0.289
At1g17630	PCMP-E72	F1L3.33	CWM1	15	mitochondrion	329790	cox3_trailer_186	gaagagattatggca	110	0.29
At1g17630	PCMP-E72	F1L3.33	CWM1	15	mitochondrion	235424	nad5_242(spliced)	gcttcttgttcgata	111	0.293
At1g17630	PCMP-E72	F1L3.33	CWM1	15	mitochondrion	18360	ccmB_75	cacgagtttttcttt	112	0.298
At1g17630	PCMP-E72	F1L3.33	CWM1	15	mitochondrion	233909	nad1_755	tctttctaggaggtt	113	0.301
At1g17630	PCMP-E72	F1L3.33	CWM1	15	mitochondrion	185003	rpl5_317	atggaatgtctaatt	114	0.303
At1g17630	PCMP-E72	F1L3.33	CWM1	15	mitochondrion	219621	mttB_144	gtttacgtgttactg	115	0.324
At1g17630	PCMP-E72	F1L3.33	CWM1	15	mitochondrion	82946	nad1_376	ggaattattatagcg	116	0.325
At1g17630	PCMP-E72	F1L3.33	CWM1	15	mitochondrion	209881	nad4_1129	gtgagcaccatgccg	117	0.335
At1g17630	PCMP-E72	F1L3.33	CWM1	15	mitochondrion	83014	nad1_308	gtatggtattgtcag	118	0.336
At1g17630	PCMP-E72	F1L3.33	CWM1	15	mitochondrion	316274	ccmFn1_262	agtattttattatgg	119	0.339
At1g17630	PCMP-E72	F1L3.33	CWM1	15	mitochondrion	28284	nad5_1958	cttgggtagataatc	120	0.345
At1g17630	PCMP-E72	F1L3.33	CWM1	15	mitochondrion	235424	nad5_242(unspliced)	actctgtgttcgata	121	0.349
At1g17630	PCMP-E72	F1L3.33	CWM1	15	mitochondrion	6844	cox2_581	gttgggctgtacctt	122	0.379
At1g17630	PCMP-E72	F1L3.33	CWM1	15	mitochondrion	219359	mttB_406	ttgttcctgttccta	123	0.393
At1g17630	PCMP-E72	F1L3.33	CWM1	15	mitochondrion	20228	orf240A_199	cgtagttcagattca	124	0.395
At1g17630	PCMP-E72	F1L3.33	CWM1	15	mitochondrion	160067	rps4_88	ctacttttaggaaat	125	0.397
At1g17630	PCMP-E72	F1L3.33	CWM1	15	mitochondrion	26928	nad5_1580	ctattctgtttagta	126	0.412
At1g17630	PCMP-E72	F1L3.33	CWM1	15	mitochondrion	242960	nad7_344	ctcgaattttaaatc	127	0.412
At1g17630	PCMP-E72	F1L3.33	CWM1	15	mitochondrion	160971	rps4_992	caccaaaagctgtgg	128	0.415
At1g17630	PCMP-E72	F1L3.33	CWM1	15	mitochondrion	308628	ccmC_331	ttagttactgggggg	129	0.415
At1g17630	PCMP-E72	F1L3.33	CWM1	15	mitochondrion	18097	ccmB_338	ttcccatgttacaac	130	0.428
At1g17630	PCMP-E72	F1L3.33	CWM1	15	mitochondrion	191721	ccmFc_1280	tggcttcgttgggag	131	0.43
At1g17630	PCMP-E72	F1L3.33	CWM1	15	mitochondrion	189897	ccmFc_415	ctattcttttgtact	132	0.436
At1g17630	PCMP-E72	F1L3.33	CWM1	15	mitochondrion	288392	nad3_352	aaaaggggtgctttg	133	0.439
At1g17630	PCMP-E72	F1L3.33	CWM1	15	mitochondrion	288066	nad3_26	tagaatttgcaccaa	134	0.456
At1g17630	PCMP-E72	F1L3.33	CWM1	15	mitochondrion	234052	nad1_898	caattaatgggactt	135	0.481
At1g17630	PCMP-E72	F1L3.33	CWM1	15	mitochondrion	288290	nad3_250	ttctttccttgggca	136	0.483
At1g17630	PCMP-E72	F1L3.33	CWM1	15	mitochondrion	235791	nad5_609	ttttgcttgtgctag	137	0.483
At1g17630	PCMP-E72	F1L3.33	CWM1	15	mitochondrion	219099	mttB_666	tttcacagctgctct	138	0.486
At1g17630	PCMP-E72	F1L3.33	CWM1	15	mitochondrion	6541	cox2_278	tctttcctagtatca	139	0.493
At1g17630	PCMP-E72	F1L3.33	CWM1	15	mitochondrion	308872	ccmC_575	caatacatgtttcta	140	0.519
At1g17630	PCMP-E72	F1L3.33	CWM1	15	mitochondrion	241482	nad7_769	gtaggtaccagagga	141	0.522
At1g17630	PCMP-E72	F1L3.33	CWM1	15	mitochondrion	288066	orf114_327	cagaatttgcaccaa	142	0.528
At1g17630	PCMP-E72	F1L3.33	CWM1	15	mitochondrion	239332	nad7_1103	atttacaaggactcg	143	0.54
At1g17630	PCMP-E72	F1L3.33	CWM1	15	mitochondrion	235580	nad5_398	tggtgactggagata	144	0.545
At1g17630	PCMP-E72	F1L3.33	CWM1	15	mitochondrion	308743	ccmC_446	aaaagctttctgtcg	145	0.548
At1g17630	PCMP-E72	F1L3.33	CWM1	15	mitochondrion	362621	atp4_416	caacacttacaaatg	146	0.576
At1g17630	PCMP-E72	F1L3.33	CWM1	15	mitochondrion	23327	rpl16_43	atgctcctgtggaag	147	0.58
At1g17630	PCMP-E72	F1L3.33	CWM1	15	mitochondrion	18149	ccmB_286	ctacaattggtgggt	148	0.582
At1g17630	PCMP-E72	F1L3.33	CWM1	15	mitochondrion	232636	matR_1596	tatcagcagcgaatt	149	0.589
At1g17630	PCMP-E72	F1L3.33	CWM1	15	mitochondrion	8348	cox2_742	aggaaagattatggt	150	0.589
At1g17630	PCMP-E72	F1L3.33	CWM1	15	mitochondrion	232811	matR_1771	ctgtcctactacagg	151	0.591
At1g17630	PCMP-E72	F1L3.33	CWM1	15	mitochondrion	241462	nad7_789	ctatgatcgttactg	152	0.601
At1g17630	PCMP-E72	F1L3.33	CWM1	15	mitochondrion	189605	ccmFc_123	cacgggtgccccttt	153	0.602
At1g17630	PCMP-E72	F1L3.33	CWM1	15	mitochondrion	18055	ccmB_380	tggattggttaaaca	154	0.605
At1g17630	PCMP-E72	F1L3.33	CWM1	15	mitochondrion	219358	mttB_407	tgttcctgttcctaa	155	0.609
At1g17630	PCMP-E72	F1L3.33	CWM1	15	mitochondrion	185262	rpl5_58	caagatctgttgctc	156	0.614
At1g17630	PCMP-E72	F1L3.33	CWM1	15	mitochondrion	23091	rps3_1344	aaaatctgtttatca	157	0.621
At1g17630	PCMP-E72	F1L3.33	CWM1	15	mitochondrion	239385	nad7_1050	taatggaagcaatcg	158	0.625
At1g17630	PCMP-E72	F1L3.33	CWM1	15	mitochondrion	209804	nad4_1206	ctttatcggggaatt	159	0.628
At1g17630	PCMP-E72	F1L3.33	CWM1	15	mitochondrion	308947	ccmC_650	ttctggaaacacgtc	160	0.647
At1g17630	PCMP-E72	F1L3.33	CWM1	15	mitochondrion	329927	cox3_trailer_49	gctcgaagacaaaga	161	0.659
At1g17630	PCMP-E72	F1L3.33	CWM1	15	mitochondrion	189815	ccmFc_333	cgttcccgttcttca	162	0.666
At1g17630	PCMP-E72	F1L3.33	CWM1	15	mitochondrion	23724	rpl16_440	tgtccacgggacaaa	163	0.678
At1g17630	PCMP-E72	F1L3.33	CWM1	15	mitochondrion	185261	rpl5_59	aagatctgttgctca	164	0.703
At1g17630	PCMP-E72	F1L3.33	CWM1	15	mitochondrion	243091	nad7_213(unspliced)	ttccgtttttgaccc	165	0.727
At1g17630	PCMP-E72	F1L3.33	CWM1	15	mitochondrion	184808	rpl5_512	cacaagatgagactt	166	0.738
At1g17630	PCMP-E72	F1L3.33	CWM1	15	mitochondrion	160356	rps4_377	ttcctcaagcaaggc	167	0.739
At1g17630	PCMP-E72	F1L3.33	CWM1	15	mitochondrion	308755	ccmC_458	tcgaactggcttcta	168	0.74
At1g17630	PCMP-E72	F1L3.33	CWM1	15	mitochondrion	209879	nad4_1131	gagcaccatgccgaa	169	0.749
At1g17630	PCMP-E72	F1L3.33	CWM1	15	mitochondrion	8327	cox2_721(spliced)	atcgtcgtagaagct	170	0.764
At1g17630	PCMP-E72	F1L3.33	CWM1	15	mitochondrion	8327	cox2_721(unspliced)	atcgtcgtagaagct	171	0.764
At1g17630	PCMP-E72	F1L3.33	CWM1	15	mitochondrion	239356	nad7_1079	aaataagagcacccg	172	0.773
At1g17630	PCMP-E72	F1L3.33	CWM1	15	mitochondrion	308718	ccmC_421	atttacctgggtgca	173	0.786
At1g17630	PCMP-E72	F1L3.33	CWM1	15	mitochondrion	219072	mttB_693	ggatatctggtgcca	174	0.811
At1g17630	PCMP-E72	F1L3.33	CWM1	15	mitochondrion	288048	orf114_309	agtgggctgtaatga	175	0.813
At1g17630	PCMP-E72	F1L3.33	CWM1	15	mitochondrion	288048	nad3_8	agtgggctgtaatga	176	0.813
At1g17630	PCMP-E72	F1L3.33	CWM1	15	mitochondrion	17968	ccmB_467	gcagtggttggaaca	177	0.825
At1g17630	PCMP-E72	F1L3.33	CWM1	15	mitochondrion	291856	ccmFn2_277	tgggtattagccaca	178	0.832
At1g17630	PCMP-E72	F1L3.33	CWM1	15	mitochondrion	308818	ccmC_521	tcaactggtggaata	179	0.842
At1g17630	PCMP-E72	F1L3.33	CWM1	15	mitochondrion	210033	nad4_977(unspliced)	agaaatctttcgctc	180	0.85
At1g17630	PCMP-E72	F1L3.33	CWM1	15	mitochondrion	191656	ccmFc_1215	aggaggttggtatac	181	0.85
At1g17630	PCMP-E72	F1L3.33	CWM1	15	mitochondrion	219060	mttB_705	ccaaattgtcgcctg	182	0.863
At1g17630	PCMP-E72	F1L3.33	CWM1	15	mitochondrion	24992	nad9_328	ctatttccatcagcc	183	0.872
At1g17630	PCMP-E72	F1L3.33	CWM1	15	mitochondrion	28242	nad5_1916	ctctatttgtgacct	184	0.874
At1g17630	PCMP-E72	F1L3.33	CWM1	15	plastid	69942	clpP_559	gcaacagaagcccaa	185	0.924
At1g17630	PCMP-E72	F1L3.33	CWM1	15	mitochondrion	189604	ccmFc_122	ccacgggtgcccctt	186	0.927
At1g17630	PCMP-E72	F1L3.33	CWM1	15	mitochondrion	165765	nad6_leader_-73	aggaacaaccgcgct	187	0.986
At1g31430	PCMP-E55	T8E3.8		13	mitochondrion	219122	mttB_643	ttttttgatggtt	1	2.03e-05
At1g31430	PCMP-E55	T8E3.8		13	mitochondrion	233909	nad1_755	tttctaggaggtt	2	0.000449
At1g31430	PCMP-E55	T8E3.8		13	mitochondrion	330460	cox3_314	tttttttgggctt	3	0.000491
At1g31430	PCMP-E55	T8E3.8		13	mitochondrion	28255	nad5_1929	ttttttgtatgtg	4	0.00082
At1g31430	PCMP-E55	T8E3.8		13	mitochondrion	215114	nad4_449	tttttcgaaagcg	5	0.00184
At1g31430	PCMP-E55	T8E3.8		13	mitochondrion	235790	nad5_608	tttgcttgtgcta	6	0.00409
At1g31430	PCMP-E55	T8E3.8		13	mitochondrion	316155	ccmFn1_143	tctttccttggtc	7	0.00616
At1g31430	PCMP-E55	T8E3.8		13	mitochondrion	308628	ccmC_331	agttactgggggg	8	0.00626
At1g31430	PCMP-E55	T8E3.8		13	mitochondrion	361691	nad4L_55	ttttattttaggt	9	0.00954
At1g31430	PCMP-E55	T8E3.8		13	mitochondrion	185151	rpl5_169	ggctatggagatt	10	0.0107
At1g31430	PCMP-E55	T8E3.8		13	mitochondrion	17869	ccmB_566	ttattgattggtt	11	0.0113
At1g31430	PCMP-E55	T8E3.8		13	mitochondrion	308770	ccmC_473	ttaatttgtgttg	12	0.013
At1g31430	PCMP-E55	T8E3.8		13	mitochondrion	219388	mttB_377	ttctatttaagtg	13	0.0149
At1g31430	PCMP-E55	T8E3.8		13	mitochondrion	219072	mttB_693	atatctggtgcca	14	0.0154
At1g31430	PCMP-E55	T8E3.8		13	mitochondrion	23099	rps3_1352	tatcaaagtgctt	15	0.0165
At1g31430	PCMP-E55	T8E3.8		13	mitochondrion	362343	atp4_138	gttttataggctt	16	0.0218
At1g31430	PCMP-E55	T8E3.8		13	mitochondrion	191721	ccmFc_1280	gcttcgttgggag	17	0.0245
At1g31430	PCMP-E55	T8E3.8		13	mitochondrion	234052	nad1_898	attaatgggactt	18	0.0254
At1g31430	PCMP-E55	T8E3.8		13	mitochondrion	189657	ccmFc_175	ctctcttttggtc	19	0.0275
At1g31430	PCMP-E55	T8E3.8		13	mitochondrion	24854	nad9_190	tatttgcggagtt	20	0.0288
At1g31430	PCMP-E55	T8E3.8		13	mitochondrion	308718	ccmC_421	ttacctgggtgca	21	0.0307
At1g31430	PCMP-E55	T8E3.8		13	mitochondrion	291838	ccmFn2_259	tgcttcttttatg	22	0.0358
At1g31430	PCMP-E55	T8E3.8		13	mitochondrion	235735	nad5_553	tcttgggattttg	23	0.036
At1g31430	PCMP-E55	T8E3.8		13	plastid	96579	ndhB_586	ctcttctattctg	24	0.0364
At1g31430	PCMP-E55	T8E3.8		13	mitochondrion	219359	mttB_406	gttcctgttccta	25	0.0378
At1g31430	PCMP-E55	T8E3.8		13	mitochondrion	163240	nad2_461	tatttagctattg	26	0.0388
At1g31430	PCMP-E55	T8E3.8		13	mitochondrion	288290	nad3_250	ctttccttgggca	27	0.0405
At1g31430	PCMP-E55	T8E3.8		13	mitochondrion	23327	rpl16_43	gctcctgtggaag	28	0.0408
At1g31430	PCMP-E55	T8E3.8		13	mitochondrion	209804	nad4_1206	ttatcggggaatt	29	0.041
At1g31430	PCMP-E55	T8E3.8		13	mitochondrion	165940	nad6_103	tttcatcctagtc	30	0.042
At1g31430	PCMP-E55	T8E3.8		13	mitochondrion	6541	cox2_278	tttcctagtatca	31	0.0442
At1g31430	PCMP-E55	T8E3.8		13	mitochondrion	83057	nad1_265	gttaagtctggtc	32	0.0449
At1g31430	PCMP-E55	T8E3.8		13	mitochondrion	235424	nad5_242(spliced)	ttcttgttcgata	33	0.0466
At1g31430	PCMP-E55	T8E3.8		13	mitochondrion	189532	ccmFc_50	atttttatggtcg	34	0.048
At1g31430	PCMP-E55	T8E3.8		13	mitochondrion	219621	mttB_144	ttacgtgttactg	35	0.0488
At1g31430	PCMP-E55	T8E3.8		13	mitochondrion	219100	mttB_665	ttcacagctgctc	36	0.0557
At1g31430	PCMP-E55	T8E3.8		13	mitochondrion	161857	nad2_59	ctttttttagcgg	37	0.0586
At1g31430	PCMP-E55	T8E3.8		13	mitochondrion	27013	nad5_1665	ctttttgtaatcg	38	0.0631
At1g31430	PCMP-E55	T8E3.8		13	mitochondrion	241462	nad7_789	atgatcgttactg	39	0.067
At1g31430	PCMP-E55	T8E3.8		13	mitochondrion	243091	nad7_213(spliced)	attttgatcgttt	40	0.0706
At1g31430	PCMP-E55	T8E3.8		13	mitochondrion	235454	nad5_272	ttaattgtggtta	41	0.0714
At1g31430	PCMP-E55	T8E3.8		13	mitochondrion	219227	mttB_538	tcgtattttgttc	42	0.0737
At1g31430	PCMP-E55	T8E3.8		13	mitochondrion	6516	cox2_253	tactatcgagatt	43	0.0747
At1g31430	PCMP-E55	T8E3.8		13	mitochondrion	26928	nad5_1580	attctgtttagta	44	0.075
At1g31430	PCMP-E55	T8E3.8		13	mitochondrion	185262	rpl5_58	agatctgttgctc	45	0.0757
At1g31430	PCMP-E55	T8E3.8		13	mitochondrion	235791	nad5_609	ttgcttgtgctag	46	0.0765
At1g31430	PCMP-E55	T8E3.8		13	mitochondrion	231501	matR_461	gttcagagagtca	47	0.0769
At1g31430	PCMP-E55	T8E3.8		13	mitochondrion	82946	nad1_376	aattattatagcg	48	0.0784
At1g31430	PCMP-E55	T8E3.8		13	mitochondrion	17884	ccmB_551	tggtttcatgttc	49	0.0785
At1g31430	PCMP-E55	T8E3.8		13	mitochondrion	236045	nad5_863	ttgattgttatta	50	0.0788
At1g31430	PCMP-E55	T8E3.8		13	mitochondrion	18149	ccmB_286	acaattggtgggt	51	0.08
At1g31430	PCMP-E55	T8E3.8		13	mitochondrion	219179	mttB_586	gatctgtttgcta	52	0.0849
At1g31430	PCMP-E55	T8E3.8		13	mitochondrion	215126	nad4_437	ctattctatgttt	53	0.0856
At1g31430	PCMP-E55	T8E3.8		13	mitochondrion	242988	nad7_316	tatacgagtgtta	54	0.0874
At1g31430	PCMP-E55	T8E3.8		13	mitochondrion	235580	nad5_398	gtgactggagata	55	0.0901
At1g31430	PCMP-E55	T8E3.8		13	plastid	78691	rpoA_200	attacacgtgcaa	56	0.0942
At1g31430	PCMP-E55	T8E3.8		13	mitochondrion	219378	mttB_387	gtggttcttgctt	57	0.1
At1g31430	PCMP-E55	T8E3.8		13	mitochondrion	316274	ccmFn1_262	tattttattatgg	58	0.108
At1g31430	PCMP-E55	T8E3.8		13	mitochondrion	235556	nad5_374	tttacttttttta	59	0.112
At1g31430	PCMP-E55	T8E3.8		13	mitochondrion	244158	nad7_209	ccttattttgatc	60	0.113
At1g31430	PCMP-E55	T8E3.8		13	mitochondrion	23318	rpl16_34	atcgattatgctc	61	0.115
At1g31430	PCMP-E55	T8E3.8		13	mitochondrion	329894	cox3_trailer_82	attactgcagctt	62	0.119
At1g31430	PCMP-E55	T8E3.8		13	mitochondrion	308760	ccmC_463	ggcttctatttta	63	0.121
At1g31430	PCMP-E55	T8E3.8		13	mitochondrion	308872	ccmC_575	atacatgtttcta	64	0.121
At1g31430	PCMP-E55	T8E3.8		13	mitochondrion	163173	nad2_394	tgtattaattcta	65	0.124
At1g31430	PCMP-E55	T8E3.8		13	mitochondrion	235780	nad5_598	ttcaaccattttt	66	0.132
At1g31430	PCMP-E55	T8E3.8		13	mitochondrion	219019	mttB_746	gctatttttgtgg	67	0.135
At1g31430	PCMP-E55	T8E3.8		13	mitochondrion	163309	nad2_530	tccacggaagccg	68	0.135
At1g31430	PCMP-E55	T8E3.8		13	mitochondrion	160311	rps4_332	agatttgacgtta	69	0.137
At1g31430	PCMP-E55	T8E3.8		13	mitochondrion	239332	nad7_1103	ttacaaggactcg	70	0.145
At1g31430	PCMP-E55	T8E3.8		13	mitochondrion	27079	nad5_1731	ttctagtcagatc	71	0.145
At1g31430	PCMP-E55	T8E3.8		13	mitochondrion	24992	nad9_328	atttccatcagcc	72	0.153
At1g31430	PCMP-E55	T8E3.8		13	mitochondrion	288252	nad3_212	attttatttttaa	73	0.157
At1g31430	PCMP-E55	T8E3.8		13	mitochondrion	209881	nad4_1129	gagcaccatgccg	74	0.163
At1g31430	PCMP-E55	T8E3.8		13	mitochondrion	165925	nad6_88	acattccgttttg	75	0.167
At1g31430	PCMP-E55	T8E3.8		13	mitochondrion	185273	rpl5_47	gtattacgtcaag	76	0.173
At1g31430	PCMP-E55	T8E3.8		13	mitochondrion	18254	ccmB_181	gttgttttctttt	77	0.178
At1g31430	PCMP-E55	T8E3.8		13	plastid	12707	atpF_92	attttagcaacaa	78	0.179
At1g31430	PCMP-E55	T8E3.8		13	mitochondrion	28242	nad5_1916	ctatttgtgacct	79	0.181
At1g31430	PCMP-E55	T8E3.8		13	mitochondrion	23217	rps3_1470	tccgtatatgttt	80	0.182
At1g31430	PCMP-E55	T8E3.8		13	mitochondrion	18007	ccmB_428	ggtattcattctt	81	0.183
At1g31430	PCMP-E55	T8E3.8		13	mitochondrion	219353	mttB_412	gttcctaactttt	82	0.189
At1g31430	PCMP-E55	T8E3.8		13	mitochondrion	191656	ccmFc_1215	gaggttggtatac	83	0.194
At1g31430	PCMP-E55	T8E3.8		13	mitochondrion	160067	rps4_88	acttttaggaaat	84	0.195
At1g31430	PCMP-E55	T8E3.8		13	mitochondrion	165926	nad6_89	cattccgttttgt	85	0.198
At1g31430	PCMP-E55	T8E3.8		13	mitochondrion	94669	nad2_1309	gactagcgttata	86	0.201
At1g31430	PCMP-E55	T8E3.8		13	mitochondrion	291899	ccmFn2_320	cttcattcttgga	87	0.205
At1g31430	PCMP-E55	T8E3.8		13	mitochondrion	235424	nad5_242(unspliced)	tctgtgttcgata	88	0.216
At1g31430	PCMP-E55	T8E3.8		13	mitochondrion	308915	ccmC_618	acttcctcttctt	89	0.218
At1g31430	PCMP-E55	T8E3.8		13	mitochondrion	166006	nad6_169	gatcttcctagta	90	0.224
At1g31430	PCMP-E55	T8E3.8		13	plastid	86055	rpl23_89	aatgtcgaatcag	91	0.225
At1g31430	PCMP-E55	T8E3.8		13	mitochondrion	308476	ccmC_179	tatgtacatgttc	92	0.243
At1g31430	PCMP-E55	T8E3.8		13	mitochondrion	6961	cox2_698	actaatcatgcct	93	0.261
At1g31430	PCMP-E55	T8E3.8		13	mitochondrion	17859	ccmB_576	gttatttctttct	94	0.263
At1g31430	PCMP-E55	T8E3.8		13	mitochondrion	6288	cox2_25	tctaaaatggtta	95	0.269
At1g31430	PCMP-E55	T8E3.8		13	mitochondrion	18364	ccmB_71	atcacgagttttt	96	0.27
At1g31430	PCMP-E55	T8E3.8		13	mitochondrion	288251	nad3_211	aattttattttta	97	0.277
At1g31430	PCMP-E55	T8E3.8		13	mitochondrion	59401	nad1_580	tatgttctttatt	98	0.293
At1g31430	PCMP-E55	T8E3.8		13	mitochondrion	18276	ccmB_159	taggtttgatttg	99	0.297
At1g31430	PCMP-E55	T8E3.8		13	mitochondrion	28284	nad5_1958	tgggtagataatc	100	0.303
At1g31430	PCMP-E55	T8E3.8		13	mitochondrion	215405	nad4_158	acttttttgtatt	101	0.312
At1g31430	PCMP-E55	T8E3.8		13	mitochondrion	362600	atp4_395	aacttaaatgtta	102	0.315
At1g31430	PCMP-E55	T8E3.8		13	mitochondrion	181935	cob_924	tagtttttatatg	103	0.316
At1g31430	PCMP-E55	T8E3.8		13	mitochondrion	219358	mttB_407	ttcctgttcctaa	104	0.317
At1g31430	PCMP-E55	T8E3.8		13	mitochondrion	329790	cox3_trailer_186	agagattatggca	105	0.32
At1g31430	PCMP-E55	T8E3.8		13	mitochondrion	330361	cox3_413	ccttttcttaata	106	0.324
At1g31430	PCMP-E55	T8E3.8		13	mitochondrion	20228	orf240A_199	tagttcagattca	107	0.335
At1g31430	PCMP-E55	T8E3.8		13	mitochondrion	189897	ccmFc_415	attcttttgtact	108	0.335
At1g31430	PCMP-E55	T8E3.8		13	mitochondrion	189815	ccmFc_333	ttcccgttcttca	109	0.349
At1g31430	PCMP-E55	T8E3.8		13	mitochondrion	330517	cox3_257	ggacttcgatatg	110	0.356
At1g31430	PCMP-E55	T8E3.8		13	mitochondrion	308764	ccmC_467	tctattttaattt	111	0.359
At1g31430	PCMP-E55	T8E3.8		13	mitochondrion	18131	ccmB_304	ggttattcaaata	112	0.359
At1g31430	PCMP-E55	T8E3.8		13	mitochondrion	83015	nad1_307	tatggtattgtca	113	0.376
At1g31430	PCMP-E55	T8E3.8		13	mitochondrion	6844	cox2_581	tgggctgtacctt	114	0.376
At1g31430	PCMP-E55	T8E3.8		13	mitochondrion	8327	cox2_721(unspliced)	cgtcgtagaagct	115	0.376
At1g31430	PCMP-E55	T8E3.8		13	mitochondrion	8327	cox2_721(spliced)	cgtcgtagaagct	116	0.376
At1g31430	PCMP-E55	T8E3.8		13	mitochondrion	308755	ccmC_458	gaactggcttcta	117	0.386
At1g31430	PCMP-E55	T8E3.8		13	mitochondrion	308916	ccmC_619	cttcctcttctta	118	0.387
At1g31430	PCMP-E55	T8E3.8		13	mitochondrion	270995	atp9_224	attgcattgtttg	119	0.388
At1g31430	PCMP-E55	T8E3.8		13	mitochondrion	245293	nad7_38	attaaaaatttta	120	0.392
At1g31430	PCMP-E55	T8E3.8		13	mitochondrion	230317	nad1_674(spliced)	tattcttcaatgg	121	0.418
At1g31430	PCMP-E55	T8E3.8		13	mitochondrion	234082	nad1_928	gcctctatcatta	122	0.426
At1g31430	PCMP-E55	T8E3.8		13	mitochondrion	23724	rpl16_440	tccacgggacaaa	123	0.426
At1g31430	PCMP-E55	T8E3.8		13	mitochondrion	160056	rps4_77	acttgtcgtctac	124	0.434
At1g31430	PCMP-E55	T8E3.8		13	mitochondrion	308743	ccmC_446	aagctttctgtcg	125	0.442
At1g31430	PCMP-E55	T8E3.8		13	mitochondrion	210033	nad4_977(unspliced)	aaatctttcgctc	126	0.459
At1g31430	PCMP-E55	T8E3.8		13	mitochondrion	291856	ccmFn2_277	ggtattagccaca	127	0.463
At1g31430	PCMP-E55	T8E3.8		13	mitochondrion	219604	mttB_161	tcggaagagttaa	128	0.464
At1g31430	PCMP-E55	T8E3.8		13	mitochondrion	308678	ccmC_381	gggatgctcgttt	129	0.465
At1g31430	PCMP-E55	T8E3.8		13	mitochondrion	215187	nad4_376	tatagcattttta	130	0.469
At1g31430	PCMP-E55	T8E3.8		13	mitochondrion	241482	nad7_769	aggtaccagagga	131	0.486
At1g31430	PCMP-E55	T8E3.8		13	mitochondrion	83014	nad1_308	atggtattgtcag	132	0.487
At1g31430	PCMP-E55	T8E3.8		13	mitochondrion	330529	cox3_245	gtcgtacaattag	133	0.501
At1g31430	PCMP-E55	T8E3.8		13	mitochondrion	361746	nad4L_110	ttaatgtcaattg	134	0.534
At1g31430	PCMP-E55	T8E3.8		13	mitochondrion	209879	nad4_1131	gcaccatgccgaa	135	0.539
At1g31430	PCMP-E55	T8E3.8		13	mitochondrion	235895	nad5_713	tccgcgcagatag	136	0.539
At1g31430	PCMP-E55	T8E3.8		13	mitochondrion	23091	rps3_1344	aatctgtttatca	137	0.555
At1g31430	PCMP-E55	T8E3.8		13	mitochondrion	221900	rpl2_711	tctgggcacatag	138	0.558
At1g31430	PCMP-E55	T8E3.8		13	mitochondrion	160971	rps4_992	ccaaaagctgtgg	139	0.563
At1g31430	PCMP-E55	T8E3.8		13	mitochondrion	191768	ccmFc_1327	taagttgcgttgg	140	0.565
At1g31430	PCMP-E55	T8E3.8		13	mitochondrion	160356	rps4_377	cctcaagcaaggc	141	0.567
At1g31430	PCMP-E55	T8E3.8		13	mitochondrion	184808	rpl5_512	caagatgagactt	142	0.573
At1g31430	PCMP-E55	T8E3.8		13	mitochondrion	288066	orf114_327	gaatttgcaccaa	143	0.58
At1g31430	PCMP-E55	T8E3.8		13	mitochondrion	288066	nad3_26	gaatttgcaccaa	144	0.58
At1g31430	PCMP-E55	T8E3.8		13	mitochondrion	308549	ccmC_252	tattaacaaaaca	145	0.582
At1g31430	PCMP-E55	T8E3.8		13	mitochondrion	288048	orf114_309	tgggctgtaatga	146	0.587
At1g31430	PCMP-E55	T8E3.8		13	mitochondrion	288048	nad3_8	tgggctgtaatga	147	0.587
At1g31430	PCMP-E55	T8E3.8		13	mitochondrion	230317	nad1_674(unspliced)	tcgtcttcaatgg	148	0.614
At1g31430	PCMP-E55	T8E3.8		13	mitochondrion	243091	nad7_213(unspliced)	ccgtttttgaccc	149	0.631
At1g31430	PCMP-E55	T8E3.8		13	mitochondrion	210033	nad4_977(spliced)	attggtatgttta	150	0.631
At1g31430	PCMP-E55	T8E3.8		13	mitochondrion	308818	ccmC_521	aactggtggaata	151	0.638
At1g31430	PCMP-E55	T8E3.8		13	mitochondrion	241512	nad7_739	ttatgaccaattg	152	0.643
At1g31430	PCMP-E55	T8E3.8		13	mitochondrion	233897	nad1_743(unspliced)	tgcacattgttct	153	0.645
At1g31430	PCMP-E55	T8E3.8		13	mitochondrion	233897	nad1_743(spliced)	tgcacattgttct	154	0.645
At1g31430	PCMP-E55	T8E3.8		13	mitochondrion	239385	nad7_1050	atggaagcaatcg	155	0.647
At1g31430	PCMP-E55	T8E3.8		13	mitochondrion	189628	ccmFc_146	actataattccta	156	0.659
At1g31430	PCMP-E55	T8E3.8		13	mitochondrion	17968	ccmB_467	agtggttggaaca	157	0.67
At1g31430	PCMP-E55	T8E3.8		13	mitochondrion	185261	rpl5_59	gatctgttgctca	158	0.678
At1g31430	PCMP-E55	T8E3.8		13	mitochondrion	232811	matR_1771	gtcctactacagg	159	0.707
At1g31430	PCMP-E55	T8E3.8		13	mitochondrion	232771	matR_1731	acatcgtaaattg	160	0.717
At1g31430	PCMP-E55	T8E3.8		13	mitochondrion	235424	nad5_intron_(141949)	gactcgtaattca	161	0.721
At1g31430	PCMP-E55	T8E3.8		13	mitochondrion	232636	matR_1596	tcagcagcgaatt	162	0.722
At1g31430	PCMP-E55	T8E3.8		13	mitochondrion	185003	rpl5_317	ggaatgtctaatt	163	0.731
At1g31430	PCMP-E55	T8E3.8		13	mitochondrion	219060	mttB_705	aaattgtcgcctg	164	0.745
At1g31430	PCMP-E55	T8E3.8		13	mitochondrion	18360	ccmB_75	cgagtttttcttt	165	0.751
At1g31430	PCMP-E55	T8E3.8		13	mitochondrion	67512	atp1_1110	gacctgctattaa	166	0.759
At1g31430	PCMP-E55	T8E3.8		13	mitochondrion	219356	mttB_409	cctgttcctaact	167	0.765
At1g31430	PCMP-E55	T8E3.8		13	mitochondrion	288392	nad3_352	aaggggtgctttg	168	0.766
At1g31430	PCMP-E55	T8E3.8		13	mitochondrion	18055	ccmB_380	gattggttaaaca	169	0.783
At1g31430	PCMP-E55	T8E3.8		13	mitochondrion	219620	mttB_145	tacgtgttactgg	170	0.784
At1g31430	PCMP-E55	T8E3.8		13	mitochondrion	219099	mttB_666	tcacagctgctct	171	0.812
At1g31430	PCMP-E55	T8E3.8		13	mitochondrion	191613	ccmFc_1172	acggatctatatg	172	0.832
At1g31430	PCMP-E55	T8E3.8		13	mitochondrion	219291	mttB_474	catcaacaaattc	173	0.836
At1g31430	PCMP-E55	T8E3.8		13	plastid	116785	ndhD_383	agcggtcaaatag	174	0.858
At1g31430	PCMP-E55	T8E3.8		13	mitochondrion	189604	ccmFc_122	acgggtgcccctt	175	0.866
At1g31430	PCMP-E55	T8E3.8		13	mitochondrion	362621	atp4_416	acacttacaaatg	176	0.872
At1g31430	PCMP-E55	T8E3.8		13	mitochondrion	6642	cox2_379	tggacatcaatgg	177	0.88
At1g31430	PCMP-E55	T8E3.8		13	mitochondrion	308947	ccmC_650	ctggaaacacgtc	178	0.884
At1g31430	PCMP-E55	T8E3.8		13	mitochondrion	165765	nad6_leader_-73	gaacaaccgcgct	179	0.902
At1g31430	PCMP-E55	T8E3.8		13	mitochondrion	6334	cox2_71	ccatggcaattag	180	0.909
At1g31430	PCMP-E55	T8E3.8		13	mitochondrion	239356	nad7_1079	ataagagcacccg	181	0.91
At1g31430	PCMP-E55	T8E3.8		13	mitochondrion	242960	nad7_344	cgaattttaaatc	182	0.918
At1g31430	PCMP-E55	T8E3.8		13	plastid	69942	clpP_559	aacagaagcccaa	183	0.921
At1g31430	PCMP-E55	T8E3.8		13	mitochondrion	189605	ccmFc_123	cgggtgccccttt	184	0.954
At1g31430	PCMP-E55	T8E3.8		13	mitochondrion	18097	ccmB_338	cccatgttacaac	185	0.961
At1g31430	PCMP-E55	T8E3.8		13	mitochondrion	329927	cox3_trailer_49	tcgaagacaaaga	186	0.961
At1g31430	PCMP-E55	T8E3.8		13	mitochondrion	8348	cox2_742	gaaagattatggt	187	0.969
At1g32415	PCMP-E56	F5D14.18	CWM2	17	mitochondrion	28242	nad5_1916	aactctatttgtgacct	1	0.00205
At1g32415	PCMP-E56	F5D14.18	CWM2	17	mitochondrion	215187	nad4_376	atattatagcattttta	2	0.0025
At1g32415	PCMP-E56	F5D14.18	CWM2	17	mitochondrion	308872	ccmC_575	atcaatacatgtttcta	3	0.00833
At1g32415	PCMP-E56	F5D14.18	CWM2	17	mitochondrion	184808	rpl5_512	cacacaagatgagactt	4	0.00901
At1g32415	PCMP-E56	F5D14.18	CWM2	17	mitochondrion	219621	mttB_144	tggtttacgtgttactg	5	0.0133
At1g32415	PCMP-E56	F5D14.18	CWM2	17	mitochondrion	18360	ccmB_75	atcacgagtttttcttt	6	0.0151
At1g32415	PCMP-E56	F5D14.18	CWM2	17	mitochondrion	308718	ccmC_421	ttatttacctgggtgca	7	0.0213
At1g32415	PCMP-E56	F5D14.18	CWM2	17	mitochondrion	28255	nad5_1929	acctttttttgtatgtg	8	0.0237
At1g32415	PCMP-E56	F5D14.18	CWM2	17	mitochondrion	235791	nad5_609	atttttgcttgtgctag	9	0.0243
At1g32415	PCMP-E56	F5D14.18	CWM2	17	mitochondrion	163173	nad2_394	tcattgtattaattcta	10	0.026
At1g32415	PCMP-E56	F5D14.18	CWM2	17	mitochondrion	181935	cob_924	gcactagtttttatatg	11	0.0386
At1g32415	PCMP-E56	F5D14.18	CWM2	17	mitochondrion	191768	ccmFc_1327	aggataagttgcgttgg	12	0.0459
At1g32415	PCMP-E56	F5D14.18	CWM2	17	mitochondrion	83015	nad1_307	atggtatggtattgtca	13	0.0611
At1g32415	PCMP-E56	F5D14.18	CWM2	17	mitochondrion	59401	nad1_580	tggttatgttctttatt	14	0.0627
At1g32415	PCMP-E56	F5D14.18	CWM2	17	mitochondrion	191656	ccmFc_1215	acaggaggttggtatac	15	0.0711
At1g32415	PCMP-E56	F5D14.18	CWM2	17	mitochondrion	18254	ccmB_181	ctctgttgttttctttt	16	0.0733
At1g32415	PCMP-E56	F5D14.18	CWM2	17	mitochondrion	210033	nad4_977(spliced)	gactattggtatgttta	17	0.0754
At1g32415	PCMP-E56	F5D14.18	CWM2	17	mitochondrion	288251	nad3_211	tttcaattttattttta	18	0.0819
At1g32415	PCMP-E56	F5D14.18	CWM2	17	plastid	86055	rpl23_89	ttttaatgtcgaatcag	19	0.0851
At1g32415	PCMP-E56	F5D14.18	CWM2	17	mitochondrion	219353	mttB_412	tcctgttcctaactttt	20	0.0949
At1g32415	PCMP-E56	F5D14.18	CWM2	17	plastid	96579	ndhB_586	caagctcttctattctg	21	0.0964
At1g32415	PCMP-E56	F5D14.18	CWM2	17	mitochondrion	235780	nad5_598	acttttcaaccattttt	22	0.0992
At1g32415	PCMP-E56	F5D14.18	CWM2	17	mitochondrion	160311	rps4_332	aacaagatttgacgtta	23	0.102
At1g32415	PCMP-E56	F5D14.18	CWM2	17	mitochondrion	291838	ccmFn2_259	aaaatgcttcttttatg	24	0.102
At1g32415	PCMP-E56	F5D14.18	CWM2	17	mitochondrion	308760	ccmC_463	aactggcttctatttta	25	0.106
At1g32415	PCMP-E56	F5D14.18	CWM2	17	mitochondrion	219359	mttB_406	tcttgttcctgttccta	26	0.106
At1g32415	PCMP-E56	F5D14.18	CWM2	17	mitochondrion	239332	nad7_1103	ccatttacaaggactcg	27	0.109
At1g32415	PCMP-E56	F5D14.18	CWM2	17	mitochondrion	308755	ccmC_458	tgtcgaactggcttcta	28	0.109
At1g32415	PCMP-E56	F5D14.18	CWM2	17	mitochondrion	23327	rpl16_43	ttatgctcctgtggaag	29	0.117
At1g32415	PCMP-E56	F5D14.18	CWM2	17	mitochondrion	215405	nad4_158	tattacttttttgtatt	30	0.123
At1g32415	PCMP-E56	F5D14.18	CWM2	17	mitochondrion	189897	ccmFc_415	tactattcttttgtact	31	0.124
At1g32415	PCMP-E56	F5D14.18	CWM2	17	mitochondrion	270995	atp9_224	agctattgcattgtttg	32	0.128
At1g32415	PCMP-E56	F5D14.18	CWM2	17	mitochondrion	235735	nad5_553	tagctcttgggattttg	33	0.129
At1g32415	PCMP-E56	F5D14.18	CWM2	17	mitochondrion	23091	rps3_1344	ataaaatctgtttatca	34	0.131
At1g32415	PCMP-E56	F5D14.18	CWM2	17	mitochondrion	189604	ccmFc_122	ttccacgggtgcccctt	35	0.133
At1g32415	PCMP-E56	F5D14.18	CWM2	17	mitochondrion	209804	nad4_1206	agctttatcggggaatt	36	0.144
At1g32415	PCMP-E56	F5D14.18	CWM2	17	mitochondrion	6844	cox2_581	tagttgggctgtacctt	37	0.149
At1g32415	PCMP-E56	F5D14.18	CWM2	17	mitochondrion	18276	ccmB_159	catttaggtttgatttg	38	0.158
At1g32415	PCMP-E56	F5D14.18	CWM2	17	mitochondrion	8348	cox2_742	ctaggaaagattatggt	39	0.167
At1g32415	PCMP-E56	F5D14.18	CWM2	17	mitochondrion	215126	nad4_437	tctactattctatgttt	40	0.169
At1g32415	PCMP-E56	F5D14.18	CWM2	17	mitochondrion	8327	cox2_721(spliced)	ctatcgtcgtagaagct	41	0.173
At1g32415	PCMP-E56	F5D14.18	CWM2	17	mitochondrion	8327	cox2_721(unspliced)	ctatcgtcgtagaagct	42	0.173
At1g32415	PCMP-E56	F5D14.18	CWM2	17	mitochondrion	18007	ccmB_428	gtgtggtattcattctt	43	0.174
At1g32415	PCMP-E56	F5D14.18	CWM2	17	mitochondrion	242960	nad7_344	aactcgaattttaaatc	44	0.176
At1g32415	PCMP-E56	F5D14.18	CWM2	17	mitochondrion	210033	nad4_977(unspliced)	ggagaaatctttcgctc	45	0.176
At1g32415	PCMP-E56	F5D14.18	CWM2	17	mitochondrion	185262	rpl5_58	gtcaagatctgttgctc	46	0.177
At1g32415	PCMP-E56	F5D14.18	CWM2	17	mitochondrion	219604	mttB_161	gttctcggaagagttaa	47	0.18
At1g32415	PCMP-E56	F5D14.18	CWM2	17	mitochondrion	165765	nad6_leader_-73	ataggaacaaccgcgct	48	0.184
At1g32415	PCMP-E56	F5D14.18	CWM2	17	mitochondrion	219099	mttB_666	cttttcacagctgctct	49	0.196
At1g32415	PCMP-E56	F5D14.18	CWM2	17	mitochondrion	235454	nad5_272	gatgttaattgtggtta	50	0.201
At1g32415	PCMP-E56	F5D14.18	CWM2	17	mitochondrion	17869	ccmB_566	tcttttattgattggtt	51	0.201
At1g32415	PCMP-E56	F5D14.18	CWM2	17	mitochondrion	236045	nad5_863	ggctttgattgttatta	52	0.208
At1g32415	PCMP-E56	F5D14.18	CWM2	17	mitochondrion	28284	nad5_1958	ttcttgggtagataatc	53	0.211
At1g32415	PCMP-E56	F5D14.18	CWM2	17	mitochondrion	219122	mttB_643	gtcgttttttgatggtt	54	0.213
At1g32415	PCMP-E56	F5D14.18	CWM2	17	mitochondrion	308916	ccmC_619	ctaacttcctcttctta	55	0.217
At1g32415	PCMP-E56	F5D14.18	CWM2	17	mitochondrion	23217	rps3_1470	ggaatccgtatatgttt	56	0.219
At1g32415	PCMP-E56	F5D14.18	CWM2	17	mitochondrion	166006	nad6_169	ctatgatcttcctagta	57	0.221
At1g32415	PCMP-E56	F5D14.18	CWM2	17	mitochondrion	316274	ccmFn1_262	gtagtattttattatgg	58	0.229
At1g32415	PCMP-E56	F5D14.18	CWM2	17	mitochondrion	235556	nad5_374	catttttacttttttta	59	0.231
At1g32415	PCMP-E56	F5D14.18	CWM2	17	mitochondrion	362343	atp4_138	ctttgttttataggctt	60	0.235
At1g32415	PCMP-E56	F5D14.18	CWM2	17	mitochondrion	219179	mttB_586	ttgtgatctgtttgcta	61	0.235
At1g32415	PCMP-E56	F5D14.18	CWM2	17	mitochondrion	165926	nad6_89	ggtacattccgttttgt	62	0.237
At1g32415	PCMP-E56	F5D14.18	CWM2	17	mitochondrion	308743	ccmC_446	tcaaaagctttctgtcg	63	0.24
At1g32415	PCMP-E56	F5D14.18	CWM2	17	mitochondrion	219378	mttB_387	ttaagtggttcttgctt	64	0.246
At1g32415	PCMP-E56	F5D14.18	CWM2	17	mitochondrion	191613	ccmFc_1172	atttacggatctatatg	65	0.246
At1g32415	PCMP-E56	F5D14.18	CWM2	17	mitochondrion	232636	matR_1596	tctatcagcagcgaatt	66	0.247
At1g32415	PCMP-E56	F5D14.18	CWM2	17	mitochondrion	241512	nad7_739	atgtttatgaccaattg	67	0.249
At1g32415	PCMP-E56	F5D14.18	CWM2	17	mitochondrion	185261	rpl5_59	tcaagatctgttgctca	68	0.253
At1g32415	PCMP-E56	F5D14.18	CWM2	17	mitochondrion	243091	nad7_213(unspliced)	cgttccgtttttgaccc	69	0.254
At1g32415	PCMP-E56	F5D14.18	CWM2	17	mitochondrion	26928	nad5_1580	acctattctgtttagta	70	0.263
At1g32415	PCMP-E56	F5D14.18	CWM2	17	mitochondrion	288066	orf114_327	gtcagaatttgcaccaa	71	0.275
At1g32415	PCMP-E56	F5D14.18	CWM2	17	mitochondrion	234052	nad1_898	atcaattaatgggactt	72	0.279
At1g32415	PCMP-E56	F5D14.18	CWM2	17	mitochondrion	17884	ccmB_551	agaatggtttcatgttc	73	0.282
At1g32415	PCMP-E56	F5D14.18	CWM2	17	mitochondrion	6334	cox2_71	ggaaccatggcaattag	74	0.288
At1g32415	PCMP-E56	F5D14.18	CWM2	17	mitochondrion	330361	cox3_413	aatcccttttcttaata	75	0.288
At1g32415	PCMP-E56	F5D14.18	CWM2	17	mitochondrion	362600	atp4_395	ccgaaacttaaatgtta	76	0.289
At1g32415	PCMP-E56	F5D14.18	CWM2	17	mitochondrion	219227	mttB_538	ctgttcgtattttgttc	77	0.294
At1g32415	PCMP-E56	F5D14.18	CWM2	17	mitochondrion	20228	orf240A_199	atcgtagttcagattca	78	0.297
At1g32415	PCMP-E56	F5D14.18	CWM2	17	mitochondrion	330460	cox3_314	tgcttttttttgggctt	79	0.303
At1g32415	PCMP-E56	F5D14.18	CWM2	17	mitochondrion	163309	nad2_530	attttccacggaagccg	80	0.31
At1g32415	PCMP-E56	F5D14.18	CWM2	17	mitochondrion	83014	nad1_308	tggtatggtattgtcag	81	0.312
At1g32415	PCMP-E56	F5D14.18	CWM2	17	mitochondrion	308476	ccmC_179	tctctatgtacatgttc	82	0.313
At1g32415	PCMP-E56	F5D14.18	CWM2	17	mitochondrion	23099	rps3_1352	tgtttatcaaagtgctt	83	0.314
At1g32415	PCMP-E56	F5D14.18	CWM2	17	mitochondrion	219072	mttB_693	ccggatatctggtgcca	84	0.318
At1g32415	PCMP-E56	F5D14.18	CWM2	17	mitochondrion	288066	nad3_26	gttagaatttgcaccaa	85	0.321
At1g32415	PCMP-E56	F5D14.18	CWM2	17	mitochondrion	165925	nad6_88	cggtacattccgttttg	86	0.325
At1g32415	PCMP-E56	F5D14.18	CWM2	17	mitochondrion	27013	nad5_1665	agtactttttgtaatcg	87	0.326
At1g32415	PCMP-E56	F5D14.18	CWM2	17	mitochondrion	288048	orf114_309	aaagtgggctgtaatga	88	0.329
At1g32415	PCMP-E56	F5D14.18	CWM2	17	mitochondrion	288048	nad3_8	aaagtgggctgtaatga	89	0.329
At1g32415	PCMP-E56	F5D14.18	CWM2	17	mitochondrion	185003	rpl5_317	gcatggaatgtctaatt	90	0.333
At1g32415	PCMP-E56	F5D14.18	CWM2	17	mitochondrion	161857	nad2_59	caatctttttttagcgg	91	0.341
At1g32415	PCMP-E56	F5D14.18	CWM2	17	mitochondrion	288392	nad3_352	ggaaaaggggtgctttg	92	0.346
At1g32415	PCMP-E56	F5D14.18	CWM2	17	mitochondrion	18149	ccmB_286	ttctacaattggtgggt	93	0.348
At1g32415	PCMP-E56	F5D14.18	CWM2	17	mitochondrion	233897	nad1_743(spliced)	tctatgcacattgttct	94	0.352
At1g32415	PCMP-E56	F5D14.18	CWM2	17	mitochondrion	233897	nad1_743(unspliced)	tctatgcacattgttct	95	0.352
At1g32415	PCMP-E56	F5D14.18	CWM2	17	mitochondrion	361691	nad4L_55	ttatttttattttaggt	96	0.357
At1g32415	PCMP-E56	F5D14.18	CWM2	17	plastid	116785	ndhD_383	gtacagcggtcaaatag	97	0.359
At1g32415	PCMP-E56	F5D14.18	CWM2	17	mitochondrion	330517	cox3_257	attaggacttcgatatg	98	0.364
At1g32415	PCMP-E56	F5D14.18	CWM2	17	mitochondrion	241462	nad7_789	tgctatgatcgttactg	99	0.367
At1g32415	PCMP-E56	F5D14.18	CWM2	17	mitochondrion	185273	rpl5_47	agatgtattacgtcaag	100	0.371
At1g32415	PCMP-E56	F5D14.18	CWM2	17	mitochondrion	219291	mttB_474	gcaacatcaacaaattc	101	0.372
At1g32415	PCMP-E56	F5D14.18	CWM2	17	mitochondrion	163240	nad2_461	catgtatttagctattg	102	0.374
At1g32415	PCMP-E56	F5D14.18	CWM2	17	mitochondrion	308770	ccmC_473	tattttaatttgtgttg	103	0.375
At1g32415	PCMP-E56	F5D14.18	CWM2	17	mitochondrion	308764	ccmC_467	ggcttctattttaattt	104	0.375
At1g32415	PCMP-E56	F5D14.18	CWM2	17	mitochondrion	82946	nad1_376	atggaattattatagcg	105	0.376
At1g32415	PCMP-E56	F5D14.18	CWM2	17	mitochondrion	17859	ccmB_576	attggttatttctttct	106	0.376
At1g32415	PCMP-E56	F5D14.18	CWM2	17	mitochondrion	234082	nad1_928	tcttgcctctatcatta	107	0.377
At1g32415	PCMP-E56	F5D14.18	CWM2	17	mitochondrion	245293	nad7_38	gcaaattaaaaatttta	108	0.377
At1g32415	PCMP-E56	F5D14.18	CWM2	17	mitochondrion	219060	mttB_705	tgccaaattgtcgcctg	109	0.378
At1g32415	PCMP-E56	F5D14.18	CWM2	17	mitochondrion	67512	atp1_1110	attagacctgctattaa	110	0.38
At1g32415	PCMP-E56	F5D14.18	CWM2	17	mitochondrion	185151	rpl5_169	aattggctatggagatt	111	0.413
At1g32415	PCMP-E56	F5D14.18	CWM2	17	mitochondrion	243091	nad7_213(spliced)	ccttattttgatcgttt	112	0.421
At1g32415	PCMP-E56	F5D14.18	CWM2	17	mitochondrion	18364	ccmB_71	accaatcacgagttttt	113	0.433
At1g32415	PCMP-E56	F5D14.18	CWM2	17	mitochondrion	308818	ccmC_521	agtcaactggtggaata	114	0.435
At1g32415	PCMP-E56	F5D14.18	CWM2	17	mitochondrion	23318	rpl16_34	taaaatcgattatgctc	115	0.445
At1g32415	PCMP-E56	F5D14.18	CWM2	17	mitochondrion	221900	rpl2_711	attctctgggcacatag	116	0.447
At1g32415	PCMP-E56	F5D14.18	CWM2	17	mitochondrion	239356	nad7_1079	taaaataagagcacccg	117	0.455
At1g32415	PCMP-E56	F5D14.18	CWM2	17	mitochondrion	160067	rps4_88	gtctacttttaggaaat	118	0.455
At1g32415	PCMP-E56	F5D14.18	CWM2	17	mitochondrion	219388	mttB_377	attcttctatttaagtg	119	0.457
At1g32415	PCMP-E56	F5D14.18	CWM2	17	mitochondrion	219100	mttB_665	gcttttcacagctgctc	120	0.458
At1g32415	PCMP-E56	F5D14.18	CWM2	17	mitochondrion	189532	ccmFc_50	tattatttttatggtcg	121	0.459
At1g32415	PCMP-E56	F5D14.18	CWM2	17	mitochondrion	235790	nad5_608	catttttgcttgtgcta	122	0.47
At1g32415	PCMP-E56	F5D14.18	CWM2	17	mitochondrion	308915	ccmC_618	gctaacttcctcttctt	123	0.478
At1g32415	PCMP-E56	F5D14.18	CWM2	17	mitochondrion	6516	cox2_253	gaactactatcgagatt	124	0.479
At1g32415	PCMP-E56	F5D14.18	CWM2	17	mitochondrion	235424	nad5_intron_(141949)	gtccgactcgtaattca	125	0.481
At1g32415	PCMP-E56	F5D14.18	CWM2	17	mitochondrion	189657	ccmFc_175	tattctctcttttggtc	126	0.488
At1g32415	PCMP-E56	F5D14.18	CWM2	17	mitochondrion	291899	ccmFn2_320	ccttcttcattcttgga	127	0.494
At1g32415	PCMP-E56	F5D14.18	CWM2	17	mitochondrion	362621	atp4_416	agcaacacttacaaatg	128	0.494
At1g32415	PCMP-E56	F5D14.18	CWM2	17	mitochondrion	288252	nad3_212	ttcaattttatttttaa	129	0.496
At1g32415	PCMP-E56	F5D14.18	CWM2	17	mitochondrion	6288	cox2_25	ttgttctaaaatggtta	130	0.506
At1g32415	PCMP-E56	F5D14.18	CWM2	17	plastid	12707	atpF_92	cgatattttagcaacaa	131	0.525
At1g32415	PCMP-E56	F5D14.18	CWM2	17	mitochondrion	209881	nad4_1129	tagtgagcaccatgccg	132	0.534
At1g32415	PCMP-E56	F5D14.18	CWM2	17	mitochondrion	189628	ccmFc_146	tggtactataattccta	133	0.54
At1g32415	PCMP-E56	F5D14.18	CWM2	17	mitochondrion	189815	ccmFc_333	ttcgttcccgttcttca	134	0.543
At1g32415	PCMP-E56	F5D14.18	CWM2	17	mitochondrion	160056	rps4_77	tcaaacttgtcgtctac	135	0.549
At1g32415	PCMP-E56	F5D14.18	CWM2	17	mitochondrion	160971	rps4_992	aacaccaaaagctgtgg	136	0.552
At1g32415	PCMP-E56	F5D14.18	CWM2	17	mitochondrion	329790	cox3_trailer_186	tcgaagagattatggca	137	0.558
At1g32415	PCMP-E56	F5D14.18	CWM2	17	mitochondrion	233909	nad1_755	gttctttctaggaggtt	138	0.567
At1g32415	PCMP-E56	F5D14.18	CWM2	17	mitochondrion	316155	ccmFn1_143	tctttctttccttggtc	139	0.577
At1g32415	PCMP-E56	F5D14.18	CWM2	17	mitochondrion	219356	mttB_409	tgttcctgttcctaact	140	0.583
At1g32415	PCMP-E56	F5D14.18	CWM2	17	mitochondrion	330529	cox3_245	caaagtcgtacaattag	141	0.584
At1g32415	PCMP-E56	F5D14.18	CWM2	17	mitochondrion	235424	nad5_242(unspliced)	tgactctgtgttcgata	142	0.586
At1g32415	PCMP-E56	F5D14.18	CWM2	17	mitochondrion	232771	matR_1731	gaagacatcgtaaattg	143	0.591
At1g32415	PCMP-E56	F5D14.18	CWM2	17	mitochondrion	329894	cox3_trailer_82	aagaattactgcagctt	144	0.605
At1g32415	PCMP-E56	F5D14.18	CWM2	17	mitochondrion	288290	nad3_250	ttttctttccttgggca	145	0.606
At1g32415	PCMP-E56	F5D14.18	CWM2	17	mitochondrion	230317	nad1_674(spliced)	agaatattcttcaatgg	146	0.606
At1g32415	PCMP-E56	F5D14.18	CWM2	17	mitochondrion	244158	nad7_209	tttaccttattttgatc	147	0.633
At1g32415	PCMP-E56	F5D14.18	CWM2	17	plastid	69942	clpP_559	cagcaacagaagcccaa	148	0.637
At1g32415	PCMP-E56	F5D14.18	CWM2	17	mitochondrion	219620	mttB_145	ggtttacgtgttactgg	149	0.662
At1g32415	PCMP-E56	F5D14.18	CWM2	17	mitochondrion	18055	ccmB_380	aatggattggttaaaca	150	0.667
At1g32415	PCMP-E56	F5D14.18	CWM2	17	mitochondrion	17968	ccmB_467	cagcagtggttggaaca	151	0.671
At1g32415	PCMP-E56	F5D14.18	CWM2	17	mitochondrion	215114	nad4_449	tgtttttttcgaaagcg	152	0.678
At1g32415	PCMP-E56	F5D14.18	CWM2	17	mitochondrion	6541	cox2_278	catctttcctagtatca	153	0.683
At1g32415	PCMP-E56	F5D14.18	CWM2	17	mitochondrion	219358	mttB_407	cttgttcctgttcctaa	154	0.686
At1g32415	PCMP-E56	F5D14.18	CWM2	17	mitochondrion	235895	nad5_713	gaaatccgcgcagatag	155	0.688
At1g32415	PCMP-E56	F5D14.18	CWM2	17	mitochondrion	24854	nad9_190	tcgatatttgcggagtt	156	0.698
At1g32415	PCMP-E56	F5D14.18	CWM2	17	mitochondrion	94669	nad2_1309	tagtgactagcgttata	157	0.704
At1g32415	PCMP-E56	F5D14.18	CWM2	17	mitochondrion	230317	nad1_674(unspliced)	actctcgtcttcaatgg	158	0.724
At1g32415	PCMP-E56	F5D14.18	CWM2	17	mitochondrion	242988	nad7_316	aatatatacgagtgtta	159	0.727
At1g32415	PCMP-E56	F5D14.18	CWM2	17	mitochondrion	308549	ccmC_252	ttcctattaacaaaaca	160	0.753
At1g32415	PCMP-E56	F5D14.18	CWM2	17	mitochondrion	189605	ccmFc_123	tccacgggtgccccttt	161	0.76
At1g32415	PCMP-E56	F5D14.18	CWM2	17	mitochondrion	308678	ccmC_381	gtgtgggatgctcgttt	162	0.762
At1g32415	PCMP-E56	F5D14.18	CWM2	17	plastid	78691	rpoA_200	atgtattacacgtgcaa	163	0.767
At1g32415	PCMP-E56	F5D14.18	CWM2	17	mitochondrion	18097	ccmB_338	ttttcccatgttacaac	164	0.797
At1g32415	PCMP-E56	F5D14.18	CWM2	17	mitochondrion	235424	nad5_242(spliced)	gggcttcttgttcgata	165	0.828
At1g32415	PCMP-E56	F5D14.18	CWM2	17	mitochondrion	24992	nad9_328	gtctatttccatcagcc	166	0.837
At1g32415	PCMP-E56	F5D14.18	CWM2	17	mitochondrion	6961	cox2_698	tggaactaatcatgcct	167	0.841
At1g32415	PCMP-E56	F5D14.18	CWM2	17	mitochondrion	6642	cox2_379	ctattggacatcaatgg	168	0.849
At1g32415	PCMP-E56	F5D14.18	CWM2	17	mitochondrion	219019	mttB_746	gttggctatttttgtgg	169	0.851
At1g32415	PCMP-E56	F5D14.18	CWM2	17	mitochondrion	18131	ccmB_304	actgggttattcaaata	170	0.852
At1g32415	PCMP-E56	F5D14.18	CWM2	17	mitochondrion	232811	matR_1771	ttctgtcctactacagg	171	0.857
At1g32415	PCMP-E56	F5D14.18	CWM2	17	mitochondrion	239385	nad7_1050	agtaatggaagcaatcg	172	0.865
At1g32415	PCMP-E56	F5D14.18	CWM2	17	mitochondrion	165940	nad6_103	tgtttttcatcctagtc	173	0.871
At1g32415	PCMP-E56	F5D14.18	CWM2	17	mitochondrion	209879	nad4_1131	gtgagcaccatgccgaa	174	0.884
At1g32415	PCMP-E56	F5D14.18	CWM2	17	mitochondrion	83057	nad1_265	ttatgttaagtctggtc	175	0.916
At1g32415	PCMP-E56	F5D14.18	CWM2	17	mitochondrion	160356	rps4_377	tattcctcaagcaaggc	176	0.923
At1g32415	PCMP-E56	F5D14.18	CWM2	17	mitochondrion	361746	nad4L_110	tatgttaatgtcaattg	177	0.924
At1g32415	PCMP-E56	F5D14.18	CWM2	17	mitochondrion	235580	nad5_398	gttggtgactggagata	178	0.93
At1g32415	PCMP-E56	F5D14.18	CWM2	17	mitochondrion	308628	ccmC_331	ccttagttactgggggg	179	0.937
At1g32415	PCMP-E56	F5D14.18	CWM2	17	mitochondrion	308947	ccmC_650	tgttctggaaacacgtc	180	0.94
At1g32415	PCMP-E56	F5D14.18	CWM2	17	mitochondrion	191721	ccmFc_1280	gttggcttcgttgggag	181	0.941
At1g32415	PCMP-E56	F5D14.18	CWM2	17	mitochondrion	291856	ccmFn2_277	cttgggtattagccaca	182	0.945
At1g32415	PCMP-E56	F5D14.18	CWM2	17	mitochondrion	241482	nad7_769	cagtaggtaccagagga	183	0.951
At1g32415	PCMP-E56	F5D14.18	CWM2	17	mitochondrion	27079	nad5_1731	gactttctagtcagatc	184	0.957
At1g32415	PCMP-E56	F5D14.18	CWM2	17	mitochondrion	231501	matR_461	gattgttcagagagtca	185	0.975
At1g32415	PCMP-E56	F5D14.18	CWM2	17	mitochondrion	23724	rpl16_440	tgtgtccacgggacaaa	186	0.984
At1g32415	PCMP-E56	F5D14.18	CWM2	17	mitochondrion	329927	cox3_trailer_49	aagctcgaagacaaaga	187	0.992
At1g33350	PCMP-E57	T16O9.9, F10C21.4		10	mitochondrion	163240	nad2_461	ttagctattg	1	0.000233
At1g33350	PCMP-E57	T16O9.9, F10C21.4		10	mitochondrion	239356	nad7_1079	agagcacccg	2	0.00651
At1g33350	PCMP-E57	T16O9.9, F10C21.4		10	mitochondrion	160971	rps4_992	aaagctgtgg	3	0.0125
At1g33350	PCMP-E57	T16O9.9, F10C21.4		10	mitochondrion	239332	nad7_1103	caaggactcg	4	0.0176
At1g33350	PCMP-E57	T16O9.9, F10C21.4		10	mitochondrion	235791	nad5_609	cttgtgctag	5	0.0177
At1g33350	PCMP-E57	T16O9.9, F10C21.4		10	mitochondrion	191768	ccmFc_1327	gttgcgttgg	6	0.0179
At1g33350	PCMP-E57	T16O9.9, F10C21.4		10	mitochondrion	27013	nad5_1665	tttgtaatcg	7	0.02
At1g33350	PCMP-E57	T16O9.9, F10C21.4		10	mitochondrion	241462	nad7_789	atcgttactg	8	0.0223
At1g33350	PCMP-E57	T16O9.9, F10C21.4		10	mitochondrion	361746	nad4L_110	atgtcaattg	9	0.026
At1g33350	PCMP-E57	T16O9.9, F10C21.4		10	mitochondrion	235735	nad5_553	tgggattttg	10	0.0268
At1g33350	PCMP-E57	T16O9.9, F10C21.4		10	mitochondrion	291838	ccmFn2_259	ttcttttatg	11	0.0288
At1g33350	PCMP-E57	T16O9.9, F10C21.4		10	mitochondrion	185273	rpl5_47	ttacgtcaag	12	0.0307
At1g33350	PCMP-E57	T16O9.9, F10C21.4		10	mitochondrion	239385	nad7_1050	gaagcaatcg	13	0.032
At1g33350	PCMP-E57	T16O9.9, F10C21.4		10	mitochondrion	219620	mttB_145	gtgttactgg	14	0.0358
At1g33350	PCMP-E57	T16O9.9, F10C21.4		10	mitochondrion	18360	ccmB_75	gtttttcttt	15	0.037
At1g33350	PCMP-E57	T16O9.9, F10C21.4		10	mitochondrion	270995	atp9_224	gcattgtttg	16	0.0413
At1g33350	PCMP-E57	T16O9.9, F10C21.4		10	mitochondrion	236045	nad5_863	attgttatta	17	0.0417
At1g33350	PCMP-E57	T16O9.9, F10C21.4		10	mitochondrion	165925	nad6_88	ttccgttttg	18	0.0422
At1g33350	PCMP-E57	T16O9.9, F10C21.4		10	mitochondrion	6642	cox2_379	acatcaatgg	19	0.0467
At1g33350	PCMP-E57	T16O9.9, F10C21.4		10	mitochondrion	189628	ccmFc_146	ataattccta	20	0.0473
At1g33350	PCMP-E57	T16O9.9, F10C21.4		10	mitochondrion	308770	ccmC_473	atttgtgttg	21	0.0493
At1g33350	PCMP-E57	T16O9.9, F10C21.4		10	mitochondrion	28255	nad5_1929	tttgtatgtg	22	0.0495
At1g33350	PCMP-E57	T16O9.9, F10C21.4		10	mitochondrion	241512	nad7_739	tgaccaattg	23	0.0496
At1g33350	PCMP-E57	T16O9.9, F10C21.4		10	mitochondrion	17859	ccmB_576	atttctttct	24	0.0505
At1g33350	PCMP-E57	T16O9.9, F10C21.4		10	mitochondrion	232811	matR_1771	ctactacagg	25	0.0521
At1g33350	PCMP-E57	T16O9.9, F10C21.4		10	mitochondrion	219060	mttB_705	ttgtcgcctg	26	0.0543
At1g33350	PCMP-E57	T16O9.9, F10C21.4		10	mitochondrion	219019	mttB_746	atttttgtgg	27	0.0612
At1g33350	PCMP-E57	T16O9.9, F10C21.4		10	mitochondrion	316274	ccmFn1_262	tttattatgg	28	0.0614
At1g33350	PCMP-E57	T16O9.9, F10C21.4		10	mitochondrion	181935	cob_924	tttttatatg	29	0.0681
At1g33350	PCMP-E57	T16O9.9, F10C21.4		10	mitochondrion	18276	ccmB_159	gtttgatttg	30	0.0752
At1g33350	PCMP-E57	T16O9.9, F10C21.4		10	mitochondrion	288252	nad3_212	ttatttttaa	31	0.0808
At1g33350	PCMP-E57	T16O9.9, F10C21.4		10	mitochondrion	233897	nad1_743(unspliced)	acattgttct	32	0.0829
At1g33350	PCMP-E57	T16O9.9, F10C21.4		10	mitochondrion	233897	nad1_743(spliced)	acattgttct	33	0.0829
At1g33350	PCMP-E57	T16O9.9, F10C21.4		10	mitochondrion	165926	nad6_89	tccgttttgt	34	0.0865
At1g33350	PCMP-E57	T16O9.9, F10C21.4		10	mitochondrion	189605	ccmFc_123	gtgccccttt	35	0.0934
At1g33350	PCMP-E57	T16O9.9, F10C21.4		10	mitochondrion	235454	nad5_272	attgtggtta	36	0.0977
At1g33350	PCMP-E57	T16O9.9, F10C21.4		10	mitochondrion	308764	ccmC_467	attttaattt	37	0.102
At1g33350	PCMP-E57	T16O9.9, F10C21.4		10	mitochondrion	232636	matR_1596	gcagcgaatt	38	0.105
At1g33350	PCMP-E57	T16O9.9, F10C21.4		10	mitochondrion	23217	rps3_1470	gtatatgttt	39	0.108
At1g33350	PCMP-E57	T16O9.9, F10C21.4		10	mitochondrion	28284	nad5_1958	gtagataatc	40	0.111
At1g33350	PCMP-E57	T16O9.9, F10C21.4		10	mitochondrion	185003	rpl5_317	atgtctaatt	41	0.111
At1g33350	PCMP-E57	T16O9.9, F10C21.4		10	mitochondrion	189532	ccmFc_50	tttatggtcg	42	0.116
At1g33350	PCMP-E57	T16O9.9, F10C21.4		10	mitochondrion	330529	cox3_245	gtacaattag	43	0.125
At1g33350	PCMP-E57	T16O9.9, F10C21.4		10	mitochondrion	308743	ccmC_446	ctttctgtcg	44	0.13
At1g33350	PCMP-E57	T16O9.9, F10C21.4		10	mitochondrion	288251	nad3_211	tttattttta	45	0.13
At1g33350	PCMP-E57	T16O9.9, F10C21.4		10	mitochondrion	18254	ccmB_181	gttttctttt	46	0.132
At1g33350	PCMP-E57	T16O9.9, F10C21.4		10	mitochondrion	83014	nad1_308	gtattgtcag	47	0.148
At1g33350	PCMP-E57	T16O9.9, F10C21.4		10	mitochondrion	362600	atp4_395	ttaaatgtta	48	0.149
At1g33350	PCMP-E57	T16O9.9, F10C21.4		10	plastid	96579	ndhB_586	ttctattctg	49	0.149
At1g33350	PCMP-E57	T16O9.9, F10C21.4		10	mitochondrion	215187	nad4_376	agcattttta	50	0.157
At1g33350	PCMP-E57	T16O9.9, F10C21.4		10	mitochondrion	288392	nad3_352	gggtgctttg	51	0.158
At1g33350	PCMP-E57	T16O9.9, F10C21.4		10	mitochondrion	189604	ccmFc_122	ggtgcccctt	52	0.169
At1g33350	PCMP-E57	T16O9.9, F10C21.4		10	mitochondrion	215405	nad4_158	tttttgtatt	53	0.171
At1g33350	PCMP-E57	T16O9.9, F10C21.4		10	mitochondrion	215114	nad4_449	ttcgaaagcg	54	0.172
At1g33350	PCMP-E57	T16O9.9, F10C21.4		10	mitochondrion	308760	ccmC_463	ttctatttta	55	0.177
At1g33350	PCMP-E57	T16O9.9, F10C21.4		10	mitochondrion	362621	atp4_416	cttacaaatg	56	0.183
At1g33350	PCMP-E57	T16O9.9, F10C21.4		10	mitochondrion	245293	nad7_38	aaaaatttta	57	0.187
At1g33350	PCMP-E57	T16O9.9, F10C21.4		10	mitochondrion	243091	nad7_213(spliced)	ttgatcgttt	58	0.188
At1g33350	PCMP-E57	T16O9.9, F10C21.4		10	mitochondrion	215126	nad4_437	ttctatgttt	59	0.189
At1g33350	PCMP-E57	T16O9.9, F10C21.4		10	mitochondrion	18364	ccmB_71	acgagttttt	60	0.197
At1g33350	PCMP-E57	T16O9.9, F10C21.4		10	mitochondrion	233909	nad1_755	ctaggaggtt	61	0.222
At1g33350	PCMP-E57	T16O9.9, F10C21.4		10	mitochondrion	185261	rpl5_59	ctgttgctca	62	0.223
At1g33350	PCMP-E57	T16O9.9, F10C21.4		10	plastid	12707	atpF_92	ttagcaacaa	63	0.223
At1g33350	PCMP-E57	T16O9.9, F10C21.4		10	mitochondrion	219621	mttB_144	cgtgttactg	64	0.225
At1g33350	PCMP-E57	T16O9.9, F10C21.4		10	mitochondrion	219100	mttB_665	acagctgctc	65	0.226
At1g33350	PCMP-E57	T16O9.9, F10C21.4		10	mitochondrion	291856	ccmFn2_277	attagccaca	66	0.232
At1g33350	PCMP-E57	T16O9.9, F10C21.4		10	mitochondrion	308678	ccmC_381	atgctcgttt	67	0.232
At1g33350	PCMP-E57	T16O9.9, F10C21.4		10	mitochondrion	160311	rps4_332	tttgacgtta	68	0.234
At1g33350	PCMP-E57	T16O9.9, F10C21.4		10	mitochondrion	230317	nad1_674(unspliced)	tcttcaatgg	69	0.238
At1g33350	PCMP-E57	T16O9.9, F10C21.4		10	mitochondrion	230317	nad1_674(spliced)	tcttcaatgg	70	0.238
At1g33350	PCMP-E57	T16O9.9, F10C21.4		10	mitochondrion	288066	orf114_327	tttgcaccaa	71	0.239
At1g33350	PCMP-E57	T16O9.9, F10C21.4		10	mitochondrion	288066	nad3_26	tttgcaccaa	72	0.239
At1g33350	PCMP-E57	T16O9.9, F10C21.4		10	plastid	86055	rpl23_89	gtcgaatcag	73	0.248
At1g33350	PCMP-E57	T16O9.9, F10C21.4		10	mitochondrion	235556	nad5_374	acttttttta	74	0.261
At1g33350	PCMP-E57	T16O9.9, F10C21.4		10	mitochondrion	28242	nad5_1916	tttgtgacct	75	0.264
At1g33350	PCMP-E57	T16O9.9, F10C21.4		10	mitochondrion	308755	ccmC_458	ctggcttcta	76	0.269
At1g33350	PCMP-E57	T16O9.9, F10C21.4		10	mitochondrion	20228	orf240A_199	ttcagattca	77	0.271
At1g33350	PCMP-E57	T16O9.9, F10C21.4		10	mitochondrion	18097	ccmB_338	atgttacaac	78	0.273
At1g33350	PCMP-E57	T16O9.9, F10C21.4		10	mitochondrion	8348	cox2_742	agattatggt	79	0.273
At1g33350	PCMP-E57	T16O9.9, F10C21.4		10	mitochondrion	6844	cox2_581	gctgtacctt	80	0.273
At1g33350	PCMP-E57	T16O9.9, F10C21.4		10	mitochondrion	6288	cox2_25	aaaatggtta	81	0.282
At1g33350	PCMP-E57	T16O9.9, F10C21.4		10	mitochondrion	232771	matR_1731	tcgtaaattg	82	0.288
At1g33350	PCMP-E57	T16O9.9, F10C21.4		10	mitochondrion	59401	nad1_580	gttctttatt	83	0.289
At1g33350	PCMP-E57	T16O9.9, F10C21.4		10	mitochondrion	18149	ccmB_286	attggtgggt	84	0.299
At1g33350	PCMP-E57	T16O9.9, F10C21.4		10	mitochondrion	191656	ccmFc_1215	gttggtatac	85	0.303
At1g33350	PCMP-E57	T16O9.9, F10C21.4		10	mitochondrion	330517	cox3_257	cttcgatatg	86	0.306
At1g33350	PCMP-E57	T16O9.9, F10C21.4		10	mitochondrion	219358	mttB_407	ctgttcctaa	87	0.313
At1g33350	PCMP-E57	T16O9.9, F10C21.4		10	mitochondrion	219122	mttB_643	tttgatggtt	88	0.319
At1g33350	PCMP-E57	T16O9.9, F10C21.4		10	mitochondrion	209804	nad4_1206	tcggggaatt	89	0.332
At1g33350	PCMP-E57	T16O9.9, F10C21.4		10	mitochondrion	308476	ccmC_179	gtacatgttc	90	0.347
At1g33350	PCMP-E57	T16O9.9, F10C21.4		10	mitochondrion	242960	nad7_344	attttaaatc	91	0.35
At1g33350	PCMP-E57	T16O9.9, F10C21.4		10	mitochondrion	23724	rpl16_440	acgggacaaa	92	0.351
At1g33350	PCMP-E57	T16O9.9, F10C21.4		10	mitochondrion	362343	atp4_138	ttataggctt	93	0.353
At1g33350	PCMP-E57	T16O9.9, F10C21.4		10	mitochondrion	219604	mttB_161	gaagagttaa	94	0.355
At1g33350	PCMP-E57	T16O9.9, F10C21.4		10	mitochondrion	235780	nad5_598	aaccattttt	95	0.36
At1g33350	PCMP-E57	T16O9.9, F10C21.4		10	mitochondrion	189897	ccmFc_415	cttttgtact	96	0.378
At1g33350	PCMP-E57	T16O9.9, F10C21.4		10	mitochondrion	23091	rps3_1344	ctgtttatca	97	0.397
At1g33350	PCMP-E57	T16O9.9, F10C21.4		10	mitochondrion	219359	mttB_406	cctgttccta	98	0.399
At1g33350	PCMP-E57	T16O9.9, F10C21.4		10	plastid	69942	clpP_559	agaagcccaa	99	0.402
At1g33350	PCMP-E57	T16O9.9, F10C21.4		10	mitochondrion	308915	ccmC_618	tcctcttctt	100	0.403
At1g33350	PCMP-E57	T16O9.9, F10C21.4		10	mitochondrion	161857	nad2_59	tttttagcgg	101	0.415
At1g33350	PCMP-E57	T16O9.9, F10C21.4		10	mitochondrion	329894	cox3_trailer_82	actgcagctt	102	0.418
At1g33350	PCMP-E57	T16O9.9, F10C21.4		10	mitochondrion	308947	ccmC_650	gaaacacgtc	103	0.422
At1g33350	PCMP-E57	T16O9.9, F10C21.4		10	mitochondrion	17869	ccmB_566	ttgattggtt	104	0.422
At1g33350	PCMP-E57	T16O9.9, F10C21.4		10	mitochondrion	210033	nad4_977(spliced)	ggtatgttta	105	0.433
At1g33350	PCMP-E57	T16O9.9, F10C21.4		10	mitochondrion	219356	mttB_409	gttcctaact	106	0.437
At1g33350	PCMP-E57	T16O9.9, F10C21.4		10	mitochondrion	6334	cox2_71	tggcaattag	107	0.441
At1g33350	PCMP-E57	T16O9.9, F10C21.4		10	mitochondrion	18007	ccmB_428	attcattctt	108	0.448
At1g33350	PCMP-E57	T16O9.9, F10C21.4		10	mitochondrion	308916	ccmC_619	cctcttctta	109	0.453
At1g33350	PCMP-E57	T16O9.9, F10C21.4		10	mitochondrion	330361	cox3_413	tttcttaata	110	0.458
At1g33350	PCMP-E57	T16O9.9, F10C21.4		10	mitochondrion	163309	nad2_530	acggaagccg	111	0.472
At1g33350	PCMP-E57	T16O9.9, F10C21.4		10	mitochondrion	235424	nad5_242(spliced)	ttgttcgata	112	0.476
At1g33350	PCMP-E57	T16O9.9, F10C21.4		10	mitochondrion	185151	rpl5_169	tatggagatt	113	0.477
At1g33350	PCMP-E57	T16O9.9, F10C21.4		10	mitochondrion	23327	rpl16_43	cctgtggaag	114	0.479
At1g33350	PCMP-E57	T16O9.9, F10C21.4		10	mitochondrion	163173	nad2_394	attaattcta	115	0.48
At1g33350	PCMP-E57	T16O9.9, F10C21.4		10	mitochondrion	191613	ccmFc_1172	gatctatatg	116	0.483
At1g33350	PCMP-E57	T16O9.9, F10C21.4		10	mitochondrion	234052	nad1_898	aatgggactt	117	0.494
At1g33350	PCMP-E57	T16O9.9, F10C21.4		10	mitochondrion	288048	orf114_309	gctgtaatga	118	0.496
At1g33350	PCMP-E57	T16O9.9, F10C21.4		10	mitochondrion	288048	nad3_8	gctgtaatga	119	0.496
At1g33350	PCMP-E57	T16O9.9, F10C21.4		10	mitochondrion	219099	mttB_666	cagctgctct	120	0.505
At1g33350	PCMP-E57	T16O9.9, F10C21.4		10	mitochondrion	160056	rps4_77	tgtcgtctac	121	0.512
At1g33350	PCMP-E57	T16O9.9, F10C21.4		10	mitochondrion	165765	nad6_leader_-73	caaccgcgct	122	0.52
At1g33350	PCMP-E57	T16O9.9, F10C21.4		10	mitochondrion	234082	nad1_928	tctatcatta	123	0.524
At1g33350	PCMP-E57	T16O9.9, F10C21.4		10	mitochondrion	235580	nad5_398	actggagata	124	0.524
At1g33350	PCMP-E57	T16O9.9, F10C21.4		10	mitochondrion	242988	nad7_316	acgagtgtta	125	0.526
At1g33350	PCMP-E57	T16O9.9, F10C21.4		10	mitochondrion	160067	rps4_88	tttaggaaat	126	0.527
At1g33350	PCMP-E57	T16O9.9, F10C21.4		10	mitochondrion	219388	mttB_377	tatttaagtg	127	0.537
At1g33350	PCMP-E57	T16O9.9, F10C21.4		10	mitochondrion	17884	ccmB_551	tttcatgttc	128	0.558
At1g33350	PCMP-E57	T16O9.9, F10C21.4		10	mitochondrion	219353	mttB_412	cctaactttt	129	0.567
At1g33350	PCMP-E57	T16O9.9, F10C21.4		10	mitochondrion	235424	nad5_242(unspliced)	gtgttcgata	130	0.578
At1g33350	PCMP-E57	T16O9.9, F10C21.4		10	mitochondrion	219227	mttB_538	tattttgttc	131	0.587
At1g33350	PCMP-E57	T16O9.9, F10C21.4		10	mitochondrion	330460	cox3_314	ttttgggctt	132	0.593
At1g33350	PCMP-E57	T16O9.9, F10C21.4		10	mitochondrion	83015	nad1_307	ggtattgtca	133	0.631
At1g33350	PCMP-E57	T16O9.9, F10C21.4		10	mitochondrion	185262	rpl5_58	tctgttgctc	134	0.634
At1g33350	PCMP-E57	T16O9.9, F10C21.4		10	mitochondrion	221900	rpl2_711	gggcacatag	135	0.634
At1g33350	PCMP-E57	T16O9.9, F10C21.4		10	mitochondrion	308872	ccmC_575	catgtttcta	136	0.635
At1g33350	PCMP-E57	T16O9.9, F10C21.4		10	mitochondrion	160356	rps4_377	caagcaaggc	137	0.639
At1g33350	PCMP-E57	T16O9.9, F10C21.4		10	mitochondrion	24854	nad9_190	ttgcggagtt	138	0.653
At1g33350	PCMP-E57	T16O9.9, F10C21.4		10	plastid	116785	ndhD_383	ggtcaaatag	139	0.653
At1g33350	PCMP-E57	T16O9.9, F10C21.4		10	mitochondrion	67512	atp1_1110	ctgctattaa	140	0.658
At1g33350	PCMP-E57	T16O9.9, F10C21.4		10	mitochondrion	189815	ccmFc_333	ccgttcttca	141	0.664
At1g33350	PCMP-E57	T16O9.9, F10C21.4		10	mitochondrion	219378	mttB_387	gttcttgctt	142	0.666
At1g33350	PCMP-E57	T16O9.9, F10C21.4		10	mitochondrion	26928	nad5_1580	ctgtttagta	143	0.666
At1g33350	PCMP-E57	T16O9.9, F10C21.4		10	mitochondrion	235424	nad5_intron_(141949)	tcgtaattca	144	0.669
At1g33350	PCMP-E57	T16O9.9, F10C21.4		10	mitochondrion	308818	ccmC_521	tggtggaata	145	0.675
At1g33350	PCMP-E57	T16O9.9, F10C21.4		10	mitochondrion	82946	nad1_376	tattatagcg	146	0.685
At1g33350	PCMP-E57	T16O9.9, F10C21.4		10	mitochondrion	18055	ccmB_380	tggttaaaca	147	0.692
At1g33350	PCMP-E57	T16O9.9, F10C21.4		10	mitochondrion	23099	rps3_1352	caaagtgctt	148	0.694
At1g33350	PCMP-E57	T16O9.9, F10C21.4		10	mitochondrion	316155	ccmFn1_143	ttccttggtc	149	0.695
At1g33350	PCMP-E57	T16O9.9, F10C21.4		10	mitochondrion	18131	ccmB_304	tattcaaata	150	0.701
At1g33350	PCMP-E57	T16O9.9, F10C21.4		10	mitochondrion	243091	nad7_213(unspliced)	tttttgaccc	151	0.703
At1g33350	PCMP-E57	T16O9.9, F10C21.4		10	mitochondrion	235895	nad5_713	gcgcagatag	152	0.723
At1g33350	PCMP-E57	T16O9.9, F10C21.4		10	mitochondrion	209879	nad4_1131	ccatgccgaa	153	0.728
At1g33350	PCMP-E57	T16O9.9, F10C21.4		10	mitochondrion	184808	rpl5_512	gatgagactt	154	0.74
At1g33350	PCMP-E57	T16O9.9, F10C21.4		10	mitochondrion	244158	nad7_209	tattttgatc	155	0.743
At1g33350	PCMP-E57	T16O9.9, F10C21.4		10	mitochondrion	219179	mttB_586	ctgtttgcta	156	0.744
At1g33350	PCMP-E57	T16O9.9, F10C21.4		10	mitochondrion	329927	cox3_trailer_49	aagacaaaga	157	0.747
At1g33350	PCMP-E57	T16O9.9, F10C21.4		10	mitochondrion	219291	mttB_474	caacaaattc	158	0.748
At1g33350	PCMP-E57	T16O9.9, F10C21.4		10	mitochondrion	308628	ccmC_331	tactgggggg	159	0.754
At1g33350	PCMP-E57	T16O9.9, F10C21.4		10	mitochondrion	94669	nad2_1309	tagcgttata	160	0.758
At1g33350	PCMP-E57	T16O9.9, F10C21.4		10	mitochondrion	191721	ccmFc_1280	tcgttgggag	161	0.761
At1g33350	PCMP-E57	T16O9.9, F10C21.4		10	mitochondrion	166006	nad6_169	cttcctagta	162	0.77
At1g33350	PCMP-E57	T16O9.9, F10C21.4		10	mitochondrion	6541	cox2_278	cctagtatca	163	0.77
At1g33350	PCMP-E57	T16O9.9, F10C21.4		10	mitochondrion	219072	mttB_693	tctggtgcca	164	0.778
At1g33350	PCMP-E57	T16O9.9, F10C21.4		10	mitochondrion	361691	nad4L_55	tattttaggt	165	0.782
At1g33350	PCMP-E57	T16O9.9, F10C21.4		10	mitochondrion	27079	nad5_1731	tagtcagatc	166	0.789
At1g33350	PCMP-E57	T16O9.9, F10C21.4		10	mitochondrion	83057	nad1_265	aagtctggtc	167	0.802
At1g33350	PCMP-E57	T16O9.9, F10C21.4		10	mitochondrion	308549	ccmC_252	taacaaaaca	168	0.807
At1g33350	PCMP-E57	T16O9.9, F10C21.4		10	mitochondrion	308718	ccmC_421	cctgggtgca	169	0.828
At1g33350	PCMP-E57	T16O9.9, F10C21.4		10	mitochondrion	17968	ccmB_467	ggttggaaca	170	0.84
At1g33350	PCMP-E57	T16O9.9, F10C21.4		10	mitochondrion	6516	cox2_253	tatcgagatt	171	0.851
At1g33350	PCMP-E57	T16O9.9, F10C21.4		10	mitochondrion	189657	ccmFc_175	tcttttggtc	172	0.857
At1g33350	PCMP-E57	T16O9.9, F10C21.4		10	plastid	78691	rpoA_200	acacgtgcaa	173	0.874
At1g33350	PCMP-E57	T16O9.9, F10C21.4		10	mitochondrion	24992	nad9_328	tccatcagcc	174	0.876
At1g33350	PCMP-E57	T16O9.9, F10C21.4		10	mitochondrion	8327	cox2_721(unspliced)	cgtagaagct	175	0.903
At1g33350	PCMP-E57	T16O9.9, F10C21.4		10	mitochondrion	8327	cox2_721(spliced)	cgtagaagct	176	0.903
At1g33350	PCMP-E57	T16O9.9, F10C21.4		10	mitochondrion	210033	nad4_977(unspliced)	tctttcgctc	177	0.904
At1g33350	PCMP-E57	T16O9.9, F10C21.4		10	mitochondrion	291899	ccmFn2_320	cattcttgga	178	0.908
At1g33350	PCMP-E57	T16O9.9, F10C21.4		10	mitochondrion	288290	nad3_250	tccttgggca	179	0.911
At1g33350	PCMP-E57	T16O9.9, F10C21.4		10	mitochondrion	231501	matR_461	cagagagtca	180	0.918
At1g33350	PCMP-E57	T16O9.9, F10C21.4		10	mitochondrion	209881	nad4_1129	caccatgccg	181	0.921
At1g33350	PCMP-E57	T16O9.9, F10C21.4		10	mitochondrion	235790	nad5_608	gcttgtgcta	182	0.938
At1g33350	PCMP-E57	T16O9.9, F10C21.4		10	mitochondrion	6961	cox2_698	aatcatgcct	183	0.941
At1g33350	PCMP-E57	T16O9.9, F10C21.4		10	mitochondrion	165940	nad6_103	catcctagtc	184	0.961
At1g33350	PCMP-E57	T16O9.9, F10C21.4		10	mitochondrion	23318	rpl16_34	gattatgctc	185	0.976
At1g33350	PCMP-E57	T16O9.9, F10C21.4		10	mitochondrion	329790	cox3_trailer_186	gattatggca	186	0.988
At1g33350	PCMP-E57	T16O9.9, F10C21.4		10	mitochondrion	241482	nad7_769	taccagagga	187	0.99
At1g50270	PCMP-E42	F14I3.12	PCMP-E60	12	mitochondrion	18131	ccmB_304	gttattcaaata	1	0.000552
At1g50270	PCMP-E42	F14I3.12	PCMP-E60	12	mitochondrion	308549	ccmC_252	attaacaaaaca	2	0.000766
At1g50270	PCMP-E42	F14I3.12	PCMP-E60	12	mitochondrion	82946	nad1_376	attattatagcg	3	0.00199
At1g50270	PCMP-E42	F14I3.12	PCMP-E60	12	mitochondrion	219291	mttB_474	atcaacaaattc	4	0.00658
At1g50270	PCMP-E42	F14I3.12	PCMP-E60	12	mitochondrion	245293	nad7_38	ttaaaaatttta	5	0.0078
At1g50270	PCMP-E42	F14I3.12	PCMP-E60	12	mitochondrion	219388	mttB_377	tctatttaagtg	6	0.0122
At1g50270	PCMP-E42	F14I3.12	PCMP-E60	12	mitochondrion	361691	nad4L_55	tttattttaggt	7	0.0124
At1g50270	PCMP-E42	F14I3.12	PCMP-E60	12	mitochondrion	230317	nad1_674(spliced)	attcttcaatgg	8	0.0131
At1g50270	PCMP-E42	F14I3.12	PCMP-E60	12	mitochondrion	329927	cox3_trailer_49	cgaagacaaaga	9	0.0173
At1g50270	PCMP-E42	F14I3.12	PCMP-E60	12	mitochondrion	215114	nad4_449	ttttcgaaagcg	10	0.0236
At1g50270	PCMP-E42	F14I3.12	PCMP-E60	12	mitochondrion	308764	ccmC_467	ctattttaattt	11	0.0409
At1g50270	PCMP-E42	F14I3.12	PCMP-E60	12	mitochondrion	230317	nad1_674(unspliced)	cgtcttcaatgg	12	0.0442
At1g50270	PCMP-E42	F14I3.12	PCMP-E60	12	mitochondrion	18055	ccmB_380	attggttaaaca	13	0.0476
At1g50270	PCMP-E42	F14I3.12	PCMP-E60	12	mitochondrion	316274	ccmFn1_262	attttattatgg	14	0.0487
At1g50270	PCMP-E42	F14I3.12	PCMP-E60	12	mitochondrion	232771	matR_1731	catcgtaaattg	15	0.0495
At1g50270	PCMP-E42	F14I3.12	PCMP-E60	12	mitochondrion	219353	mttB_412	ttcctaactttt	16	0.0522
At1g50270	PCMP-E42	F14I3.12	PCMP-E60	12	mitochondrion	8327	cox2_721(unspliced)	gtcgtagaagct	17	0.0542
At1g50270	PCMP-E42	F14I3.12	PCMP-E60	12	mitochondrion	8327	cox2_721(spliced)	gtcgtagaagct	18	0.0542
At1g50270	PCMP-E42	F14I3.12	PCMP-E60	12	mitochondrion	27013	nad5_1665	tttttgtaatcg	19	0.0563
At1g50270	PCMP-E42	F14I3.12	PCMP-E60	12	mitochondrion	165940	nad6_103	ttcatcctagtc	20	0.057
At1g50270	PCMP-E42	F14I3.12	PCMP-E60	12	mitochondrion	6541	cox2_278	ttcctagtatca	21	0.0625
At1g50270	PCMP-E42	F14I3.12	PCMP-E60	12	mitochondrion	244158	nad7_209	cttattttgatc	22	0.0635
At1g50270	PCMP-E42	F14I3.12	PCMP-E60	12	mitochondrion	231501	matR_461	ttcagagagtca	23	0.0635
At1g50270	PCMP-E42	F14I3.12	PCMP-E60	12	mitochondrion	362621	atp4_416	cacttacaaatg	24	0.0864
At1g50270	PCMP-E42	F14I3.12	PCMP-E60	12	mitochondrion	6516	cox2_253	actatcgagatt	25	0.0864
At1g50270	PCMP-E42	F14I3.12	PCMP-E60	12	mitochondrion	330361	cox3_413	cttttcttaata	26	0.0891
At1g50270	PCMP-E42	F14I3.12	PCMP-E60	12	mitochondrion	27079	nad5_1731	tctagtcagatc	27	0.0902
At1g50270	PCMP-E42	F14I3.12	PCMP-E60	12	mitochondrion	160356	rps4_377	ctcaagcaaggc	28	0.0945
At1g50270	PCMP-E42	F14I3.12	PCMP-E60	12	mitochondrion	219122	mttB_643	tttttgatggtt	29	0.101
At1g50270	PCMP-E42	F14I3.12	PCMP-E60	12	mitochondrion	239385	nad7_1050	tggaagcaatcg	30	0.103
At1g50270	PCMP-E42	F14I3.12	PCMP-E60	12	mitochondrion	291899	ccmFn2_320	ttcattcttgga	31	0.11
At1g50270	PCMP-E42	F14I3.12	PCMP-E60	12	mitochondrion	181935	cob_924	agtttttatatg	32	0.111
At1g50270	PCMP-E42	F14I3.12	PCMP-E60	12	mitochondrion	6642	cox2_379	ggacatcaatgg	33	0.113
At1g50270	PCMP-E42	F14I3.12	PCMP-E60	12	mitochondrion	163173	nad2_394	gtattaattcta	34	0.116
At1g50270	PCMP-E42	F14I3.12	PCMP-E60	12	mitochondrion	185151	rpl5_169	gctatggagatt	35	0.118
At1g50270	PCMP-E42	F14I3.12	PCMP-E60	12	mitochondrion	241482	nad7_769	ggtaccagagga	36	0.118
At1g50270	PCMP-E42	F14I3.12	PCMP-E60	12	mitochondrion	288251	nad3_211	attttattttta	37	0.124
At1g50270	PCMP-E42	F14I3.12	PCMP-E60	12	mitochondrion	6961	cox2_698	ctaatcatgcct	38	0.132
At1g50270	PCMP-E42	F14I3.12	PCMP-E60	12	mitochondrion	163240	nad2_461	atttagctattg	39	0.132
At1g50270	PCMP-E42	F14I3.12	PCMP-E60	12	mitochondrion	308947	ccmC_650	tggaaacacgtc	40	0.146
At1g50270	PCMP-E42	F14I3.12	PCMP-E60	12	mitochondrion	160067	rps4_88	cttttaggaaat	41	0.148
At1g50270	PCMP-E42	F14I3.12	PCMP-E60	12	mitochondrion	24992	nad9_328	tttccatcagcc	42	0.153
At1g50270	PCMP-E42	F14I3.12	PCMP-E60	12	mitochondrion	28255	nad5_1929	tttttgtatgtg	43	0.153
At1g50270	PCMP-E42	F14I3.12	PCMP-E60	12	mitochondrion	235780	nad5_598	tcaaccattttt	44	0.154
At1g50270	PCMP-E42	F14I3.12	PCMP-E60	12	mitochondrion	362600	atp4_395	acttaaatgtta	45	0.162
At1g50270	PCMP-E42	F14I3.12	PCMP-E60	12	mitochondrion	234052	nad1_898	ttaatgggactt	46	0.162
At1g50270	PCMP-E42	F14I3.12	PCMP-E60	12	mitochondrion	235424	nad5_intron_(141949)	actcgtaattca	47	0.163
At1g50270	PCMP-E42	F14I3.12	PCMP-E60	12	mitochondrion	23099	rps3_1352	atcaaagtgctt	48	0.164
At1g50270	PCMP-E42	F14I3.12	PCMP-E60	12	mitochondrion	241512	nad7_739	tatgaccaattg	49	0.165
At1g50270	PCMP-E42	F14I3.12	PCMP-E60	12	mitochondrion	161857	nad2_59	tttttttagcgg	50	0.178
At1g50270	PCMP-E42	F14I3.12	PCMP-E60	12	mitochondrion	234082	nad1_928	cctctatcatta	51	0.18
At1g50270	PCMP-E42	F14I3.12	PCMP-E60	12	mitochondrion	191613	ccmFc_1172	cggatctatatg	52	0.18
At1g50270	PCMP-E42	F14I3.12	PCMP-E60	12	mitochondrion	83057	nad1_265	ttaagtctggtc	53	0.183
At1g50270	PCMP-E42	F14I3.12	PCMP-E60	12	mitochondrion	235556	nad5_374	ttacttttttta	54	0.186
At1g50270	PCMP-E42	F14I3.12	PCMP-E60	12	mitochondrion	219227	mttB_538	cgtattttgttc	55	0.191
At1g50270	PCMP-E42	F14I3.12	PCMP-E60	12	mitochondrion	166006	nad6_169	atcttcctagta	56	0.199
At1g50270	PCMP-E42	F14I3.12	PCMP-E60	12	plastid	12707	atpF_92	ttttagcaacaa	57	0.202
At1g50270	PCMP-E42	F14I3.12	PCMP-E60	12	mitochondrion	6288	cox2_25	ctaaaatggtta	58	0.203
At1g50270	PCMP-E42	F14I3.12	PCMP-E60	12	mitochondrion	361746	nad4L_110	taatgtcaattg	59	0.21
At1g50270	PCMP-E42	F14I3.12	PCMP-E60	12	mitochondrion	26928	nad5_1580	ttctgtttagta	60	0.218
At1g50270	PCMP-E42	F14I3.12	PCMP-E60	12	mitochondrion	362343	atp4_138	ttttataggctt	61	0.22
At1g50270	PCMP-E42	F14I3.12	PCMP-E60	12	mitochondrion	242960	nad7_344	gaattttaaatc	62	0.22
At1g50270	PCMP-E42	F14I3.12	PCMP-E60	12	mitochondrion	329894	cox3_trailer_82	ttactgcagctt	63	0.221
At1g50270	PCMP-E42	F14I3.12	PCMP-E60	12	mitochondrion	235735	nad5_553	cttgggattttg	64	0.222
At1g50270	PCMP-E42	F14I3.12	PCMP-E60	12	mitochondrion	235580	nad5_398	tgactggagata	65	0.232
At1g50270	PCMP-E42	F14I3.12	PCMP-E60	12	mitochondrion	20228	orf240A_199	agttcagattca	66	0.233
At1g50270	PCMP-E42	F14I3.12	PCMP-E60	12	mitochondrion	17859	ccmB_576	ttatttctttct	67	0.237
At1g50270	PCMP-E42	F14I3.12	PCMP-E60	12	mitochondrion	219356	mttB_409	ctgttcctaact	68	0.249
At1g50270	PCMP-E42	F14I3.12	PCMP-E60	12	mitochondrion	243091	nad7_213(spliced)	ttttgatcgttt	69	0.265
At1g50270	PCMP-E42	F14I3.12	PCMP-E60	12	mitochondrion	18007	ccmB_428	gtattcattctt	70	0.27
At1g50270	PCMP-E42	F14I3.12	PCMP-E60	12	mitochondrion	215126	nad4_437	tattctatgttt	71	0.27
At1g50270	PCMP-E42	F14I3.12	PCMP-E60	12	mitochondrion	189532	ccmFc_50	tttttatggtcg	72	0.277
At1g50270	PCMP-E42	F14I3.12	PCMP-E60	12	mitochondrion	23318	rpl16_34	tcgattatgctc	73	0.278
At1g50270	PCMP-E42	F14I3.12	PCMP-E60	12	mitochondrion	242988	nad7_316	atacgagtgtta	74	0.28
At1g50270	PCMP-E42	F14I3.12	PCMP-E60	12	mitochondrion	215405	nad4_158	cttttttgtatt	75	0.28
At1g50270	PCMP-E42	F14I3.12	PCMP-E60	12	mitochondrion	215187	nad4_376	atagcattttta	76	0.283
At1g50270	PCMP-E42	F14I3.12	PCMP-E60	12	mitochondrion	308760	ccmC_463	gcttctatttta	77	0.285
At1g50270	PCMP-E42	F14I3.12	PCMP-E60	12	plastid	116785	ndhD_383	gcggtcaaatag	78	0.285
At1g50270	PCMP-E42	F14I3.12	PCMP-E60	12	mitochondrion	236045	nad5_863	tgattgttatta	79	0.292
At1g50270	PCMP-E42	F14I3.12	PCMP-E60	12	mitochondrion	28284	nad5_1958	gggtagataatc	80	0.294
At1g50270	PCMP-E42	F14I3.12	PCMP-E60	12	mitochondrion	17884	ccmB_551	ggtttcatgttc	81	0.297
At1g50270	PCMP-E42	F14I3.12	PCMP-E60	12	mitochondrion	308915	ccmC_618	cttcctcttctt	82	0.308
At1g50270	PCMP-E42	F14I3.12	PCMP-E60	12	mitochondrion	23091	rps3_1344	atctgtttatca	83	0.313
At1g50270	PCMP-E42	F14I3.12	PCMP-E60	12	plastid	96579	ndhB_586	tcttctattctg	84	0.318
At1g50270	PCMP-E42	F14I3.12	PCMP-E60	12	mitochondrion	308628	ccmC_331	gttactgggggg	85	0.319
At1g50270	PCMP-E42	F14I3.12	PCMP-E60	12	mitochondrion	94669	nad2_1309	actagcgttata	86	0.335
At1g50270	PCMP-E42	F14I3.12	PCMP-E60	12	mitochondrion	288048	orf114_309	gggctgtaatga	87	0.347
At1g50270	PCMP-E42	F14I3.12	PCMP-E60	12	mitochondrion	288048	nad3_8	gggctgtaatga	88	0.347
At1g50270	PCMP-E42	F14I3.12	PCMP-E60	12	mitochondrion	329790	cox3_trailer_186	gagattatggca	89	0.349
At1g50270	PCMP-E42	F14I3.12	PCMP-E60	12	mitochondrion	233909	nad1_755	ttctaggaggtt	90	0.351
At1g50270	PCMP-E42	F14I3.12	PCMP-E60	12	mitochondrion	291856	ccmFn2_277	gtattagccaca	91	0.36
At1g50270	PCMP-E42	F14I3.12	PCMP-E60	12	mitochondrion	17968	ccmB_467	gtggttggaaca	92	0.364
At1g50270	PCMP-E42	F14I3.12	PCMP-E60	12	mitochondrion	209881	nad4_1129	agcaccatgccg	93	0.366
At1g50270	PCMP-E42	F14I3.12	PCMP-E60	12	mitochondrion	18276	ccmB_159	aggtttgatttg	94	0.368
At1g50270	PCMP-E42	F14I3.12	PCMP-E60	12	mitochondrion	184808	rpl5_512	aagatgagactt	95	0.378
At1g50270	PCMP-E42	F14I3.12	PCMP-E60	12	mitochondrion	185003	rpl5_317	gaatgtctaatt	96	0.382
At1g50270	PCMP-E42	F14I3.12	PCMP-E60	12	mitochondrion	308916	ccmC_619	ttcctcttctta	97	0.385
At1g50270	PCMP-E42	F14I3.12	PCMP-E60	12	mitochondrion	24854	nad9_190	atttgcggagtt	98	0.389
At1g50270	PCMP-E42	F14I3.12	PCMP-E60	12	mitochondrion	288252	nad3_212	ttttatttttaa	99	0.392
At1g50270	PCMP-E42	F14I3.12	PCMP-E60	12	mitochondrion	219019	mttB_746	ctatttttgtgg	100	0.41
At1g50270	PCMP-E42	F14I3.12	PCMP-E60	12	mitochondrion	83015	nad1_307	atggtattgtca	101	0.415
At1g50270	PCMP-E42	F14I3.12	PCMP-E60	12	mitochondrion	308818	ccmC_521	actggtggaata	102	0.419
At1g50270	PCMP-E42	F14I3.12	PCMP-E60	12	mitochondrion	330460	cox3_314	ttttttgggctt	103	0.426
At1g50270	PCMP-E42	F14I3.12	PCMP-E60	12	mitochondrion	210033	nad4_977(spliced)	ttggtatgttta	104	0.429
At1g50270	PCMP-E42	F14I3.12	PCMP-E60	12	mitochondrion	189897	ccmFc_415	ttcttttgtact	105	0.433
At1g50270	PCMP-E42	F14I3.12	PCMP-E60	12	mitochondrion	308476	ccmC_179	atgtacatgttc	106	0.435
At1g50270	PCMP-E42	F14I3.12	PCMP-E60	12	mitochondrion	18364	ccmB_71	tcacgagttttt	107	0.447
At1g50270	PCMP-E42	F14I3.12	PCMP-E60	12	mitochondrion	59401	nad1_580	atgttctttatt	108	0.447
At1g50270	PCMP-E42	F14I3.12	PCMP-E60	12	mitochondrion	165926	nad6_89	attccgttttgt	109	0.454
At1g50270	PCMP-E42	F14I3.12	PCMP-E60	12	mitochondrion	18254	ccmB_181	ttgttttctttt	110	0.454
At1g50270	PCMP-E42	F14I3.12	PCMP-E60	12	mitochondrion	235790	nad5_608	ttgcttgtgcta	111	0.457
At1g50270	PCMP-E42	F14I3.12	PCMP-E60	12	mitochondrion	189657	ccmFc_175	tctcttttggtc	112	0.464
At1g50270	PCMP-E42	F14I3.12	PCMP-E60	12	mitochondrion	189628	ccmFc_146	ctataattccta	113	0.479
At1g50270	PCMP-E42	F14I3.12	PCMP-E60	12	mitochondrion	221900	rpl2_711	ctgggcacatag	114	0.482
At1g50270	PCMP-E42	F14I3.12	PCMP-E60	12	mitochondrion	291838	ccmFn2_259	gcttcttttatg	115	0.487
At1g50270	PCMP-E42	F14I3.12	PCMP-E60	12	mitochondrion	288290	nad3_250	tttccttgggca	116	0.493
At1g50270	PCMP-E42	F14I3.12	PCMP-E60	12	mitochondrion	239332	nad7_1103	tacaaggactcg	117	0.494
At1g50270	PCMP-E42	F14I3.12	PCMP-E60	12	mitochondrion	23217	rps3_1470	ccgtatatgttt	118	0.505
At1g50270	PCMP-E42	F14I3.12	PCMP-E60	12	mitochondrion	308743	ccmC_446	agctttctgtcg	119	0.53
At1g50270	PCMP-E42	F14I3.12	PCMP-E60	12	mitochondrion	209804	nad4_1206	tatcggggaatt	120	0.533
At1g50270	PCMP-E42	F14I3.12	PCMP-E60	12	mitochondrion	241462	nad7_789	tgatcgttactg	121	0.538
At1g50270	PCMP-E42	F14I3.12	PCMP-E60	12	mitochondrion	6334	cox2_71	catggcaattag	122	0.542
At1g50270	PCMP-E42	F14I3.12	PCMP-E60	12	mitochondrion	330529	cox3_245	tcgtacaattag	123	0.546
At1g50270	PCMP-E42	F14I3.12	PCMP-E60	12	plastid	86055	rpl23_89	atgtcgaatcag	124	0.55
At1g50270	PCMP-E42	F14I3.12	PCMP-E60	12	mitochondrion	17869	ccmB_566	tattgattggtt	125	0.55
At1g50270	PCMP-E42	F14I3.12	PCMP-E60	12	mitochondrion	270995	atp9_224	ttgcattgtttg	126	0.552
At1g50270	PCMP-E42	F14I3.12	PCMP-E60	12	mitochondrion	330517	cox3_257	gacttcgatatg	127	0.554
At1g50270	PCMP-E42	F14I3.12	PCMP-E60	12	mitochondrion	160311	rps4_332	gatttgacgtta	128	0.563
At1g50270	PCMP-E42	F14I3.12	PCMP-E60	12	mitochondrion	219359	mttB_406	ttcctgttccta	129	0.577
At1g50270	PCMP-E42	F14I3.12	PCMP-E60	12	mitochondrion	308770	ccmC_473	taatttgtgttg	130	0.587
At1g50270	PCMP-E42	F14I3.12	PCMP-E60	12	mitochondrion	235424	nad5_242(spliced)	tcttgttcgata	131	0.593
At1g50270	PCMP-E42	F14I3.12	PCMP-E60	12	mitochondrion	232811	matR_1771	tcctactacagg	132	0.602
At1g50270	PCMP-E42	F14I3.12	PCMP-E60	12	mitochondrion	163309	nad2_530	ccacggaagccg	133	0.602
At1g50270	PCMP-E42	F14I3.12	PCMP-E60	12	mitochondrion	316155	ccmFn1_143	ctttccttggtc	134	0.606
At1g50270	PCMP-E42	F14I3.12	PCMP-E60	12	mitochondrion	243091	nad7_213(unspliced)	cgtttttgaccc	135	0.617
At1g50270	PCMP-E42	F14I3.12	PCMP-E60	12	mitochondrion	8348	cox2_742	aaagattatggt	136	0.634
At1g50270	PCMP-E42	F14I3.12	PCMP-E60	12	mitochondrion	308872	ccmC_575	tacatgtttcta	137	0.649
At1g50270	PCMP-E42	F14I3.12	PCMP-E60	12	mitochondrion	160971	rps4_992	caaaagctgtgg	138	0.658
At1g50270	PCMP-E42	F14I3.12	PCMP-E60	12	mitochondrion	219179	mttB_586	atctgtttgcta	139	0.663
At1g50270	PCMP-E42	F14I3.12	PCMP-E60	12	mitochondrion	219604	mttB_161	cggaagagttaa	140	0.665
At1g50270	PCMP-E42	F14I3.12	PCMP-E60	12	mitochondrion	219621	mttB_144	tacgtgttactg	141	0.667
At1g50270	PCMP-E42	F14I3.12	PCMP-E60	12	mitochondrion	235424	nad5_242(unspliced)	ctgtgttcgata	142	0.672
At1g50270	PCMP-E42	F14I3.12	PCMP-E60	12	mitochondrion	160056	rps4_77	cttgtcgtctac	143	0.682
At1g50270	PCMP-E42	F14I3.12	PCMP-E60	12	mitochondrion	6844	cox2_581	gggctgtacctt	144	0.707
At1g50270	PCMP-E42	F14I3.12	PCMP-E60	12	mitochondrion	191721	ccmFc_1280	cttcgttgggag	145	0.742
At1g50270	PCMP-E42	F14I3.12	PCMP-E60	12	plastid	78691	rpoA_200	ttacacgtgcaa	146	0.745
At1g50270	PCMP-E42	F14I3.12	PCMP-E60	12	mitochondrion	232636	matR_1596	cagcagcgaatt	147	0.749
At1g50270	PCMP-E42	F14I3.12	PCMP-E60	12	mitochondrion	235895	nad5_713	ccgcgcagatag	148	0.77
At1g50270	PCMP-E42	F14I3.12	PCMP-E60	12	mitochondrion	28242	nad5_1916	tatttgtgacct	149	0.771
At1g50270	PCMP-E42	F14I3.12	PCMP-E60	12	mitochondrion	219620	mttB_145	acgtgttactgg	150	0.783
At1g50270	PCMP-E42	F14I3.12	PCMP-E60	12	mitochondrion	23327	rpl16_43	ctcctgtggaag	151	0.783
At1g50270	PCMP-E42	F14I3.12	PCMP-E60	12	mitochondrion	191656	ccmFc_1215	aggttggtatac	152	0.784
At1g50270	PCMP-E42	F14I3.12	PCMP-E60	12	mitochondrion	165925	nad6_88	cattccgttttg	153	0.789
At1g50270	PCMP-E42	F14I3.12	PCMP-E60	12	mitochondrion	219378	mttB_387	tggttcttgctt	154	0.799
At1g50270	PCMP-E42	F14I3.12	PCMP-E60	12	mitochondrion	18097	ccmB_338	ccatgttacaac	155	0.804
At1g50270	PCMP-E42	F14I3.12	PCMP-E60	12	mitochondrion	185261	rpl5_59	atctgttgctca	156	0.809
At1g50270	PCMP-E42	F14I3.12	PCMP-E60	12	mitochondrion	219072	mttB_693	tatctggtgcca	157	0.815
At1g50270	PCMP-E42	F14I3.12	PCMP-E60	12	mitochondrion	23724	rpl16_440	ccacgggacaaa	158	0.817
At1g50270	PCMP-E42	F14I3.12	PCMP-E60	12	mitochondrion	185273	rpl5_47	tattacgtcaag	159	0.818
At1g50270	PCMP-E42	F14I3.12	PCMP-E60	12	mitochondrion	210033	nad4_977(unspliced)	aatctttcgctc	160	0.818
At1g50270	PCMP-E42	F14I3.12	PCMP-E60	12	mitochondrion	239356	nad7_1079	taagagcacccg	161	0.822
At1g50270	PCMP-E42	F14I3.12	PCMP-E60	12	mitochondrion	288392	nad3_352	aggggtgctttg	162	0.826
At1g50270	PCMP-E42	F14I3.12	PCMP-E60	12	mitochondrion	288066	orf114_327	aatttgcaccaa	163	0.827
At1g50270	PCMP-E42	F14I3.12	PCMP-E60	12	mitochondrion	288066	nad3_26	aatttgcaccaa	164	0.827
At1g50270	PCMP-E42	F14I3.12	PCMP-E60	12	mitochondrion	18360	ccmB_75	gagtttttcttt	165	0.827
At1g50270	PCMP-E42	F14I3.12	PCMP-E60	12	mitochondrion	189815	ccmFc_333	tcccgttcttca	166	0.832
At1g50270	PCMP-E42	F14I3.12	PCMP-E60	12	mitochondrion	233897	nad1_743(unspliced)	gcacattgttct	167	0.841
At1g50270	PCMP-E42	F14I3.12	PCMP-E60	12	mitochondrion	233897	nad1_743(spliced)	gcacattgttct	168	0.841
At1g50270	PCMP-E42	F14I3.12	PCMP-E60	12	mitochondrion	219100	mttB_665	tcacagctgctc	169	0.848
At1g50270	PCMP-E42	F14I3.12	PCMP-E60	12	mitochondrion	165765	nad6_leader_-73	aacaaccgcgct	170	0.852
At1g50270	PCMP-E42	F14I3.12	PCMP-E60	12	mitochondrion	308678	ccmC_381	ggatgctcgttt	171	0.857
At1g50270	PCMP-E42	F14I3.12	PCMP-E60	12	mitochondrion	67512	atp1_1110	acctgctattaa	172	0.876
At1g50270	PCMP-E42	F14I3.12	PCMP-E60	12	mitochondrion	185262	rpl5_58	gatctgttgctc	173	0.878
At1g50270	PCMP-E42	F14I3.12	PCMP-E60	12	mitochondrion	235454	nad5_272	taattgtggtta	174	0.902
At1g50270	PCMP-E42	F14I3.12	PCMP-E60	12	mitochondrion	18149	ccmB_286	caattggtgggt	175	0.909
At1g50270	PCMP-E42	F14I3.12	PCMP-E60	12	mitochondrion	219060	mttB_705	aattgtcgcctg	176	0.915
At1g50270	PCMP-E42	F14I3.12	PCMP-E60	12	mitochondrion	189605	ccmFc_123	gggtgccccttt	177	0.916
At1g50270	PCMP-E42	F14I3.12	PCMP-E60	12	mitochondrion	189604	ccmFc_122	cgggtgcccctt	178	0.927
At1g50270	PCMP-E42	F14I3.12	PCMP-E60	12	mitochondrion	219099	mttB_666	cacagctgctct	179	0.927
At1g50270	PCMP-E42	F14I3.12	PCMP-E60	12	mitochondrion	235791	nad5_609	tgcttgtgctag	180	0.937
At1g50270	PCMP-E42	F14I3.12	PCMP-E60	12	plastid	69942	clpP_559	acagaagcccaa	181	0.937
At1g50270	PCMP-E42	F14I3.12	PCMP-E60	12	mitochondrion	308718	ccmC_421	tacctgggtgca	182	0.942
At1g50270	PCMP-E42	F14I3.12	PCMP-E60	12	mitochondrion	219358	mttB_407	tcctgttcctaa	183	0.951
At1g50270	PCMP-E42	F14I3.12	PCMP-E60	12	mitochondrion	308755	ccmC_458	aactggcttcta	184	0.959
At1g50270	PCMP-E42	F14I3.12	PCMP-E60	12	mitochondrion	83014	nad1_308	tggtattgtcag	185	0.967
At1g50270	PCMP-E42	F14I3.12	PCMP-E60	12	mitochondrion	209879	nad4_1131	caccatgccgaa	186	0.971
At1g50270	PCMP-E42	F14I3.12	PCMP-E60	12	mitochondrion	191768	ccmFc_1327	aagttgcgttgg	187	0.971
At1g53600	PCMP-E63	T3F20.9, F22G10.27		17	mitochondrion	184808	rpl5_512	cacacaagatgagactt	1	0.000145
At1g53600	PCMP-E63	T3F20.9, F22G10.27		17	plastid	86055	rpl23_89	ttttaatgtcgaatcag	2	0.0051
At1g53600	PCMP-E63	T3F20.9, F22G10.27		17	mitochondrion	288066	nad3_26	gttagaatttgcaccaa	3	0.011
At1g53600	PCMP-E63	T3F20.9, F22G10.27		17	mitochondrion	362343	atp4_138	ctttgttttataggctt	4	0.0134
At1g53600	PCMP-E63	T3F20.9, F22G10.27		17	mitochondrion	288066	orf114_327	gtcagaatttgcaccaa	5	0.0139
At1g53600	PCMP-E63	T3F20.9, F22G10.27		17	mitochondrion	28242	nad5_1916	aactctatttgtgacct	6	0.014
At1g53600	PCMP-E63	T3F20.9, F22G10.27		17	mitochondrion	308755	ccmC_458	tgtcgaactggcttcta	7	0.015
At1g53600	PCMP-E63	T3F20.9, F22G10.27		17	mitochondrion	18276	ccmB_159	catttaggtttgatttg	8	0.0165
At1g53600	PCMP-E63	T3F20.9, F22G10.27		17	mitochondrion	235454	nad5_272	gatgttaattgtggtta	9	0.0187
At1g53600	PCMP-E63	T3F20.9, F22G10.27		17	mitochondrion	235791	nad5_609	atttttgcttgtgctag	10	0.0187
At1g53600	PCMP-E63	T3F20.9, F22G10.27		17	mitochondrion	191768	ccmFc_1327	aggataagttgcgttgg	11	0.0231
At1g53600	PCMP-E63	T3F20.9, F22G10.27		17	mitochondrion	219122	mttB_643	gtcgttttttgatggtt	12	0.0251
At1g53600	PCMP-E63	T3F20.9, F22G10.27		17	mitochondrion	163240	nad2_461	catgtatttagctattg	13	0.0271
At1g53600	PCMP-E63	T3F20.9, F22G10.27		17	mitochondrion	219060	mttB_705	tgccaaattgtcgcctg	14	0.0298
At1g53600	PCMP-E63	T3F20.9, F22G10.27		17	plastid	96579	ndhB_586	caagctcttctattctg	15	0.0306
At1g53600	PCMP-E63	T3F20.9, F22G10.27		17	mitochondrion	219072	mttB_693	ccggatatctggtgcca	16	0.0311
At1g53600	PCMP-E63	T3F20.9, F22G10.27		17	mitochondrion	219359	mttB_406	tcttgttcctgttccta	17	0.0366
At1g53600	PCMP-E63	T3F20.9, F22G10.27		17	mitochondrion	18254	ccmB_181	ctctgttgttttctttt	18	0.0373
At1g53600	PCMP-E63	T3F20.9, F22G10.27		17	mitochondrion	215126	nad4_437	tctactattctatgttt	19	0.0423
At1g53600	PCMP-E63	T3F20.9, F22G10.27		17	mitochondrion	18360	ccmB_75	atcacgagtttttcttt	20	0.0431
At1g53600	PCMP-E63	T3F20.9, F22G10.27		17	mitochondrion	288251	nad3_211	tttcaattttattttta	21	0.0481
At1g53600	PCMP-E63	T3F20.9, F22G10.27		17	mitochondrion	308718	ccmC_421	ttatttacctgggtgca	22	0.0551
At1g53600	PCMP-E63	T3F20.9, F22G10.27		17	mitochondrion	219621	mttB_144	tggtttacgtgttactg	23	0.0587
At1g53600	PCMP-E63	T3F20.9, F22G10.27		17	mitochondrion	219099	mttB_666	cttttcacagctgctct	24	0.0598
At1g53600	PCMP-E63	T3F20.9, F22G10.27		17	mitochondrion	330460	cox3_314	tgcttttttttgggctt	25	0.0628
At1g53600	PCMP-E63	T3F20.9, F22G10.27		17	mitochondrion	308872	ccmC_575	atcaatacatgtttcta	26	0.0684
At1g53600	PCMP-E63	T3F20.9, F22G10.27		17	mitochondrion	243091	nad7_213(unspliced)	cgttccgtttttgaccc	27	0.0701
At1g53600	PCMP-E63	T3F20.9, F22G10.27		17	mitochondrion	219604	mttB_161	gttctcggaagagttaa	28	0.0727
At1g53600	PCMP-E63	T3F20.9, F22G10.27		17	mitochondrion	28255	nad5_1929	acctttttttgtatgtg	29	0.0792
At1g53600	PCMP-E63	T3F20.9, F22G10.27		17	mitochondrion	6844	cox2_581	tagttgggctgtacctt	30	0.0807
At1g53600	PCMP-E63	T3F20.9, F22G10.27		17	mitochondrion	59401	nad1_580	tggttatgttctttatt	31	0.0859
At1g53600	PCMP-E63	T3F20.9, F22G10.27		17	mitochondrion	239332	nad7_1103	ccatttacaaggactcg	32	0.0893
At1g53600	PCMP-E63	T3F20.9, F22G10.27		17	mitochondrion	20228	orf240A_199	atcgtagttcagattca	33	0.0913
At1g53600	PCMP-E63	T3F20.9, F22G10.27		17	mitochondrion	163173	nad2_394	tcattgtattaattcta	34	0.0916
At1g53600	PCMP-E63	T3F20.9, F22G10.27		17	mitochondrion	215114	nad4_449	tgtttttttcgaaagcg	35	0.0921
At1g53600	PCMP-E63	T3F20.9, F22G10.27		17	mitochondrion	308770	ccmC_473	tattttaatttgtgttg	36	0.0967
At1g53600	PCMP-E63	T3F20.9, F22G10.27		17	mitochondrion	17859	ccmB_576	attggttatttctttct	37	0.111
At1g53600	PCMP-E63	T3F20.9, F22G10.27		17	mitochondrion	235790	nad5_608	catttttgcttgtgcta	38	0.112
At1g53600	PCMP-E63	T3F20.9, F22G10.27		17	mitochondrion	28284	nad5_1958	ttcttgggtagataatc	39	0.12
At1g53600	PCMP-E63	T3F20.9, F22G10.27		17	mitochondrion	235556	nad5_374	catttttacttttttta	40	0.124
At1g53600	PCMP-E63	T3F20.9, F22G10.27		17	mitochondrion	191656	ccmFc_1215	acaggaggttggtatac	41	0.124
At1g53600	PCMP-E63	T3F20.9, F22G10.27		17	mitochondrion	308476	ccmC_179	tctctatgtacatgttc	42	0.135
At1g53600	PCMP-E63	T3F20.9, F22G10.27		17	mitochondrion	219353	mttB_412	tcctgttcctaactttt	43	0.137
At1g53600	PCMP-E63	T3F20.9, F22G10.27		17	mitochondrion	209804	nad4_1206	agctttatcggggaatt	44	0.141
At1g53600	PCMP-E63	T3F20.9, F22G10.27		17	mitochondrion	18007	ccmB_428	gtgtggtattcattctt	45	0.142
At1g53600	PCMP-E63	T3F20.9, F22G10.27		17	mitochondrion	82946	nad1_376	atggaattattatagcg	46	0.15
At1g53600	PCMP-E63	T3F20.9, F22G10.27		17	mitochondrion	165925	nad6_88	cggtacattccgttttg	47	0.151
At1g53600	PCMP-E63	T3F20.9, F22G10.27		17	mitochondrion	232636	matR_1596	tctatcagcagcgaatt	48	0.152
At1g53600	PCMP-E63	T3F20.9, F22G10.27		17	mitochondrion	83015	nad1_307	atggtatggtattgtca	49	0.158
At1g53600	PCMP-E63	T3F20.9, F22G10.27		17	mitochondrion	291856	ccmFn2_277	cttgggtattagccaca	50	0.162
At1g53600	PCMP-E63	T3F20.9, F22G10.27		17	mitochondrion	219227	mttB_538	ctgttcgtattttgttc	51	0.167
At1g53600	PCMP-E63	T3F20.9, F22G10.27		17	mitochondrion	219358	mttB_407	cttgttcctgttcctaa	52	0.171
At1g53600	PCMP-E63	T3F20.9, F22G10.27		17	mitochondrion	189604	ccmFc_122	ttccacgggtgcccctt	53	0.175
At1g53600	PCMP-E63	T3F20.9, F22G10.27		17	mitochondrion	219179	mttB_586	ttgtgatctgtttgcta	54	0.177
At1g53600	PCMP-E63	T3F20.9, F22G10.27		17	mitochondrion	236045	nad5_863	ggctttgattgttatta	55	0.177
At1g53600	PCMP-E63	T3F20.9, F22G10.27		17	mitochondrion	215405	nad4_158	tattacttttttgtatt	56	0.18
At1g53600	PCMP-E63	T3F20.9, F22G10.27		17	mitochondrion	160311	rps4_332	aacaagatttgacgtta	57	0.188
At1g53600	PCMP-E63	T3F20.9, F22G10.27		17	mitochondrion	362600	atp4_395	ccgaaacttaaatgtta	58	0.19
At1g53600	PCMP-E63	T3F20.9, F22G10.27		17	mitochondrion	235735	nad5_553	tagctcttgggattttg	59	0.193
At1g53600	PCMP-E63	T3F20.9, F22G10.27		17	mitochondrion	234052	nad1_898	atcaattaatgggactt	60	0.194
At1g53600	PCMP-E63	T3F20.9, F22G10.27		17	mitochondrion	361746	nad4L_110	tatgttaatgtcaattg	61	0.198
At1g53600	PCMP-E63	T3F20.9, F22G10.27		17	mitochondrion	27013	nad5_1665	agtactttttgtaatcg	62	0.199
At1g53600	PCMP-E63	T3F20.9, F22G10.27		17	mitochondrion	308760	ccmC_463	aactggcttctatttta	63	0.202
At1g53600	PCMP-E63	T3F20.9, F22G10.27		17	mitochondrion	17869	ccmB_566	tcttttattgattggtt	64	0.205
At1g53600	PCMP-E63	T3F20.9, F22G10.27		17	mitochondrion	163309	nad2_530	attttccacggaagccg	65	0.207
At1g53600	PCMP-E63	T3F20.9, F22G10.27		17	mitochondrion	235780	nad5_598	acttttcaaccattttt	66	0.211
At1g53600	PCMP-E63	T3F20.9, F22G10.27		17	mitochondrion	166006	nad6_169	ctatgatcttcctagta	67	0.221
At1g53600	PCMP-E63	T3F20.9, F22G10.27		17	mitochondrion	241462	nad7_789	tgctatgatcgttactg	68	0.223
At1g53600	PCMP-E63	T3F20.9, F22G10.27		17	mitochondrion	235424	nad5_intron_(141949)	gtccgactcgtaattca	69	0.227
At1g53600	PCMP-E63	T3F20.9, F22G10.27		17	mitochondrion	165765	nad6_leader_-73	ataggaacaaccgcgct	70	0.24
At1g53600	PCMP-E63	T3F20.9, F22G10.27		17	mitochondrion	189532	ccmFc_50	tattatttttatggtcg	71	0.246
At1g53600	PCMP-E63	T3F20.9, F22G10.27		17	mitochondrion	235580	nad5_398	gttggtgactggagata	72	0.258
At1g53600	PCMP-E63	T3F20.9, F22G10.27		17	mitochondrion	181935	cob_924	gcactagtttttatatg	73	0.261
At1g53600	PCMP-E63	T3F20.9, F22G10.27		17	mitochondrion	23099	rps3_1352	tgtttatcaaagtgctt	74	0.271
At1g53600	PCMP-E63	T3F20.9, F22G10.27		17	mitochondrion	308916	ccmC_619	ctaacttcctcttctta	75	0.28
At1g53600	PCMP-E63	T3F20.9, F22G10.27		17	mitochondrion	189897	ccmFc_415	tactattcttttgtact	76	0.286
At1g53600	PCMP-E63	T3F20.9, F22G10.27		17	mitochondrion	18149	ccmB_286	ttctacaattggtgggt	77	0.289
At1g53600	PCMP-E63	T3F20.9, F22G10.27		17	mitochondrion	23327	rpl16_43	ttatgctcctgtggaag	78	0.289
At1g53600	PCMP-E63	T3F20.9, F22G10.27		17	mitochondrion	185262	rpl5_58	gtcaagatctgttgctc	79	0.291
At1g53600	PCMP-E63	T3F20.9, F22G10.27		17	mitochondrion	209881	nad4_1129	tagtgagcaccatgccg	80	0.3
At1g53600	PCMP-E63	T3F20.9, F22G10.27		17	mitochondrion	83014	nad1_308	tggtatggtattgtcag	81	0.301
At1g53600	PCMP-E63	T3F20.9, F22G10.27		17	mitochondrion	288290	nad3_250	ttttctttccttgggca	82	0.302
At1g53600	PCMP-E63	T3F20.9, F22G10.27		17	mitochondrion	330517	cox3_257	attaggacttcgatatg	83	0.31
At1g53600	PCMP-E63	T3F20.9, F22G10.27		17	mitochondrion	185261	rpl5_59	tcaagatctgttgctca	84	0.314
At1g53600	PCMP-E63	T3F20.9, F22G10.27		17	mitochondrion	308549	ccmC_252	ttcctattaacaaaaca	85	0.319
At1g53600	PCMP-E63	T3F20.9, F22G10.27		17	mitochondrion	316274	ccmFn1_262	gtagtattttattatgg	86	0.319
At1g53600	PCMP-E63	T3F20.9, F22G10.27		17	mitochondrion	6541	cox2_278	catctttcctagtatca	87	0.341
At1g53600	PCMP-E63	T3F20.9, F22G10.27		17	mitochondrion	291899	ccmFn2_320	ccttcttcattcttgga	88	0.343
At1g53600	PCMP-E63	T3F20.9, F22G10.27		17	mitochondrion	215187	nad4_376	atattatagcattttta	89	0.349
At1g53600	PCMP-E63	T3F20.9, F22G10.27		17	mitochondrion	329790	cox3_trailer_186	tcgaagagattatggca	90	0.355
At1g53600	PCMP-E63	T3F20.9, F22G10.27		17	mitochondrion	219356	mttB_409	tgttcctgttcctaact	91	0.36
At1g53600	PCMP-E63	T3F20.9, F22G10.27		17	mitochondrion	219388	mttB_377	attcttctatttaagtg	92	0.362
At1g53600	PCMP-E63	T3F20.9, F22G10.27		17	mitochondrion	219378	mttB_387	ttaagtggttcttgctt	93	0.365
At1g53600	PCMP-E63	T3F20.9, F22G10.27		17	mitochondrion	165926	nad6_89	ggtacattccgttttgt	94	0.371
At1g53600	PCMP-E63	T3F20.9, F22G10.27		17	mitochondrion	210033	nad4_977(spliced)	gactattggtatgttta	95	0.376
At1g53600	PCMP-E63	T3F20.9, F22G10.27		17	mitochondrion	219620	mttB_145	ggtttacgtgttactgg	96	0.376
At1g53600	PCMP-E63	T3F20.9, F22G10.27		17	mitochondrion	242960	nad7_344	aactcgaattttaaatc	97	0.38
At1g53600	PCMP-E63	T3F20.9, F22G10.27		17	mitochondrion	6288	cox2_25	ttgttctaaaatggtta	98	0.38
At1g53600	PCMP-E63	T3F20.9, F22G10.27		17	mitochondrion	8348	cox2_742	ctaggaaagattatggt	99	0.385
At1g53600	PCMP-E63	T3F20.9, F22G10.27		17	mitochondrion	23724	rpl16_440	tgtgtccacgggacaaa	100	0.386
At1g53600	PCMP-E63	T3F20.9, F22G10.27		17	mitochondrion	210033	nad4_977(unspliced)	ggagaaatctttcgctc	101	0.387
At1g53600	PCMP-E63	T3F20.9, F22G10.27		17	mitochondrion	161857	nad2_59	caatctttttttagcgg	102	0.389
At1g53600	PCMP-E63	T3F20.9, F22G10.27		17	mitochondrion	308764	ccmC_467	ggcttctattttaattt	103	0.391
At1g53600	PCMP-E63	T3F20.9, F22G10.27		17	mitochondrion	185151	rpl5_169	aattggctatggagatt	104	0.394
At1g53600	PCMP-E63	T3F20.9, F22G10.27		17	mitochondrion	270995	atp9_224	agctattgcattgtttg	105	0.394
At1g53600	PCMP-E63	T3F20.9, F22G10.27		17	plastid	12707	atpF_92	cgatattttagcaacaa	106	0.404
At1g53600	PCMP-E63	T3F20.9, F22G10.27		17	mitochondrion	18131	ccmB_304	actgggttattcaaata	107	0.414
At1g53600	PCMP-E63	T3F20.9, F22G10.27		17	mitochondrion	243091	nad7_213(spliced)	ccttattttgatcgttt	108	0.426
At1g53600	PCMP-E63	T3F20.9, F22G10.27		17	mitochondrion	244158	nad7_209	tttaccttattttgatc	109	0.427
At1g53600	PCMP-E63	T3F20.9, F22G10.27		17	mitochondrion	191613	ccmFc_1172	atttacggatctatatg	110	0.433
At1g53600	PCMP-E63	T3F20.9, F22G10.27		17	mitochondrion	234082	nad1_928	tcttgcctctatcatta	111	0.438
At1g53600	PCMP-E63	T3F20.9, F22G10.27		17	mitochondrion	233909	nad1_755	gttctttctaggaggtt	112	0.445
At1g53600	PCMP-E63	T3F20.9, F22G10.27		17	mitochondrion	189628	ccmFc_146	tggtactataattccta	113	0.449
At1g53600	PCMP-E63	T3F20.9, F22G10.27		17	mitochondrion	160067	rps4_88	gtctacttttaggaaat	114	0.457
At1g53600	PCMP-E63	T3F20.9, F22G10.27		17	mitochondrion	308947	ccmC_650	tgttctggaaacacgtc	115	0.462
At1g53600	PCMP-E63	T3F20.9, F22G10.27		17	mitochondrion	24854	nad9_190	tcgatatttgcggagtt	116	0.468
At1g53600	PCMP-E63	T3F20.9, F22G10.27		17	mitochondrion	18097	ccmB_338	ttttcccatgttacaac	117	0.475
At1g53600	PCMP-E63	T3F20.9, F22G10.27		17	mitochondrion	219019	mttB_746	gttggctatttttgtgg	118	0.477
At1g53600	PCMP-E63	T3F20.9, F22G10.27		17	mitochondrion	330529	cox3_245	caaagtcgtacaattag	119	0.479
At1g53600	PCMP-E63	T3F20.9, F22G10.27		17	mitochondrion	189815	ccmFc_333	ttcgttcccgttcttca	120	0.482
At1g53600	PCMP-E63	T3F20.9, F22G10.27		17	mitochondrion	189657	ccmFc_175	tattctctcttttggtc	121	0.495
At1g53600	PCMP-E63	T3F20.9, F22G10.27		17	mitochondrion	23318	rpl16_34	taaaatcgattatgctc	122	0.504
At1g53600	PCMP-E63	T3F20.9, F22G10.27		17	mitochondrion	219100	mttB_665	gcttttcacagctgctc	123	0.518
At1g53600	PCMP-E63	T3F20.9, F22G10.27		17	mitochondrion	241512	nad7_739	atgtttatgaccaattg	124	0.519
At1g53600	PCMP-E63	T3F20.9, F22G10.27		17	mitochondrion	330361	cox3_413	aatcccttttcttaata	125	0.522
At1g53600	PCMP-E63	T3F20.9, F22G10.27		17	mitochondrion	67512	atp1_1110	attagacctgctattaa	126	0.537
At1g53600	PCMP-E63	T3F20.9, F22G10.27		17	mitochondrion	362621	atp4_416	agcaacacttacaaatg	127	0.547
At1g53600	PCMP-E63	T3F20.9, F22G10.27		17	mitochondrion	232771	matR_1731	gaagacatcgtaaattg	128	0.547
At1g53600	PCMP-E63	T3F20.9, F22G10.27		17	mitochondrion	94669	nad2_1309	tagtgactagcgttata	129	0.549
At1g53600	PCMP-E63	T3F20.9, F22G10.27		17	mitochondrion	288252	nad3_212	ttcaattttatttttaa	130	0.559
At1g53600	PCMP-E63	T3F20.9, F22G10.27		17	mitochondrion	316155	ccmFn1_143	tctttctttccttggtc	131	0.565
At1g53600	PCMP-E63	T3F20.9, F22G10.27		17	mitochondrion	308743	ccmC_446	tcaaaagctttctgtcg	132	0.574
At1g53600	PCMP-E63	T3F20.9, F22G10.27		17	mitochondrion	185273	rpl5_47	agatgtattacgtcaag	133	0.579
At1g53600	PCMP-E63	T3F20.9, F22G10.27		17	mitochondrion	233897	nad1_743(unspliced)	tctatgcacattgttct	134	0.592
At1g53600	PCMP-E63	T3F20.9, F22G10.27		17	mitochondrion	233897	nad1_743(spliced)	tctatgcacattgttct	135	0.592
At1g53600	PCMP-E63	T3F20.9, F22G10.27		17	mitochondrion	165940	nad6_103	tgtttttcatcctagtc	136	0.594
At1g53600	PCMP-E63	T3F20.9, F22G10.27		17	mitochondrion	329894	cox3_trailer_82	aagaattactgcagctt	137	0.595
At1g53600	PCMP-E63	T3F20.9, F22G10.27		17	mitochondrion	17968	ccmB_467	cagcagtggttggaaca	138	0.599
At1g53600	PCMP-E63	T3F20.9, F22G10.27		17	mitochondrion	6961	cox2_698	tggaactaatcatgcct	139	0.608
At1g53600	PCMP-E63	T3F20.9, F22G10.27		17	mitochondrion	17884	ccmB_551	agaatggtttcatgttc	140	0.609
At1g53600	PCMP-E63	T3F20.9, F22G10.27		17	mitochondrion	23217	rps3_1470	ggaatccgtatatgttt	141	0.616
At1g53600	PCMP-E63	T3F20.9, F22G10.27		17	mitochondrion	191721	ccmFc_1280	gttggcttcgttgggag	142	0.62
At1g53600	PCMP-E63	T3F20.9, F22G10.27		17	mitochondrion	288048	orf114_309	aaagtgggctgtaatga	143	0.633
At1g53600	PCMP-E63	T3F20.9, F22G10.27		17	mitochondrion	288048	nad3_8	aaagtgggctgtaatga	144	0.633
At1g53600	PCMP-E63	T3F20.9, F22G10.27		17	mitochondrion	8327	cox2_721(unspliced)	ctatcgtcgtagaagct	145	0.634
At1g53600	PCMP-E63	T3F20.9, F22G10.27		17	mitochondrion	8327	cox2_721(spliced)	ctatcgtcgtagaagct	146	0.634
At1g53600	PCMP-E63	T3F20.9, F22G10.27		17	mitochondrion	189605	ccmFc_123	tccacgggtgccccttt	147	0.637
At1g53600	PCMP-E63	T3F20.9, F22G10.27		17	mitochondrion	239356	nad7_1079	taaaataagagcacccg	148	0.637
At1g53600	PCMP-E63	T3F20.9, F22G10.27		17	mitochondrion	361691	nad4L_55	ttatttttattttaggt	149	0.657
At1g53600	PCMP-E63	T3F20.9, F22G10.27		17	mitochondrion	308915	ccmC_618	gctaacttcctcttctt	150	0.658
At1g53600	PCMP-E63	T3F20.9, F22G10.27		17	mitochondrion	308818	ccmC_521	agtcaactggtggaata	151	0.66
At1g53600	PCMP-E63	T3F20.9, F22G10.27		17	mitochondrion	18055	ccmB_380	aatggattggttaaaca	152	0.668
At1g53600	PCMP-E63	T3F20.9, F22G10.27		17	mitochondrion	308628	ccmC_331	ccttagttactgggggg	153	0.687
At1g53600	PCMP-E63	T3F20.9, F22G10.27		17	mitochondrion	221900	rpl2_711	attctctgggcacatag	154	0.706
At1g53600	PCMP-E63	T3F20.9, F22G10.27		17	mitochondrion	242988	nad7_316	aatatatacgagtgtta	155	0.708
At1g53600	PCMP-E63	T3F20.9, F22G10.27		17	mitochondrion	230317	nad1_674(unspliced)	actctcgtcttcaatgg	156	0.712
At1g53600	PCMP-E63	T3F20.9, F22G10.27		17	mitochondrion	239385	nad7_1050	agtaatggaagcaatcg	157	0.713
At1g53600	PCMP-E63	T3F20.9, F22G10.27		17	mitochondrion	232811	matR_1771	ttctgtcctactacagg	158	0.715
At1g53600	PCMP-E63	T3F20.9, F22G10.27		17	plastid	69942	clpP_559	cagcaacagaagcccaa	159	0.72
At1g53600	PCMP-E63	T3F20.9, F22G10.27		17	mitochondrion	185003	rpl5_317	gcatggaatgtctaatt	160	0.721
At1g53600	PCMP-E63	T3F20.9, F22G10.27		17	mitochondrion	6516	cox2_253	gaactactatcgagatt	161	0.732
At1g53600	PCMP-E63	T3F20.9, F22G10.27		17	mitochondrion	6334	cox2_71	ggaaccatggcaattag	162	0.737
At1g53600	PCMP-E63	T3F20.9, F22G10.27		17	mitochondrion	160971	rps4_992	aacaccaaaagctgtgg	163	0.741
At1g53600	PCMP-E63	T3F20.9, F22G10.27		17	mitochondrion	241482	nad7_769	cagtaggtaccagagga	164	0.751
At1g53600	PCMP-E63	T3F20.9, F22G10.27		17	mitochondrion	219291	mttB_474	gcaacatcaacaaattc	165	0.757
At1g53600	PCMP-E63	T3F20.9, F22G10.27		17	mitochondrion	26928	nad5_1580	acctattctgtttagta	166	0.766
At1g53600	PCMP-E63	T3F20.9, F22G10.27		17	mitochondrion	291838	ccmFn2_259	aaaatgcttcttttatg	167	0.771
At1g53600	PCMP-E63	T3F20.9, F22G10.27		17	mitochondrion	23091	rps3_1344	ataaaatctgtttatca	168	0.773
At1g53600	PCMP-E63	T3F20.9, F22G10.27		17	mitochondrion	245293	nad7_38	gcaaattaaaaatttta	169	0.776
At1g53600	PCMP-E63	T3F20.9, F22G10.27		17	mitochondrion	230317	nad1_674(spliced)	agaatattcttcaatgg	170	0.778
At1g53600	PCMP-E63	T3F20.9, F22G10.27		17	mitochondrion	235424	nad5_242(unspliced)	tgactctgtgttcgata	171	0.789
At1g53600	PCMP-E63	T3F20.9, F22G10.27		17	plastid	116785	ndhD_383	gtacagcggtcaaatag	172	0.812
At1g53600	PCMP-E63	T3F20.9, F22G10.27		17	mitochondrion	83057	nad1_265	ttatgttaagtctggtc	173	0.826
At1g53600	PCMP-E63	T3F20.9, F22G10.27		17	mitochondrion	18364	ccmB_71	accaatcacgagttttt	174	0.826
At1g53600	PCMP-E63	T3F20.9, F22G10.27		17	mitochondrion	235424	nad5_242(spliced)	gggcttcttgttcgata	175	0.838
At1g53600	PCMP-E63	T3F20.9, F22G10.27		17	mitochondrion	231501	matR_461	gattgttcagagagtca	176	0.851
At1g53600	PCMP-E63	T3F20.9, F22G10.27		17	mitochondrion	235895	nad5_713	gaaatccgcgcagatag	177	0.864
At1g53600	PCMP-E63	T3F20.9, F22G10.27		17	mitochondrion	6642	cox2_379	ctattggacatcaatgg	178	0.871
At1g53600	PCMP-E63	T3F20.9, F22G10.27		17	mitochondrion	27079	nad5_1731	gactttctagtcagatc	179	0.872
At1g53600	PCMP-E63	T3F20.9, F22G10.27		17	mitochondrion	160356	rps4_377	tattcctcaagcaaggc	180	0.872
At1g53600	PCMP-E63	T3F20.9, F22G10.27		17	mitochondrion	209879	nad4_1131	gtgagcaccatgccgaa	181	0.877
At1g53600	PCMP-E63	T3F20.9, F22G10.27		17	mitochondrion	308678	ccmC_381	gtgtgggatgctcgttt	182	0.883
At1g53600	PCMP-E63	T3F20.9, F22G10.27		17	plastid	78691	rpoA_200	atgtattacacgtgcaa	183	0.899
At1g53600	PCMP-E63	T3F20.9, F22G10.27		17	mitochondrion	160056	rps4_77	tcaaacttgtcgtctac	184	0.902
At1g53600	PCMP-E63	T3F20.9, F22G10.27		17	mitochondrion	288392	nad3_352	ggaaaaggggtgctttg	185	0.926
At1g53600	PCMP-E63	T3F20.9, F22G10.27		17	mitochondrion	24992	nad9_328	gtctatttccatcagcc	186	0.93
At1g53600	PCMP-E63	T3F20.9, F22G10.27		17	mitochondrion	329927	cox3_trailer_49	aagctcgaagacaaaga	187	0.985
At1g56570	PCMP-E64	F25P12.98	PGN	13	mitochondrion	8348	cox2_742	gaaagattatggt	1	0.000272
At1g56570	PCMP-E64	F25P12.98	PGN	13	mitochondrion	165765	nad6_leader_-73	gaacaaccgcgct	2	0.00102
At1g56570	PCMP-E64	F25P12.98	PGN	13	mitochondrion	59401	nad1_580	tatgttctttatt	3	0.00193
At1g56570	PCMP-E64	F25P12.98	PGN	13	mitochondrion	18254	ccmB_181	gttgttttctttt	4	0.0101
At1g56570	PCMP-E64	F25P12.98	PGN	13	mitochondrion	17859	ccmB_576	gttatttctttct	5	0.011
At1g56570	PCMP-E64	F25P12.98	PGN	13	mitochondrion	166006	nad6_169	gatcttcctagta	6	0.0144
At1g56570	PCMP-E64	F25P12.98	PGN	13	mitochondrion	18360	ccmB_75	cgagtttttcttt	7	0.0185
At1g56570	PCMP-E64	F25P12.98	PGN	13	mitochondrion	308764	ccmC_467	tctattttaattt	8	0.0204
At1g56570	PCMP-E64	F25P12.98	PGN	13	mitochondrion	219620	mttB_145	tacgtgttactgg	9	0.0297
At1g56570	PCMP-E64	F25P12.98	PGN	13	mitochondrion	233897	nad1_743(spliced)	tgcacattgttct	10	0.031
At1g56570	PCMP-E64	F25P12.98	PGN	13	mitochondrion	233897	nad1_743(unspliced)	tgcacattgttct	11	0.031
At1g56570	PCMP-E64	F25P12.98	PGN	13	mitochondrion	24854	nad9_190	tatttgcggagtt	12	0.0326
At1g56570	PCMP-E64	F25P12.98	PGN	13	mitochondrion	185003	rpl5_317	ggaatgtctaatt	13	0.0345
At1g56570	PCMP-E64	F25P12.98	PGN	13	mitochondrion	185261	rpl5_59	gatctgttgctca	14	0.0346
At1g56570	PCMP-E64	F25P12.98	PGN	13	mitochondrion	23217	rps3_1470	tccgtatatgttt	15	0.0468
At1g56570	PCMP-E64	F25P12.98	PGN	13	mitochondrion	232636	matR_1596	tcagcagcgaatt	16	0.0574
At1g56570	PCMP-E64	F25P12.98	PGN	13	mitochondrion	18276	ccmB_159	taggtttgatttg	17	0.0596
At1g56570	PCMP-E64	F25P12.98	PGN	13	mitochondrion	181935	cob_924	tagtttttatatg	18	0.0654
At1g56570	PCMP-E64	F25P12.98	PGN	13	mitochondrion	235424	nad5_intron_(141949)	gactcgtaattca	19	0.0665
At1g56570	PCMP-E64	F25P12.98	PGN	13	mitochondrion	219356	mttB_409	cctgttcctaact	20	0.0739
At1g56570	PCMP-E64	F25P12.98	PGN	13	mitochondrion	361691	nad4L_55	ttttattttaggt	21	0.0834
At1g56570	PCMP-E64	F25P12.98	PGN	13	mitochondrion	18007	ccmB_428	ggtattcattctt	22	0.0862
At1g56570	PCMP-E64	F25P12.98	PGN	13	mitochondrion	215405	nad4_158	acttttttgtatt	23	0.0865
At1g56570	PCMP-E64	F25P12.98	PGN	13	mitochondrion	18055	ccmB_380	gattggttaaaca	24	0.0906
At1g56570	PCMP-E64	F25P12.98	PGN	13	mitochondrion	235556	nad5_374	tttacttttttta	25	0.0952
At1g56570	PCMP-E64	F25P12.98	PGN	13	mitochondrion	83057	nad1_265	gttaagtctggtc	26	0.101
At1g56570	PCMP-E64	F25P12.98	PGN	13	mitochondrion	28255	nad5_1929	ttttttgtatgtg	27	0.101
At1g56570	PCMP-E64	F25P12.98	PGN	13	mitochondrion	233909	nad1_755	tttctaggaggtt	28	0.102
At1g56570	PCMP-E64	F25P12.98	PGN	13	mitochondrion	308476	ccmC_179	tatgtacatgttc	29	0.107
At1g56570	PCMP-E64	F25P12.98	PGN	13	mitochondrion	230317	nad1_674(spliced)	tattcttcaatgg	30	0.111
At1g56570	PCMP-E64	F25P12.98	PGN	13	mitochondrion	6844	cox2_581	tgggctgtacctt	31	0.125
At1g56570	PCMP-E64	F25P12.98	PGN	13	mitochondrion	191768	ccmFc_1327	taagttgcgttgg	32	0.126
At1g56570	PCMP-E64	F25P12.98	PGN	13	mitochondrion	67512	atp1_1110	gacctgctattaa	33	0.127
At1g56570	PCMP-E64	F25P12.98	PGN	13	mitochondrion	219099	mttB_666	tcacagctgctct	34	0.128
At1g56570	PCMP-E64	F25P12.98	PGN	13	mitochondrion	219388	mttB_377	ttctatttaagtg	35	0.137
At1g56570	PCMP-E64	F25P12.98	PGN	13	mitochondrion	308755	ccmC_458	gaactggcttcta	36	0.137
At1g56570	PCMP-E64	F25P12.98	PGN	13	mitochondrion	270995	atp9_224	attgcattgtttg	37	0.137
At1g56570	PCMP-E64	F25P12.98	PGN	13	mitochondrion	219179	mttB_586	gatctgtttgcta	38	0.139
At1g56570	PCMP-E64	F25P12.98	PGN	13	mitochondrion	163240	nad2_461	tatttagctattg	39	0.141
At1g56570	PCMP-E64	F25P12.98	PGN	13	mitochondrion	189897	ccmFc_415	attcttttgtact	40	0.144
At1g56570	PCMP-E64	F25P12.98	PGN	13	mitochondrion	6516	cox2_253	tactatcgagatt	41	0.146
At1g56570	PCMP-E64	F25P12.98	PGN	13	mitochondrion	189605	ccmFc_123	cgggtgccccttt	42	0.146
At1g56570	PCMP-E64	F25P12.98	PGN	13	mitochondrion	18131	ccmB_304	ggttattcaaata	43	0.152
At1g56570	PCMP-E64	F25P12.98	PGN	13	mitochondrion	308947	ccmC_650	ctggaaacacgtc	44	0.158
At1g56570	PCMP-E64	F25P12.98	PGN	13	mitochondrion	361746	nad4L_110	ttaatgtcaattg	45	0.164
At1g56570	PCMP-E64	F25P12.98	PGN	13	mitochondrion	291899	ccmFn2_320	cttcattcttgga	46	0.168
At1g56570	PCMP-E64	F25P12.98	PGN	13	mitochondrion	17869	ccmB_566	ttattgattggtt	47	0.173
At1g56570	PCMP-E64	F25P12.98	PGN	13	mitochondrion	362343	atp4_138	gttttataggctt	48	0.176
At1g56570	PCMP-E64	F25P12.98	PGN	13	mitochondrion	232811	matR_1771	gtcctactacagg	49	0.178
At1g56570	PCMP-E64	F25P12.98	PGN	13	mitochondrion	219122	mttB_643	ttttttgatggtt	50	0.181
At1g56570	PCMP-E64	F25P12.98	PGN	13	mitochondrion	165940	nad6_103	tttcatcctagtc	51	0.188
At1g56570	PCMP-E64	F25P12.98	PGN	13	mitochondrion	308915	ccmC_618	acttcctcttctt	52	0.19
At1g56570	PCMP-E64	F25P12.98	PGN	13	mitochondrion	165926	nad6_89	cattccgttttgt	53	0.194
At1g56570	PCMP-E64	F25P12.98	PGN	13	mitochondrion	219378	mttB_387	gtggttcttgctt	54	0.197
At1g56570	PCMP-E64	F25P12.98	PGN	13	mitochondrion	94669	nad2_1309	gactagcgttata	55	0.204
At1g56570	PCMP-E64	F25P12.98	PGN	13	mitochondrion	209879	nad4_1131	gcaccatgccgaa	56	0.211
At1g56570	PCMP-E64	F25P12.98	PGN	13	mitochondrion	330529	cox3_245	gtcgtacaattag	57	0.22
At1g56570	PCMP-E64	F25P12.98	PGN	13	mitochondrion	215187	nad4_376	tatagcattttta	58	0.222
At1g56570	PCMP-E64	F25P12.98	PGN	13	mitochondrion	308549	ccmC_252	tattaacaaaaca	59	0.224
At1g56570	PCMP-E64	F25P12.98	PGN	13	mitochondrion	219060	mttB_705	aaattgtcgcctg	60	0.227
At1g56570	PCMP-E64	F25P12.98	PGN	13	mitochondrion	235780	nad5_598	ttcaaccattttt	61	0.229
At1g56570	PCMP-E64	F25P12.98	PGN	13	mitochondrion	219353	mttB_412	gttcctaactttt	62	0.23
At1g56570	PCMP-E64	F25P12.98	PGN	13	mitochondrion	235424	nad5_242(unspliced)	tctgtgttcgata	63	0.242
At1g56570	PCMP-E64	F25P12.98	PGN	13	mitochondrion	330517	cox3_257	ggacttcgatatg	64	0.242
At1g56570	PCMP-E64	F25P12.98	PGN	13	mitochondrion	288066	orf114_327	gaatttgcaccaa	65	0.245
At1g56570	PCMP-E64	F25P12.98	PGN	13	mitochondrion	288066	nad3_26	gaatttgcaccaa	66	0.245
At1g56570	PCMP-E64	F25P12.98	PGN	13	mitochondrion	26928	nad5_1580	attctgtttagta	67	0.248
At1g56570	PCMP-E64	F25P12.98	PGN	13	mitochondrion	219291	mttB_474	catcaacaaattc	68	0.252
At1g56570	PCMP-E64	F25P12.98	PGN	13	mitochondrion	184808	rpl5_512	caagatgagactt	69	0.262
At1g56570	PCMP-E64	F25P12.98	PGN	13	mitochondrion	82946	nad1_376	aattattatagcg	70	0.264
At1g56570	PCMP-E64	F25P12.98	PGN	13	mitochondrion	308916	ccmC_619	cttcctcttctta	71	0.268
At1g56570	PCMP-E64	F25P12.98	PGN	13	mitochondrion	242960	nad7_344	cgaattttaaatc	72	0.272
At1g56570	PCMP-E64	F25P12.98	PGN	13	mitochondrion	23091	rps3_1344	aatctgtttatca	73	0.277
At1g56570	PCMP-E64	F25P12.98	PGN	13	mitochondrion	83015	nad1_307	tatggtattgtca	74	0.28
At1g56570	PCMP-E64	F25P12.98	PGN	13	mitochondrion	291838	ccmFn2_259	tgcttcttttatg	75	0.281
At1g56570	PCMP-E64	F25P12.98	PGN	13	mitochondrion	219019	mttB_746	gctatttttgtgg	76	0.282
At1g56570	PCMP-E64	F25P12.98	PGN	13	mitochondrion	241512	nad7_739	ttatgaccaattg	77	0.284
At1g56570	PCMP-E64	F25P12.98	PGN	13	mitochondrion	189657	ccmFc_175	ctctcttttggtc	78	0.286
At1g56570	PCMP-E64	F25P12.98	PGN	13	mitochondrion	316155	ccmFn1_143	tctttccttggtc	79	0.294
At1g56570	PCMP-E64	F25P12.98	PGN	13	mitochondrion	191721	ccmFc_1280	gcttcgttgggag	80	0.295
At1g56570	PCMP-E64	F25P12.98	PGN	13	mitochondrion	308760	ccmC_463	ggcttctatttta	81	0.296
At1g56570	PCMP-E64	F25P12.98	PGN	13	mitochondrion	288251	nad3_211	aattttattttta	82	0.297
At1g56570	PCMP-E64	F25P12.98	PGN	13	mitochondrion	23099	rps3_1352	tatcaaagtgctt	83	0.316
At1g56570	PCMP-E64	F25P12.98	PGN	13	mitochondrion	308678	ccmC_381	gggatgctcgttt	84	0.323
At1g56570	PCMP-E64	F25P12.98	PGN	13	mitochondrion	219359	mttB_406	gttcctgttccta	85	0.329
At1g56570	PCMP-E64	F25P12.98	PGN	13	mitochondrion	8327	cox2_721(spliced)	cgtcgtagaagct	86	0.334
At1g56570	PCMP-E64	F25P12.98	PGN	13	mitochondrion	8327	cox2_721(unspliced)	cgtcgtagaagct	87	0.334
At1g56570	PCMP-E64	F25P12.98	PGN	13	mitochondrion	18097	ccmB_338	cccatgttacaac	88	0.342
At1g56570	PCMP-E64	F25P12.98	PGN	13	mitochondrion	6642	cox2_379	tggacatcaatgg	89	0.346
At1g56570	PCMP-E64	F25P12.98	PGN	13	mitochondrion	160356	rps4_377	cctcaagcaaggc	90	0.358
At1g56570	PCMP-E64	F25P12.98	PGN	13	mitochondrion	189815	ccmFc_333	ttcccgttcttca	91	0.359
At1g56570	PCMP-E64	F25P12.98	PGN	13	mitochondrion	330460	cox3_314	tttttttgggctt	92	0.37
At1g56570	PCMP-E64	F25P12.98	PGN	13	mitochondrion	191613	ccmFc_1172	acggatctatatg	93	0.376
At1g56570	PCMP-E64	F25P12.98	PGN	13	mitochondrion	27079	nad5_1731	ttctagtcagatc	94	0.398
At1g56570	PCMP-E64	F25P12.98	PGN	13	mitochondrion	308718	ccmC_421	ttacctgggtgca	95	0.404
At1g56570	PCMP-E64	F25P12.98	PGN	13	mitochondrion	330361	cox3_413	ccttttcttaata	96	0.412
At1g56570	PCMP-E64	F25P12.98	PGN	13	mitochondrion	185151	rpl5_169	ggctatggagatt	97	0.418
At1g56570	PCMP-E64	F25P12.98	PGN	13	mitochondrion	329894	cox3_trailer_82	attactgcagctt	98	0.42
At1g56570	PCMP-E64	F25P12.98	PGN	13	mitochondrion	215126	nad4_437	ctattctatgttt	99	0.43
At1g56570	PCMP-E64	F25P12.98	PGN	13	mitochondrion	329790	cox3_trailer_186	agagattatggca	100	0.434
At1g56570	PCMP-E64	F25P12.98	PGN	13	mitochondrion	316274	ccmFn1_262	tattttattatgg	101	0.441
At1g56570	PCMP-E64	F25P12.98	PGN	13	mitochondrion	288290	nad3_250	ctttccttgggca	102	0.445
At1g56570	PCMP-E64	F25P12.98	PGN	13	mitochondrion	235790	nad5_608	tttgcttgtgcta	103	0.446
At1g56570	PCMP-E64	F25P12.98	PGN	13	mitochondrion	230317	nad1_674(unspliced)	tcgtcttcaatgg	104	0.453
At1g56570	PCMP-E64	F25P12.98	PGN	13	mitochondrion	189604	ccmFc_122	acgggtgcccctt	105	0.469
At1g56570	PCMP-E64	F25P12.98	PGN	13	mitochondrion	288392	nad3_352	aaggggtgctttg	106	0.469
At1g56570	PCMP-E64	F25P12.98	PGN	13	mitochondrion	242988	nad7_316	tatacgagtgtta	107	0.47
At1g56570	PCMP-E64	F25P12.98	PGN	13	mitochondrion	308743	ccmC_446	aagctttctgtcg	108	0.471
At1g56570	PCMP-E64	F25P12.98	PGN	13	mitochondrion	308770	ccmC_473	ttaatttgtgttg	109	0.479
At1g56570	PCMP-E64	F25P12.98	PGN	13	mitochondrion	189628	ccmFc_146	actataattccta	110	0.479
At1g56570	PCMP-E64	F25P12.98	PGN	13	mitochondrion	288252	nad3_212	attttatttttaa	111	0.48
At1g56570	PCMP-E64	F25P12.98	PGN	13	mitochondrion	244158	nad7_209	ccttattttgatc	112	0.492
At1g56570	PCMP-E64	F25P12.98	PGN	13	mitochondrion	18364	ccmB_71	atcacgagttttt	113	0.498
At1g56570	PCMP-E64	F25P12.98	PGN	13	mitochondrion	6288	cox2_25	tctaaaatggtta	114	0.505
At1g56570	PCMP-E64	F25P12.98	PGN	13	mitochondrion	210033	nad4_977(spliced)	attggtatgttta	115	0.508
At1g56570	PCMP-E64	F25P12.98	PGN	13	mitochondrion	209804	nad4_1206	ttatcggggaatt	116	0.516
At1g56570	PCMP-E64	F25P12.98	PGN	13	mitochondrion	185273	rpl5_47	gtattacgtcaag	117	0.519
At1g56570	PCMP-E64	F25P12.98	PGN	13	mitochondrion	18149	ccmB_286	acaattggtgggt	118	0.519
At1g56570	PCMP-E64	F25P12.98	PGN	13	mitochondrion	239332	nad7_1103	ttacaaggactcg	119	0.525
At1g56570	PCMP-E64	F25P12.98	PGN	13	mitochondrion	219358	mttB_407	ttcctgttcctaa	120	0.528
At1g56570	PCMP-E64	F25P12.98	PGN	13	mitochondrion	235735	nad5_553	tcttgggattttg	121	0.529
At1g56570	PCMP-E64	F25P12.98	PGN	13	mitochondrion	215114	nad4_449	tttttcgaaagcg	122	0.534
At1g56570	PCMP-E64	F25P12.98	PGN	13	mitochondrion	163173	nad2_394	tgtattaattcta	123	0.545
At1g56570	PCMP-E64	F25P12.98	PGN	13	mitochondrion	235424	nad5_242(spliced)	ttcttgttcgata	124	0.553
At1g56570	PCMP-E64	F25P12.98	PGN	13	mitochondrion	235454	nad5_272	ttaattgtggtta	125	0.567
At1g56570	PCMP-E64	F25P12.98	PGN	13	mitochondrion	232771	matR_1731	acatcgtaaattg	126	0.57
At1g56570	PCMP-E64	F25P12.98	PGN	13	mitochondrion	219227	mttB_538	tcgtattttgttc	127	0.575
At1g56570	PCMP-E64	F25P12.98	PGN	13	mitochondrion	291856	ccmFn2_277	ggtattagccaca	128	0.578
At1g56570	PCMP-E64	F25P12.98	PGN	13	mitochondrion	28284	nad5_1958	tgggtagataatc	129	0.581
At1g56570	PCMP-E64	F25P12.98	PGN	13	mitochondrion	234082	nad1_928	gcctctatcatta	130	0.587
At1g56570	PCMP-E64	F25P12.98	PGN	13	mitochondrion	219100	mttB_665	ttcacagctgctc	131	0.592
At1g56570	PCMP-E64	F25P12.98	PGN	13	mitochondrion	20228	orf240A_199	tagttcagattca	132	0.592
At1g56570	PCMP-E64	F25P12.98	PGN	13	mitochondrion	239356	nad7_1079	ataagagcacccg	133	0.595
At1g56570	PCMP-E64	F25P12.98	PGN	13	mitochondrion	308818	ccmC_521	aactggtggaata	134	0.598
At1g56570	PCMP-E64	F25P12.98	PGN	13	mitochondrion	288048	orf114_309	tgggctgtaatga	135	0.602
At1g56570	PCMP-E64	F25P12.98	PGN	13	mitochondrion	288048	nad3_8	tgggctgtaatga	136	0.602
At1g56570	PCMP-E64	F25P12.98	PGN	13	mitochondrion	28242	nad5_1916	ctatttgtgacct	137	0.606
At1g56570	PCMP-E64	F25P12.98	PGN	13	mitochondrion	362621	atp4_416	acacttacaaatg	138	0.611
At1g56570	PCMP-E64	F25P12.98	PGN	13	mitochondrion	191656	ccmFc_1215	gaggttggtatac	139	0.611
At1g56570	PCMP-E64	F25P12.98	PGN	13	mitochondrion	236045	nad5_863	ttgattgttatta	140	0.617
At1g56570	PCMP-E64	F25P12.98	PGN	13	mitochondrion	210033	nad4_977(unspliced)	aaatctttcgctc	141	0.617
At1g56570	PCMP-E64	F25P12.98	PGN	13	mitochondrion	27013	nad5_1665	ctttttgtaatcg	142	0.624
At1g56570	PCMP-E64	F25P12.98	PGN	13	mitochondrion	245293	nad7_38	attaaaaatttta	143	0.649
At1g56570	PCMP-E64	F25P12.98	PGN	13	mitochondrion	23724	rpl16_440	tccacgggacaaa	144	0.654
At1g56570	PCMP-E64	F25P12.98	PGN	13	mitochondrion	362600	atp4_395	aacttaaatgtta	145	0.654
At1g56570	PCMP-E64	F25P12.98	PGN	13	mitochondrion	6961	cox2_698	actaatcatgcct	146	0.658
At1g56570	PCMP-E64	F25P12.98	PGN	13	plastid	96579	ndhB_586	ctcttctattctg	147	0.667
At1g56570	PCMP-E64	F25P12.98	PGN	13	mitochondrion	17968	ccmB_467	agtggttggaaca	148	0.667
At1g56570	PCMP-E64	F25P12.98	PGN	13	mitochondrion	235895	nad5_713	tccgcgcagatag	149	0.671
At1g56570	PCMP-E64	F25P12.98	PGN	13	plastid	86055	rpl23_89	aatgtcgaatcag	150	0.676
At1g56570	PCMP-E64	F25P12.98	PGN	13	mitochondrion	83014	nad1_308	atggtattgtcag	151	0.683
At1g56570	PCMP-E64	F25P12.98	PGN	13	mitochondrion	161857	nad2_59	ctttttttagcgg	152	0.685
At1g56570	PCMP-E64	F25P12.98	PGN	13	mitochondrion	239385	nad7_1050	atggaagcaatcg	153	0.694
At1g56570	PCMP-E64	F25P12.98	PGN	13	mitochondrion	243091	nad7_213(spliced)	attttgatcgttt	154	0.707
At1g56570	PCMP-E64	F25P12.98	PGN	13	mitochondrion	219604	mttB_161	tcggaagagttaa	155	0.708
At1g56570	PCMP-E64	F25P12.98	PGN	13	mitochondrion	235580	nad5_398	gtgactggagata	156	0.717
At1g56570	PCMP-E64	F25P12.98	PGN	13	mitochondrion	23327	rpl16_43	gctcctgtggaag	157	0.733
At1g56570	PCMP-E64	F25P12.98	PGN	13	mitochondrion	160971	rps4_992	ccaaaagctgtgg	158	0.733
At1g56570	PCMP-E64	F25P12.98	PGN	13	mitochondrion	165925	nad6_88	acattccgttttg	159	0.735
At1g56570	PCMP-E64	F25P12.98	PGN	13	mitochondrion	6334	cox2_71	ccatggcaattag	160	0.738
At1g56570	PCMP-E64	F25P12.98	PGN	13	mitochondrion	219621	mttB_144	ttacgtgttactg	161	0.747
At1g56570	PCMP-E64	F25P12.98	PGN	13	mitochondrion	329927	cox3_trailer_49	tcgaagacaaaga	162	0.769
At1g56570	PCMP-E64	F25P12.98	PGN	13	mitochondrion	221900	rpl2_711	tctgggcacatag	163	0.773
At1g56570	PCMP-E64	F25P12.98	PGN	13	mitochondrion	243091	nad7_213(unspliced)	ccgtttttgaccc	164	0.776
At1g56570	PCMP-E64	F25P12.98	PGN	13	mitochondrion	6541	cox2_278	tttcctagtatca	165	0.779
At1g56570	PCMP-E64	F25P12.98	PGN	13	mitochondrion	308872	ccmC_575	atacatgtttcta	166	0.782
At1g56570	PCMP-E64	F25P12.98	PGN	13	mitochondrion	17884	ccmB_551	tggtttcatgttc	167	0.782
At1g56570	PCMP-E64	F25P12.98	PGN	13	mitochondrion	23318	rpl16_34	atcgattatgctc	168	0.784
At1g56570	PCMP-E64	F25P12.98	PGN	13	mitochondrion	234052	nad1_898	attaatgggactt	169	0.785
At1g56570	PCMP-E64	F25P12.98	PGN	13	mitochondrion	231501	matR_461	gttcagagagtca	170	0.789
At1g56570	PCMP-E64	F25P12.98	PGN	13	mitochondrion	235791	nad5_609	ttgcttgtgctag	171	0.793
At1g56570	PCMP-E64	F25P12.98	PGN	13	mitochondrion	163309	nad2_530	tccacggaagccg	172	0.801
At1g56570	PCMP-E64	F25P12.98	PGN	13	mitochondrion	209881	nad4_1129	gagcaccatgccg	173	0.805
At1g56570	PCMP-E64	F25P12.98	PGN	13	plastid	116785	ndhD_383	agcggtcaaatag	174	0.837
At1g56570	PCMP-E64	F25P12.98	PGN	13	mitochondrion	160067	rps4_88	acttttaggaaat	175	0.863
At1g56570	PCMP-E64	F25P12.98	PGN	13	mitochondrion	160056	rps4_77	acttgtcgtctac	176	0.867
At1g56570	PCMP-E64	F25P12.98	PGN	13	plastid	12707	atpF_92	attttagcaacaa	177	0.869
At1g56570	PCMP-E64	F25P12.98	PGN	13	mitochondrion	24992	nad9_328	atttccatcagcc	178	0.871
At1g56570	PCMP-E64	F25P12.98	PGN	13	mitochondrion	308628	ccmC_331	agttactgggggg	179	0.889
At1g56570	PCMP-E64	F25P12.98	PGN	13	mitochondrion	189532	ccmFc_50	atttttatggtcg	180	0.9
At1g56570	PCMP-E64	F25P12.98	PGN	13	plastid	69942	clpP_559	aacagaagcccaa	181	0.911
At1g56570	PCMP-E64	F25P12.98	PGN	13	mitochondrion	185262	rpl5_58	agatctgttgctc	182	0.92
At1g56570	PCMP-E64	F25P12.98	PGN	13	mitochondrion	160311	rps4_332	agatttgacgtta	183	0.952
At1g56570	PCMP-E64	F25P12.98	PGN	13	plastid	78691	rpoA_200	attacacgtgcaa	184	0.953
At1g56570	PCMP-E64	F25P12.98	PGN	13	mitochondrion	241482	nad7_769	aggtaccagagga	185	0.958
At1g56570	PCMP-E64	F25P12.98	PGN	13	mitochondrion	241462	nad7_789	atgatcgttactg	186	0.961
At1g56570	PCMP-E64	F25P12.98	PGN	13	mitochondrion	219072	mttB_693	atatctggtgcca	187	0.983
At1g69350	PCMP-E66	F23O10.7 F10D13.4		19	mitochondrion	59401	nad1_580	attggttatgttctttatt	1	0.000284
At1g69350	PCMP-E66	F23O10.7 F10D13.4		19	mitochondrion	185003	rpl5_317	gggcatggaatgtctaatt	2	0.00163
At1g69350	PCMP-E66	F23O10.7 F10D13.4		19	mitochondrion	219060	mttB_705	ggtgccaaattgtcgcctg	3	0.00319
At1g69350	PCMP-E66	F23O10.7 F10D13.4		19	mitochondrion	308678	ccmC_381	gggtgtgggatgctcgttt	4	0.0032
At1g69350	PCMP-E66	F23O10.7 F10D13.4		19	mitochondrion	316274	ccmFn1_262	gggtagtattttattatgg	5	0.00637
At1g69350	PCMP-E66	F23O10.7 F10D13.4		19	mitochondrion	219356	mttB_409	cttgttcctgttcctaact	6	0.00701
At1g69350	PCMP-E66	F23O10.7 F10D13.4		19	mitochondrion	185273	rpl5_47	gaagatgtattacgtcaag	7	0.00728
At1g69350	PCMP-E66	F23O10.7 F10D13.4		19	mitochondrion	94669	nad2_1309	agtagtgactagcgttata	8	0.0164
At1g69350	PCMP-E66	F23O10.7 F10D13.4		19	mitochondrion	230317	nad1_674(spliced)	gtagaatattcttcaatgg	9	0.0196
At1g69350	PCMP-E66	F23O10.7 F10D13.4		19	mitochondrion	24854	nad9_190	gatcgatatttgcggagtt	10	0.0217
At1g69350	PCMP-E66	F23O10.7 F10D13.4		19	mitochondrion	241462	nad7_789	attgctatgatcgttactg	11	0.0224
At1g69350	PCMP-E66	F23O10.7 F10D13.4		19	mitochondrion	215187	nad4_376	gtatattatagcattttta	12	0.0225
At1g69350	PCMP-E66	F23O10.7 F10D13.4		19	mitochondrion	235424	nad5_242(spliced)	tggggcttcttgttcgata	13	0.0255
At1g69350	PCMP-E66	F23O10.7 F10D13.4		19	mitochondrion	165925	nad6_88	tccggtacattccgttttg	14	0.027
At1g69350	PCMP-E66	F23O10.7 F10D13.4		19	mitochondrion	18097	ccmB_338	ggttttcccatgttacaac	15	0.0346
At1g69350	PCMP-E66	F23O10.7 F10D13.4		19	mitochondrion	163240	nad2_461	gccatgtatttagctattg	16	0.0359
At1g69350	PCMP-E66	F23O10.7 F10D13.4		19	mitochondrion	235424	nad5_242(unspliced)	tctgactctgtgttcgata	17	0.0361
At1g69350	PCMP-E66	F23O10.7 F10D13.4		19	mitochondrion	308764	ccmC_467	ctggcttctattttaattt	18	0.0363
At1g69350	PCMP-E66	F23O10.7 F10D13.4		19	mitochondrion	330361	cox3_413	gaaatcccttttcttaata	19	0.0409
At1g69350	PCMP-E66	F23O10.7 F10D13.4		19	mitochondrion	219620	mttB_145	atggtttacgtgttactgg	20	0.0416
At1g69350	PCMP-E66	F23O10.7 F10D13.4		19	mitochondrion	219179	mttB_586	aattgtgatctgtttgcta	21	0.0472
At1g69350	PCMP-E66	F23O10.7 F10D13.4		19	mitochondrion	361746	nad4L_110	attatgttaatgtcaattg	22	0.0495
At1g69350	PCMP-E66	F23O10.7 F10D13.4		19	mitochondrion	189628	ccmFc_146	aatggtactataattccta	23	0.0504
At1g69350	PCMP-E66	F23O10.7 F10D13.4		19	plastid	96579	ndhB_586	ggcaagctcttctattctg	24	0.0508
At1g69350	PCMP-E66	F23O10.7 F10D13.4		19	mitochondrion	18007	ccmB_428	ctgtgtggtattcattctt	25	0.0553
At1g69350	PCMP-E66	F23O10.7 F10D13.4		19	mitochondrion	181935	cob_924	tagcactagtttttatatg	26	0.0568
At1g69350	PCMP-E66	F23O10.7 F10D13.4		19	mitochondrion	361691	nad4L_55	gattatttttattttaggt	27	0.0594
At1g69350	PCMP-E66	F23O10.7 F10D13.4		19	mitochondrion	17869	ccmB_566	gttcttttattgattggtt	28	0.0624
At1g69350	PCMP-E66	F23O10.7 F10D13.4		19	mitochondrion	219019	mttB_746	gagttggctatttttgtgg	29	0.0648
At1g69350	PCMP-E66	F23O10.7 F10D13.4		19	mitochondrion	209881	nad4_1129	tttagtgagcaccatgccg	30	0.0664
At1g69350	PCMP-E66	F23O10.7 F10D13.4		19	mitochondrion	291838	ccmFn2_259	agaaaatgcttcttttatg	31	0.0666
At1g69350	PCMP-E66	F23O10.7 F10D13.4		19	mitochondrion	166006	nad6_169	cgctatgatcttcctagta	32	0.0726
At1g69350	PCMP-E66	F23O10.7 F10D13.4		19	mitochondrion	215114	nad4_449	tatgtttttttcgaaagcg	33	0.0991
At1g69350	PCMP-E66	F23O10.7 F10D13.4		19	mitochondrion	209804	nad4_1206	gcagctttatcggggaatt	34	0.117
At1g69350	PCMP-E66	F23O10.7 F10D13.4		19	mitochondrion	308549	ccmC_252	tgttcctattaacaaaaca	35	0.117
At1g69350	PCMP-E66	F23O10.7 F10D13.4		19	mitochondrion	316155	ccmFn1_143	cttctttctttccttggtc	36	0.12
At1g69350	PCMP-E66	F23O10.7 F10D13.4		19	mitochondrion	232811	matR_1771	tcttctgtcctactacagg	37	0.12
At1g69350	PCMP-E66	F23O10.7 F10D13.4		19	mitochondrion	235735	nad5_553	attagctcttgggattttg	38	0.124
At1g69350	PCMP-E66	F23O10.7 F10D13.4		19	mitochondrion	165940	nad6_103	tttgtttttcatcctagtc	39	0.125
At1g69350	PCMP-E66	F23O10.7 F10D13.4		19	mitochondrion	308770	ccmC_473	tctattttaatttgtgttg	40	0.126
At1g69350	PCMP-E66	F23O10.7 F10D13.4		19	mitochondrion	6288	cox2_25	gattgttctaaaatggtta	41	0.127
At1g69350	PCMP-E66	F23O10.7 F10D13.4		19	mitochondrion	6334	cox2_71	gcggaaccatggcaattag	42	0.127
At1g69350	PCMP-E66	F23O10.7 F10D13.4		19	mitochondrion	219621	mttB_144	catggtttacgtgttactg	43	0.129
At1g69350	PCMP-E66	F23O10.7 F10D13.4		19	mitochondrion	330460	cox3_314	tttgcttttttttgggctt	44	0.131
At1g69350	PCMP-E66	F23O10.7 F10D13.4		19	mitochondrion	308755	ccmC_458	tctgtcgaactggcttcta	45	0.14
At1g69350	PCMP-E66	F23O10.7 F10D13.4		19	mitochondrion	189605	ccmFc_123	tttccacgggtgccccttt	46	0.14
At1g69350	PCMP-E66	F23O10.7 F10D13.4		19	mitochondrion	6642	cox2_379	agctattggacatcaatgg	47	0.141
At1g69350	PCMP-E66	F23O10.7 F10D13.4		19	mitochondrion	241512	nad7_739	cgatgtttatgaccaattg	48	0.143
At1g69350	PCMP-E66	F23O10.7 F10D13.4		19	mitochondrion	215405	nad4_158	cttattacttttttgtatt	49	0.148
At1g69350	PCMP-E66	F23O10.7 F10D13.4		19	mitochondrion	83057	nad1_265	atttatgttaagtctggtc	50	0.15
At1g69350	PCMP-E66	F23O10.7 F10D13.4		19	mitochondrion	236045	nad5_863	acggctttgattgttatta	51	0.155
At1g69350	PCMP-E66	F23O10.7 F10D13.4		19	mitochondrion	18055	ccmB_380	ggaatggattggttaaaca	52	0.156
At1g69350	PCMP-E66	F23O10.7 F10D13.4		19	mitochondrion	234082	nad1_928	gttcttgcctctatcatta	53	0.159
At1g69350	PCMP-E66	F23O10.7 F10D13.4		19	mitochondrion	23327	rpl16_43	gattatgctcctgtggaag	54	0.163
At1g69350	PCMP-E66	F23O10.7 F10D13.4		19	mitochondrion	329927	cox3_trailer_49	gaaagctcgaagacaaaga	55	0.17
At1g69350	PCMP-E66	F23O10.7 F10D13.4		19	mitochondrion	163173	nad2_394	attcattgtattaattcta	56	0.171
At1g69350	PCMP-E66	F23O10.7 F10D13.4		19	mitochondrion	270995	atp9_224	gaagctattgcattgtttg	57	0.172
At1g69350	PCMP-E66	F23O10.7 F10D13.4		19	mitochondrion	288251	nad3_211	tgtttcaattttattttta	58	0.177
At1g69350	PCMP-E66	F23O10.7 F10D13.4		19	mitochondrion	235895	nad5_713	gggaaatccgcgcagatag	59	0.188
At1g69350	PCMP-E66	F23O10.7 F10D13.4		19	mitochondrion	6961	cox2_698	tgtggaactaatcatgcct	60	0.199
At1g69350	PCMP-E66	F23O10.7 F10D13.4		19	mitochondrion	288392	nad3_352	atggaaaaggggtgctttg	61	0.201
At1g69350	PCMP-E66	F23O10.7 F10D13.4		19	mitochondrion	6516	cox2_253	tggaactactatcgagatt	62	0.211
At1g69350	PCMP-E66	F23O10.7 F10D13.4		19	mitochondrion	219353	mttB_412	gttcctgttcctaactttt	63	0.216
At1g69350	PCMP-E66	F23O10.7 F10D13.4		19	mitochondrion	83014	nad1_308	tatggtatggtattgtcag	64	0.218
At1g69350	PCMP-E66	F23O10.7 F10D13.4		19	mitochondrion	242960	nad7_344	ataactcgaattttaaatc	65	0.226
At1g69350	PCMP-E66	F23O10.7 F10D13.4		19	mitochondrion	308743	ccmC_446	tttcaaaagctttctgtcg	66	0.231
At1g69350	PCMP-E66	F23O10.7 F10D13.4		19	mitochondrion	18254	ccmB_181	ttctctgttgttttctttt	67	0.234
At1g69350	PCMP-E66	F23O10.7 F10D13.4		19	mitochondrion	288252	nad3_212	gtttcaattttatttttaa	68	0.235
At1g69350	PCMP-E66	F23O10.7 F10D13.4		19	mitochondrion	161857	nad2_59	ttcaatctttttttagcgg	69	0.239
At1g69350	PCMP-E66	F23O10.7 F10D13.4		19	mitochondrion	165926	nad6_89	ccggtacattccgttttgt	70	0.245
At1g69350	PCMP-E66	F23O10.7 F10D13.4		19	mitochondrion	189897	ccmFc_415	tttactattcttttgtact	71	0.252
At1g69350	PCMP-E66	F23O10.7 F10D13.4		19	mitochondrion	210033	nad4_977(unspliced)	cgggagaaatctttcgctc	72	0.258
At1g69350	PCMP-E66	F23O10.7 F10D13.4		19	mitochondrion	308476	ccmC_179	attctctatgtacatgttc	73	0.259
At1g69350	PCMP-E66	F23O10.7 F10D13.4		19	mitochondrion	191768	ccmFc_1327	aaaggataagttgcgttgg	74	0.27
At1g69350	PCMP-E66	F23O10.7 F10D13.4		19	mitochondrion	23217	rps3_1470	agggaatccgtatatgttt	75	0.274
At1g69350	PCMP-E66	F23O10.7 F10D13.4		19	mitochondrion	17859	ccmB_576	tgattggttatttctttct	76	0.278
At1g69350	PCMP-E66	F23O10.7 F10D13.4		19	mitochondrion	23099	rps3_1352	tctgtttatcaaagtgctt	77	0.278
At1g69350	PCMP-E66	F23O10.7 F10D13.4		19	mitochondrion	244158	nad7_209	gctttaccttattttgatc	78	0.281
At1g69350	PCMP-E66	F23O10.7 F10D13.4		19	mitochondrion	362621	atp4_416	ttagcaacacttacaaatg	79	0.293
At1g69350	PCMP-E66	F23O10.7 F10D13.4		19	mitochondrion	221900	rpl2_711	gcattctctgggcacatag	80	0.302
At1g69350	PCMP-E66	F23O10.7 F10D13.4		19	mitochondrion	219378	mttB_387	atttaagtggttcttgctt	81	0.304
At1g69350	PCMP-E66	F23O10.7 F10D13.4		19	mitochondrion	28284	nad5_1958	tcttcttgggtagataatc	82	0.308
At1g69350	PCMP-E66	F23O10.7 F10D13.4		19	mitochondrion	163309	nad2_530	gaattttccacggaagccg	83	0.316
At1g69350	PCMP-E66	F23O10.7 F10D13.4		19	mitochondrion	27079	nad5_1731	atgactttctagtcagatc	84	0.319
At1g69350	PCMP-E66	F23O10.7 F10D13.4		19	mitochondrion	308760	ccmC_463	cgaactggcttctatttta	85	0.322
At1g69350	PCMP-E66	F23O10.7 F10D13.4		19	mitochondrion	235780	nad5_598	agacttttcaaccattttt	86	0.327
At1g69350	PCMP-E66	F23O10.7 F10D13.4		19	mitochondrion	189815	ccmFc_333	ttttcgttcccgttcttca	87	0.334
At1g69350	PCMP-E66	F23O10.7 F10D13.4		19	mitochondrion	233897	nad1_743(unspliced)	ggtctatgcacattgttct	88	0.336
At1g69350	PCMP-E66	F23O10.7 F10D13.4		19	mitochondrion	233897	nad1_743(spliced)	ggtctatgcacattgttct	89	0.336
At1g69350	PCMP-E66	F23O10.7 F10D13.4		19	mitochondrion	243091	nad7_213(unspliced)	ttcgttccgtttttgaccc	90	0.337
At1g69350	PCMP-E66	F23O10.7 F10D13.4		19	mitochondrion	235556	nad5_374	tccatttttacttttttta	91	0.343
At1g69350	PCMP-E66	F23O10.7 F10D13.4		19	mitochondrion	189532	ccmFc_50	tttattatttttatggtcg	92	0.352
At1g69350	PCMP-E66	F23O10.7 F10D13.4		19	mitochondrion	67512	atp1_1110	gaattagacctgctattaa	93	0.356
At1g69350	PCMP-E66	F23O10.7 F10D13.4		19	mitochondrion	23091	rps3_1344	aaataaaatctgtttatca	94	0.36
At1g69350	PCMP-E66	F23O10.7 F10D13.4		19	mitochondrion	232636	matR_1596	gatctatcagcagcgaatt	95	0.363
At1g69350	PCMP-E66	F23O10.7 F10D13.4		19	mitochondrion	291856	ccmFn2_277	gccttgggtattagccaca	96	0.365
At1g69350	PCMP-E66	F23O10.7 F10D13.4		19	mitochondrion	185261	rpl5_59	cgtcaagatctgttgctca	97	0.366
At1g69350	PCMP-E66	F23O10.7 F10D13.4		19	mitochondrion	219291	mttB_474	gtgcaacatcaacaaattc	98	0.372
At1g69350	PCMP-E66	F23O10.7 F10D13.4		19	mitochondrion	18276	ccmB_159	tccatttaggtttgatttg	99	0.376
At1g69350	PCMP-E66	F23O10.7 F10D13.4		19	mitochondrion	82946	nad1_376	ttatggaattattatagcg	100	0.387
At1g69350	PCMP-E66	F23O10.7 F10D13.4		19	mitochondrion	243091	nad7_213(spliced)	taccttattttgatcgttt	101	0.388
At1g69350	PCMP-E66	F23O10.7 F10D13.4		19	mitochondrion	23724	rpl16_440	cgtgtgtccacgggacaaa	102	0.389
At1g69350	PCMP-E66	F23O10.7 F10D13.4		19	mitochondrion	189657	ccmFc_175	tttattctctcttttggtc	103	0.413
At1g69350	PCMP-E66	F23O10.7 F10D13.4		19	mitochondrion	215126	nad4_437	cttctactattctatgttt	104	0.42
At1g69350	PCMP-E66	F23O10.7 F10D13.4		19	mitochondrion	17884	ccmB_551	acagaatggtttcatgttc	105	0.422
At1g69350	PCMP-E66	F23O10.7 F10D13.4		19	mitochondrion	8348	cox2_742	ttctaggaaagattatggt	106	0.439
At1g69350	PCMP-E66	F23O10.7 F10D13.4		19	mitochondrion	235454	nad5_272	gtgatgttaattgtggtta	107	0.441
At1g69350	PCMP-E66	F23O10.7 F10D13.4		19	mitochondrion	235424	nad5_intron_(141949)	aggtccgactcgtaattca	108	0.443
At1g69350	PCMP-E66	F23O10.7 F10D13.4		19	mitochondrion	28255	nad5_1929	tgacctttttttgtatgtg	109	0.445
At1g69350	PCMP-E66	F23O10.7 F10D13.4		19	mitochondrion	232771	matR_1731	acgaagacatcgtaaattg	110	0.453
At1g69350	PCMP-E66	F23O10.7 F10D13.4		19	mitochondrion	308916	ccmC_619	tgctaacttcctcttctta	111	0.457
At1g69350	PCMP-E66	F23O10.7 F10D13.4		19	mitochondrion	219227	mttB_538	aactgttcgtattttgttc	112	0.457
At1g69350	PCMP-E66	F23O10.7 F10D13.4		19	mitochondrion	308915	ccmC_618	ttgctaacttcctcttctt	113	0.469
At1g69350	PCMP-E66	F23O10.7 F10D13.4		19	mitochondrion	27013	nad5_1665	ctagtactttttgtaatcg	114	0.481
At1g69350	PCMP-E66	F23O10.7 F10D13.4		19	mitochondrion	189604	ccmFc_122	gtttccacgggtgcccctt	115	0.484
At1g69350	PCMP-E66	F23O10.7 F10D13.4		19	mitochondrion	219099	mttB_666	cgcttttcacagctgctct	116	0.511
At1g69350	PCMP-E66	F23O10.7 F10D13.4		19	mitochondrion	191613	ccmFc_1172	ctatttacggatctatatg	117	0.515
At1g69350	PCMP-E66	F23O10.7 F10D13.4		19	mitochondrion	24992	nad9_328	aagtctatttccatcagcc	118	0.523
At1g69350	PCMP-E66	F23O10.7 F10D13.4		19	mitochondrion	288290	nad3_250	ctttttctttccttgggca	119	0.525
At1g69350	PCMP-E66	F23O10.7 F10D13.4		19	plastid	86055	rpl23_89	acttttaatgtcgaatcag	120	0.528
At1g69350	PCMP-E66	F23O10.7 F10D13.4		19	mitochondrion	308818	ccmC_521	tcagtcaactggtggaata	121	0.53
At1g69350	PCMP-E66	F23O10.7 F10D13.4		19	mitochondrion	242988	nad7_316	tcaatatatacgagtgtta	122	0.535
At1g69350	PCMP-E66	F23O10.7 F10D13.4		19	plastid	69942	clpP_559	gtcagcaacagaagcccaa	123	0.544
At1g69350	PCMP-E66	F23O10.7 F10D13.4		19	mitochondrion	26928	nad5_1580	atacctattctgtttagta	124	0.547
At1g69350	PCMP-E66	F23O10.7 F10D13.4		19	mitochondrion	160067	rps4_88	tcgtctacttttaggaaat	125	0.564
At1g69350	PCMP-E66	F23O10.7 F10D13.4		19	mitochondrion	6844	cox2_581	catagttgggctgtacctt	126	0.57
At1g69350	PCMP-E66	F23O10.7 F10D13.4		19	mitochondrion	28242	nad5_1916	ttaactctatttgtgacct	127	0.572
At1g69350	PCMP-E66	F23O10.7 F10D13.4		19	mitochondrion	230317	nad1_674(unspliced)	ttactctcgtcttcaatgg	128	0.572
At1g69350	PCMP-E66	F23O10.7 F10D13.4		19	mitochondrion	20228	orf240A_199	aaatcgtagttcagattca	129	0.577
At1g69350	PCMP-E66	F23O10.7 F10D13.4		19	mitochondrion	330517	cox3_257	caattaggacttcgatatg	130	0.591
At1g69350	PCMP-E66	F23O10.7 F10D13.4		19	mitochondrion	18149	ccmB_286	acttctacaattggtgggt	131	0.597
At1g69350	PCMP-E66	F23O10.7 F10D13.4		19	mitochondrion	191721	ccmFc_1280	atgttggcttcgttgggag	132	0.603
At1g69350	PCMP-E66	F23O10.7 F10D13.4		19	mitochondrion	362343	atp4_138	ctctttgttttataggctt	133	0.604
At1g69350	PCMP-E66	F23O10.7 F10D13.4		19	mitochondrion	160971	rps4_992	agaacaccaaaagctgtgg	134	0.606
At1g69350	PCMP-E66	F23O10.7 F10D13.4		19	mitochondrion	219358	mttB_407	ttcttgttcctgttcctaa	135	0.61
At1g69350	PCMP-E66	F23O10.7 F10D13.4		19	mitochondrion	362600	atp4_395	tgccgaaacttaaatgtta	136	0.61
At1g69350	PCMP-E66	F23O10.7 F10D13.4		19	mitochondrion	239356	nad7_1079	tgtaaaataagagcacccg	137	0.614
At1g69350	PCMP-E66	F23O10.7 F10D13.4		19	mitochondrion	308947	ccmC_650	tttgttctggaaacacgtc	138	0.616
At1g69350	PCMP-E66	F23O10.7 F10D13.4		19	mitochondrion	83015	nad1_307	ttatggtatggtattgtca	139	0.62
At1g69350	PCMP-E66	F23O10.7 F10D13.4		19	plastid	12707	atpF_92	accgatattttagcaacaa	140	0.624
At1g69350	PCMP-E66	F23O10.7 F10D13.4		19	mitochondrion	18360	ccmB_75	caatcacgagtttttcttt	141	0.639
At1g69350	PCMP-E66	F23O10.7 F10D13.4		19	mitochondrion	8327	cox2_721(spliced)	gtctatcgtcgtagaagct	142	0.648
At1g69350	PCMP-E66	F23O10.7 F10D13.4		19	mitochondrion	219122	mttB_643	tcgtcgttttttgatggtt	143	0.649
At1g69350	PCMP-E66	F23O10.7 F10D13.4		19	mitochondrion	210033	nad4_977(spliced)	gtgactattggtatgttta	144	0.653
At1g69350	PCMP-E66	F23O10.7 F10D13.4		19	mitochondrion	191656	ccmFc_1215	gaacaggaggttggtatac	145	0.661
At1g69350	PCMP-E66	F23O10.7 F10D13.4		19	mitochondrion	165765	nad6_leader_-73	aaataggaacaaccgcgct	146	0.664
At1g69350	PCMP-E66	F23O10.7 F10D13.4		19	mitochondrion	219100	mttB_665	tcgcttttcacagctgctc	147	0.697
At1g69350	PCMP-E66	F23O10.7 F10D13.4		19	mitochondrion	288066	orf114_327	atgtcagaatttgcaccaa	148	0.713
At1g69350	PCMP-E66	F23O10.7 F10D13.4		19	plastid	78691	rpoA_200	acatgtattacacgtgcaa	149	0.719
At1g69350	PCMP-E66	F23O10.7 F10D13.4		19	mitochondrion	219359	mttB_406	cttcttgttcctgttccta	150	0.721
At1g69350	PCMP-E66	F23O10.7 F10D13.4		19	mitochondrion	160311	rps4_332	gaaacaagatttgacgtta	151	0.735
At1g69350	PCMP-E66	F23O10.7 F10D13.4		19	mitochondrion	160056	rps4_77	tttcaaacttgtcgtctac	152	0.748
At1g69350	PCMP-E66	F23O10.7 F10D13.4		19	mitochondrion	219388	mttB_377	cgattcttctatttaagtg	153	0.756
At1g69350	PCMP-E66	F23O10.7 F10D13.4		19	mitochondrion	288066	nad3_26	atgttagaatttgcaccaa	154	0.774
At1g69350	PCMP-E66	F23O10.7 F10D13.4		19	mitochondrion	330529	cox3_245	accaaagtcgtacaattag	155	0.783
At1g69350	PCMP-E66	F23O10.7 F10D13.4		19	mitochondrion	239332	nad7_1103	gcccatttacaaggactcg	156	0.787
At1g69350	PCMP-E66	F23O10.7 F10D13.4		19	mitochondrion	308718	ccmC_421	ttttatttacctgggtgca	157	0.799
At1g69350	PCMP-E66	F23O10.7 F10D13.4		19	plastid	116785	ndhD_383	atgtacagcggtcaaatag	158	0.815
At1g69350	PCMP-E66	F23O10.7 F10D13.4		19	mitochondrion	245293	nad7_38	aggcaaattaaaaatttta	159	0.815
At1g69350	PCMP-E66	F23O10.7 F10D13.4		19	mitochondrion	241482	nad7_769	accagtaggtaccagagga	160	0.821
At1g69350	PCMP-E66	F23O10.7 F10D13.4		19	mitochondrion	18131	ccmB_304	tcactgggttattcaaata	161	0.839
At1g69350	PCMP-E66	F23O10.7 F10D13.4		19	mitochondrion	235580	nad5_398	atgttggtgactggagata	162	0.847
At1g69350	PCMP-E66	F23O10.7 F10D13.4		19	mitochondrion	235790	nad5_608	accatttttgcttgtgcta	163	0.862
At1g69350	PCMP-E66	F23O10.7 F10D13.4		19	mitochondrion	18364	ccmB_71	acaccaatcacgagttttt	164	0.87
At1g69350	PCMP-E66	F23O10.7 F10D13.4		19	mitochondrion	329894	cox3_trailer_82	caaagaattactgcagctt	165	0.872
At1g69350	PCMP-E66	F23O10.7 F10D13.4		19	mitochondrion	8327	cox2_721(unspliced)	atctatcgtcgtagaagct	166	0.872
At1g69350	PCMP-E66	F23O10.7 F10D13.4		19	mitochondrion	233909	nad1_755	ttgttctttctaggaggtt	167	0.883
At1g69350	PCMP-E66	F23O10.7 F10D13.4		19	mitochondrion	160356	rps4_377	actattcctcaagcaaggc	168	0.885
At1g69350	PCMP-E66	F23O10.7 F10D13.4		19	mitochondrion	235791	nad5_609	ccatttttgcttgtgctag	169	0.886
At1g69350	PCMP-E66	F23O10.7 F10D13.4		19	mitochondrion	209879	nad4_1131	tagtgagcaccatgccgaa	170	0.888
At1g69350	PCMP-E66	F23O10.7 F10D13.4		19	mitochondrion	308628	ccmC_331	taccttagttactgggggg	171	0.89
At1g69350	PCMP-E66	F23O10.7 F10D13.4		19	mitochondrion	185151	rpl5_169	aaaattggctatggagatt	172	0.893
At1g69350	PCMP-E66	F23O10.7 F10D13.4		19	mitochondrion	184808	rpl5_512	aacacacaagatgagactt	173	0.917
At1g69350	PCMP-E66	F23O10.7 F10D13.4		19	mitochondrion	291899	ccmFn2_320	ccccttcttcattcttgga	174	0.92
At1g69350	PCMP-E66	F23O10.7 F10D13.4		19	mitochondrion	6541	cox2_278	accatctttcctagtatca	175	0.932
At1g69350	PCMP-E66	F23O10.7 F10D13.4		19	mitochondrion	23318	rpl16_34	cataaaatcgattatgctc	176	0.942
At1g69350	PCMP-E66	F23O10.7 F10D13.4		19	mitochondrion	17968	ccmB_467	tccagcagtggttggaaca	177	0.945
At1g69350	PCMP-E66	F23O10.7 F10D13.4		19	mitochondrion	239385	nad7_1050	tcagtaatggaagcaatcg	178	0.946
At1g69350	PCMP-E66	F23O10.7 F10D13.4		19	mitochondrion	185262	rpl5_58	acgtcaagatctgttgctc	179	0.949
At1g69350	PCMP-E66	F23O10.7 F10D13.4		19	mitochondrion	234052	nad1_898	tgatcaattaatgggactt	180	0.952
At1g69350	PCMP-E66	F23O10.7 F10D13.4		19	mitochondrion	288048	orf114_309	acaaagtgggctgtaatga	181	0.964
At1g69350	PCMP-E66	F23O10.7 F10D13.4		19	mitochondrion	288048	nad3_8	acaaagtgggctgtaatga	182	0.964
At1g69350	PCMP-E66	F23O10.7 F10D13.4		19	mitochondrion	231501	matR_461	ccgattgttcagagagtca	183	0.966
At1g69350	PCMP-E66	F23O10.7 F10D13.4		19	mitochondrion	219072	mttB_693	ctccggatatctggtgcca	184	0.973
At1g69350	PCMP-E66	F23O10.7 F10D13.4		19	mitochondrion	329790	cox3_trailer_186	aatcgaagagattatggca	185	0.975
At1g69350	PCMP-E66	F23O10.7 F10D13.4		19	mitochondrion	219604	mttB_161	tggttctcggaagagttaa	186	0.983
At1g69350	PCMP-E66	F23O10.7 F10D13.4		19	mitochondrion	308872	ccmC_575	acatcaatacatgtttcta	187	0.994
At1g71490	PCMP-E67	F26A9.13		13	mitochondrion	165940	nad6_103	tttcatcctagtc	1	0.000353
At1g71490	PCMP-E67	F26A9.13		13	mitochondrion	166006	nad6_169	gatcttcctagta	2	0.000836
At1g71490	PCMP-E67	F26A9.13		13	mitochondrion	316155	ccmFn1_143	tctttccttggtc	3	0.00309
At1g71490	PCMP-E67	F26A9.13		13	mitochondrion	189897	ccmFc_415	attcttttgtact	4	0.00397
At1g71490	PCMP-E67	F26A9.13		13	mitochondrion	28255	nad5_1929	ttttttgtatgtg	5	0.00451
At1g71490	PCMP-E67	F26A9.13		13	mitochondrion	26928	nad5_1580	attctgtttagta	6	0.00529
At1g71490	PCMP-E67	F26A9.13		13	mitochondrion	59401	nad1_580	tatgttctttatt	7	0.00657
At1g71490	PCMP-E67	F26A9.13		13	mitochondrion	17859	ccmB_576	gttatttctttct	8	0.00809
At1g71490	PCMP-E67	F26A9.13		13	mitochondrion	233909	nad1_755	tttctaggaggtt	9	0.00847
At1g71490	PCMP-E67	F26A9.13		13	mitochondrion	291899	ccmFn2_320	cttcattcttgga	10	0.00892
At1g71490	PCMP-E67	F26A9.13		13	mitochondrion	67512	atp1_1110	gacctgctattaa	11	0.0108
At1g71490	PCMP-E67	F26A9.13		13	mitochondrion	24854	nad9_190	tatttgcggagtt	12	0.0119
At1g71490	PCMP-E67	F26A9.13		13	mitochondrion	235556	nad5_374	tttacttttttta	13	0.013
At1g71490	PCMP-E67	F26A9.13		13	mitochondrion	308916	ccmC_619	cttcctcttctta	14	0.0154
At1g71490	PCMP-E67	F26A9.13		13	mitochondrion	18254	ccmB_181	gttgttttctttt	15	0.0167
At1g71490	PCMP-E67	F26A9.13		13	mitochondrion	219358	mttB_407	ttcctgttcctaa	16	0.0171
At1g71490	PCMP-E67	F26A9.13		13	mitochondrion	219122	mttB_643	ttttttgatggtt	17	0.0192
At1g71490	PCMP-E67	F26A9.13		13	mitochondrion	215405	nad4_158	acttttttgtatt	18	0.0197
At1g71490	PCMP-E67	F26A9.13		13	mitochondrion	308764	ccmC_467	tctattttaattt	19	0.0207
At1g71490	PCMP-E67	F26A9.13		13	mitochondrion	219353	mttB_412	gttcctaactttt	20	0.0272
At1g71490	PCMP-E67	F26A9.13		13	mitochondrion	308718	ccmC_421	ttacctgggtgca	21	0.0344
At1g71490	PCMP-E67	F26A9.13		13	mitochondrion	361691	nad4L_55	ttttattttaggt	22	0.0346
At1g71490	PCMP-E67	F26A9.13		13	mitochondrion	189815	ccmFc_333	ttcccgttcttca	23	0.0356
At1g71490	PCMP-E67	F26A9.13		13	mitochondrion	235780	nad5_598	ttcaaccattttt	24	0.038
At1g71490	PCMP-E67	F26A9.13		13	mitochondrion	330361	cox3_413	ccttttcttaata	25	0.0424
At1g71490	PCMP-E67	F26A9.13		13	mitochondrion	330460	cox3_314	tttttttgggctt	26	0.0431
At1g71490	PCMP-E67	F26A9.13		13	mitochondrion	18007	ccmB_428	ggtattcattctt	27	0.0471
At1g71490	PCMP-E67	F26A9.13		13	mitochondrion	288252	nad3_212	attttatttttaa	28	0.0498
At1g71490	PCMP-E67	F26A9.13		13	mitochondrion	6541	cox2_278	tttcctagtatca	29	0.0516
At1g71490	PCMP-E67	F26A9.13		13	mitochondrion	330517	cox3_257	ggacttcgatatg	30	0.0605
At1g71490	PCMP-E67	F26A9.13		13	mitochondrion	185261	rpl5_59	gatctgttgctca	31	0.0621
At1g71490	PCMP-E67	F26A9.13		13	mitochondrion	235791	nad5_609	ttgcttgtgctag	32	0.0635
At1g71490	PCMP-E67	F26A9.13		13	mitochondrion	17869	ccmB_566	ttattgattggtt	33	0.0646
At1g71490	PCMP-E67	F26A9.13		13	mitochondrion	83057	nad1_265	gttaagtctggtc	34	0.0718
At1g71490	PCMP-E67	F26A9.13		13	mitochondrion	232811	matR_1771	gtcctactacagg	35	0.0746
At1g71490	PCMP-E67	F26A9.13		13	mitochondrion	219388	mttB_377	ttctatttaagtg	36	0.0794
At1g71490	PCMP-E67	F26A9.13		13	mitochondrion	219359	mttB_406	gttcctgttccta	37	0.0814
At1g71490	PCMP-E67	F26A9.13		13	mitochondrion	288251	nad3_211	aattttattttta	38	0.0902
At1g71490	PCMP-E67	F26A9.13		13	mitochondrion	219356	mttB_409	cctgttcctaact	39	0.0928
At1g71490	PCMP-E67	F26A9.13		13	mitochondrion	219099	mttB_666	tcacagctgctct	40	0.0946
At1g71490	PCMP-E67	F26A9.13		13	mitochondrion	219179	mttB_586	gatctgtttgcta	41	0.1
At1g71490	PCMP-E67	F26A9.13		13	mitochondrion	291838	ccmFn2_259	tgcttcttttatg	42	0.101
At1g71490	PCMP-E67	F26A9.13		13	mitochondrion	235424	nad5_242(spliced)	ttcttgttcgata	43	0.103
At1g71490	PCMP-E67	F26A9.13		13	mitochondrion	163173	nad2_394	tgtattaattcta	44	0.11
At1g71490	PCMP-E67	F26A9.13		13	mitochondrion	181935	cob_924	tagtttttatatg	45	0.119
At1g71490	PCMP-E67	F26A9.13		13	mitochondrion	236045	nad5_863	ttgattgttatta	46	0.13
At1g71490	PCMP-E67	F26A9.13		13	mitochondrion	215114	nad4_449	tttttcgaaagcg	47	0.13
At1g71490	PCMP-E67	F26A9.13		13	mitochondrion	219378	mttB_387	gtggttcttgctt	48	0.135
At1g71490	PCMP-E67	F26A9.13		13	mitochondrion	235424	nad5_242(unspliced)	tctgtgttcgata	49	0.135
At1g71490	PCMP-E67	F26A9.13		13	mitochondrion	165765	nad6_leader_-73	gaacaaccgcgct	50	0.139
At1g71490	PCMP-E67	F26A9.13		13	mitochondrion	215187	nad4_376	tatagcattttta	51	0.147
At1g71490	PCMP-E67	F26A9.13		13	mitochondrion	23091	rps3_1344	aatctgtttatca	52	0.147
At1g71490	PCMP-E67	F26A9.13		13	mitochondrion	308915	ccmC_618	acttcctcttctt	53	0.148
At1g71490	PCMP-E67	F26A9.13		13	mitochondrion	189657	ccmFc_175	ctctcttttggtc	54	0.148
At1g71490	PCMP-E67	F26A9.13		13	mitochondrion	330529	cox3_245	gtcgtacaattag	55	0.154
At1g71490	PCMP-E67	F26A9.13		13	mitochondrion	308760	ccmC_463	ggcttctatttta	56	0.155
At1g71490	PCMP-E67	F26A9.13		13	mitochondrion	210033	nad4_977(spliced)	attggtatgttta	57	0.174
At1g71490	PCMP-E67	F26A9.13		13	mitochondrion	160067	rps4_88	acttttaggaaat	58	0.176
At1g71490	PCMP-E67	F26A9.13		13	mitochondrion	160056	rps4_77	acttgtcgtctac	59	0.18
At1g71490	PCMP-E67	F26A9.13		13	mitochondrion	17884	ccmB_551	tggtttcatgttc	60	0.184
At1g71490	PCMP-E67	F26A9.13		13	mitochondrion	288290	nad3_250	ctttccttgggca	61	0.184
At1g71490	PCMP-E67	F26A9.13		13	mitochondrion	191721	ccmFc_1280	gcttcgttgggag	62	0.191
At1g71490	PCMP-E67	F26A9.13		13	mitochondrion	94669	nad2_1309	gactagcgttata	63	0.191
At1g71490	PCMP-E67	F26A9.13		13	mitochondrion	308755	ccmC_458	gaactggcttcta	64	0.197
At1g71490	PCMP-E67	F26A9.13		13	mitochondrion	27079	nad5_1731	ttctagtcagatc	65	0.199
At1g71490	PCMP-E67	F26A9.13		13	mitochondrion	235454	nad5_272	ttaattgtggtta	66	0.204
At1g71490	PCMP-E67	F26A9.13		13	mitochondrion	165925	nad6_88	acattccgttttg	67	0.207
At1g71490	PCMP-E67	F26A9.13		13	mitochondrion	308476	ccmC_179	tatgtacatgttc	68	0.21
At1g71490	PCMP-E67	F26A9.13		13	mitochondrion	23327	rpl16_43	gctcctgtggaag	69	0.211
At1g71490	PCMP-E67	F26A9.13		13	mitochondrion	6516	cox2_253	tactatcgagatt	70	0.212
At1g71490	PCMP-E67	F26A9.13		13	mitochondrion	243091	nad7_213(spliced)	attttgatcgttt	71	0.214
At1g71490	PCMP-E67	F26A9.13		13	mitochondrion	231501	matR_461	gttcagagagtca	72	0.214
At1g71490	PCMP-E67	F26A9.13		13	mitochondrion	362343	atp4_138	gttttataggctt	73	0.22
At1g71490	PCMP-E67	F26A9.13		13	mitochondrion	209879	nad4_1131	gcaccatgccgaa	74	0.224
At1g71490	PCMP-E67	F26A9.13		13	mitochondrion	8327	cox2_721(unspliced)	cgtcgtagaagct	75	0.225
At1g71490	PCMP-E67	F26A9.13		13	mitochondrion	8327	cox2_721(spliced)	cgtcgtagaagct	76	0.225
At1g71490	PCMP-E67	F26A9.13		13	mitochondrion	235790	nad5_608	tttgcttgtgcta	77	0.229
At1g71490	PCMP-E67	F26A9.13		13	mitochondrion	361746	nad4L_110	ttaatgtcaattg	78	0.23
At1g71490	PCMP-E67	F26A9.13		13	mitochondrion	219019	mttB_746	gctatttttgtgg	79	0.236
At1g71490	PCMP-E67	F26A9.13		13	mitochondrion	18276	ccmB_159	taggtttgatttg	80	0.24
At1g71490	PCMP-E67	F26A9.13		13	mitochondrion	308770	ccmC_473	ttaatttgtgttg	81	0.241
At1g71490	PCMP-E67	F26A9.13		13	mitochondrion	20228	orf240A_199	tagttcagattca	82	0.257
At1g71490	PCMP-E67	F26A9.13		13	mitochondrion	18131	ccmB_304	ggttattcaaata	83	0.263
At1g71490	PCMP-E67	F26A9.13		13	mitochondrion	362621	atp4_416	acacttacaaatg	84	0.264
At1g71490	PCMP-E67	F26A9.13		13	mitochondrion	219227	mttB_538	tcgtattttgttc	85	0.267
At1g71490	PCMP-E67	F26A9.13		13	mitochondrion	308872	ccmC_575	atacatgtttcta	86	0.267
At1g71490	PCMP-E67	F26A9.13		13	mitochondrion	23217	rps3_1470	tccgtatatgttt	87	0.273
At1g71490	PCMP-E67	F26A9.13		13	mitochondrion	18364	ccmB_71	atcacgagttttt	88	0.282
At1g71490	PCMP-E67	F26A9.13		13	mitochondrion	18097	ccmB_338	cccatgttacaac	89	0.287
At1g71490	PCMP-E67	F26A9.13		13	mitochondrion	316274	ccmFn1_262	tattttattatgg	90	0.292
At1g71490	PCMP-E67	F26A9.13		13	mitochondrion	185273	rpl5_47	gtattacgtcaag	91	0.293
At1g71490	PCMP-E67	F26A9.13		13	mitochondrion	233897	nad1_743(spliced)	tgcacattgttct	92	0.294
At1g71490	PCMP-E67	F26A9.13		13	mitochondrion	233897	nad1_743(unspliced)	tgcacattgttct	93	0.294
At1g71490	PCMP-E67	F26A9.13		13	mitochondrion	160356	rps4_377	cctcaagcaaggc	94	0.294
At1g71490	PCMP-E67	F26A9.13		13	mitochondrion	24992	nad9_328	atttccatcagcc	95	0.295
At1g71490	PCMP-E67	F26A9.13		13	mitochondrion	189532	ccmFc_50	atttttatggtcg	96	0.298
At1g71490	PCMP-E67	F26A9.13		13	plastid	96579	ndhB_586	ctcttctattctg	97	0.301
At1g71490	PCMP-E67	F26A9.13		13	mitochondrion	235735	nad5_553	tcttgggattttg	98	0.301
At1g71490	PCMP-E67	F26A9.13		13	mitochondrion	244158	nad7_209	ccttattttgatc	99	0.311
At1g71490	PCMP-E67	F26A9.13		13	mitochondrion	6288	cox2_25	tctaaaatggtta	100	0.311
At1g71490	PCMP-E67	F26A9.13		13	mitochondrion	308678	ccmC_381	gggatgctcgttt	101	0.322
At1g71490	PCMP-E67	F26A9.13		13	mitochondrion	163240	nad2_461	tatttagctattg	102	0.33
At1g71490	PCMP-E67	F26A9.13		13	mitochondrion	270995	atp9_224	attgcattgtttg	103	0.336
At1g71490	PCMP-E67	F26A9.13		13	mitochondrion	23099	rps3_1352	tatcaaagtgctt	104	0.339
At1g71490	PCMP-E67	F26A9.13		13	mitochondrion	219291	mttB_474	catcaacaaattc	105	0.339
At1g71490	PCMP-E67	F26A9.13		13	mitochondrion	245293	nad7_38	attaaaaatttta	106	0.348
At1g71490	PCMP-E67	F26A9.13		13	mitochondrion	189628	ccmFc_146	actataattccta	107	0.353
At1g71490	PCMP-E67	F26A9.13		13	mitochondrion	291856	ccmFn2_277	ggtattagccaca	108	0.363
At1g71490	PCMP-E67	F26A9.13		13	mitochondrion	191613	ccmFc_1172	acggatctatatg	109	0.363
At1g71490	PCMP-E67	F26A9.13		13	mitochondrion	27013	nad5_1665	ctttttgtaatcg	110	0.364
At1g71490	PCMP-E67	F26A9.13		13	mitochondrion	241512	nad7_739	ttatgaccaattg	111	0.366
At1g71490	PCMP-E67	F26A9.13		13	mitochondrion	234082	nad1_928	gcctctatcatta	112	0.372
At1g71490	PCMP-E67	F26A9.13		13	mitochondrion	308743	ccmC_446	aagctttctgtcg	113	0.382
At1g71490	PCMP-E67	F26A9.13		13	mitochondrion	185003	rpl5_317	ggaatgtctaatt	114	0.39
At1g71490	PCMP-E67	F26A9.13		13	plastid	12707	atpF_92	attttagcaacaa	115	0.391
At1g71490	PCMP-E67	F26A9.13		13	mitochondrion	219621	mttB_144	ttacgtgttactg	116	0.396
At1g71490	PCMP-E67	F26A9.13		13	mitochondrion	230317	nad1_674(spliced)	tattcttcaatgg	117	0.413
At1g71490	PCMP-E67	F26A9.13		13	mitochondrion	308549	ccmC_252	tattaacaaaaca	118	0.421
At1g71490	PCMP-E67	F26A9.13		13	mitochondrion	329894	cox3_trailer_82	attactgcagctt	119	0.436
At1g71490	PCMP-E67	F26A9.13		13	mitochondrion	161857	nad2_59	ctttttttagcgg	120	0.437
At1g71490	PCMP-E67	F26A9.13		13	mitochondrion	242988	nad7_316	tatacgagtgtta	121	0.44
At1g71490	PCMP-E67	F26A9.13		13	plastid	78691	rpoA_200	attacacgtgcaa	122	0.445
At1g71490	PCMP-E67	F26A9.13		13	mitochondrion	215126	nad4_437	ctattctatgttt	123	0.445
At1g71490	PCMP-E67	F26A9.13		13	mitochondrion	235895	nad5_713	tccgcgcagatag	124	0.452
At1g71490	PCMP-E67	F26A9.13		13	mitochondrion	189605	ccmFc_123	cgggtgccccttt	125	0.454
At1g71490	PCMP-E67	F26A9.13		13	mitochondrion	23724	rpl16_440	tccacgggacaaa	126	0.454
At1g71490	PCMP-E67	F26A9.13		13	mitochondrion	221900	rpl2_711	tctgggcacatag	127	0.454
[truncated: 9,036 more rows]
