# Supplementary material for: The Analysis of the Editing Defects in the dyw2 Mutant Provides New Clues for the Prediction of RNA Targets of Arabidopsis E+-Class PPR Proteins
Source: Plants (Basel). 2020 Feb 21;9(2):280. doi: 10.3390/plants9020280 (PMC7076377; doi:10.3390/plants9020280)
Supplement: Supplementary file 1 [file plants-09-00280-s001.zip › SupplMaterial/TableS3.xlsx]

## Sheet: TableS4
Table S3. "non DYW2 Editing site-to-non E+ PPR" prediction data
Editing site				PPR protein		Result
Genome	position	Name	Matched sequence	Ordered locus name	No. of motifs	Ranking score (among 140)	Matching score (P-value)
mitochondrion	67444	atp1_1178	gctatgaaacaagtatgcggta	At1g74600	22	1	0.000513
mitochondrion	67444	atp1_1178	acaagtatgcggta	At3g20730	14	2	0.0026
mitochondrion	67444	atp1_1178	acaagtatgcggta	At3g15130	14	3	0.00342
mitochondrion	67444	atp1_1178	tatgcggta	At2g02980	9	4	0.0307
mitochondrion	67444	atp1_1178	tatgaaacaagtatgcggta	At3g63370	20	5	0.0438
mitochondrion	67444	atp1_1178	cggta	At2g25580	5	6	0.0438
mitochondrion	67444	atp1_1178	ggta	At2g34370	4	7	0.0533
mitochondrion	67444	atp1_1178	agctatgaaacaagtatgcggta	At2g39620	23	8	0.0613
mitochondrion	67444	atp1_1178	aagtatgcggta	At3g49142	12	9	0.0655
mitochondrion	67444	atp1_1178	caagtatgcggta	At3g05240	13	10	0.0734
mitochondrion	67444	atp1_1178	tatgcggta	At4g21065	9	11	0.0771
mitochondrion	67444	atp1_1178	aacaagtatgcggta	At2g02750	15	12	0.0806
mitochondrion	67444	atp1_1178	tatgaaacaagtatgcggta	At3g03580	20	13	0.087
mitochondrion	67444	atp1_1178	gtatgcggta	At5g66520	10	14	0.0985
mitochondrion	67444	atp1_1178	tgaaacaagtatgcggta	At4g08210	18	15	0.107
mitochondrion	67444	atp1_1178	gtatgcggta	At1g03510	10	16	0.117
mitochondrion	67444	atp1_1178	gctatgaaacaagtatgcggta	At5g09950	22	17	0.122
mitochondrion	67444	atp1_1178	aaacaagtatgcggta	At3g22690	16	18	0.13
mitochondrion	67444	atp1_1178	gctatgaaacaagtatgcggta	At4g19220	22	19	0.132
mitochondrion	67444	atp1_1178	agtatgcggta	At1g04840	11	20	0.145
mitochondrion	67444	atp1_1178	tgaaacaagtatgcggta	At2g27610	18	21	0.148
mitochondrion	67444	atp1_1178	atgaaacaagtatgcggta	At5g52850	19	22	0.163
mitochondrion	67444	atp1_1178	tgaaacaagtatgcggta	At1g71460	18	23	0.175
mitochondrion	67444	atp1_1178	aacaagtatgcggta	At1g68930	15	24	0.176
mitochondrion	67444	atp1_1178	agtatgcggta	At2g46050	11	25	0.178
mitochondrion	67444	atp1_1178	caagtatgcggta	At4g22760	13	26	0.191
mitochondrion	67444	atp1_1178	tatgcggta	At1g31790	9	27	0.201
mitochondrion	67444	atp1_1178	aagtatgcggta	At5g50390	12	28	0.203
mitochondrion	67444	atp1_1178	acaagtatgcggta	At1g43980	14	29	0.216
mitochondrion	67444	atp1_1178	aacaagtatgcggta	At1g03540	15	30	0.223
mitochondrion	67444	atp1_1178	gtatgcggta	At1g09220	10	31	0.225
mitochondrion	67444	atp1_1178	agtatgcggta	At1g74630	11	32	0.225
mitochondrion	67444	atp1_1178	gaaacaagtatgcggta	At3g26540	17	33	0.227
mitochondrion	67444	atp1_1178	caagtatgcggta	At4g14820	13	34	0.238
mitochondrion	67444	atp1_1178	aacaagtatgcggta	At1g56690	15	35	0.241
mitochondrion	67444	atp1_1178	gtatgcggta	At1g10330	10	36	0.244
mitochondrion	67444	atp1_1178	agtatgcggta	At5g15300	11	37	0.246
mitochondrion	67444	atp1_1178	aagtatgcggta	At5g44230	12	38	0.246
mitochondrion	67444	atp1_1178	agtatgcggta	At4g18840	11	39	0.25
mitochondrion	67444	atp1_1178	tatgcggta	At1g31920	9	40	0.253
mitochondrion	67444	atp1_1178	atgaaacaagtatgcggta	At4g39952	19	41	0.265
mitochondrion	67444	atp1_1178	agtatgcggta	At5g40410	11	42	0.271
mitochondrion	67444	atp1_1178	aagtatgcggta	At3g46790	12	43	0.301
mitochondrion	67444	atp1_1178	caagtatgcggta	At1g08070	13	44	0.312
mitochondrion	67444	atp1_1178	acaagtatgcggta	At1g71420	14	45	0.314
mitochondrion	67444	atp1_1178	aagtatgcggta	At4g37170	12	46	0.321
mitochondrion	67444	atp1_1178	tatgcggta	At3g56550	9	47	0.331
mitochondrion	67444	atp1_1178	aacaagtatgcggta	At1g09410	15	48	0.358
mitochondrion	67444	atp1_1178	gtatgcggta	At5g40405	10	49	0.359
mitochondrion	67444	atp1_1178	cggta	At2g15690	5	50	0.36
mitochondrion	67444	atp1_1178	caagtatgcggta	At2g45350	13	51	0.368
mitochondrion	67444	atp1_1178	gaaacaagtatgcggta	At5g03800	17	52	0.375
mitochondrion	67444	atp1_1178	aagtatgcggta	At5g66500	12	53	0.379
mitochondrion	67444	atp1_1178	gaaacaagtatgcggta	At5g16860	17	54	0.381
mitochondrion	67444	atp1_1178	gtatgcggta	At1g09190	10	55	0.387
mitochondrion	67444	atp1_1178	agtatgcggta	At5g48910	11	56	0.387
mitochondrion	67444	atp1_1178	aacaagtatgcggta	At5g13270	15	57	0.397
mitochondrion	67444	atp1_1178	tatgcggta	At2g33760	9	58	0.4
mitochondrion	67444	atp1_1178	tgaaacaagtatgcggta	At1g19720	18	59	0.401
mitochondrion	67444	atp1_1178	acaagtatgcggta	At3g23330	14	60	0.411
mitochondrion	67444	atp1_1178	atgaaacaagtatgcggta	At1g18485	19	61	0.415
mitochondrion	67444	atp1_1178	gaaacaagtatgcggta	At5g13230	17	62	0.417
mitochondrion	67444	atp1_1178	gtatgcggta	At4g14170	10	63	0.426
mitochondrion	67444	atp1_1178	acaagtatgcggta	At4g31070	14	64	0.429
mitochondrion	67444	atp1_1178	tgaaacaagtatgcggta	At2g04860	18	65	0.449
mitochondrion	67444	atp1_1178	caagtatgcggta	At1g64310	13	66	0.469
mitochondrion	67444	atp1_1178	aaacaagtatgcggta	At1g11290	16	67	0.473
mitochondrion	67444	atp1_1178	gtatgcggta	At4g37380	10	68	0.477
mitochondrion	67444	atp1_1178	aacaagtatgcggta	At1g62260	15	69	0.49
mitochondrion	67444	atp1_1178	tatgcggta	At1g77170	9	70	0.491
mitochondrion	67444	atp1_1178	tgaaacaagtatgcggta	At3g57430	18	71	0.506
mitochondrion	67444	atp1_1178	aagtatgcggta	At4g16835	12	72	0.506
mitochondrion	67444	atp1_1178	gcggta	At1g29710	6	73	0.531
mitochondrion	67444	atp1_1178	caagtatgcggta	At3g21470	13	74	0.534
mitochondrion	67444	atp1_1178	gaaacaagtatgcggta	At5g19020	17	75	0.546
mitochondrion	67444	atp1_1178	gtatgcggta	At5g06540	10	76	0.547
mitochondrion	67444	atp1_1178	tatgcggta	At5g43790	9	77	0.549
mitochondrion	67444	atp1_1178	gtatgcggta	At5g61800	10	78	0.552
mitochondrion	67444	atp1_1178	atgaaacaagtatgcggta	At3g49740	19	79	0.556
mitochondrion	67444	atp1_1178	caagtatgcggta	At2g29760	13	80	0.558
mitochondrion	67444	atp1_1178	aagtatgcggta	At3g08820	12	81	0.563
mitochondrion	67444	atp1_1178	ctatgaaacaagtatgcggta	At4g33170	21	82	0.584
mitochondrion	67444	atp1_1178	aagtatgcggta	At3g11460	12	83	0.59
mitochondrion	67444	atp1_1178	caagtatgcggta	At5g65570	13	84	0.59
mitochondrion	67444	atp1_1178	tgaaacaagtatgcggta	At4g18750	18	85	0.591
mitochondrion	67444	atp1_1178	agtatgcggta	At4g14050	11	86	0.604
mitochondrion	67444	atp1_1178	aagtatgcggta	At4g38010	12	87	0.612
mitochondrion	67444	atp1_1178	acaagtatgcggta	At3g49710	14	88	0.624
mitochondrion	67444	atp1_1178	tatgaaacaagtatgcggta	At4g20770	20	89	0.624
mitochondrion	67444	atp1_1178	gcggta	At5g50990	6	90	0.631
mitochondrion	67444	atp1_1178	acaagtatgcggta	At4g14850	14	91	0.632
mitochondrion	67444	atp1_1178	gtatgcggta	At4g15720	10	92	0.634
mitochondrion	67444	atp1_1178	acaagtatgcggta	At1g14470	14	93	0.649
mitochondrion	67444	atp1_1178	gaaacaagtatgcggta	At3g02010	17	94	0.651
mitochondrion	67444	atp1_1178	aagtatgcggta	At5g37570	12	95	0.651
mitochondrion	67444	atp1_1178	gtatgcggta	At3g14330	10	96	0.654
mitochondrion	67444	atp1_1178	agtatgcggta	At2g03880	11	97	0.659
mitochondrion	67444	atp1_1178	caagtatgcggta	At3g12770	13	98	0.663
mitochondrion	67444	atp1_1178	tatgaaacaagtatgcggta	At3g58590	20	99	0.671
mitochondrion	67444	atp1_1178	gtatgcggta	At3g24000	10	100	0.68
mitochondrion	67444	atp1_1178	aagtatgcggta	At1g26900	12	101	0.684
mitochondrion	67444	atp1_1178	aagtatgcggta	At2g41080	12	102	0.71
mitochondrion	67444	atp1_1178	gtatgcggta	At3g62890	10	103	0.721
mitochondrion	67444	atp1_1178	gtatgcggta	At1g59720	10	104	0.737
mitochondrion	67444	atp1_1178	gtatgcggta	At4g25270	10	105	0.747
mitochondrion	67444	atp1_1178	gaaacaagtatgcggta	At3g49170	17	106	0.76
mitochondrion	67444	atp1_1178	gcggta	At4g32450	6	107	0.761
mitochondrion	67444	atp1_1178	aaacaagtatgcggta	At5g39350	16	108	0.773
mitochondrion	67444	atp1_1178	aaacaagtatgcggta	At1g25360	16	109	0.778
mitochondrion	67444	atp1_1178	agctatgaaacaagtatgcggta	At4g13650	23	110	0.797
mitochondrion	67444	atp1_1178	agtatgcggta	At5g15340	11	111	0.799
mitochondrion	67444	atp1_1178	aacaagtatgcggta	At1g22830	15	112	0.803
mitochondrion	67444	atp1_1178	tatgcggta	At3g47530	9	113	0.805
mitochondrion	67444	atp1_1178	acaagtatgcggta	At5g39680	14	114	0.807
mitochondrion	67444	atp1_1178	aagtatgcggta	At3g26782	12	115	0.809
mitochondrion	67444	atp1_1178	tatgcggta	At2g01510	9	116	0.817
mitochondrion	67444	atp1_1178	agtatgcggta	At5g52630	11	117	0.826
mitochondrion	67444	atp1_1178	agtatgcggta	At1g28690	11	118	0.827
mitochondrion	67444	atp1_1178	agtatgcggta	At3g26630	11	119	0.843
mitochondrion	67444	atp1_1178	aaacaagtatgcggta	At4g30700	16	120	0.844
mitochondrion	67444	atp1_1178	aaacaagtatgcggta	At4g01030	16	121	0.849
mitochondrion	67444	atp1_1178	aaacaagtatgcggta	At2g22070	16	122	0.852
mitochondrion	67444	atp1_1178	gaaacaagtatgcggta	At1g77010	17	123	0.854
mitochondrion	67444	atp1_1178	agtatgcggta	At3g13770	11	124	0.854
mitochondrion	67444	atp1_1178	aagtatgcggta	At5g59600	12	125	0.857
mitochondrion	67444	atp1_1178	aaacaagtatgcggta	At2g03380	16	126	0.868
mitochondrion	67444	atp1_1178	gtatgcggta	At3g51320	10	127	0.875
mitochondrion	67444	atp1_1178	tatgcggta	At1g34160	9	128	0.878
mitochondrion	67444	atp1_1178	gaaacaagtatgcggta	At3g16610	17	129	0.902
mitochondrion	67444	atp1_1178	caagtatgcggta	At1g06140	13	130	0.905
mitochondrion	67444	atp1_1178	acaagtatgcggta	At5g47460	14	131	0.914
mitochondrion	67444	atp1_1178	acaagtatgcggta	At5g46460	14	132	0.915
mitochondrion	67444	atp1_1178	aaacaagtatgcggta	At4g02750	16	133	0.931
mitochondrion	67444	atp1_1178	acaagtatgcggta	At4g18520	14	134	0.939
mitochondrion	67444	atp1_1178	agtatgcggta	At5g04780	11	135	0.939
mitochondrion	67444	atp1_1178	aaacaagtatgcggta	At4g33990	16	136	0.94
mitochondrion	67444	atp1_1178	aacaagtatgcggta	At1g20230	15	137	0.958
mitochondrion	67444	atp1_1178	aaacaagtatgcggta	At4g35130	16	138	0.97
mitochondrion	67444	atp1_1178	tgaaacaagtatgcggta	At1g15510	18	139	0.971
mitochondrion	67444	atp1_1178	atgcggta	At3g18970	8	140	0.987
mitochondrion	67330	atp1_1292	ggctgacagaag	At2g41080	12	1	9.87e-06
mitochondrion	67330	atp1_1292	ggtgcaaggctgacagaag	At4g39952	19	2	0.0108
mitochondrion	67330	atp1_1292	ctgacagaag	At3g62890	10	3	0.0204
mitochondrion	67330	atp1_1292	gcaaggctgacagaag	At2g03380	16	4	0.0216
mitochondrion	67330	atp1_1292	aaggctgacagaag	At3g23330	14	5	0.0236
mitochondrion	67330	atp1_1292	tgcaaggctgacagaag	At3g49170	17	6	0.0239
mitochondrion	67330	atp1_1292	gacagaag	At3g18970	8	7	0.0401
mitochondrion	67330	atp1_1292	ctgacagaag	At5g40405	10	8	0.051
mitochondrion	67330	atp1_1292	tgacagaag	At3g47530	9	9	0.0566
mitochondrion	67330	atp1_1292	tgacagaag	At1g34160	9	10	0.0574
mitochondrion	67330	atp1_1292	ctgacagaag	At1g10330	10	11	0.0636
mitochondrion	67330	atp1_1292	tgacagaag	At2g33760	9	12	0.0716
mitochondrion	67330	atp1_1292	gctgacagaag	At2g03880	11	13	0.0893
mitochondrion	67330	atp1_1292	cagaag	At5g50990	6	14	0.104
mitochondrion	67330	atp1_1292	ggctgacagaag	At4g16835	12	15	0.106
mitochondrion	67330	atp1_1292	ctgacagaag	At5g06540	10	16	0.109
mitochondrion	67330	atp1_1292	tgacagaag	At2g01510	9	17	0.138
mitochondrion	67330	atp1_1292	tgcaaggctgacagaag	At3g26540	17	18	0.17
mitochondrion	67330	atp1_1292	caaggctgacagaag	At1g09410	15	19	0.177
mitochondrion	67330	atp1_1292	aggctgacagaag	At1g06140	13	20	0.19
mitochondrion	67330	atp1_1292	aaggctgacagaag	At4g18520	14	21	0.199
mitochondrion	67330	atp1_1292	tgacagaag	At2g02980	9	22	0.219
mitochondrion	67330	atp1_1292	ggctgacagaag	At1g26900	12	23	0.23
mitochondrion	67330	atp1_1292	aggctgacagaag	At3g12770	13	24	0.238
mitochondrion	67330	atp1_1292	caaggctgacagaag	At5g13270	15	25	0.243
mitochondrion	67330	atp1_1292	tgcaaggctgacagaag	At5g13230	17	26	0.253
mitochondrion	67330	atp1_1292	ggctgacagaag	At4g37170	12	27	0.258
mitochondrion	67330	atp1_1292	ggctgacagaag	At3g46790	12	28	0.266
mitochondrion	67330	atp1_1292	ctgacagaag	At1g59720	10	29	0.277
mitochondrion	67330	atp1_1292	gctgacagaag	At5g04780	11	30	0.279
mitochondrion	67330	atp1_1292	caaggctgacagaag	At2g02750	15	31	0.28
mitochondrion	67330	atp1_1292	gtgcaaggctgacagaag	At4g08210	18	32	0.288
mitochondrion	67330	atp1_1292	gctgacagaag	At2g46050	11	33	0.305
mitochondrion	67330	atp1_1292	tgcaaggctgacagaag	At5g19020	17	34	0.305
mitochondrion	67330	atp1_1292	tgacagaag	At3g56550	9	35	0.306
mitochondrion	67330	atp1_1292	gctgacagaag	At4g14050	11	36	0.314
mitochondrion	67330	atp1_1292	ctgacagaag	At4g15720	10	37	0.314
mitochondrion	67330	atp1_1292	gtgcaaggctgacagaag	At4g18750	18	38	0.318
mitochondrion	67330	atp1_1292	ggtgcaaggctgacagaag	At1g18485	19	39	0.319
mitochondrion	67330	atp1_1292	aggctgacagaag	At2g29760	13	40	0.338
mitochondrion	67330	atp1_1292	gctgacagaag	At5g40410	11	41	0.345
mitochondrion	67330	atp1_1292	tgacagaag	At5g43790	9	42	0.35
mitochondrion	67330	atp1_1292	gctgacagaag	At5g52630	11	43	0.362
mitochondrion	67330	atp1_1292	aaggctgacagaag	At3g15130	14	44	0.388
mitochondrion	67330	atp1_1292	gctgacagaag	At5g48910	11	45	0.394
mitochondrion	67330	atp1_1292	gcaaggctgacagaag	At4g33990	16	46	0.395
mitochondrion	67330	atp1_1292	gctgacagaag	At1g28690	11	47	0.409
mitochondrion	67330	atp1_1292	ctgacagaag	At5g66520	10	48	0.415
mitochondrion	67330	atp1_1292	ctgacagaag	At1g09220	10	49	0.426
mitochondrion	67330	atp1_1292	caaggctgacagaag	At1g62260	15	50	0.432
mitochondrion	67330	atp1_1292	gctgacagaag	At1g04840	11	51	0.435
mitochondrion	67330	atp1_1292	ctgacagaag	At4g37380	10	52	0.437
mitochondrion	67330	atp1_1292	ctgacagaag	At3g51320	10	53	0.46
mitochondrion	67330	atp1_1292	aaggctgacagaag	At3g20730	14	54	0.465
mitochondrion	67330	atp1_1292	ggctgacagaag	At5g50390	12	55	0.465
mitochondrion	67330	atp1_1292	aggctgacagaag	At1g08070	13	56	0.469
mitochondrion	67330	atp1_1292	gtgcaaggctgacagaag	At1g19720	18	57	0.47
mitochondrion	67330	atp1_1292	gtgcaaggctgacagaag	At2g04860	18	58	0.474
mitochondrion	67330	atp1_1292	aggctgacagaag	At5g65570	13	59	0.482
mitochondrion	67330	atp1_1292	ctgacagaag	At4g25270	10	60	0.493
mitochondrion	67330	atp1_1292	aggctgacagaag	At4g22760	13	61	0.494
mitochondrion	67330	atp1_1292	ggtgcaaggctgacagaag	At3g49740	19	62	0.495
mitochondrion	67330	atp1_1292	ggctgacagaag	At3g49142	12	63	0.511
mitochondrion	67330	atp1_1292	tgacagaag	At4g21065	9	64	0.516
mitochondrion	67330	atp1_1292	gctgacagaag	At3g26630	11	65	0.517
mitochondrion	67330	atp1_1292	caaggctgacagaag	At1g56690	15	66	0.529
mitochondrion	67330	atp1_1292	ctgacagaag	At5g61800	10	67	0.535
mitochondrion	67330	atp1_1292	ctgacagaag	At1g03510	10	68	0.543
mitochondrion	67330	atp1_1292	gtgcaaggctgacagaag	At3g57430	18	69	0.544
mitochondrion	67330	atp1_1292	caaggctgacagaag	At1g68930	15	70	0.569
mitochondrion	67330	atp1_1292	gcaaggctgacagaag	At2g22070	16	71	0.577
mitochondrion	67330	atp1_1292	tagaggtgcaaggctgacagaag	At4g13650	23	72	0.584
mitochondrion	67330	atp1_1292	cagaag	At1g29710	6	73	0.587
mitochondrion	67330	atp1_1292	ggctgacagaag	At5g66500	12	74	0.604
mitochondrion	67330	atp1_1292	ctgacagaag	At3g14330	10	75	0.605
mitochondrion	67330	atp1_1292	aaggctgacagaag	At5g39680	14	76	0.605
mitochondrion	67330	atp1_1292	gcaaggctgacagaag	At4g35130	16	77	0.609
mitochondrion	67330	atp1_1292	gtgcaaggctgacagaag	At1g71460	18	78	0.621
mitochondrion	67330	atp1_1292	ggctgacagaag	At3g26782	12	79	0.623
mitochondrion	67330	atp1_1292	tgacagaag	At1g31920	9	80	0.641
mitochondrion	67330	atp1_1292	tgcaaggctgacagaag	At1g77010	17	81	0.65
mitochondrion	67330	atp1_1292	ctgacagaag	At3g24000	10	82	0.675
mitochondrion	67330	atp1_1292	tgacagaag	At1g77170	9	83	0.681
mitochondrion	67330	atp1_1292	tgcaaggctgacagaag	At3g16610	17	84	0.684
mitochondrion	67330	atp1_1292	ggctgacagaag	At3g11460	12	85	0.694
mitochondrion	67330	atp1_1292	gcaaggctgacagaag	At1g25360	16	86	0.697
mitochondrion	67330	atp1_1292	ctgacagaag	At4g14170	10	87	0.698
mitochondrion	67330	atp1_1292	aggctgacagaag	At3g21470	13	88	0.706
mitochondrion	67330	atp1_1292	aaggctgacagaag	At3g49710	14	89	0.739
mitochondrion	67330	atp1_1292	tgacagaag	At1g31790	9	90	0.743
mitochondrion	67330	atp1_1292	gcaaggctgacagaag	At4g01030	16	91	0.746
mitochondrion	67330	atp1_1292	gcaaggctgacagaag	At5g39350	16	92	0.749
mitochondrion	67330	atp1_1292	aggctgacagaag	At1g64310	13	93	0.75
mitochondrion	67330	atp1_1292	ggctgacagaag	At5g59600	12	94	0.773
mitochondrion	67330	atp1_1292	ggctgacagaag	At4g38010	12	95	0.775
mitochondrion	67330	atp1_1292	caaggctgacagaag	At1g22830	15	96	0.776
mitochondrion	67330	atp1_1292	caaggctgacagaag	At1g03540	15	97	0.793
mitochondrion	67330	atp1_1292	aggctgacagaag	At2g45350	13	98	0.808
mitochondrion	67330	atp1_1292	gctgacagaag	At5g15340	11	99	0.814
mitochondrion	67330	atp1_1292	aaggctgacagaag	At5g46460	14	100	0.814
mitochondrion	67330	atp1_1292	gcaaggctgacagaag	At4g30700	16	101	0.815
mitochondrion	67330	atp1_1292	gctgacagaag	At4g18840	11	102	0.818
mitochondrion	67330	atp1_1292	aaggctgacagaag	At1g71420	14	103	0.822
mitochondrion	67330	atp1_1292	tgcaaggctgacagaag	At3g02010	17	104	0.823
mitochondrion	67330	atp1_1292	agaag	At2g25580	5	105	0.823
mitochondrion	67330	atp1_1292	aggctgacagaag	At4g14820	13	106	0.827
mitochondrion	67330	atp1_1292	tagaggtgcaaggctgacagaag	At2g39620	23	107	0.843
mitochondrion	67330	atp1_1292	gaggtgcaaggctgacagaag	At4g33170	21	108	0.857
mitochondrion	67330	atp1_1292	gcaaggctgacagaag	At1g11290	16	109	0.863
mitochondrion	67330	atp1_1292	aggctgacagaag	At3g05240	13	110	0.87
mitochondrion	67330	atp1_1292	aaggctgacagaag	At1g43980	14	111	0.875
mitochondrion	67330	atp1_1292	aggtgcaaggctgacagaag	At4g20770	20	112	0.876
mitochondrion	67330	atp1_1292	gtgcaaggctgacagaag	At1g15510	18	113	0.887
mitochondrion	67330	atp1_1292	ctgacagaag	At1g09190	10	114	0.89
mitochondrion	67330	atp1_1292	gtgcaaggctgacagaag	At2g27610	18	115	0.9
mitochondrion	67330	atp1_1292	tgcaaggctgacagaag	At5g16860	17	116	0.9
mitochondrion	67330	atp1_1292	ggctgacagaag	At5g44230	12	117	0.903
mitochondrion	67330	atp1_1292	gcaaggctgacagaag	At3g22690	16	118	0.906
mitochondrion	67330	atp1_1292	gctgacagaag	At5g15300	11	119	0.909
mitochondrion	67330	atp1_1292	cagaag	At4g32450	6	120	0.912
mitochondrion	67330	atp1_1292	caaggctgacagaag	At1g20230	15	121	0.913
mitochondrion	67330	atp1_1292	gctgacagaag	At1g74630	11	122	0.922
mitochondrion	67330	atp1_1292	aaggctgacagaag	At5g47460	14	123	0.932
mitochondrion	67330	atp1_1292	aggtgcaaggctgacagaag	At3g58590	20	124	0.935
mitochondrion	67330	atp1_1292	ggctgacagaag	At5g37570	12	125	0.937
mitochondrion	67330	atp1_1292	tgcaaggctgacagaag	At5g03800	17	126	0.939
mitochondrion	67330	atp1_1292	aggtgcaaggctgacagaag	At3g03580	20	127	0.943
mitochondrion	67330	atp1_1292	agaggtgcaaggctgacagaag	At1g74600	22	128	0.946
mitochondrion	67330	atp1_1292	agaag	At2g15690	5	129	0.955
mitochondrion	67330	atp1_1292	aaggctgacagaag	At1g14470	14	130	0.959
mitochondrion	67330	atp1_1292	ggctgacagaag	At3g08820	12	131	0.96
mitochondrion	67330	atp1_1292	aggtgcaaggctgacagaag	At3g63370	20	132	0.961
mitochondrion	67330	atp1_1292	gcaaggctgacagaag	At4g02750	16	133	0.962
mitochondrion	67330	atp1_1292	aaggctgacagaag	At4g14850	14	134	0.964
mitochondrion	67330	atp1_1292	gctgacagaag	At3g13770	11	135	0.968
mitochondrion	67330	atp1_1292	aaggctgacagaag	At4g31070	14	136	0.985
mitochondrion	67330	atp1_1292	agaggtgcaaggctgacagaag	At5g09950	22	137	0.99
mitochondrion	67330	atp1_1292	gaag	At2g34370	4	138	0.99
mitochondrion	67330	atp1_1292	ggtgcaaggctgacagaag	At5g52850	19	139	0.99
mitochondrion	67330	atp1_1292	agaggtgcaaggctgacagaag	At4g19220	22	140	0.995
mitochondrion	67207	atp1_1415	tatgagaaagcca	At5g65570	13	1	0.011
mitochondrion	67207	atp1_1415	gagaaagcca	At4g15720	10	2	0.0179
mitochondrion	67207	atp1_1415	tcaatatgagaaagcca	At5g19020	17	3	0.0196
mitochondrion	67207	atp1_1415	tgagaaagcca	At1g04840	11	4	0.0299
mitochondrion	67207	atp1_1415	tcaatatgagaaagcca	At5g13230	17	5	0.0434
mitochondrion	67207	atp1_1415	tgagaaagcca	At5g15340	11	6	0.0549
mitochondrion	67207	atp1_1415	atgagaaagcca	At4g37170	12	7	0.0564
mitochondrion	67207	atp1_1415	aatatgagaaagcca	At5g13270	15	8	0.0631
mitochondrion	67207	atp1_1415	atgagaaagcca	At3g46790	12	9	0.0838
mitochondrion	67207	atp1_1415	tcaatatgagaaagcca	At5g16860	17	10	0.098
mitochondrion	67207	atp1_1415	atgagaaagcca	At5g50390	12	11	0.108
mitochondrion	67207	atp1_1415	ctcaatatgagaaagcca	At2g27610	18	12	0.114
mitochondrion	67207	atp1_1415	atatgagaaagcca	At4g31070	14	13	0.119
mitochondrion	67207	atp1_1415	tgagaaagcca	At4g18840	11	14	0.12
mitochondrion	67207	atp1_1415	atatgagaaagcca	At4g14850	14	15	0.137
mitochondrion	67207	atp1_1415	aatatgagaaagcca	At1g56690	15	16	0.141
mitochondrion	67207	atp1_1415	caatatgagaaagcca	At5g39350	16	17	0.142
mitochondrion	67207	atp1_1415	gagaaagcca	At1g03510	10	18	0.147
mitochondrion	67207	atp1_1415	tgagaaagcca	At3g13770	11	19	0.161
mitochondrion	67207	atp1_1415	aatctctcaatatgagaaagcca	At2g39620	23	20	0.172
mitochondrion	67207	atp1_1415	tgagaaagcca	At1g74630	11	21	0.172
mitochondrion	67207	atp1_1415	atatgagaaagcca	At3g20730	14	22	0.191
mitochondrion	67207	atp1_1415	atctctcaatatgagaaagcca	At1g74600	22	23	0.196
mitochondrion	67207	atp1_1415	tgagaaagcca	At5g52630	11	24	0.22
mitochondrion	67207	atp1_1415	aatatgagaaagcca	At1g03540	15	25	0.224
mitochondrion	67207	atp1_1415	aatatgagaaagcca	At1g09410	15	26	0.226
mitochondrion	67207	atp1_1415	tgagaaagcca	At4g14050	11	27	0.233
mitochondrion	67207	atp1_1415	gagaaagcca	At3g24000	10	28	0.235
mitochondrion	67207	atp1_1415	atgagaaagcca	At3g49142	12	29	0.251
mitochondrion	67207	atp1_1415	aatctctcaatatgagaaagcca	At4g13650	23	30	0.261
mitochondrion	67207	atp1_1415	tgagaaagcca	At5g15300	11	31	0.261
mitochondrion	67207	atp1_1415	atgagaaagcca	At2g41080	12	32	0.263
mitochondrion	67207	atp1_1415	atatgagaaagcca	At3g23330	14	33	0.266
mitochondrion	67207	atp1_1415	tcaatatgagaaagcca	At3g26540	17	34	0.282
mitochondrion	67207	atp1_1415	caatatgagaaagcca	At2g03380	16	35	0.289
mitochondrion	67207	atp1_1415	tgagaaagcca	At2g46050	11	36	0.289
mitochondrion	67207	atp1_1415	gagaaagcca	At5g06540	10	37	0.291
mitochondrion	67207	atp1_1415	tgagaaagcca	At5g04780	11	38	0.297
mitochondrion	67207	atp1_1415	gagaaagcca	At1g10330	10	39	0.313
mitochondrion	67207	atp1_1415	atatgagaaagcca	At5g39680	14	40	0.316
mitochondrion	67207	atp1_1415	tatgagaaagcca	At3g05240	13	41	0.321
mitochondrion	67207	atp1_1415	atctctcaatatgagaaagcca	At4g19220	22	42	0.337
mitochondrion	67207	atp1_1415	gagaaagcca	At1g09190	10	43	0.338
mitochondrion	67207	atp1_1415	tcaatatgagaaagcca	At5g03800	17	44	0.344
mitochondrion	67207	atp1_1415	atatgagaaagcca	At1g14470	14	45	0.37
mitochondrion	67207	atp1_1415	atatgagaaagcca	At3g15130	14	46	0.38
mitochondrion	67207	atp1_1415	atctctcaatatgagaaagcca	At5g09950	22	47	0.39
mitochondrion	67207	atp1_1415	tctcaatatgagaaagcca	At3g49740	19	48	0.402
mitochondrion	67207	atp1_1415	agaaagcca	At2g33760	9	49	0.408
mitochondrion	67207	atp1_1415	aatatgagaaagcca	At2g02750	15	50	0.411
mitochondrion	67207	atp1_1415	caatatgagaaagcca	At4g30700	16	51	0.412
mitochondrion	67207	atp1_1415	tctcaatatgagaaagcca	At5g52850	19	52	0.419
mitochondrion	67207	atp1_1415	aagcca	At1g29710	6	53	0.423
mitochondrion	67207	atp1_1415	atatgagaaagcca	At1g71420	14	54	0.423
mitochondrion	67207	atp1_1415	atgagaaagcca	At3g08820	12	55	0.434
mitochondrion	67207	atp1_1415	agaaagcca	At2g02980	9	56	0.441
mitochondrion	67207	atp1_1415	gagaaagcca	At4g37380	10	57	0.448
mitochondrion	67207	atp1_1415	gcca	At2g34370	4	58	0.449
mitochondrion	67207	atp1_1415	tatgagaaagcca	At1g06140	13	59	0.451
mitochondrion	67207	atp1_1415	ctcaatatgagaaagcca	At4g08210	18	60	0.452
mitochondrion	67207	atp1_1415	caatatgagaaagcca	At2g22070	16	61	0.453
mitochondrion	67207	atp1_1415	caatatgagaaagcca	At4g35130	16	62	0.478
mitochondrion	67207	atp1_1415	ctcaatatgagaaagcca	At1g19720	18	63	0.482
mitochondrion	67207	atp1_1415	tcaatatgagaaagcca	At3g02010	17	64	0.483
mitochondrion	67207	atp1_1415	agaaagcca	At5g43790	9	65	0.485
mitochondrion	67207	atp1_1415	tctctcaatatgagaaagcca	At4g33170	21	66	0.493
mitochondrion	67207	atp1_1415	atgagaaagcca	At4g16835	12	67	0.498
mitochondrion	67207	atp1_1415	tcaatatgagaaagcca	At1g77010	17	68	0.507
mitochondrion	67207	atp1_1415	agaaagcca	At1g31920	9	69	0.513
mitochondrion	67207	atp1_1415	tcaatatgagaaagcca	At3g16610	17	70	0.515
mitochondrion	67207	atp1_1415	caatatgagaaagcca	At4g02750	16	71	0.521
mitochondrion	67207	atp1_1415	gagaaagcca	At3g62890	10	72	0.522
mitochondrion	67207	atp1_1415	ctcaatatgagaaagcca	At3g57430	18	73	0.542
mitochondrion	67207	atp1_1415	ctctcaatatgagaaagcca	At3g58590	20	74	0.559
mitochondrion	67207	atp1_1415	atgagaaagcca	At5g66500	12	75	0.575
mitochondrion	67207	atp1_1415	agaaagcca	At1g77170	9	76	0.575
mitochondrion	67207	atp1_1415	caatatgagaaagcca	At1g11290	16	77	0.577
mitochondrion	67207	atp1_1415	tctcaatatgagaaagcca	At4g39952	19	78	0.587
mitochondrion	67207	atp1_1415	tcaatatgagaaagcca	At3g49170	17	79	0.599
mitochondrion	67207	atp1_1415	atgagaaagcca	At1g26900	12	80	0.603
mitochondrion	67207	atp1_1415	ctcaatatgagaaagcca	At4g18750	18	81	0.603
mitochondrion	67207	atp1_1415	ctcaatatgagaaagcca	At1g15510	18	82	0.619
mitochondrion	67207	atp1_1415	gagaaagcca	At1g09220	10	83	0.626
mitochondrion	67207	atp1_1415	tatgagaaagcca	At2g29760	13	84	0.638
mitochondrion	67207	atp1_1415	tatgagaaagcca	At4g14820	13	85	0.639
mitochondrion	67207	atp1_1415	atatgagaaagcca	At5g46460	14	86	0.645
mitochondrion	67207	atp1_1415	tatgagaaagcca	At3g12770	13	87	0.659
mitochondrion	67207	atp1_1415	tgagaaagcca	At2g03880	11	88	0.663
mitochondrion	67207	atp1_1415	atatgagaaagcca	At1g43980	14	89	0.679
mitochondrion	67207	atp1_1415	aagcca	At4g32450	6	90	0.686
mitochondrion	67207	atp1_1415	aagcca	At5g50990	6	91	0.697
mitochondrion	67207	atp1_1415	agaaagcca	At4g21065	9	92	0.714
mitochondrion	67207	atp1_1415	tatgagaaagcca	At4g22760	13	93	0.715
mitochondrion	67207	atp1_1415	gagaaagcca	At1g59720	10	94	0.717
mitochondrion	67207	atp1_1415	agcca	At2g25580	5	95	0.718
mitochondrion	67207	atp1_1415	caatatgagaaagcca	At4g01030	16	96	0.722
mitochondrion	67207	atp1_1415	ctctcaatatgagaaagcca	At3g63370	20	97	0.742
mitochondrion	67207	atp1_1415	atgagaaagcca	At4g38010	12	98	0.759
mitochondrion	67207	atp1_1415	atgagaaagcca	At5g37570	12	99	0.763
mitochondrion	67207	atp1_1415	agaaagcca	At1g34160	9	100	0.767
mitochondrion	67207	atp1_1415	ctcaatatgagaaagcca	At1g71460	18	101	0.77
mitochondrion	67207	atp1_1415	aatatgagaaagcca	At1g20230	15	102	0.773
mitochondrion	67207	atp1_1415	gagaaagcca	At3g51320	10	103	0.784
mitochondrion	67207	atp1_1415	atgagaaagcca	At3g11460	12	104	0.796
mitochondrion	67207	atp1_1415	tgagaaagcca	At5g40410	11	105	0.796
mitochondrion	67207	atp1_1415	atgagaaagcca	At5g59600	12	106	0.802
mitochondrion	67207	atp1_1415	aatatgagaaagcca	At1g62260	15	107	0.811
mitochondrion	67207	atp1_1415	tgagaaagcca	At3g26630	11	108	0.827
mitochondrion	67207	atp1_1415	atgagaaagcca	At5g44230	12	109	0.83
mitochondrion	67207	atp1_1415	tctcaatatgagaaagcca	At1g18485	19	110	0.833
mitochondrion	67207	atp1_1415	aatatgagaaagcca	At1g22830	15	111	0.85
mitochondrion	67207	atp1_1415	gagaaagcca	At4g25270	10	112	0.859
mitochondrion	67207	atp1_1415	tatgagaaagcca	At3g21470	13	113	0.86
mitochondrion	67207	atp1_1415	agcca	At2g15690	5	114	0.86
mitochondrion	67207	atp1_1415	atatgagaaagcca	At5g47460	14	115	0.861
mitochondrion	67207	atp1_1415	gagaaagcca	At3g14330	10	116	0.863
mitochondrion	67207	atp1_1415	atatgagaaagcca	At4g18520	14	117	0.866
mitochondrion	67207	atp1_1415	tatgagaaagcca	At1g08070	13	118	0.87
mitochondrion	67207	atp1_1415	gagaaagcca	At5g66520	10	119	0.877
mitochondrion	67207	atp1_1415	agaaagcca	At2g01510	9	120	0.881
mitochondrion	67207	atp1_1415	ctcaatatgagaaagcca	At2g04860	18	121	0.883
mitochondrion	67207	atp1_1415	ctctcaatatgagaaagcca	At3g03580	20	122	0.885
mitochondrion	67207	atp1_1415	caatatgagaaagcca	At3g22690	16	123	0.886
mitochondrion	67207	atp1_1415	atatgagaaagcca	At3g49710	14	124	0.916
mitochondrion	67207	atp1_1415	tatgagaaagcca	At2g45350	13	125	0.923
mitochondrion	67207	atp1_1415	agaaagcca	At1g31790	9	126	0.931
mitochondrion	67207	atp1_1415	gagaaagcca	At5g40405	10	127	0.935
mitochondrion	67207	atp1_1415	tgagaaagcca	At5g48910	11	128	0.935
mitochondrion	67207	atp1_1415	gagaaagcca	At4g14170	10	129	0.941
mitochondrion	67207	atp1_1415	aatatgagaaagcca	At1g68930	15	130	0.949
mitochondrion	67207	atp1_1415	agaaagcca	At3g47530	9	131	0.956
mitochondrion	67207	atp1_1415	tatgagaaagcca	At1g64310	13	132	0.958
mitochondrion	67207	atp1_1415	caatatgagaaagcca	At4g33990	16	133	0.973
mitochondrion	67207	atp1_1415	atgagaaagcca	At3g26782	12	134	0.975
mitochondrion	67207	atp1_1415	caatatgagaaagcca	At1g25360	16	135	0.976
mitochondrion	67207	atp1_1415	gaaagcca	At3g18970	8	136	0.981
mitochondrion	67207	atp1_1415	ctctcaatatgagaaagcca	At4g20770	20	137	0.981
mitochondrion	67207	atp1_1415	tgagaaagcca	At1g28690	11	138	0.982
mitochondrion	67207	atp1_1415	agaaagcca	At3g56550	9	139	0.999
mitochondrion	67207	atp1_1415	gagaaagcca	At5g61800	10	140	0.999
mitochondrion	67138	atp1_1484	acgaaagaaaaatgg	At1g03540	15	1	0.000516
mitochondrion	67138	atp1_1484	acgaaagaaaaatgg	At5g13270	15	2	0.00701
mitochondrion	67138	atp1_1484	aaaaatgg	At3g18970	8	3	0.0207
mitochondrion	67138	atp1_1484	ctaacgaaagaaaaatgg	At1g71460	18	4	0.0207
mitochondrion	67138	atp1_1484	aagaaaaatgg	At3g26630	11	5	0.0389
mitochondrion	67138	atp1_1484	acgaaagaaaaatgg	At1g20230	15	6	0.0391
mitochondrion	67138	atp1_1484	agaaaaatgg	At4g37380	10	7	0.0508
mitochondrion	67138	atp1_1484	acgaaagaaaaatgg	At1g56690	15	8	0.0523
mitochondrion	67138	atp1_1484	attaactaacgaaagaaaaatgg	At2g39620	23	9	0.0561
mitochondrion	67138	atp1_1484	aagaaaaatgg	At5g48910	11	10	0.0661
mitochondrion	67138	atp1_1484	cgaaagaaaaatgg	At5g39680	14	11	0.0699
mitochondrion	67138	atp1_1484	ttaactaacgaaagaaaaatgg	At1g74600	22	12	0.0818
mitochondrion	67138	atp1_1484	cgaaagaaaaatgg	At4g18520	14	13	0.0823
mitochondrion	67138	atp1_1484	aagaaaaatgg	At5g04780	11	14	0.0882
mitochondrion	67138	atp1_1484	aagaaaaatgg	At4g14050	11	15	0.102
mitochondrion	67138	atp1_1484	agaaaaatgg	At1g10330	10	16	0.116
mitochondrion	67138	atp1_1484	aaagaaaaatgg	At5g50390	12	17	0.119
mitochondrion	67138	atp1_1484	aaatgg	At5g50990	6	18	0.136
mitochondrion	67138	atp1_1484	aagaaaaatgg	At5g52630	11	19	0.137
mitochondrion	67138	atp1_1484	aagaaaaatgg	At1g28690	11	20	0.144
mitochondrion	67138	atp1_1484	taacgaaagaaaaatgg	At5g03800	17	21	0.149
mitochondrion	67138	atp1_1484	aaagaaaaatgg	At5g59600	12	22	0.152
mitochondrion	67138	atp1_1484	ctaacgaaagaaaaatgg	At2g27610	18	23	0.155
mitochondrion	67138	atp1_1484	agaaaaatgg	At4g15720	10	24	0.178
mitochondrion	67138	atp1_1484	gaaagaaaaatgg	At1g08070	13	25	0.181
mitochondrion	67138	atp1_1484	aaagaaaaatgg	At3g46790	12	26	0.187
mitochondrion	67138	atp1_1484	gaaagaaaaatgg	At5g65570	13	27	0.199
mitochondrion	67138	atp1_1484	aagaaaaatgg	At5g15340	11	28	0.2
mitochondrion	67138	atp1_1484	taacgaaagaaaaatgg	At1g77010	17	29	0.213
mitochondrion	67138	atp1_1484	agaaaaatgg	At5g61800	10	30	0.28
mitochondrion	67138	atp1_1484	cgaaagaaaaatgg	At5g46460	14	31	0.286
mitochondrion	67138	atp1_1484	aacgaaagaaaaatgg	At1g11290	16	32	0.328
mitochondrion	67138	atp1_1484	acgaaagaaaaatgg	At1g09410	15	33	0.355
mitochondrion	67138	atp1_1484	ctaacgaaagaaaaatgg	At4g18750	18	34	0.369
mitochondrion	67138	atp1_1484	gaaagaaaaatgg	At1g06140	13	35	0.381
mitochondrion	67138	atp1_1484	cgaaagaaaaatgg	At5g47460	14	36	0.389
mitochondrion	67138	atp1_1484	acgaaagaaaaatgg	At1g68930	15	37	0.391
mitochondrion	67138	atp1_1484	gaaaaatgg	At1g31790	9	38	0.393
mitochondrion	67138	atp1_1484	aacgaaagaaaaatgg	At2g03380	16	39	0.396
mitochondrion	67138	atp1_1484	agaaaaatgg	At5g06540	10	40	0.397
mitochondrion	67138	atp1_1484	aaagaaaaatgg	At3g26782	12	41	0.414
mitochondrion	67138	atp1_1484	actaacgaaagaaaaatgg	At4g39952	19	42	0.438
mitochondrion	67138	atp1_1484	aaagaaaaatgg	At3g08820	12	43	0.45
mitochondrion	67138	atp1_1484	aaagaaaaatgg	At5g44230	12	44	0.455
mitochondrion	67138	atp1_1484	agaaaaatgg	At3g62890	10	45	0.475
mitochondrion	67138	atp1_1484	gaaaaatgg	At2g33760	9	46	0.479
mitochondrion	67138	atp1_1484	aacgaaagaaaaatgg	At4g30700	16	47	0.501
mitochondrion	67138	atp1_1484	taacgaaagaaaaatgg	At3g16610	17	48	0.504
mitochondrion	67138	atp1_1484	aagaaaaatgg	At3g13770	11	49	0.519
mitochondrion	67138	atp1_1484	aaagaaaaatgg	At4g38010	12	50	0.524
mitochondrion	67138	atp1_1484	ctaacgaaagaaaaatgg	At1g15510	18	51	0.526
mitochondrion	67138	atp1_1484	aacgaaagaaaaatgg	At4g33990	16	52	0.529
mitochondrion	67138	atp1_1484	aacgaaagaaaaatgg	At4g01030	16	53	0.536
mitochondrion	67138	atp1_1484	cgaaagaaaaatgg	At4g14850	14	54	0.539
mitochondrion	67138	atp1_1484	ttaactaacgaaagaaaaatgg	At5g09950	22	55	0.567
mitochondrion	67138	atp1_1484	gaaaaatgg	At1g34160	9	56	0.572
mitochondrion	67138	atp1_1484	gaaagaaaaatgg	At3g21470	13	57	0.58
mitochondrion	67138	atp1_1484	aactaacgaaagaaaaatgg	At3g03580	20	58	0.594
mitochondrion	67138	atp1_1484	agaaaaatgg	At1g59720	10	59	0.603
mitochondrion	67138	atp1_1484	agaaaaatgg	At3g24000	10	60	0.613
mitochondrion	67138	atp1_1484	taacgaaagaaaaatgg	At5g19020	17	61	0.616
mitochondrion	67138	atp1_1484	aagaaaaatgg	At1g74630	11	62	0.629
mitochondrion	67138	atp1_1484	agaaaaatgg	At4g14170	10	63	0.632
mitochondrion	67138	atp1_1484	taactaacgaaagaaaaatgg	At4g33170	21	64	0.638
mitochondrion	67138	atp1_1484	ctaacgaaagaaaaatgg	At2g04860	18	65	0.64
mitochondrion	67138	atp1_1484	gaaaaatgg	At3g56550	9	66	0.652
mitochondrion	67138	atp1_1484	aaagaaaaatgg	At4g37170	12	67	0.652
mitochondrion	67138	atp1_1484	agaaaaatgg	At1g09220	10	68	0.653
mitochondrion	67138	atp1_1484	agaaaaatgg	At3g14330	10	69	0.655
mitochondrion	67138	atp1_1484	cgaaagaaaaatgg	At3g15130	14	70	0.662
mitochondrion	67138	atp1_1484	gaaagaaaaatgg	At1g64310	13	71	0.668
mitochondrion	67138	atp1_1484	aaagaaaaatgg	At3g11460	12	72	0.671
mitochondrion	67138	atp1_1484	actaacgaaagaaaaatgg	At1g18485	19	73	0.679
mitochondrion	67138	atp1_1484	aaagaaaaatgg	At4g16835	12	74	0.679
mitochondrion	67138	atp1_1484	ctaacgaaagaaaaatgg	At3g57430	18	75	0.684
mitochondrion	67138	atp1_1484	taacgaaagaaaaatgg	At3g26540	17	76	0.691
mitochondrion	67138	atp1_1484	actaacgaaagaaaaatgg	At5g52850	19	77	0.708
mitochondrion	67138	atp1_1484	aactaacgaaagaaaaatgg	At4g20770	20	78	0.71
mitochondrion	67138	atp1_1484	agaaaaatgg	At3g51320	10	79	0.713
mitochondrion	67138	atp1_1484	aagaaaaatgg	At4g18840	11	80	0.713
mitochondrion	67138	atp1_1484	acgaaagaaaaatgg	At1g62260	15	81	0.725
mitochondrion	67138	atp1_1484	cgaaagaaaaatgg	At1g71420	14	82	0.726
mitochondrion	67138	atp1_1484	agaaaaatgg	At5g40405	10	83	0.731
mitochondrion	67138	atp1_1484	aacgaaagaaaaatgg	At4g35130	16	84	0.732
mitochondrion	67138	atp1_1484	gaaagaaaaatgg	At2g29760	13	85	0.735
mitochondrion	67138	atp1_1484	aacgaaagaaaaatgg	At5g39350	16	86	0.737
mitochondrion	67138	atp1_1484	taacgaaagaaaaatgg	At5g13230	17	87	0.737
mitochondrion	67138	atp1_1484	taacgaaagaaaaatgg	At3g02010	17	88	0.748
mitochondrion	67138	atp1_1484	gaaaaatgg	At5g43790	9	89	0.768
mitochondrion	67138	atp1_1484	aaatgg	At1g29710	6	90	0.779
mitochondrion	67138	atp1_1484	gaaaaatgg	At1g31920	9	91	0.78
mitochondrion	67138	atp1_1484	ctaacgaaagaaaaatgg	At4g08210	18	92	0.78
mitochondrion	67138	atp1_1484	atgg	At2g34370	4	93	0.785
mitochondrion	67138	atp1_1484	aaagaaaaatgg	At2g41080	12	94	0.787
mitochondrion	67138	atp1_1484	cgaaagaaaaatgg	At1g14470	14	95	0.789
mitochondrion	67138	atp1_1484	aaatgg	At4g32450	6	96	0.799
mitochondrion	67138	atp1_1484	gaaaaatgg	At3g47530	9	97	0.811
mitochondrion	67138	atp1_1484	ttaactaacgaaagaaaaatgg	At4g19220	22	98	0.817
mitochondrion	67138	atp1_1484	gaaagaaaaatgg	At3g12770	13	99	0.83
mitochondrion	67138	atp1_1484	cgaaagaaaaatgg	At4g31070	14	100	0.832
mitochondrion	67138	atp1_1484	aaagaaaaatgg	At1g26900	12	101	0.833
mitochondrion	67138	atp1_1484	aaagaaaaatgg	At5g37570	12	102	0.833
mitochondrion	67138	atp1_1484	aagaaaaatgg	At5g40410	11	103	0.836
mitochondrion	67138	atp1_1484	cgaaagaaaaatgg	At1g43980	14	104	0.842
mitochondrion	67138	atp1_1484	aacgaaagaaaaatgg	At4g02750	16	105	0.843
mitochondrion	67138	atp1_1484	aagaaaaatgg	At2g03880	11	106	0.848
mitochondrion	67138	atp1_1484	aagaaaaatgg	At1g04840	11	107	0.853
mitochondrion	67138	atp1_1484	aactaacgaaagaaaaatgg	At3g63370	20	108	0.857
mitochondrion	67138	atp1_1484	acgaaagaaaaatgg	At2g02750	15	109	0.857
mitochondrion	67138	atp1_1484	taacgaaagaaaaatgg	At3g49170	17	110	0.865
mitochondrion	67138	atp1_1484	aaagaaaaatgg	At3g49142	12	111	0.866
mitochondrion	67138	atp1_1484	cgaaagaaaaatgg	At3g20730	14	112	0.87
mitochondrion	67138	atp1_1484	agaaaaatgg	At4g25270	10	113	0.871
mitochondrion	67138	atp1_1484	ctaacgaaagaaaaatgg	At1g19720	18	114	0.874
mitochondrion	67138	atp1_1484	aatgg	At2g25580	5	115	0.878
mitochondrion	67138	atp1_1484	cgaaagaaaaatgg	At3g23330	14	116	0.883
mitochondrion	67138	atp1_1484	aatgg	At2g15690	5	117	0.907
mitochondrion	67138	atp1_1484	aacgaaagaaaaatgg	At2g22070	16	118	0.924
mitochondrion	67138	atp1_1484	gaaaaatgg	At2g01510	9	119	0.925
mitochondrion	67138	atp1_1484	gaaagaaaaatgg	At2g45350	13	120	0.925
mitochondrion	67138	atp1_1484	aacgaaagaaaaatgg	At1g25360	16	121	0.932
mitochondrion	67138	atp1_1484	actaacgaaagaaaaatgg	At3g49740	19	122	0.941
mitochondrion	67138	atp1_1484	aagaaaaatgg	At2g46050	11	123	0.943
mitochondrion	67138	atp1_1484	cgaaagaaaaatgg	At3g49710	14	124	0.949
mitochondrion	67138	atp1_1484	gaaagaaaaatgg	At4g14820	13	125	0.95
mitochondrion	67138	atp1_1484	gaaagaaaaatgg	At3g05240	13	126	0.955
mitochondrion	67138	atp1_1484	agaaaaatgg	At1g03510	10	127	0.959
mitochondrion	67138	atp1_1484	aagaaaaatgg	At5g15300	11	128	0.959
mitochondrion	67138	atp1_1484	taacgaaagaaaaatgg	At5g16860	17	129	0.963
mitochondrion	67138	atp1_1484	gaaagaaaaatgg	At4g22760	13	130	0.968
mitochondrion	67138	atp1_1484	aacgaaagaaaaatgg	At3g22690	16	131	0.971
mitochondrion	67138	atp1_1484	agaaaaatgg	At1g09190	10	132	0.975
mitochondrion	67138	atp1_1484	gaaaaatgg	At2g02980	9	133	0.979
mitochondrion	67138	atp1_1484	aaagaaaaatgg	At5g66500	12	134	0.988
mitochondrion	67138	atp1_1484	acgaaagaaaaatgg	At1g22830	15	135	0.991
mitochondrion	67138	atp1_1484	attaactaacgaaagaaaaatgg	At4g13650	23	136	0.993
mitochondrion	67138	atp1_1484	gaaaaatgg	At4g21065	9	137	0.994
mitochondrion	67138	atp1_1484	gaaaaatgg	At1g77170	9	138	0.996
mitochondrion	67138	atp1_1484	agaaaaatgg	At5g66520	10	139	0.997
mitochondrion	67138	atp1_1484	aactaacgaaagaaaaatgg	At3g58590	20	140	0.997
mitochondrion	362349	atp4_144	gttttataggctttattat	At3g49740	19	1	0.00205
mitochondrion	362349	atp4_144	tttataggctttattat	At5g19020	17	2	0.00215
mitochondrion	362349	atp4_144	gctttattat	At4g25270	10	3	0.00254
mitochondrion	362349	atp4_144	ctttgttttataggctttattat	At4g13650	23	4	0.00313
mitochondrion	362349	atp4_144	ctttgttttataggctttattat	At2g39620	23	5	0.00332
mitochondrion	362349	atp4_144	ataggctttattat	At1g71420	14	6	0.00353
mitochondrion	362349	atp4_144	tataggctttattat	At1g62260	15	7	0.00527
mitochondrion	362349	atp4_144	taggctttattat	At1g08070	13	8	0.00765
mitochondrion	362349	atp4_144	tttgttttataggctttattat	At4g19220	22	9	0.0113
mitochondrion	362349	atp4_144	gctttattat	At1g59720	10	10	0.012
mitochondrion	362349	atp4_144	ggctttattat	At5g40410	11	11	0.0132
mitochondrion	362349	atp4_144	ctttattat	At5g43790	9	12	0.0137
mitochondrion	362349	atp4_144	ctttattat	At1g31790	9	13	0.0141
mitochondrion	362349	atp4_144	ataggctttattat	At3g15130	14	14	0.0177
mitochondrion	362349	atp4_144	ctttattat	At3g56550	9	15	0.0178
mitochondrion	362349	atp4_144	tttataggctttattat	At5g03800	17	16	0.0191
mitochondrion	362349	atp4_144	ataggctttattat	At3g20730	14	17	0.0204
mitochondrion	362349	atp4_144	tttataggctttattat	At3g26540	17	18	0.0204
mitochondrion	362349	atp4_144	tttataggctttattat	At3g16610	17	19	0.0239
mitochondrion	362349	atp4_144	tgttttataggctttattat	At3g03580	20	20	0.0293
mitochondrion	362349	atp4_144	ctttattat	At3g47530	9	21	0.0307
mitochondrion	362349	atp4_144	aggctttattat	At5g50390	12	22	0.0334
mitochondrion	362349	atp4_144	aggctttattat	At3g49142	12	23	0.0353
mitochondrion	362349	atp4_144	ctttattat	At2g01510	9	24	0.037
mitochondrion	362349	atp4_144	ataggctttattat	At4g14850	14	25	0.0411
mitochondrion	362349	atp4_144	ctttattat	At4g21065	9	26	0.0456
mitochondrion	362349	atp4_144	ttgttttataggctttattat	At4g33170	21	27	0.0459
mitochondrion	362349	atp4_144	ctttattat	At2g02980	9	28	0.0463
mitochondrion	362349	atp4_144	ttataggctttattat	At4g35130	16	29	0.0485
mitochondrion	362349	atp4_144	ttttataggctttattat	At1g19720	18	30	0.0486
mitochondrion	362349	atp4_144	taggctttattat	At4g22760	13	31	0.0498
mitochondrion	362349	atp4_144	ttataggctttattat	At1g25360	16	32	0.0502
mitochondrion	362349	atp4_144	ttataggctttattat	At1g11290	16	33	0.0517
mitochondrion	362349	atp4_144	ggctttattat	At5g04780	11	34	0.0554
mitochondrion	362349	atp4_144	gttttataggctttattat	At4g39952	19	35	0.0564
mitochondrion	362349	atp4_144	ataggctttattat	At5g47460	14	36	0.0614
mitochondrion	362349	atp4_144	ggctttattat	At4g18840	11	37	0.0647
mitochondrion	362349	atp4_144	tttgttttataggctttattat	At1g74600	22	38	0.065
mitochondrion	362349	atp4_144	taggctttattat	At1g64310	13	39	0.0698
mitochondrion	362349	atp4_144	gctttattat	At3g51320	10	40	0.0725
mitochondrion	362349	atp4_144	tttataggctttattat	At3g02010	17	41	0.0744
mitochondrion	362349	atp4_144	tttataggctttattat	At5g16860	17	42	0.0746
mitochondrion	362349	atp4_144	gctttattat	At1g09190	10	43	0.0845
mitochondrion	362349	atp4_144	tttataggctttattat	At5g13230	17	44	0.085
mitochondrion	362349	atp4_144	tataggctttattat	At1g09410	15	45	0.0875
mitochondrion	362349	atp4_144	ttataggctttattat	At4g33990	16	46	0.0876
mitochondrion	362349	atp4_144	taggctttattat	At2g45350	13	47	0.0882
mitochondrion	362349	atp4_144	tttattat	At3g18970	8	48	0.089
mitochondrion	362349	atp4_144	ctttattat	At2g33760	9	49	0.0917
mitochondrion	362349	atp4_144	ctttattat	At1g77170	9	50	0.0921
mitochondrion	362349	atp4_144	tataggctttattat	At1g56690	15	51	0.0956
mitochondrion	362349	atp4_144	tattat	At5g50990	6	52	0.0963
mitochondrion	362349	atp4_144	attat	At2g15690	5	53	0.0996
mitochondrion	362349	atp4_144	aggctttattat	At3g11460	12	54	0.101
mitochondrion	362349	atp4_144	aggctttattat	At5g66500	12	55	0.107
mitochondrion	362349	atp4_144	ttataggctttattat	At4g02750	16	56	0.108
mitochondrion	362349	atp4_144	tattat	At1g29710	6	57	0.11
mitochondrion	362349	atp4_144	gttttataggctttattat	At1g18485	19	58	0.111
mitochondrion	362349	atp4_144	tataggctttattat	At1g03540	15	59	0.111
mitochondrion	362349	atp4_144	ttttataggctttattat	At4g18750	18	60	0.112
mitochondrion	362349	atp4_144	ggctttattat	At5g15300	11	61	0.113
mitochondrion	362349	atp4_144	ttataggctttattat	At2g03380	16	62	0.114
mitochondrion	362349	atp4_144	ttttataggctttattat	At3g57430	18	63	0.114
mitochondrion	362349	atp4_144	ttttataggctttattat	At1g15510	18	64	0.126
mitochondrion	362349	atp4_144	gttttataggctttattat	At5g52850	19	65	0.131
mitochondrion	362349	atp4_144	ggctttattat	At2g46050	11	66	0.132
mitochondrion	362349	atp4_144	gctttattat	At3g14330	10	67	0.133
mitochondrion	362349	atp4_144	ctttattat	At1g34160	9	68	0.147
mitochondrion	362349	atp4_144	aggctttattat	At5g37570	12	69	0.147
mitochondrion	362349	atp4_144	ctttattat	At1g31920	9	70	0.148
mitochondrion	362349	atp4_144	tttgttttataggctttattat	At5g09950	22	71	0.149
mitochondrion	362349	atp4_144	ataggctttattat	At5g39680	14	72	0.156
mitochondrion	362349	atp4_144	tttataggctttattat	At3g49170	17	73	0.156
mitochondrion	362349	atp4_144	ttataggctttattat	At4g01030	16	74	0.158
mitochondrion	362349	atp4_144	aggctttattat	At5g59600	12	75	0.162
mitochondrion	362349	atp4_144	tattat	At4g32450	6	76	0.171
mitochondrion	362349	atp4_144	gctttattat	At5g61800	10	77	0.173
mitochondrion	362349	atp4_144	attat	At2g25580	5	78	0.179
mitochondrion	362349	atp4_144	tgttttataggctttattat	At3g63370	20	79	0.184
mitochondrion	362349	atp4_144	ttttataggctttattat	At2g04860	18	80	0.186
mitochondrion	362349	atp4_144	aggctttattat	At5g44230	12	81	0.198
mitochondrion	362349	atp4_144	ataggctttattat	At1g14470	14	82	0.209
mitochondrion	362349	atp4_144	tataggctttattat	At2g02750	15	83	0.209
mitochondrion	362349	atp4_144	aggctttattat	At4g38010	12	84	0.211
mitochondrion	362349	atp4_144	gctttattat	At5g66520	10	85	0.212
mitochondrion	362349	atp4_144	tgttttataggctttattat	At4g20770	20	86	0.235
mitochondrion	362349	atp4_144	ggctttattat	At1g74630	11	87	0.245
mitochondrion	362349	atp4_144	ataggctttattat	At3g49710	14	88	0.245
mitochondrion	362349	atp4_144	ttataggctttattat	At2g22070	16	89	0.25
mitochondrion	362349	atp4_144	ggctttattat	At3g13770	11	90	0.252
mitochondrion	362349	atp4_144	taggctttattat	At3g21470	13	91	0.254
mitochondrion	362349	atp4_144	taggctttattat	At4g14820	13	92	0.264
mitochondrion	362349	atp4_144	gctttattat	At5g06540	10	93	0.273
mitochondrion	362349	atp4_144	gctttattat	At1g03510	10	94	0.276
mitochondrion	362349	atp4_144	tataggctttattat	At1g22830	15	95	0.284
mitochondrion	362349	atp4_144	tgttttataggctttattat	At3g58590	20	96	0.302
mitochondrion	362349	atp4_144	ataggctttattat	At1g43980	14	97	0.312
mitochondrion	362349	atp4_144	ggctttattat	At5g15340	11	98	0.314
mitochondrion	362349	atp4_144	ggctttattat	At2g03880	11	99	0.319
mitochondrion	362349	atp4_144	ataggctttattat	At4g31070	14	100	0.328
mitochondrion	362349	atp4_144	tttataggctttattat	At1g77010	17	101	0.333
mitochondrion	362349	atp4_144	ttttataggctttattat	At1g71460	18	102	0.345
mitochondrion	362349	atp4_144	ttataggctttattat	At3g22690	16	103	0.354
mitochondrion	362349	atp4_144	taggctttattat	At2g29760	13	104	0.362
mitochondrion	362349	atp4_144	aggctttattat	At3g08820	12	105	0.365
mitochondrion	362349	atp4_144	ttataggctttattat	At4g30700	16	106	0.367
mitochondrion	362349	atp4_144	ggctttattat	At5g52630	11	107	0.377
mitochondrion	362349	atp4_144	tataggctttattat	At1g20230	15	108	0.378
mitochondrion	362349	atp4_144	ttttataggctttattat	At2g27610	18	109	0.381
mitochondrion	362349	atp4_144	gctttattat	At3g24000	10	110	0.398
mitochondrion	362349	atp4_144	gctttattat	At4g15720	10	111	0.401
mitochondrion	362349	atp4_144	ttat	At2g34370	4	112	0.401
mitochondrion	362349	atp4_144	ataggctttattat	At3g23330	14	113	0.422
mitochondrion	362349	atp4_144	gctttattat	At1g10330	10	114	0.426
mitochondrion	362349	atp4_144	ataggctttattat	At5g46460	14	115	0.431
mitochondrion	362349	atp4_144	ataggctttattat	At4g18520	14	116	0.439
mitochondrion	362349	atp4_144	aggctttattat	At3g46790	12	117	0.469
mitochondrion	362349	atp4_144	ttataggctttattat	At5g39350	16	118	0.492
mitochondrion	362349	atp4_144	tataggctttattat	At5g13270	15	119	0.498
mitochondrion	362349	atp4_144	gctttattat	At3g62890	10	120	0.502
mitochondrion	362349	atp4_144	taggctttattat	At3g05240	13	121	0.507
mitochondrion	362349	atp4_144	ggctttattat	At1g04840	11	122	0.541
mitochondrion	362349	atp4_144	tataggctttattat	At1g68930	15	123	0.545
mitochondrion	362349	atp4_144	gctttattat	At4g14170	10	124	0.554
mitochondrion	362349	atp4_144	aggctttattat	At1g26900	12	125	0.58
mitochondrion	362349	atp4_144	taggctttattat	At3g12770	13	126	0.587
mitochondrion	362349	atp4_144	gctttattat	At4g37380	10	127	0.587
mitochondrion	362349	atp4_144	ggctttattat	At5g48910	11	128	0.601
mitochondrion	362349	atp4_144	aggctttattat	At3g26782	12	129	0.605
mitochondrion	362349	atp4_144	ggctttattat	At4g14050	11	130	0.608
mitochondrion	362349	atp4_144	taggctttattat	At5g65570	13	131	0.62
mitochondrion	362349	atp4_144	taggctttattat	At1g06140	13	132	0.638
mitochondrion	362349	atp4_144	aggctttattat	At4g16835	12	133	0.673
mitochondrion	362349	atp4_144	gctttattat	At5g40405	10	134	0.695
mitochondrion	362349	atp4_144	ggctttattat	At1g28690	11	135	0.702
mitochondrion	362349	atp4_144	gctttattat	At1g09220	10	136	0.708
mitochondrion	362349	atp4_144	aggctttattat	At2g41080	12	137	0.709
mitochondrion	362349	atp4_144	ggctttattat	At3g26630	11	138	0.742
mitochondrion	362349	atp4_144	ttttataggctttattat	At4g08210	18	139	0.789
mitochondrion	362349	atp4_144	aggctttattat	At4g37170	12	140	0.885
mitochondrion	362420	atp4_215	attcaggaag	At3g62890	10	1	2.58e-05
mitochondrion	362420	atp4_215	caggctattcaggaag	At1g11290	16	2	0.0256
mitochondrion	362420	atp4_215	ctattcaggaag	At3g26782	12	3	0.0288
mitochondrion	362420	atp4_215	ctattcaggaag	At4g16835	12	4	0.032
mitochondrion	362420	atp4_215	ggctattcaggaag	At4g18520	14	5	0.0352
mitochondrion	362420	atp4_215	gctattcaggaag	At3g12770	13	6	0.041
mitochondrion	362420	atp4_215	attcaggaag	At5g06540	10	7	0.0496
mitochondrion	362420	atp4_215	attcaggaag	At1g59720	10	8	0.0509
mitochondrion	362420	atp4_215	attcaggaag	At5g66520	10	9	0.0596
mitochondrion	362420	atp4_215	attcaggaag	At1g09220	10	10	0.0631
mitochondrion	362420	atp4_215	tattcaggaag	At3g26630	11	11	0.0764
mitochondrion	362420	atp4_215	aggctattcaggaag	At1g62260	15	12	0.0783
mitochondrion	362420	atp4_215	ctattcaggaag	At5g44230	12	13	0.0994
mitochondrion	362420	atp4_215	ctattcaggaag	At3g46790	12	14	0.103
mitochondrion	362420	atp4_215	ccaggctattcaggaag	At5g03800	17	15	0.105
mitochondrion	362420	atp4_215	ggctattcaggaag	At4g14850	14	16	0.106
mitochondrion	362420	atp4_215	tattcaggaag	At4g14050	11	17	0.119
mitochondrion	362420	atp4_215	cctccaggctattcaggaag	At4g20770	20	18	0.119
mitochondrion	362420	atp4_215	gctattcaggaag	At1g06140	13	19	0.125
mitochondrion	362420	atp4_215	ccaggctattcaggaag	At3g26540	17	20	0.139
mitochondrion	362420	atp4_215	tccaggctattcaggaag	At4g08210	18	21	0.139
mitochondrion	362420	atp4_215	ttcaggaag	At1g31920	9	22	0.146
mitochondrion	362420	atp4_215	gctattcaggaag	At5g65570	13	23	0.17
mitochondrion	362420	atp4_215	attcaggaag	At1g10330	10	24	0.172
mitochondrion	362420	atp4_215	caggctattcaggaag	At2g22070	16	25	0.172
mitochondrion	362420	atp4_215	ttcaggaag	At2g01510	9	26	0.173
mitochondrion	362420	atp4_215	ctattcaggaag	At2g41080	12	27	0.175
mitochondrion	362420	atp4_215	tcaggaag	At3g18970	8	28	0.182
mitochondrion	362420	atp4_215	ctattcaggaag	At1g26900	12	29	0.191
mitochondrion	362420	atp4_215	gctattcaggaag	At4g22760	13	30	0.191
mitochondrion	362420	atp4_215	ccaggctattcaggaag	At3g02010	17	31	0.193
mitochondrion	362420	atp4_215	tattcaggaag	At5g15340	11	32	0.195
mitochondrion	362420	atp4_215	attcaggaag	At5g61800	10	33	0.195
mitochondrion	362420	atp4_215	ctattcaggaag	At5g59600	12	34	0.196
mitochondrion	362420	atp4_215	ggctattcaggaag	At5g47460	14	35	0.199
mitochondrion	362420	atp4_215	tattcaggaag	At1g04840	11	36	0.2
mitochondrion	362420	atp4_215	tattcaggaag	At5g48910	11	37	0.202
mitochondrion	362420	atp4_215	ctattcaggaag	At4g37170	12	38	0.21
mitochondrion	362420	atp4_215	ctattcaggaag	At3g11460	12	39	0.211
mitochondrion	362420	atp4_215	ctattcaggaag	At5g37570	12	40	0.218
mitochondrion	362420	atp4_215	tccaggctattcaggaag	At1g15510	18	41	0.218
mitochondrion	362420	atp4_215	ccaggctattcaggaag	At3g49170	17	42	0.224
mitochondrion	362420	atp4_215	attcaggaag	At5g40405	10	43	0.229
mitochondrion	362420	atp4_215	tccaggctattcaggaag	At2g27610	18	44	0.244
mitochondrion	362420	atp4_215	tattcaggaag	At5g40410	11	45	0.251
mitochondrion	362420	atp4_215	ttcaggaag	At3g56550	9	46	0.255
mitochondrion	362420	atp4_215	tattcaggaag	At2g03880	11	47	0.265
mitochondrion	362420	atp4_215	attcaggaag	At4g14170	10	48	0.268
mitochondrion	362420	atp4_215	ctccaggctattcaggaag	At1g18485	19	49	0.282
mitochondrion	362420	atp4_215	tattcaggaag	At4g18840	11	50	0.282
mitochondrion	362420	atp4_215	tccaggctattcaggaag	At2g04860	18	51	0.286
mitochondrion	362420	atp4_215	caggctattcaggaag	At4g30700	16	52	0.29
mitochondrion	362420	atp4_215	ctccaggctattcaggaag	At4g39952	19	53	0.327
mitochondrion	362420	atp4_215	ttcaggaag	At1g77170	9	54	0.329
mitochondrion	362420	atp4_215	ggctattcaggaag	At3g23330	14	55	0.331
mitochondrion	362420	atp4_215	ggctattcaggaag	At1g43980	14	56	0.341
mitochondrion	362420	atp4_215	ggctattcaggaag	At5g46460	14	57	0.345
mitochondrion	362420	atp4_215	aggctattcaggaag	At1g20230	15	58	0.347
mitochondrion	362420	atp4_215	caggctattcaggaag	At4g02750	16	59	0.348
mitochondrion	362420	atp4_215	aggctattcaggaag	At1g56690	15	60	0.349
mitochondrion	362420	atp4_215	ggctattcaggaag	At5g39680	14	61	0.361
mitochondrion	362420	atp4_215	ttcaggaag	At2g02980	9	62	0.402
mitochondrion	362420	atp4_215	aggaag	At5g50990	6	63	0.41
mitochondrion	362420	atp4_215	gctattcaggaag	At2g29760	13	64	0.42
mitochondrion	362420	atp4_215	attcaggaag	At1g03510	10	65	0.421
mitochondrion	362420	atp4_215	caggctattcaggaag	At4g01030	16	66	0.421
mitochondrion	362420	atp4_215	caggctattcaggaag	At3g22690	16	67	0.427
mitochondrion	362420	atp4_215	tattcaggaag	At1g74630	11	68	0.442
mitochondrion	362420	atp4_215	ttcaggaag	At3g47530	9	69	0.445
mitochondrion	362420	atp4_215	ggctattcaggaag	At4g31070	14	70	0.452
mitochondrion	362420	atp4_215	ctccaggctattcaggaag	At3g49740	19	71	0.456
mitochondrion	362420	atp4_215	ccaggctattcaggaag	At5g16860	17	72	0.457
mitochondrion	362420	atp4_215	ggctattcaggaag	At1g71420	14	73	0.478
mitochondrion	362420	atp4_215	ttcaggaag	At4g21065	9	74	0.482
mitochondrion	362420	atp4_215	attcaggaag	At4g25270	10	75	0.482
mitochondrion	362420	atp4_215	aggctattcaggaag	At5g13270	15	76	0.494
mitochondrion	362420	atp4_215	ttcaggaag	At5g43790	9	77	0.497
mitochondrion	362420	atp4_215	ctattcaggaag	At4g38010	12	78	0.497
mitochondrion	362420	atp4_215	caggctattcaggaag	At4g35130	16	79	0.498
mitochondrion	362420	atp4_215	caggctattcaggaag	At5g39350	16	80	0.5
mitochondrion	362420	atp4_215	gctattcaggaag	At1g08070	13	81	0.504
mitochondrion	362420	atp4_215	aggctattcaggaag	At1g09410	15	82	0.51
mitochondrion	362420	atp4_215	tccaggctattcaggaag	At1g71460	18	83	0.512
mitochondrion	362420	atp4_215	caggctattcaggaag	At4g33990	16	84	0.522
mitochondrion	362420	atp4_215	aggctattcaggaag	At1g22830	15	85	0.524
mitochondrion	362420	atp4_215	attcaggaag	At4g37380	10	86	0.54
mitochondrion	362420	atp4_215	ttcaggaag	At1g34160	9	87	0.547
mitochondrion	362420	atp4_215	attcaggaag	At3g14330	10	88	0.547
mitochondrion	362420	atp4_215	attcaggaag	At4g15720	10	89	0.547
mitochondrion	362420	atp4_215	ccaggctattcaggaag	At5g19020	17	90	0.549
mitochondrion	362420	atp4_215	tattcaggaag	At5g52630	11	91	0.549
mitochondrion	362420	atp4_215	ccaggctattcaggaag	At3g16610	17	92	0.553
mitochondrion	362420	atp4_215	tccaggctattcaggaag	At4g18750	18	93	0.562
mitochondrion	362420	atp4_215	caggctattcaggaag	At2g03380	16	94	0.598
mitochondrion	362420	atp4_215	ggctattcaggaag	At3g20730	14	95	0.599
mitochondrion	362420	atp4_215	ctattcaggaag	At3g49142	12	96	0.611
mitochondrion	362420	atp4_215	attcaggaag	At1g09190	10	97	0.626
mitochondrion	362420	atp4_215	ctccaggctattcaggaag	At5g52850	19	98	0.627
mitochondrion	362420	atp4_215	aggctattcaggaag	At2g02750	15	99	0.636
mitochondrion	362420	atp4_215	tattcaggaag	At5g04780	11	100	0.64
mitochondrion	362420	atp4_215	ccaggctattcaggaag	At1g77010	17	101	0.641
mitochondrion	362420	atp4_215	tattcaggaag	At3g13770	11	102	0.655
mitochondrion	362420	atp4_215	gagcctccaggctattcaggaag	At4g13650	23	103	0.657
mitochondrion	362420	atp4_215	gctattcaggaag	At4g14820	13	104	0.677
mitochondrion	362420	atp4_215	ctattcaggaag	At3g08820	12	105	0.689
mitochondrion	362420	atp4_215	ctattcaggaag	At5g66500	12	106	0.695
mitochondrion	362420	atp4_215	gcctccaggctattcaggaag	At4g33170	21	107	0.703
mitochondrion	362420	atp4_215	ggctattcaggaag	At3g49710	14	108	0.706
mitochondrion	362420	atp4_215	attcaggaag	At3g51320	10	109	0.711
mitochondrion	362420	atp4_215	cctccaggctattcaggaag	At3g03580	20	110	0.716
mitochondrion	362420	atp4_215	tattcaggaag	At1g28690	11	111	0.723
mitochondrion	362420	atp4_215	cctccaggctattcaggaag	At3g58590	20	112	0.729
mitochondrion	362420	atp4_215	ggctattcaggaag	At1g14470	14	113	0.746
mitochondrion	362420	atp4_215	aggctattcaggaag	At1g03540	15	114	0.748
mitochondrion	362420	atp4_215	ttcaggaag	At2g33760	9	115	0.751
mitochondrion	362420	atp4_215	tattcaggaag	At5g15300	11	116	0.764
mitochondrion	362420	atp4_215	gctattcaggaag	At3g05240	13	117	0.769
mitochondrion	362420	atp4_215	agcctccaggctattcaggaag	At1g74600	22	118	0.779
mitochondrion	362420	atp4_215	gctattcaggaag	At1g64310	13	119	0.781
mitochondrion	362420	atp4_215	tccaggctattcaggaag	At3g57430	18	120	0.785
mitochondrion	362420	atp4_215	gagcctccaggctattcaggaag	At2g39620	23	121	0.796
mitochondrion	362420	atp4_215	aggaag	At1g29710	6	122	0.796
mitochondrion	362420	atp4_215	aggctattcaggaag	At1g68930	15	123	0.801
mitochondrion	362420	atp4_215	ttcaggaag	At1g31790	9	124	0.839
mitochondrion	362420	atp4_215	tattcaggaag	At2g46050	11	125	0.868
mitochondrion	362420	atp4_215	ccaggctattcaggaag	At5g13230	17	126	0.909
mitochondrion	362420	atp4_215	agcctccaggctattcaggaag	At4g19220	22	127	0.91
mitochondrion	362420	atp4_215	gctattcaggaag	At2g45350	13	128	0.919
mitochondrion	362420	atp4_215	agcctccaggctattcaggaag	At5g09950	22	129	0.924
mitochondrion	362420	atp4_215	caggctattcaggaag	At1g25360	16	130	0.94
mitochondrion	362420	atp4_215	ggaag	At2g25580	5	131	0.95
mitochondrion	362420	atp4_215	ctattcaggaag	At5g50390	12	132	0.955
mitochondrion	362420	atp4_215	tccaggctattcaggaag	At1g19720	18	133	0.96
mitochondrion	362420	atp4_215	cctccaggctattcaggaag	At3g63370	20	134	0.971
mitochondrion	362420	atp4_215	gctattcaggaag	At3g21470	13	135	0.978
mitochondrion	362420	atp4_215	aggaag	At4g32450	6	136	0.979
mitochondrion	362420	atp4_215	attcaggaag	At3g24000	10	137	0.985
mitochondrion	362420	atp4_215	ggctattcaggaag	At3g15130	14	138	0.986
mitochondrion	362420	atp4_215	ggaag	At2g15690	5	139	0.989
mitochondrion	362420	atp4_215	gaag	At2g34370	4	140	0.99
mitochondrion	362453	atp4_248	ccaatcctaacgaagtag	At2g27610	18	1	6.01e-05
mitochondrion	362453	atp4_248	aatcctaacgaagtag	At5g39350	16	2	0.0247
mitochondrion	362453	atp4_248	ctaacgaagtag	At5g37570	12	3	0.0252
mitochondrion	362453	atp4_248	tcctaacgaagtag	At4g31070	14	4	0.0355
mitochondrion	362453	atp4_248	aatcctaacgaagtag	At4g02750	16	5	0.0366
mitochondrion	362453	atp4_248	aagtag	At5g50990	6	6	0.0394
mitochondrion	362453	atp4_248	acgaagtag	At1g34160	9	7	0.0451
mitochondrion	362453	atp4_248	taacgaagtag	At5g15340	11	8	0.049
mitochondrion	362453	atp4_248	aacgaagtag	At4g37380	10	9	0.0499
mitochondrion	362453	atp4_248	taacgaagtag	At3g13770	11	10	0.0522
mitochondrion	362453	atp4_248	taacgaagtag	At3g26630	11	11	0.0573
mitochondrion	362453	atp4_248	ctaacgaagtag	At1g26900	12	12	0.064
mitochondrion	362453	atp4_248	aatcctaacgaagtag	At1g11290	16	13	0.0709
mitochondrion	362453	atp4_248	caatcctaacgaagtag	At5g03800	17	14	0.0798
mitochondrion	362453	atp4_248	ctaacgaagtag	At3g46790	12	15	0.0868
mitochondrion	362453	atp4_248	ccaatcctaacgaagtag	At2g04860	18	16	0.0897
mitochondrion	362453	atp4_248	ctaacgaagtag	At5g44230	12	17	0.0966
mitochondrion	362453	atp4_248	aacgaagtag	At3g62890	10	18	0.103
mitochondrion	362453	atp4_248	ctaacgaagtag	At3g08820	12	19	0.107
mitochondrion	362453	atp4_248	cctaacgaagtag	At5g65570	13	20	0.118
mitochondrion	362453	atp4_248	acgaagtag	At3g47530	9	21	0.123
mitochondrion	362453	atp4_248	caatcctaacgaagtag	At3g16610	17	22	0.137
mitochondrion	362453	atp4_248	ctaacgaagtag	At4g37170	12	23	0.138
mitochondrion	362453	atp4_248	ctaacgaagtag	At3g26782	12	24	0.142
mitochondrion	362453	atp4_248	tcctaacgaagtag	At1g71420	14	25	0.154
mitochondrion	362453	atp4_248	tcctaacgaagtag	At5g46460	14	26	0.157
mitochondrion	362453	atp4_248	ctaacgaagtag	At5g59600	12	27	0.161
mitochondrion	362453	atp4_248	atcctaacgaagtag	At1g56690	15	28	0.173
mitochondrion	362453	atp4_248	aatcctaacgaagtag	At2g22070	16	29	0.179
mitochondrion	362453	atp4_248	taacgaagtag	At4g18840	11	30	0.189
mitochondrion	362453	atp4_248	acgaagtag	At3g56550	9	31	0.191
mitochondrion	362453	atp4_248	ctaacgaagtag	At4g16835	12	32	0.195
mitochondrion	362453	atp4_248	atcctaacgaagtag	At1g09410	15	33	0.199
mitochondrion	362453	atp4_248	tcctaacgaagtag	At3g23330	14	34	0.205
mitochondrion	362453	atp4_248	caatcctaacgaagtag	At5g16860	17	35	0.236
mitochondrion	362453	atp4_248	ctaacgaagtag	At2g41080	12	36	0.246
mitochondrion	362453	atp4_248	aatcctaacgaagtag	At4g01030	16	37	0.251
mitochondrion	362453	atp4_248	ccaatcctaacgaagtag	At4g08210	18	38	0.251
mitochondrion	362453	atp4_248	acgaagtag	At5g43790	9	39	0.263
mitochondrion	362453	atp4_248	taacgaagtag	At1g74630	11	40	0.266
mitochondrion	362453	atp4_248	ttccccaatcctaacgaagtag	At1g74600	22	41	0.279
mitochondrion	362453	atp4_248	aacgaagtag	At1g10330	10	42	0.28
mitochondrion	362453	atp4_248	tcctaacgaagtag	At5g39680	14	43	0.28
mitochondrion	362453	atp4_248	aacgaagtag	At4g14170	10	44	0.295
mitochondrion	362453	atp4_248	cctaacgaagtag	At2g29760	13	45	0.309
mitochondrion	362453	atp4_248	aatcctaacgaagtag	At4g35130	16	46	0.31
mitochondrion	362453	atp4_248	aacgaagtag	At1g59720	10	47	0.313
mitochondrion	362453	atp4_248	acgaagtag	At2g01510	9	48	0.315
mitochondrion	362453	atp4_248	cgaagtag	At3g18970	8	49	0.317
mitochondrion	362453	atp4_248	taacgaagtag	At5g40410	11	50	0.32
mitochondrion	362453	atp4_248	taacgaagtag	At5g04780	11	51	0.324
mitochondrion	362453	atp4_248	taacgaagtag	At4g14050	11	52	0.326
mitochondrion	362453	atp4_248	ccccaatcctaacgaagtag	At4g20770	20	53	0.328
mitochondrion	362453	atp4_248	aacgaagtag	At5g06540	10	54	0.329
mitochondrion	362453	atp4_248	atcctaacgaagtag	At1g20230	15	55	0.345
mitochondrion	362453	atp4_248	caatcctaacgaagtag	At3g26540	17	56	0.368
mitochondrion	362453	atp4_248	ctaacgaagtag	At4g38010	12	57	0.379
mitochondrion	362453	atp4_248	cccaatcctaacgaagtag	At1g18485	19	58	0.389
mitochondrion	362453	atp4_248	cctaacgaagtag	At3g05240	13	59	0.399
mitochondrion	362453	atp4_248	tccccaatcctaacgaagtag	At4g33170	21	60	0.406
mitochondrion	362453	atp4_248	atcctaacgaagtag	At1g62260	15	61	0.409
mitochondrion	362453	atp4_248	tcctaacgaagtag	At1g43980	14	62	0.412
mitochondrion	362453	atp4_248	aatcctaacgaagtag	At2g03380	16	63	0.414
mitochondrion	362453	atp4_248	ctaacgaagtag	At3g11460	12	64	0.426
mitochondrion	362453	atp4_248	taacgaagtag	At1g28690	11	65	0.429
mitochondrion	362453	atp4_248	aacgaagtag	At4g25270	10	66	0.447
mitochondrion	362453	atp4_248	taacgaagtag	At2g03880	11	67	0.451
mitochondrion	362453	atp4_248	ccccaatcctaacgaagtag	At3g58590	20	68	0.475
mitochondrion	362453	atp4_248	cccaatcctaacgaagtag	At3g49740	19	69	0.491
mitochondrion	362453	atp4_248	tcctaacgaagtag	At4g14850	14	70	0.499
mitochondrion	362453	atp4_248	aacgaagtag	At3g51320	10	71	0.511
mitochondrion	362453	atp4_248	caatcctaacgaagtag	At5g13230	17	72	0.529
mitochondrion	362453	atp4_248	ccaatcctaacgaagtag	At1g15510	18	73	0.542
mitochondrion	362453	atp4_248	tcctaacgaagtag	At5g47460	14	74	0.543
mitochondrion	362453	atp4_248	ccaatcctaacgaagtag	At4g18750	18	75	0.547
mitochondrion	362453	atp4_248	aacgaagtag	At4g15720	10	76	0.553
mitochondrion	362453	atp4_248	atcctaacgaagtag	At5g13270	15	77	0.554
mitochondrion	362453	atp4_248	ctaacgaagtag	At3g49142	12	78	0.558
mitochondrion	362453	atp4_248	aagtag	At1g29710	6	79	0.559
mitochondrion	362453	atp4_248	acgaagtag	At1g31920	9	80	0.568
mitochondrion	362453	atp4_248	acgaagtag	At1g31790	9	81	0.597
mitochondrion	362453	atp4_248	tcctaacgaagtag	At4g18520	14	82	0.598
mitochondrion	362453	atp4_248	caatcctaacgaagtag	At5g19020	17	83	0.6
mitochondrion	362453	atp4_248	ttccccaatcctaacgaagtag	At5g09950	22	84	0.604
mitochondrion	362453	atp4_248	taacgaagtag	At5g52630	11	85	0.606
mitochondrion	362453	atp4_248	ttccccaatcctaacgaagtag	At4g19220	22	86	0.623
mitochondrion	362453	atp4_248	agtag	At2g25580	5	87	0.626
mitochondrion	362453	atp4_248	caatcctaacgaagtag	At1g77010	17	88	0.631
mitochondrion	362453	atp4_248	cctaacgaagtag	At1g08070	13	89	0.64
mitochondrion	362453	atp4_248	aatcctaacgaagtag	At4g30700	16	90	0.642
mitochondrion	362453	atp4_248	taacgaagtag	At1g04840	11	91	0.645
mitochondrion	362453	atp4_248	aatcctaacgaagtag	At4g33990	16	92	0.651
mitochondrion	362453	atp4_248	atcctaacgaagtag	At1g68930	15	93	0.655
mitochondrion	362453	atp4_248	caatcctaacgaagtag	At3g49170	17	94	0.664
mitochondrion	362453	atp4_248	caatcctaacgaagtag	At3g02010	17	95	0.683
mitochondrion	362453	atp4_248	taacgaagtag	At5g15300	11	96	0.695
mitochondrion	362453	atp4_248	aacgaagtag	At5g40405	10	97	0.702
mitochondrion	362453	atp4_248	acgaagtag	At2g02980	9	98	0.711
mitochondrion	362453	atp4_248	atcctaacgaagtag	At1g03540	15	99	0.716
mitochondrion	362453	atp4_248	tcctaacgaagtag	At1g14470	14	100	0.718
mitochondrion	362453	atp4_248	ctaacgaagtag	At5g50390	12	101	0.721
mitochondrion	362453	atp4_248	tcctaacgaagtag	At3g15130	14	102	0.728
mitochondrion	362453	atp4_248	aacgaagtag	At1g09220	10	103	0.73
mitochondrion	362453	atp4_248	attccccaatcctaacgaagtag	At2g39620	23	104	0.733
mitochondrion	362453	atp4_248	ccaatcctaacgaagtag	At1g71460	18	105	0.739
mitochondrion	362453	atp4_248	atcctaacgaagtag	At2g02750	15	106	0.74
mitochondrion	362453	atp4_248	cccaatcctaacgaagtag	At4g39952	19	107	0.741
mitochondrion	362453	atp4_248	cctaacgaagtag	At4g14820	13	108	0.742
mitochondrion	362453	atp4_248	aatcctaacgaagtag	At3g22690	16	109	0.745
mitochondrion	362453	atp4_248	cctaacgaagtag	At3g21470	13	110	0.746
mitochondrion	362453	atp4_248	cccaatcctaacgaagtag	At5g52850	19	111	0.766
mitochondrion	362453	atp4_248	cctaacgaagtag	At4g22760	13	112	0.781
mitochondrion	362453	atp4_248	cctaacgaagtag	At1g06140	13	113	0.788
mitochondrion	362453	atp4_248	ccccaatcctaacgaagtag	At3g03580	20	114	0.789
mitochondrion	362453	atp4_248	aacgaagtag	At3g14330	10	115	0.799
mitochondrion	362453	atp4_248	aacgaagtag	At5g61800	10	116	0.799
mitochondrion	362453	atp4_248	taacgaagtag	At5g48910	11	117	0.831
mitochondrion	362453	atp4_248	aacgaagtag	At1g09190	10	118	0.833
mitochondrion	362453	atp4_248	cctaacgaagtag	At2g45350	13	119	0.834
mitochondrion	362453	atp4_248	ctaacgaagtag	At5g66500	12	120	0.835
mitochondrion	362453	atp4_248	aacgaagtag	At1g03510	10	121	0.847
mitochondrion	362453	atp4_248	tcctaacgaagtag	At3g49710	14	122	0.869
mitochondrion	362453	atp4_248	cctaacgaagtag	At3g12770	13	123	0.885
mitochondrion	362453	atp4_248	ccaatcctaacgaagtag	At1g19720	18	124	0.889
mitochondrion	362453	atp4_248	acgaagtag	At4g21065	9	125	0.902
mitochondrion	362453	atp4_248	atcctaacgaagtag	At1g22830	15	126	0.903
mitochondrion	362453	atp4_248	aagtag	At4g32450	6	127	0.905
mitochondrion	362453	atp4_248	aatcctaacgaagtag	At1g25360	16	128	0.915
mitochondrion	362453	atp4_248	agtag	At2g15690	5	129	0.921
mitochondrion	362453	atp4_248	gtag	At2g34370	4	130	0.931
mitochondrion	362453	atp4_248	aacgaagtag	At3g24000	10	131	0.938
mitochondrion	362453	atp4_248	acgaagtag	At2g33760	9	132	0.939
mitochondrion	362453	atp4_248	cctaacgaagtag	At1g64310	13	133	0.94
mitochondrion	362453	atp4_248	attccccaatcctaacgaagtag	At4g13650	23	134	0.948
mitochondrion	362453	atp4_248	acgaagtag	At1g77170	9	135	0.951
mitochondrion	362453	atp4_248	tcctaacgaagtag	At3g20730	14	136	0.955
mitochondrion	362453	atp4_248	ccaatcctaacgaagtag	At3g57430	18	137	0.976
mitochondrion	362453	atp4_248	aacgaagtag	At5g66520	10	138	0.976
mitochondrion	362453	atp4_248	taacgaagtag	At2g46050	11	139	0.988
mitochondrion	362453	atp4_248	ccccaatcctaacgaagtag	At3g63370	20	140	0.989
mitochondrion	362455	atp4_250	cctaacgaagtagtt	At1g03540	15	1	0.00229
mitochondrion	362455	atp4_250	cctaacgaagtagtt	At1g68930	15	2	0.00486
mitochondrion	362455	atp4_250	aatcctaacgaagtagtt	At1g71460	18	3	0.00518
mitochondrion	362455	atp4_250	gaagtagtt	At1g31790	9	4	0.0104
mitochondrion	362455	atp4_250	ctaacgaagtagtt	At3g15130	14	5	0.0267
mitochondrion	362455	atp4_250	tagtt	At2g25580	5	6	0.03
mitochondrion	362455	atp4_250	acgaagtagtt	At5g52630	11	7	0.0318
mitochondrion	362455	atp4_250	cctaacgaagtagtt	At5g13270	15	8	0.0356
mitochondrion	362455	atp4_250	ccaatcctaacgaagtagtt	At3g63370	20	9	0.0454
mitochondrion	362455	atp4_250	agtt	At2g34370	4	10	0.0494
mitochondrion	362455	atp4_250	cctaacgaagtagtt	At1g09410	15	11	0.0521
mitochondrion	362455	atp4_250	aatcctaacgaagtagtt	At4g18750	18	12	0.069
mitochondrion	362455	atp4_250	caatcctaacgaagtagtt	At5g52850	19	13	0.0701
mitochondrion	362455	atp4_250	tagtt	At2g15690	5	14	0.0734
mitochondrion	362455	atp4_250	acgaagtagtt	At4g14050	11	15	0.104
mitochondrion	362455	atp4_250	ctaacgaagtagtt	At3g20730	14	16	0.119
mitochondrion	362455	atp4_250	acgaagtagtt	At5g48910	11	17	0.138
mitochondrion	362455	atp4_250	cgaagtagtt	At3g24000	10	18	0.144
mitochondrion	362455	atp4_250	cgaagtagtt	At1g10330	10	19	0.147
mitochondrion	362455	atp4_250	aatcctaacgaagtagtt	At3g57430	18	20	0.159
mitochondrion	362455	atp4_250	taacgaagtagtt	At4g14820	13	21	0.161
mitochondrion	362455	atp4_250	acgaagtagtt	At5g04780	11	22	0.162
mitochondrion	362455	atp4_250	cgaagtagtt	At4g15720	10	23	0.182
mitochondrion	362455	atp4_250	acgaagtagtt	At1g28690	11	24	0.187
mitochondrion	362455	atp4_250	aacgaagtagtt	At5g50390	12	25	0.207
mitochondrion	362455	atp4_250	cctaacgaagtagtt	At1g22830	15	26	0.213
mitochondrion	362455	atp4_250	aacgaagtagtt	At4g37170	12	27	0.215
mitochondrion	362455	atp4_250	acgaagtagtt	At3g26630	11	28	0.223
mitochondrion	362455	atp4_250	cccaatcctaacgaagtagtt	At4g33170	21	29	0.225
mitochondrion	362455	atp4_250	acgaagtagtt	At1g04840	11	30	0.239
mitochondrion	362455	atp4_250	gaagtagtt	At2g33760	9	31	0.245
mitochondrion	362455	atp4_250	atcctaacgaagtagtt	At5g16860	17	32	0.251
mitochondrion	362455	atp4_250	ctaacgaagtagtt	At4g18520	14	33	0.263
mitochondrion	362455	atp4_250	aacgaagtagtt	At4g38010	12	34	0.264
mitochondrion	362455	atp4_250	taacgaagtagtt	At2g45350	13	35	0.269
mitochondrion	362455	atp4_250	aatcctaacgaagtagtt	At2g04860	18	36	0.277
mitochondrion	362455	atp4_250	ccccaatcctaacgaagtagtt	At5g09950	22	37	0.282
mitochondrion	362455	atp4_250	cctaacgaagtagtt	At1g20230	15	38	0.287
mitochondrion	362455	atp4_250	taacgaagtagtt	At3g12770	13	39	0.288
mitochondrion	362455	atp4_250	acgaagtagtt	At2g46050	11	40	0.29
mitochondrion	362455	atp4_250	atcctaacgaagtagtt	At5g03800	17	41	0.3
mitochondrion	362455	atp4_250	taacgaagtagtt	At3g05240	13	42	0.322
mitochondrion	362455	atp4_250	cgaagtagtt	At4g14170	10	43	0.329
mitochondrion	362455	atp4_250	ccaatcctaacgaagtagtt	At3g58590	20	44	0.334
mitochondrion	362455	atp4_250	ctaacgaagtagtt	At4g31070	14	45	0.354
mitochondrion	362455	atp4_250	taacgaagtagtt	At1g64310	13	46	0.358
mitochondrion	362455	atp4_250	taacgaagtagtt	At3g21470	13	47	0.364
mitochondrion	362455	atp4_250	aacgaagtagtt	At3g08820	12	48	0.372
mitochondrion	362455	atp4_250	atcctaacgaagtagtt	At1g77010	17	49	0.385
mitochondrion	362455	atp4_250	ccaatcctaacgaagtagtt	At3g03580	20	50	0.39
mitochondrion	362455	atp4_250	ctaacgaagtagtt	At1g14470	14	51	0.4
mitochondrion	362455	atp4_250	gaagtagtt	At1g31920	9	52	0.412
mitochondrion	362455	atp4_250	aatcctaacgaagtagtt	At1g15510	18	53	0.417
mitochondrion	362455	atp4_250	atcctaacgaagtagtt	At3g02010	17	54	0.421
mitochondrion	362455	atp4_250	aacgaagtagtt	At5g44230	12	55	0.424
mitochondrion	362455	atp4_250	caatcctaacgaagtagtt	At1g18485	19	56	0.428
mitochondrion	362455	atp4_250	gtagtt	At4g32450	6	57	0.435
mitochondrion	362455	atp4_250	taacgaagtagtt	At2g29760	13	58	0.446
mitochondrion	362455	atp4_250	ctaacgaagtagtt	At1g43980	14	59	0.45
mitochondrion	362455	atp4_250	aagtagtt	At3g18970	8	60	0.461
mitochondrion	362455	atp4_250	taacgaagtagtt	At1g06140	13	61	0.469
mitochondrion	362455	atp4_250	cctaacgaagtagtt	At1g56690	15	62	0.469
mitochondrion	362455	atp4_250	cgaagtagtt	At4g37380	10	63	0.472
mitochondrion	362455	atp4_250	tccccaatcctaacgaagtagtt	At4g13650	23	64	0.475
mitochondrion	362455	atp4_250	cgaagtagtt	At5g40405	10	65	0.484
mitochondrion	362455	atp4_250	aacgaagtagtt	At3g26782	12	66	0.49
mitochondrion	362455	atp4_250	tcctaacgaagtagtt	At4g33990	16	67	0.495
mitochondrion	362455	atp4_250	atcctaacgaagtagtt	At5g19020	17	68	0.498
mitochondrion	362455	atp4_250	gtagtt	At5g50990	6	69	0.501
mitochondrion	362455	atp4_250	tcctaacgaagtagtt	At2g03380	16	70	0.503
mitochondrion	362455	atp4_250	aacgaagtagtt	At3g49142	12	71	0.512
mitochondrion	362455	atp4_250	cgaagtagtt	At5g61800	10	72	0.523
mitochondrion	362455	atp4_250	taacgaagtagtt	At5g65570	13	73	0.525
mitochondrion	362455	atp4_250	acgaagtagtt	At1g74630	11	74	0.53
mitochondrion	362455	atp4_250	cgaagtagtt	At1g03510	10	75	0.536
mitochondrion	362455	atp4_250	taacgaagtagtt	At1g08070	13	76	0.536
mitochondrion	362455	atp4_250	tcctaacgaagtagtt	At1g25360	16	77	0.539
mitochondrion	362455	atp4_250	ccccaatcctaacgaagtagtt	At1g74600	22	78	0.539
mitochondrion	362455	atp4_250	tcctaacgaagtagtt	At2g22070	16	79	0.543
mitochondrion	362455	atp4_250	gaagtagtt	At3g56550	9	80	0.551
mitochondrion	362455	atp4_250	tcctaacgaagtagtt	At3g22690	16	81	0.564
mitochondrion	362455	atp4_250	ctaacgaagtagtt	At3g49710	14	82	0.567
mitochondrion	362455	atp4_250	cctaacgaagtagtt	At2g02750	15	83	0.577
mitochondrion	362455	atp4_250	cgaagtagtt	At5g66520	10	84	0.579
mitochondrion	362455	atp4_250	gaagtagtt	At2g02980	9	85	0.58
mitochondrion	362455	atp4_250	aacgaagtagtt	At3g46790	12	86	0.583
mitochondrion	362455	atp4_250	aatcctaacgaagtagtt	At1g19720	18	87	0.624
mitochondrion	362455	atp4_250	ccccaatcctaacgaagtagtt	At4g19220	22	88	0.629
mitochondrion	362455	atp4_250	aatcctaacgaagtagtt	At4g08210	18	89	0.636
mitochondrion	362455	atp4_250	cgaagtagtt	At3g51320	10	90	0.637
mitochondrion	362455	atp4_250	taacgaagtagtt	At4g22760	13	91	0.641
mitochondrion	362455	atp4_250	acgaagtagtt	At5g40410	11	92	0.645
mitochondrion	362455	atp4_250	gaagtagtt	At1g77170	9	93	0.647
mitochondrion	362455	atp4_250	atcctaacgaagtagtt	At3g49170	17	94	0.655
mitochondrion	362455	atp4_250	acgaagtagtt	At2g03880	11	95	0.668
mitochondrion	362455	atp4_250	ctaacgaagtagtt	At4g14850	14	96	0.677
mitochondrion	362455	atp4_250	ctaacgaagtagtt	At5g39680	14	97	0.684
mitochondrion	362455	atp4_250	aacgaagtagtt	At4g16835	12	98	0.702
mitochondrion	362455	atp4_250	atcctaacgaagtagtt	At3g16610	17	99	0.708
mitochondrion	362455	atp4_250	aacgaagtagtt	At2g41080	12	100	0.711
mitochondrion	362455	atp4_250	aacgaagtagtt	At3g11460	12	101	0.712
mitochondrion	362455	atp4_250	acgaagtagtt	At3g13770	11	102	0.716
mitochondrion	362455	atp4_250	gtagtt	At1g29710	6	103	0.72
mitochondrion	362455	atp4_250	tcctaacgaagtagtt	At4g01030	16	104	0.731
mitochondrion	362455	atp4_250	gaagtagtt	At4g21065	9	105	0.735
mitochondrion	362455	atp4_250	cgaagtagtt	At5g06540	10	106	0.744
mitochondrion	362455	atp4_250	aacgaagtagtt	At5g59600	12	107	0.751
mitochondrion	362455	atp4_250	aacgaagtagtt	At1g26900	12	108	0.752
mitochondrion	362455	atp4_250	aacgaagtagtt	At5g37570	12	109	0.764
mitochondrion	362455	atp4_250	ctaacgaagtagtt	At1g71420	14	110	0.775
mitochondrion	362455	atp4_250	ctaacgaagtagtt	At5g46460	14	111	0.778
mitochondrion	362455	atp4_250	acgaagtagtt	At5g15340	11	112	0.791
mitochondrion	362455	atp4_250	cgaagtagtt	At1g09190	10	113	0.793
mitochondrion	362455	atp4_250	tcctaacgaagtagtt	At4g35130	16	114	0.799
mitochondrion	362455	atp4_250	acgaagtagtt	At5g15300	11	115	0.801
mitochondrion	362455	atp4_250	tccccaatcctaacgaagtagtt	At2g39620	23	116	0.812
mitochondrion	362455	atp4_250	cgaagtagtt	At1g09220	10	117	0.818
mitochondrion	362455	atp4_250	ctaacgaagtagtt	At5g47460	14	118	0.82
mitochondrion	362455	atp4_250	cctaacgaagtagtt	At1g62260	15	119	0.821
mitochondrion	362455	atp4_250	gaagtagtt	At5g43790	9	120	0.821
mitochondrion	362455	atp4_250	gaagtagtt	At3g47530	9	121	0.827
mitochondrion	362455	atp4_250	ccaatcctaacgaagtagtt	At4g20770	20	122	0.827
mitochondrion	362455	atp4_250	tcctaacgaagtagtt	At4g02750	16	123	0.833
mitochondrion	362455	atp4_250	atcctaacgaagtagtt	At3g26540	17	124	0.838
mitochondrion	362455	atp4_250	tcctaacgaagtagtt	At4g30700	16	125	0.84
mitochondrion	362455	atp4_250	cgaagtagtt	At3g14330	10	126	0.843
mitochondrion	362455	atp4_250	aacgaagtagtt	At5g66500	12	127	0.862
mitochondrion	362455	atp4_250	tcctaacgaagtagtt	At5g39350	16	128	0.882
mitochondrion	362455	atp4_250	tcctaacgaagtagtt	At1g11290	16	129	0.89
mitochondrion	362455	atp4_250	gaagtagtt	At1g34160	9	130	0.892
mitochondrion	362455	atp4_250	cgaagtagtt	At3g62890	10	131	0.898
mitochondrion	362455	atp4_250	caatcctaacgaagtagtt	At4g39952	19	132	0.912
mitochondrion	362455	atp4_250	caatcctaacgaagtagtt	At3g49740	19	133	0.92
mitochondrion	362455	atp4_250	atcctaacgaagtagtt	At5g13230	17	134	0.921
mitochondrion	362455	atp4_250	ctaacgaagtagtt	At3g23330	14	135	0.924
mitochondrion	362455	atp4_250	gaagtagtt	At2g01510	9	136	0.943
mitochondrion	362455	atp4_250	cgaagtagtt	At4g25270	10	137	0.962
mitochondrion	362455	atp4_250	cgaagtagtt	At1g59720	10	138	0.97
mitochondrion	362455	atp4_250	acgaagtagtt	At4g18840	11	139	0.97
mitochondrion	362455	atp4_250	aatcctaacgaagtagtt	At2g27610	18	140	0.977
mitochondrion	362456	atp4_251	acgaagtagttc	At5g50390	12	1	0.0235
mitochondrion	362456	atp4_251	tagttc	At5g50990	6	2	0.0244
mitochondrion	362456	atp4_251	gaagtagttc	At4g37380	10	3	0.0302
mitochondrion	362456	atp4_251	taacgaagtagttc	At1g71420	14	4	0.07
mitochondrion	362456	atp4_251	caatcctaacgaagtagttc	At3g58590	20	5	0.0752
mitochondrion	362456	atp4_251	ctaacgaagtagttc	At1g09410	15	6	0.0771
mitochondrion	362456	atp4_251	aagtagttc	At5g43790	9	7	0.0886
mitochondrion	362456	atp4_251	aagtagttc	At1g31790	9	8	0.0888
mitochondrion	362456	atp4_251	tcctaacgaagtagttc	At5g19020	17	9	0.0975
mitochondrion	362456	atp4_251	gaagtagttc	At1g03510	10	10	0.1
mitochondrion	362456	atp4_251	acgaagtagttc	At1g26900	12	11	0.106
mitochondrion	362456	atp4_251	cccaatcctaacgaagtagttc	At1g74600	22	12	0.111
mitochondrion	362456	atp4_251	aagtagttc	At1g34160	9	13	0.116
mitochondrion	362456	atp4_251	tcctaacgaagtagttc	At5g13230	17	14	0.116
mitochondrion	362456	atp4_251	cgaagtagttc	At1g28690	11	15	0.121
mitochondrion	362456	atp4_251	ctaacgaagtagttc	At5g13270	15	16	0.123
mitochondrion	362456	atp4_251	aacgaagtagttc	At5g65570	13	17	0.13
mitochondrion	362456	atp4_251	aacgaagtagttc	At3g21470	13	18	0.132
mitochondrion	362456	atp4_251	cctaacgaagtagttc	At2g03380	16	19	0.139
mitochondrion	362456	atp4_251	agttc	At2g15690	5	20	0.172
mitochondrion	362456	atp4_251	acgaagtagttc	At4g37170	12	21	0.175
mitochondrion	362456	atp4_251	tagttc	At1g29710	6	22	0.176
mitochondrion	362456	atp4_251	aatcctaacgaagtagttc	At5g52850	19	23	0.19
mitochondrion	362456	atp4_251	aagtagttc	At3g56550	9	24	0.202
mitochondrion	362456	atp4_251	cgaagtagttc	At3g13770	11	25	0.218
mitochondrion	362456	atp4_251	acgaagtagttc	At3g49142	12	26	0.219
mitochondrion	362456	atp4_251	taacgaagtagttc	At3g23330	14	27	0.223
mitochondrion	362456	atp4_251	atcctaacgaagtagttc	At2g27610	18	28	0.224
mitochondrion	362456	atp4_251	acgaagtagttc	At4g38010	12	29	0.227
mitochondrion	362456	atp4_251	cgaagtagttc	At4g18840	11	30	0.229
mitochondrion	362456	atp4_251	atcctaacgaagtagttc	At2g04860	18	31	0.243
mitochondrion	362456	atp4_251	tcctaacgaagtagttc	At3g16610	17	32	0.244
mitochondrion	362456	atp4_251	cctaacgaagtagttc	At4g02750	16	33	0.245
mitochondrion	362456	atp4_251	ctaacgaagtagttc	At1g03540	15	34	0.245
mitochondrion	362456	atp4_251	taacgaagtagttc	At4g18520	14	35	0.254
mitochondrion	362456	atp4_251	tagttc	At4g32450	6	36	0.255
mitochondrion	362456	atp4_251	aagtagttc	At2g01510	9	37	0.261
mitochondrion	362456	atp4_251	ctaacgaagtagttc	At1g62260	15	38	0.267
mitochondrion	362456	atp4_251	taacgaagtagttc	At1g43980	14	39	0.271
mitochondrion	362456	atp4_251	aagtagttc	At3g47530	9	40	0.274
mitochondrion	362456	atp4_251	aatcctaacgaagtagttc	At1g18485	19	41	0.295
mitochondrion	362456	atp4_251	cctaacgaagtagttc	At2g22070	16	42	0.299
mitochondrion	362456	atp4_251	cgaagtagttc	At2g46050	11	43	0.299
mitochondrion	362456	atp4_251	gaagtagttc	At4g15720	10	44	0.308
mitochondrion	362456	atp4_251	aacgaagtagttc	At2g45350	13	45	0.313
mitochondrion	362456	atp4_251	cgaagtagttc	At5g40410	11	46	0.322
mitochondrion	362456	atp4_251	ccccaatcctaacgaagtagttc	At4g13650	23	47	0.324
mitochondrion	362456	atp4_251	aacgaagtagttc	At2g29760	13	48	0.328
mitochondrion	362456	atp4_251	acgaagtagttc	At3g46790	12	49	0.328
mitochondrion	362456	atp4_251	gaagtagttc	At1g09190	10	50	0.333
mitochondrion	362456	atp4_251	tcctaacgaagtagttc	At1g77010	17	51	0.338
mitochondrion	362456	atp4_251	gttc	At2g34370	4	52	0.348
mitochondrion	362456	atp4_251	agttc	At2g25580	5	53	0.349
mitochondrion	362456	atp4_251	cctaacgaagtagttc	At4g30700	16	54	0.357
mitochondrion	362456	atp4_251	taacgaagtagttc	At5g47460	14	55	0.357
mitochondrion	362456	atp4_251	aatcctaacgaagtagttc	At4g39952	19	56	0.359
mitochondrion	362456	atp4_251	aagtagttc	At4g21065	9	57	0.361
mitochondrion	362456	atp4_251	gaagtagttc	At4g25270	10	58	0.381
mitochondrion	362456	atp4_251	aacgaagtagttc	At1g64310	13	59	0.39
mitochondrion	362456	atp4_251	aacgaagtagttc	At3g12770	13	60	0.391
mitochondrion	362456	atp4_251	tcctaacgaagtagttc	At3g26540	17	61	0.391
mitochondrion	362456	atp4_251	acgaagtagttc	At5g66500	12	62	0.391
mitochondrion	362456	atp4_251	ccaatcctaacgaagtagttc	At4g33170	21	63	0.398
mitochondrion	362456	atp4_251	cgaagtagttc	At2g03880	11	64	0.399
mitochondrion	362456	atp4_251	taacgaagtagttc	At3g20730	14	65	0.423
mitochondrion	362456	atp4_251	gaagtagttc	At1g59720	10	66	0.434
mitochondrion	362456	atp4_251	atcctaacgaagtagttc	At4g08210	18	67	0.436
mitochondrion	362456	atp4_251	aacgaagtagttc	At3g05240	13	68	0.443
mitochondrion	362456	atp4_251	gaagtagttc	At3g24000	10	69	0.45
mitochondrion	362456	atp4_251	ctaacgaagtagttc	At1g56690	15	70	0.454
mitochondrion	362456	atp4_251	cctaacgaagtagttc	At5g39350	16	71	0.465
mitochondrion	362456	atp4_251	aagtagttc	At1g77170	9	72	0.471
mitochondrion	362456	atp4_251	tcctaacgaagtagttc	At3g02010	17	73	0.476
mitochondrion	362456	atp4_251	acgaagtagttc	At5g37570	12	74	0.483
mitochondrion	362456	atp4_251	taacgaagtagttc	At4g31070	14	75	0.49
mitochondrion	362456	atp4_251	acgaagtagttc	At3g08820	12	76	0.505
mitochondrion	362456	atp4_251	cctaacgaagtagttc	At4g01030	16	77	0.508
mitochondrion	362456	atp4_251	cgaagtagttc	At5g15340	11	78	0.512
mitochondrion	362456	atp4_251	ccccaatcctaacgaagtagttc	At2g39620	23	79	0.519
mitochondrion	362456	atp4_251	caatcctaacgaagtagttc	At4g20770	20	80	0.523
mitochondrion	362456	atp4_251	cgaagtagttc	At4g14050	11	81	0.528
mitochondrion	362456	atp4_251	aagtagttc	At2g02980	9	82	0.531
mitochondrion	362456	atp4_251	acgaagtagttc	At2g41080	12	83	0.533
mitochondrion	362456	atp4_251	gaagtagttc	At3g51320	10	84	0.533
mitochondrion	362456	atp4_251	gaagtagttc	At1g10330	10	85	0.542
mitochondrion	362456	atp4_251	acgaagtagttc	At5g44230	12	86	0.55
mitochondrion	362456	atp4_251	taacgaagtagttc	At5g39680	14	87	0.556
mitochondrion	362456	atp4_251	tcctaacgaagtagttc	At5g16860	17	88	0.557
mitochondrion	362456	atp4_251	ctaacgaagtagttc	At1g22830	15	89	0.56
mitochondrion	362456	atp4_251	taacgaagtagttc	At3g15130	14	90	0.564
mitochondrion	362456	atp4_251	cccaatcctaacgaagtagttc	At5g09950	22	91	0.564
mitochondrion	362456	atp4_251	gaagtagttc	At5g40405	10	92	0.565
mitochondrion	362456	atp4_251	aacgaagtagttc	At1g08070	13	93	0.566
mitochondrion	362456	atp4_251	cgaagtagttc	At5g15300	11	94	0.574
mitochondrion	362456	atp4_251	tcctaacgaagtagttc	At3g49170	17	95	0.575
mitochondrion	362456	atp4_251	aagtagttc	At2g33760	9	96	0.578
mitochondrion	362456	atp4_251	agtagttc	At3g18970	8	97	0.614
mitochondrion	362456	atp4_251	cgaagtagttc	At1g74630	11	98	0.618
mitochondrion	362456	atp4_251	tcctaacgaagtagttc	At5g03800	17	99	0.62
mitochondrion	362456	atp4_251	cctaacgaagtagttc	At3g22690	16	100	0.623
mitochondrion	362456	atp4_251	aacgaagtagttc	At4g22760	13	101	0.631
mitochondrion	362456	atp4_251	acgaagtagttc	At4g16835	12	102	0.634
mitochondrion	362456	atp4_251	atcctaacgaagtagttc	At1g15510	18	103	0.634
mitochondrion	362456	atp4_251	gaagtagttc	At5g61800	10	104	0.635
mitochondrion	362456	atp4_251	gaagtagttc	At4g14170	10	105	0.636
mitochondrion	362456	atp4_251	atcctaacgaagtagttc	At3g57430	18	106	0.653
mitochondrion	362456	atp4_251	cctaacgaagtagttc	At1g25360	16	107	0.655
mitochondrion	362456	atp4_251	taacgaagtagttc	At3g49710	14	108	0.659
mitochondrion	362456	atp4_251	aacgaagtagttc	At4g14820	13	109	0.665
mitochondrion	362456	atp4_251	cgaagtagttc	At5g04780	11	110	0.671
mitochondrion	362456	atp4_251	aatcctaacgaagtagttc	At3g49740	19	111	0.683
mitochondrion	362456	atp4_251	aagtagttc	At1g31920	9	112	0.695
mitochondrion	362456	atp4_251	cgaagtagttc	At1g04840	11	113	0.699
mitochondrion	362456	atp4_251	taacgaagtagttc	At4g14850	14	114	0.723
mitochondrion	362456	atp4_251	atcctaacgaagtagttc	At1g19720	18	115	0.726
mitochondrion	362456	atp4_251	ctaacgaagtagttc	At2g02750	15	116	0.729
mitochondrion	362456	atp4_251	gaagtagttc	At3g62890	10	117	0.736
mitochondrion	362456	atp4_251	cgaagtagttc	At5g48910	11	118	0.739
mitochondrion	362456	atp4_251	gaagtagttc	At3g14330	10	119	0.741
mitochondrion	362456	atp4_251	acgaagtagttc	At3g11460	12	120	0.758
mitochondrion	362456	atp4_251	cctaacgaagtagttc	At4g33990	16	121	0.766
mitochondrion	362456	atp4_251	caatcctaacgaagtagttc	At3g03580	20	122	0.782
mitochondrion	362456	atp4_251	gaagtagttc	At1g09220	10	123	0.805
mitochondrion	362456	atp4_251	taacgaagtagttc	At5g46460	14	124	0.821
mitochondrion	362456	atp4_251	aacgaagtagttc	At1g06140	13	125	0.849
mitochondrion	362456	atp4_251	cccaatcctaacgaagtagttc	At4g19220	22	126	0.864
mitochondrion	362456	atp4_251	cctaacgaagtagttc	At1g11290	16	127	0.864
mitochondrion	362456	atp4_251	taacgaagtagttc	At1g14470	14	128	0.869
mitochondrion	362456	atp4_251	cctaacgaagtagttc	At4g35130	16	129	0.873
mitochondrion	362456	atp4_251	atcctaacgaagtagttc	At1g71460	18	130	0.876
mitochondrion	362456	atp4_251	gaagtagttc	At5g06540	10	131	0.895
mitochondrion	362456	atp4_251	atcctaacgaagtagttc	At4g18750	18	132	0.909
mitochondrion	362456	atp4_251	cgaagtagttc	At3g26630	11	133	0.924
mitochondrion	362456	atp4_251	ctaacgaagtagttc	At1g20230	15	134	0.925
mitochondrion	362456	atp4_251	acgaagtagttc	At5g59600	12	135	0.945
mitochondrion	362456	atp4_251	caatcctaacgaagtagttc	At3g63370	20	136	0.948
mitochondrion	362456	atp4_251	gaagtagttc	At5g66520	10	137	0.95
mitochondrion	362456	atp4_251	acgaagtagttc	At3g26782	12	138	0.955
mitochondrion	362456	atp4_251	ctaacgaagtagttc	At1g68930	15	139	0.956
mitochondrion	362456	atp4_251	cgaagtagttc	At5g52630	11	140	0.974
mitochondrion	362587	atp4_382	agctttgttatgccga	At4g35130	16	1	0.0192
mitochondrion	362587	atp4_382	tgttatgccga	At5g15340	11	2	0.0224
mitochondrion	362587	atp4_382	agctttgttatgccga	At4g30700	16	3	0.0245
mitochondrion	362587	atp4_382	tgttatgccga	At4g18840	11	4	0.0314
mitochondrion	362587	atp4_382	ttatgccga	At1g77170	9	5	0.0331
mitochondrion	362587	atp4_382	ctttgttatgccga	At1g14470	14	6	0.0385
mitochondrion	362587	atp4_382	gctttgttatgccga	At1g62260	15	7	0.0441
mitochondrion	362587	atp4_382	ctttgttatgccga	At3g49710	14	8	0.0482
mitochondrion	362587	atp4_382	agtgcaagctttgttatgccga	At5g09950	22	9	0.0538
mitochondrion	362587	atp4_382	gttatgccga	At5g66520	10	10	0.0625
mitochondrion	362587	atp4_382	ttgttatgccga	At4g16835	12	11	0.0655
mitochondrion	362587	atp4_382	gttatgccga	At5g06540	10	12	0.0689
mitochondrion	362587	atp4_382	ctttgttatgccga	At1g71420	14	13	0.0793
mitochondrion	362587	atp4_382	ttgttatgccga	At3g11460	12	14	0.0814
mitochondrion	362587	atp4_382	ctttgttatgccga	At1g43980	14	15	0.0865
mitochondrion	362587	atp4_382	caagctttgttatgccga	At1g19720	18	16	0.0917
mitochondrion	362587	atp4_382	caagctttgttatgccga	At1g71460	18	17	0.0981
mitochondrion	362587	atp4_382	tttgttatgccga	At3g05240	13	18	0.102
mitochondrion	362587	atp4_382	ttgttatgccga	At5g50390	12	19	0.118
mitochondrion	362587	atp4_382	tgttatgccga	At2g46050	11	20	0.124
mitochondrion	362587	atp4_382	gttatgccga	At1g09190	10	21	0.136
mitochondrion	362587	atp4_382	ttgttatgccga	At3g49142	12	22	0.139
mitochondrion	362587	atp4_382	ctttgttatgccga	At5g46460	14	23	0.149
mitochondrion	362587	atp4_382	gttatgccga	At1g59720	10	24	0.171
mitochondrion	362587	atp4_382	tttgttatgccga	At1g06140	13	25	0.18
mitochondrion	362587	atp4_382	ctttgttatgccga	At5g47460	14	26	0.18
mitochondrion	362587	atp4_382	caagctttgttatgccga	At4g18750	18	27	0.185
mitochondrion	362587	atp4_382	tgttatgccga	At1g74630	11	28	0.19
mitochondrion	362587	atp4_382	ttatgccga	At4g21065	9	29	0.192
mitochondrion	362587	atp4_382	aagctttgttatgccga	At5g03800	17	30	0.196
mitochondrion	362587	atp4_382	ctttgttatgccga	At5g39680	14	31	0.199
mitochondrion	362587	atp4_382	tgttatgccga	At5g15300	11	32	0.219
mitochondrion	362587	atp4_382	tttgttatgccga	At2g29760	13	33	0.221
mitochondrion	362587	atp4_382	tttgttatgccga	At1g64310	13	34	0.223
mitochondrion	362587	atp4_382	caagctttgttatgccga	At4g08210	18	35	0.227
mitochondrion	362587	atp4_382	tttgttatgccga	At3g21470	13	36	0.231
mitochondrion	362587	atp4_382	gcaagctttgttatgccga	At3g49740	19	37	0.24
mitochondrion	362587	atp4_382	tttgttatgccga	At2g45350	13	38	0.241
mitochondrion	362587	atp4_382	ttgttatgccga	At3g46790	12	39	0.251
mitochondrion	362587	atp4_382	gctttgttatgccga	At1g22830	15	40	0.255
mitochondrion	362587	atp4_382	tgttatgccga	At1g04840	11	41	0.268
mitochondrion	362587	atp4_382	tttgttatgccga	At4g14820	13	42	0.272
mitochondrion	362587	atp4_382	ttgttatgccga	At5g66500	12	43	0.283
mitochondrion	362587	atp4_382	tttgttatgccga	At5g65570	13	44	0.293
mitochondrion	362587	atp4_382	tgcaagctttgttatgccga	At4g20770	20	45	0.302
mitochondrion	362587	atp4_382	tttgttatgccga	At1g08070	13	46	0.307
mitochondrion	362587	atp4_382	gctttgttatgccga	At2g02750	15	47	0.328
mitochondrion	362587	atp4_382	tttgttatgccga	At3g12770	13	48	0.337
mitochondrion	362587	atp4_382	cagtgcaagctttgttatgccga	At4g13650	23	49	0.34
mitochondrion	362587	atp4_382	agctttgttatgccga	At1g25360	16	50	0.341
mitochondrion	362587	atp4_382	aagctttgttatgccga	At1g77010	17	51	0.345
mitochondrion	362587	atp4_382	agctttgttatgccga	At5g39350	16	52	0.348
mitochondrion	362587	atp4_382	ttatgccga	At5g43790	9	53	0.361
mitochondrion	362587	atp4_382	agctttgttatgccga	At3g22690	16	54	0.366
mitochondrion	362587	atp4_382	tgccga	At4g32450	6	55	0.368
mitochondrion	362587	atp4_382	gtgcaagctttgttatgccga	At4g33170	21	56	0.371
mitochondrion	362587	atp4_382	ttgttatgccga	At4g38010	12	57	0.371
mitochondrion	362587	atp4_382	gttatgccga	At3g24000	10	58	0.374
mitochondrion	362587	atp4_382	gttatgccga	At3g14330	10	59	0.398
mitochondrion	362587	atp4_382	caagctttgttatgccga	At3g57430	18	60	0.406
mitochondrion	362587	atp4_382	tgttatgccga	At4g14050	11	61	0.41
mitochondrion	362587	atp4_382	agctttgttatgccga	At4g01030	16	62	0.416
mitochondrion	362587	atp4_382	cagtgcaagctttgttatgccga	At2g39620	23	63	0.42
mitochondrion	362587	atp4_382	ctttgttatgccga	At3g23330	14	64	0.44
mitochondrion	362587	atp4_382	agctttgttatgccga	At1g11290	16	65	0.446
mitochondrion	362587	atp4_382	gctttgttatgccga	At1g03540	15	66	0.452
mitochondrion	362587	atp4_382	agctttgttatgccga	At4g02750	16	67	0.46
mitochondrion	362587	atp4_382	ttgttatgccga	At5g59600	12	68	0.46
mitochondrion	362587	atp4_382	gttatgccga	At5g61800	10	69	0.467
mitochondrion	362587	atp4_382	tgttatgccga	At5g40410	11	70	0.472
mitochondrion	362587	atp4_382	tgttatgccga	At5g48910	11	71	0.478
mitochondrion	362587	atp4_382	ttatgccga	At1g31920	9	72	0.485
mitochondrion	362587	atp4_382	gctttgttatgccga	At1g68930	15	73	0.496
mitochondrion	362587	atp4_382	ttatgccga	At2g01510	9	74	0.503
mitochondrion	362587	atp4_382	ttgttatgccga	At5g37570	12	75	0.503
mitochondrion	362587	atp4_382	gttatgccga	At1g03510	10	76	0.505
mitochondrion	362587	atp4_382	agtgcaagctttgttatgccga	At4g19220	22	77	0.509
mitochondrion	362587	atp4_382	agctttgttatgccga	At4g33990	16	78	0.509
mitochondrion	362587	atp4_382	tttgttatgccga	At4g22760	13	79	0.528
mitochondrion	362587	atp4_382	ctttgttatgccga	At4g18520	14	80	0.531
mitochondrion	362587	atp4_382	ttgttatgccga	At5g44230	12	81	0.531
mitochondrion	362587	atp4_382	tgttatgccga	At3g13770	11	82	0.542
mitochondrion	362587	atp4_382	tgttatgccga	At3g26630	11	83	0.557
mitochondrion	362587	atp4_382	tatgccga	At3g18970	8	84	0.564
mitochondrion	362587	atp4_382	ttatgccga	At1g34160	9	85	0.579
mitochondrion	362587	atp4_382	tgttatgccga	At5g52630	11	86	0.583
mitochondrion	362587	atp4_382	gcaagctttgttatgccga	At4g39952	19	87	0.589
mitochondrion	362587	atp4_382	tgttatgccga	At5g04780	11	88	0.597
mitochondrion	362587	atp4_382	gttatgccga	At4g25270	10	89	0.599
mitochondrion	362587	atp4_382	ttgttatgccga	At1g26900	12	90	0.603
mitochondrion	362587	atp4_382	ctttgttatgccga	At3g20730	14	91	0.603
mitochondrion	362587	atp4_382	aagctttgttatgccga	At5g19020	17	92	0.605
mitochondrion	362587	atp4_382	gttatgccga	At3g51320	10	93	0.606
mitochondrion	362587	atp4_382	ttatgccga	At2g02980	9	94	0.607
mitochondrion	362587	atp4_382	gctttgttatgccga	At1g56690	15	95	0.61
mitochondrion	362587	atp4_382	tgcaagctttgttatgccga	At3g03580	20	96	0.611
mitochondrion	362587	atp4_382	ttgttatgccga	At3g08820	12	97	0.616
mitochondrion	362587	atp4_382	agctttgttatgccga	At2g22070	16	98	0.619
mitochondrion	362587	atp4_382	tgttatgccga	At2g03880	11	99	0.628
mitochondrion	362587	atp4_382	ttatgccga	At3g56550	9	100	0.634
mitochondrion	362587	atp4_382	aagctttgttatgccga	At3g16610	17	101	0.662
mitochondrion	362587	atp4_382	ttatgccga	At1g31790	9	102	0.671
mitochondrion	362587	atp4_382	ctttgttatgccga	At3g15130	14	103	0.671
mitochondrion	362587	atp4_382	ctttgttatgccga	At4g14850	14	104	0.675
mitochondrion	362587	atp4_382	caagctttgttatgccga	At2g04860	18	105	0.692
mitochondrion	362587	atp4_382	ttatgccga	At2g33760	9	106	0.697
mitochondrion	362587	atp4_382	gttatgccga	At4g37380	10	107	0.706
mitochondrion	362587	atp4_382	ctttgttatgccga	At4g31070	14	108	0.716
mitochondrion	362587	atp4_382	aagctttgttatgccga	At3g26540	17	109	0.719
mitochondrion	362587	atp4_382	ccga	At2g34370	4	110	0.736
mitochondrion	362587	atp4_382	gttatgccga	At5g40405	10	111	0.743
mitochondrion	362587	atp4_382	aagctttgttatgccga	At5g16860	17	112	0.752
mitochondrion	362587	atp4_382	aagctttgttatgccga	At3g02010	17	113	0.765
mitochondrion	362587	atp4_382	gcaagctttgttatgccga	At5g52850	19	114	0.769
mitochondrion	362587	atp4_382	ttgttatgccga	At4g37170	12	115	0.775
mitochondrion	362587	atp4_382	gctttgttatgccga	At5g13270	15	116	0.776
mitochondrion	362587	atp4_382	ttatgccga	At3g47530	9	117	0.779
mitochondrion	362587	atp4_382	caagctttgttatgccga	At1g15510	18	118	0.789
mitochondrion	362587	atp4_382	ttgttatgccga	At2g41080	12	119	0.795
mitochondrion	362587	atp4_382	ttgttatgccga	At3g26782	12	120	0.797
mitochondrion	362587	atp4_382	gctttgttatgccga	At1g20230	15	121	0.802
mitochondrion	362587	atp4_382	gttatgccga	At4g15720	10	122	0.814
mitochondrion	362587	atp4_382	tgcaagctttgttatgccga	At3g58590	20	123	0.822
mitochondrion	362587	atp4_382	tgccga	At5g50990	6	124	0.823
mitochondrion	362587	atp4_382	gttatgccga	At1g09220	10	125	0.839
mitochondrion	362587	atp4_382	gccga	At2g15690	5	126	0.841
mitochondrion	362587	atp4_382	agtgcaagctttgttatgccga	At1g74600	22	127	0.845
mitochondrion	362587	atp4_382	tgccga	At1g29710	6	128	0.846
mitochondrion	362587	atp4_382	agctttgttatgccga	At2g03380	16	129	0.851
mitochondrion	362587	atp4_382	caagctttgttatgccga	At2g27610	18	130	0.855
mitochondrion	362587	atp4_382	gttatgccga	At3g62890	10	131	0.856
mitochondrion	362587	atp4_382	gcaagctttgttatgccga	At1g18485	19	132	0.863
mitochondrion	362587	atp4_382	tgcaagctttgttatgccga	At3g63370	20	133	0.873
mitochondrion	362587	atp4_382	gctttgttatgccga	At1g09410	15	134	0.911
mitochondrion	362587	atp4_382	gttatgccga	At4g14170	10	135	0.92
mitochondrion	362587	atp4_382	tgttatgccga	At1g28690	11	136	0.928
mitochondrion	362587	atp4_382	aagctttgttatgccga	At5g13230	17	137	0.928
mitochondrion	362587	atp4_382	aagctttgttatgccga	At3g49170	17	138	0.953
mitochondrion	362587	atp4_382	gttatgccga	At1g10330	10	139	0.959
mitochondrion	362587	atp4_382	gccga	At2g25580	5	140	0.98
mitochondrion	362294	atp4_89	agttcgaagaaga	At1g06140	13	1	0.000319
mitochondrion	362294	atp4_89	ttcgaagaaga	At5g15340	11	2	0.0322
mitochondrion	362294	atp4_89	ttcgaagaaga	At1g04840	11	3	0.0504
mitochondrion	362294	atp4_89	gttcgaagaaga	At4g37170	12	4	0.0704
mitochondrion	362294	atp4_89	agttcgaagaaga	At4g22760	13	5	0.0787
mitochondrion	362294	atp4_89	ttaagttcgaagaaga	At5g39350	16	6	0.0793
mitochondrion	362294	atp4_89	tcgaagaaga	At5g40405	10	7	0.0807
mitochondrion	362294	atp4_89	cgaagaaga	At2g33760	9	8	0.0822
mitochondrion	362294	atp4_89	gttcgaagaaga	At4g16835	12	9	0.0838
mitochondrion	362294	atp4_89	ttaagttcgaagaaga	At3g22690	16	10	0.1
mitochondrion	362294	atp4_89	tcgaagaaga	At4g15720	10	11	0.104
mitochondrion	362294	atp4_89	ttcgaagaaga	At5g04780	11	12	0.125
mitochondrion	362294	atp4_89	tcgaagaaga	At5g06540	10	13	0.133
mitochondrion	362294	atp4_89	tgtgcattaagttcgaagaaga	At5g09950	22	14	0.17
mitochondrion	362294	atp4_89	tcgaagaaga	At3g62890	10	15	0.173
mitochondrion	362294	atp4_89	aagttcgaagaaga	At4g18520	14	16	0.185
mitochondrion	362294	atp4_89	ttgtgcattaagttcgaagaaga	At4g13650	23	17	0.22
mitochondrion	362294	atp4_89	ttcgaagaaga	At2g46050	11	18	0.222
mitochondrion	362294	atp4_89	cattaagttcgaagaaga	At3g57430	18	19	0.223
mitochondrion	362294	atp4_89	agttcgaagaaga	At1g64310	13	20	0.225
mitochondrion	362294	atp4_89	aagttcgaagaaga	At3g23330	14	21	0.239
mitochondrion	362294	atp4_89	tcgaagaaga	At3g14330	10	22	0.255
mitochondrion	362294	atp4_89	ttcgaagaaga	At4g14050	11	23	0.256
mitochondrion	362294	atp4_89	taagttcgaagaaga	At1g20230	15	24	0.257
mitochondrion	362294	atp4_89	gtgcattaagttcgaagaaga	At4g33170	21	25	0.265
mitochondrion	362294	atp4_89	taagttcgaagaaga	At1g68930	15	26	0.272
mitochondrion	362294	atp4_89	ttaagttcgaagaaga	At2g03380	16	27	0.288
mitochondrion	362294	atp4_89	aagttcgaagaaga	At5g46460	14	28	0.291
mitochondrion	362294	atp4_89	aagttcgaagaaga	At1g14470	14	29	0.302
mitochondrion	362294	atp4_89	attaagttcgaagaaga	At5g16860	17	30	0.31
mitochondrion	362294	atp4_89	tcgaagaaga	At5g66520	10	31	0.313
mitochondrion	362294	atp4_89	aagttcgaagaaga	At3g20730	14	32	0.321
mitochondrion	362294	atp4_89	gttcgaagaaga	At5g66500	12	33	0.331
mitochondrion	362294	atp4_89	ttcgaagaaga	At3g26630	11	34	0.333
mitochondrion	362294	atp4_89	gaagaaga	At3g18970	8	35	0.353
mitochondrion	362294	atp4_89	gttcgaagaaga	At5g59600	12	36	0.353
mitochondrion	362294	atp4_89	cattaagttcgaagaaga	At1g15510	18	37	0.358
mitochondrion	362294	atp4_89	tcgaagaaga	At3g24000	10	38	0.361
mitochondrion	362294	atp4_89	ttcgaagaaga	At5g52630	11	39	0.362
mitochondrion	362294	atp4_89	ttcgaagaaga	At1g28690	11	40	0.367
mitochondrion	362294	atp4_89	ttaagttcgaagaaga	At4g01030	16	41	0.37
mitochondrion	362294	atp4_89	aagttcgaagaaga	At4g14850	14	42	0.37
mitochondrion	362294	atp4_89	ttcgaagaaga	At1g74630	11	43	0.37
mitochondrion	362294	atp4_89	tcgaagaaga	At1g09220	10	44	0.374
mitochondrion	362294	atp4_89	attaagttcgaagaaga	At1g77010	17	45	0.377
mitochondrion	362294	atp4_89	gttcgaagaaga	At2g41080	12	46	0.381
mitochondrion	362294	atp4_89	cgaagaaga	At1g31920	9	47	0.395
mitochondrion	362294	atp4_89	agttcgaagaaga	At5g65570	13	48	0.401
mitochondrion	362294	atp4_89	cattaagttcgaagaaga	At1g71460	18	49	0.402
mitochondrion	362294	atp4_89	attaagttcgaagaaga	At3g49170	17	50	0.413
mitochondrion	362294	atp4_89	cattaagttcgaagaaga	At1g19720	18	51	0.424
mitochondrion	362294	atp4_89	ttcgaagaaga	At2g03880	11	52	0.429
mitochondrion	362294	atp4_89	cattaagttcgaagaaga	At4g18750	18	53	0.452
mitochondrion	362294	atp4_89	taagttcgaagaaga	At5g13270	15	54	0.453
mitochondrion	362294	atp4_89	tgtgcattaagttcgaagaaga	At4g19220	22	55	0.48
mitochondrion	362294	atp4_89	attaagttcgaagaaga	At5g19020	17	56	0.487
mitochondrion	362294	atp4_89	agttcgaagaaga	At3g12770	13	57	0.497
mitochondrion	362294	atp4_89	ttaagttcgaagaaga	At2g22070	16	58	0.527
mitochondrion	362294	atp4_89	attaagttcgaagaaga	At5g03800	17	59	0.543
mitochondrion	362294	atp4_89	gttcgaagaaga	At3g49142	12	60	0.543
mitochondrion	362294	atp4_89	attaagttcgaagaaga	At3g02010	17	61	0.551
mitochondrion	362294	atp4_89	ttcgaagaaga	At3g13770	11	62	0.564
mitochondrion	362294	atp4_89	aagttcgaagaaga	At5g39680	14	63	0.568
mitochondrion	362294	atp4_89	taagttcgaagaaga	At2g02750	15	64	0.573
mitochondrion	362294	atp4_89	cgaagaaga	At1g77170	9	65	0.605
mitochondrion	362294	atp4_89	gttcgaagaaga	At3g46790	12	66	0.608
mitochondrion	362294	atp4_89	gttcgaagaaga	At4g38010	12	67	0.614
mitochondrion	362294	atp4_89	taagttcgaagaaga	At1g03540	15	68	0.624
mitochondrion	362294	atp4_89	aaga	At2g34370	4	69	0.641
mitochondrion	362294	atp4_89	agttcgaagaaga	At2g45350	13	70	0.643
mitochondrion	362294	atp4_89	agttcgaagaaga	At4g14820	13	71	0.65
mitochondrion	362294	atp4_89	gttcgaagaaga	At3g26782	12	72	0.671
mitochondrion	362294	atp4_89	tgcattaagttcgaagaaga	At4g20770	20	73	0.674
mitochondrion	362294	atp4_89	aagttcgaagaaga	At5g47460	14	74	0.677
mitochondrion	362294	atp4_89	attaagttcgaagaaga	At5g13230	17	75	0.689
mitochondrion	362294	atp4_89	ttaagttcgaagaaga	At4g02750	16	76	0.69
mitochondrion	362294	atp4_89	ttaagttcgaagaaga	At1g11290	16	77	0.691
mitochondrion	362294	atp4_89	aagttcgaagaaga	At3g49710	14	78	0.693
mitochondrion	362294	atp4_89	tgcattaagttcgaagaaga	At3g03580	20	79	0.703
mitochondrion	362294	atp4_89	ttcgaagaaga	At5g15300	11	80	0.708
mitochondrion	362294	atp4_89	aagttcgaagaaga	At1g43980	14	81	0.709
mitochondrion	362294	atp4_89	ttaagttcgaagaaga	At4g35130	16	82	0.711
mitochondrion	362294	atp4_89	ttcgaagaaga	At5g48910	11	83	0.711
mitochondrion	362294	atp4_89	agttcgaagaaga	At3g21470	13	84	0.716
mitochondrion	362294	atp4_89	gttcgaagaaga	At5g44230	12	85	0.743
mitochondrion	362294	atp4_89	gcattaagttcgaagaaga	At3g49740	19	86	0.745
mitochondrion	362294	atp4_89	ttaagttcgaagaaga	At4g33990	16	87	0.75
mitochondrion	362294	atp4_89	gttcgaagaaga	At1g26900	12	88	0.757
mitochondrion	362294	atp4_89	gcattaagttcgaagaaga	At1g18485	19	89	0.767
mitochondrion	362294	atp4_89	agttcgaagaaga	At2g29760	13	90	0.773
mitochondrion	362294	atp4_89	ttcgaagaaga	At5g40410	11	91	0.775
mitochondrion	362294	atp4_89	tcgaagaaga	At3g51320	10	92	0.781
mitochondrion	362294	atp4_89	cgaagaaga	At4g21065	9	93	0.788
mitochondrion	362294	atp4_89	tcgaagaaga	At4g14170	10	94	0.792
mitochondrion	362294	atp4_89	tcgaagaaga	At1g10330	10	95	0.811
mitochondrion	362294	atp4_89	taagttcgaagaaga	At1g22830	15	96	0.826
mitochondrion	362294	atp4_89	ttaagttcgaagaaga	At4g30700	16	97	0.826
mitochondrion	362294	atp4_89	attaagttcgaagaaga	At3g26540	17	98	0.84
mitochondrion	362294	atp4_89	taagttcgaagaaga	At1g56690	15	99	0.852
mitochondrion	362294	atp4_89	taagttcgaagaaga	At1g62260	15	100	0.855
mitochondrion	362294	atp4_89	tgcattaagttcgaagaaga	At3g63370	20	101	0.857
mitochondrion	362294	atp4_89	gttcgaagaaga	At5g50390	12	102	0.865
mitochondrion	362294	atp4_89	gaaga	At2g15690	5	103	0.866
mitochondrion	362294	atp4_89	tcgaagaaga	At5g61800	10	104	0.871
mitochondrion	362294	atp4_89	agaaga	At4g32450	6	105	0.873
mitochondrion	362294	atp4_89	gttcgaagaaga	At3g08820	12	106	0.876
mitochondrion	362294	atp4_89	cattaagttcgaagaaga	At2g04860	18	107	0.877
mitochondrion	362294	atp4_89	cgaagaaga	At5g43790	9	108	0.878
mitochondrion	362294	atp4_89	ttgtgcattaagttcgaagaaga	At2g39620	23	109	0.889
mitochondrion	362294	atp4_89	cgaagaaga	At3g47530	9	110	0.895
mitochondrion	362294	atp4_89	agttcgaagaaga	At3g05240	13	111	0.896
mitochondrion	362294	atp4_89	attaagttcgaagaaga	At3g16610	17	112	0.901
mitochondrion	362294	atp4_89	gcattaagttcgaagaaga	At4g39952	19	113	0.906
mitochondrion	362294	atp4_89	gttcgaagaaga	At3g11460	12	114	0.908
mitochondrion	362294	atp4_89	aagttcgaagaaga	At4g31070	14	115	0.909
mitochondrion	362294	atp4_89	gttcgaagaaga	At5g37570	12	116	0.912
mitochondrion	362294	atp4_89	agaaga	At1g29710	6	117	0.912
mitochondrion	362294	atp4_89	tcgaagaaga	At1g59720	10	118	0.912
mitochondrion	362294	atp4_89	cgaagaaga	At2g02980	9	119	0.914
mitochondrion	362294	atp4_89	ttcgaagaaga	At4g18840	11	120	0.92
mitochondrion	362294	atp4_89	tcgaagaaga	At1g03510	10	121	0.922
mitochondrion	362294	atp4_89	ttaagttcgaagaaga	At1g25360	16	122	0.926
mitochondrion	362294	atp4_89	taagttcgaagaaga	At1g09410	15	123	0.929
mitochondrion	362294	atp4_89	tcgaagaaga	At1g09190	10	124	0.933
mitochondrion	362294	atp4_89	gaaga	At2g25580	5	125	0.937
mitochondrion	362294	atp4_89	aagttcgaagaaga	At1g71420	14	126	0.939
mitochondrion	362294	atp4_89	cattaagttcgaagaaga	At4g08210	18	127	0.949
mitochondrion	362294	atp4_89	tgtgcattaagttcgaagaaga	At1g74600	22	128	0.95
mitochondrion	362294	atp4_89	cgaagaaga	At2g01510	9	129	0.957
mitochondrion	362294	atp4_89	tgcattaagttcgaagaaga	At3g58590	20	130	0.962
mitochondrion	362294	atp4_89	aagttcgaagaaga	At3g15130	14	131	0.971
mitochondrion	362294	atp4_89	gcattaagttcgaagaaga	At5g52850	19	132	0.971
mitochondrion	362294	atp4_89	tcgaagaaga	At4g25270	10	133	0.976
mitochondrion	362294	atp4_89	cattaagttcgaagaaga	At2g27610	18	134	0.978
mitochondrion	362294	atp4_89	cgaagaaga	At1g34160	9	135	0.98
mitochondrion	362294	atp4_89	tcgaagaaga	At4g37380	10	136	0.983
mitochondrion	362294	atp4_89	agaaga	At5g50990	6	137	0.983
mitochondrion	362294	atp4_89	cgaagaaga	At1g31790	9	138	0.985
mitochondrion	362294	atp4_89	agttcgaagaaga	At1g08070	13	139	0.99
mitochondrion	362294	atp4_89	cgaagaaga	At3g56550	9	140	0.999
mitochondrion	49897	atp6_475	tcattcaca	At1g77170	9	1	0.00276
mitochondrion	49897	atp6_475	atttctcattcaca	At1g14470	14	2	0.00532
mitochondrion	49897	atp6_475	ttcaca	At1g29710	6	3	0.00706
mitochondrion	49897	atp6_475	ttctcattcaca	At3g11460	12	4	0.0112
mitochondrion	49897	atp6_475	acttctatttctcattcaca	At3g03580	20	5	0.0188
mitochondrion	49897	atp6_475	ttcaca	At4g32450	6	6	0.0251
mitochondrion	49897	atp6_475	acttctatttctcattcaca	At3g58590	20	7	0.0268
mitochondrion	49897	atp6_475	cttctatttctcattcaca	At1g18485	19	8	0.0288
mitochondrion	49897	atp6_475	ttctcattcaca	At2g41080	12	9	0.0291
mitochondrion	49897	atp6_475	ttctatttctcattcaca	At1g19720	18	10	0.0305
mitochondrion	49897	atp6_475	tttctcattcaca	At4g14820	13	11	0.0309
mitochondrion	49897	atp6_475	tttctcattcaca	At3g21470	13	12	0.0361
mitochondrion	49897	atp6_475	tttctcattcaca	At3g05240	13	13	0.0372
mitochondrion	49897	atp6_475	ctatttctcattcaca	At4g35130	16	14	0.0397
mitochondrion	49897	atp6_475	tttctcattcaca	At3g12770	13	15	0.0441
mitochondrion	49897	atp6_475	ttctatttctcattcaca	At4g18750	18	16	0.0494
mitochondrion	49897	atp6_475	ttctatttctcattcaca	At3g57430	18	17	0.0548
mitochondrion	49897	atp6_475	tttctcattcaca	At2g29760	13	18	0.0553
mitochondrion	49897	atp6_475	atttctcattcaca	At3g49710	14	19	0.0558
mitochondrion	49897	atp6_475	tctcattcaca	At5g15300	11	20	0.0561
mitochondrion	49897	atp6_475	ctcattcaca	At5g06540	10	21	0.0639
mitochondrion	49897	atp6_475	ctcattcaca	At5g66520	10	22	0.0666
mitochondrion	49897	atp6_475	tatttctcattcaca	At1g22830	15	23	0.0769
mitochondrion	49897	atp6_475	tttctcattcaca	At2g45350	13	24	0.0929
mitochondrion	49897	atp6_475	ctatttctcattcaca	At4g02750	16	25	0.101
mitochondrion	49897	atp6_475	ctatttctcattcaca	At5g39350	16	26	0.101
mitochondrion	49897	atp6_475	atttctcattcaca	At1g43980	14	27	0.102
mitochondrion	49897	atp6_475	acttctatttctcattcaca	At3g63370	20	28	0.103
mitochondrion	49897	atp6_475	tctcattcaca	At3g26630	11	29	0.113
mitochondrion	49897	atp6_475	tctcattcaca	At2g46050	11	30	0.114
mitochondrion	49897	atp6_475	ctatttctcattcaca	At2g22070	16	31	0.12
mitochondrion	49897	atp6_475	tcattcaca	At2g33760	9	32	0.12
mitochondrion	49897	atp6_475	ctcattcaca	At1g09190	10	33	0.137
mitochondrion	49897	atp6_475	tctcattcaca	At4g18840	11	34	0.137
mitochondrion	49897	atp6_475	atttctcattcaca	At1g71420	14	35	0.142
mitochondrion	49897	atp6_475	atttctcattcaca	At3g23330	14	36	0.142
mitochondrion	49897	atp6_475	atttctcattcaca	At3g15130	14	37	0.148
mitochondrion	49897	atp6_475	tctatttctcattcaca	At5g16860	17	38	0.151
mitochondrion	49897	atp6_475	tcattcaca	At4g21065	9	39	0.154
mitochondrion	49897	atp6_475	ttctcattcaca	At4g16835	12	40	0.155
mitochondrion	49897	atp6_475	tctatttctcattcaca	At5g19020	17	41	0.166
mitochondrion	49897	atp6_475	aacttctatttctcattcaca	At4g33170	21	42	0.171
mitochondrion	49897	atp6_475	tcattcaca	At2g01510	9	43	0.174
mitochondrion	49897	atp6_475	ttctatttctcattcaca	At1g15510	18	44	0.18
mitochondrion	49897	atp6_475	atttctcattcaca	At5g47460	14	45	0.181
mitochondrion	49897	atp6_475	aaacttctatttctcattcaca	At5g09950	22	46	0.183
mitochondrion	49897	atp6_475	cttctatttctcattcaca	At5g52850	19	47	0.185
mitochondrion	49897	atp6_475	tctatttctcattcaca	At3g26540	17	48	0.187
mitochondrion	49897	atp6_475	ctatttctcattcaca	At3g22690	16	49	0.188
mitochondrion	49897	atp6_475	tctcattcaca	At1g74630	11	50	0.192
mitochondrion	49897	atp6_475	ttctatttctcattcaca	At4g08210	18	51	0.204
mitochondrion	49897	atp6_475	ttctcattcaca	At3g49142	12	52	0.209
mitochondrion	49897	atp6_475	tctcattcaca	At4g14050	11	53	0.218
mitochondrion	49897	atp6_475	tctcattcaca	At5g52630	11	54	0.218
mitochondrion	49897	atp6_475	gaaacttctatttctcattcaca	At4g13650	23	55	0.222
mitochondrion	49897	atp6_475	tatttctcattcaca	At2g02750	15	56	0.229
mitochondrion	49897	atp6_475	ctatttctcattcaca	At1g25360	16	57	0.233
mitochondrion	49897	atp6_475	ttctcattcaca	At1g26900	12	58	0.237
mitochondrion	49897	atp6_475	atttctcattcaca	At3g20730	14	59	0.245
mitochondrion	49897	atp6_475	ctcattcaca	At4g14170	10	60	0.247
mitochondrion	49897	atp6_475	atttctcattcaca	At4g31070	14	61	0.266
mitochondrion	49897	atp6_475	tctcattcaca	At5g15340	11	62	0.271
mitochondrion	49897	atp6_475	aaacttctatttctcattcaca	At4g19220	22	63	0.292
mitochondrion	49897	atp6_475	ttctcattcaca	At5g66500	12	64	0.298
mitochondrion	49897	atp6_475	cttctatttctcattcaca	At3g49740	19	65	0.3
mitochondrion	49897	atp6_475	ctatttctcattcaca	At4g30700	16	66	0.303
mitochondrion	49897	atp6_475	ttctcattcaca	At5g50390	12	67	0.311
mitochondrion	49897	atp6_475	ctatttctcattcaca	At4g33990	16	68	0.313
mitochondrion	49897	atp6_475	tcaca	At2g25580	5	69	0.316
mitochondrion	49897	atp6_475	ttctcattcaca	At3g26782	12	70	0.318
mitochondrion	49897	atp6_475	ttctatttctcattcaca	At1g71460	18	71	0.32
mitochondrion	49897	atp6_475	tttctcattcaca	At1g08070	13	72	0.339
mitochondrion	49897	atp6_475	tctcattcaca	At5g04780	11	73	0.34
mitochondrion	49897	atp6_475	ctcattcaca	At5g61800	10	74	0.347
mitochondrion	49897	atp6_475	tcattcaca	At3g47530	9	75	0.357
mitochondrion	49897	atp6_475	tctatttctcattcaca	At5g03800	17	76	0.361
mitochondrion	49897	atp6_475	tctcattcaca	At5g48910	11	77	0.362
mitochondrion	49897	atp6_475	ctcattcaca	At1g03510	10	78	0.364
mitochondrion	49897	atp6_475	tatttctcattcaca	At5g13270	15	79	0.364
mitochondrion	49897	atp6_475	gaaacttctatttctcattcaca	At2g39620	23	80	0.38
mitochondrion	49897	atp6_475	tttctcattcaca	At4g22760	13	81	0.381
mitochondrion	49897	atp6_475	ctcattcaca	At3g24000	10	82	0.383
mitochondrion	49897	atp6_475	tcattcaca	At2g02980	9	83	0.385
mitochondrion	49897	atp6_475	ctcattcaca	At4g15720	10	84	0.392
mitochondrion	49897	atp6_475	ctcattcaca	At3g51320	10	85	0.398
mitochondrion	49897	atp6_475	tcattcaca	At5g43790	9	86	0.4
mitochondrion	49897	atp6_475	ttctcattcaca	At3g08820	12	87	0.403
mitochondrion	49897	atp6_475	tctatttctcattcaca	At3g49170	17	88	0.404
mitochondrion	49897	atp6_475	ttctatttctcattcaca	At2g04860	18	89	0.406
mitochondrion	49897	atp6_475	tttctcattcaca	At1g06140	13	90	0.409
mitochondrion	49897	atp6_475	caca	At2g34370	4	91	0.418
mitochondrion	49897	atp6_475	tctatttctcattcaca	At5g13230	17	92	0.446
mitochondrion	49897	atp6_475	tctcattcaca	At1g04840	11	93	0.447
mitochondrion	49897	atp6_475	tctatttctcattcaca	At1g77010	17	94	0.448
mitochondrion	49897	atp6_475	tctatttctcattcaca	At3g16610	17	95	0.448
mitochondrion	49897	atp6_475	atttctcattcaca	At5g39680	14	96	0.449
mitochondrion	49897	atp6_475	ctcattcaca	At1g09220	10	97	0.463
mitochondrion	49897	atp6_475	atttctcattcaca	At4g14850	14	98	0.468
mitochondrion	49897	atp6_475	tctatttctcattcaca	At3g02010	17	99	0.492
mitochondrion	49897	atp6_475	tatttctcattcaca	At1g62260	15	100	0.494
mitochondrion	49897	atp6_475	ctatttctcattcaca	At4g01030	16	101	0.498
mitochondrion	49897	atp6_475	tcaca	At2g15690	5	102	0.519
mitochondrion	49897	atp6_475	tatttctcattcaca	At1g68930	15	103	0.529
mitochondrion	49897	atp6_475	ttctcattcaca	At3g46790	12	104	0.537
mitochondrion	49897	atp6_475	ctatttctcattcaca	At1g11290	16	105	0.54
mitochondrion	49897	atp6_475	tctcattcaca	At3g13770	11	106	0.543
mitochondrion	49897	atp6_475	tcattcaca	At3g56550	9	107	0.549
mitochondrion	49897	atp6_475	tctcattcaca	At5g40410	11	108	0.554
mitochondrion	49897	atp6_475	tatttctcattcaca	At1g03540	15	109	0.56
mitochondrion	49897	atp6_475	ctcattcaca	At5g40405	10	110	0.566
mitochondrion	49897	atp6_475	atttctcattcaca	At5g46460	14	111	0.576
mitochondrion	49897	atp6_475	atttctcattcaca	At4g18520	14	112	0.581
mitochondrion	49897	atp6_475	tcattcaca	At1g31920	9	113	0.591
mitochondrion	49897	atp6_475	ttctcattcaca	At5g37570	12	114	0.6
mitochondrion	49897	atp6_475	cattcaca	At3g18970	8	115	0.605
mitochondrion	49897	atp6_475	ttctcattcaca	At4g37170	12	116	0.612
mitochondrion	49897	atp6_475	ttctcattcaca	At4g38010	12	117	0.625
mitochondrion	49897	atp6_475	ctcattcaca	At4g25270	10	118	0.626
mitochondrion	49897	atp6_475	ttctcattcaca	At5g44230	12	119	0.643
mitochondrion	49897	atp6_475	ctatttctcattcaca	At2g03380	16	120	0.645
mitochondrion	49897	atp6_475	ttctatttctcattcaca	At2g27610	18	121	0.654
mitochondrion	49897	atp6_475	tctcattcaca	At1g28690	11	122	0.668
mitochondrion	49897	atp6_475	ctcattcaca	At3g62890	10	123	0.675
mitochondrion	49897	atp6_475	ttcaca	At5g50990	6	124	0.708
mitochondrion	49897	atp6_475	tcattcaca	At1g34160	9	125	0.712
mitochondrion	49897	atp6_475	tctcattcaca	At2g03880	11	126	0.717
mitochondrion	49897	atp6_475	acttctatttctcattcaca	At4g20770	20	127	0.718
mitochondrion	49897	atp6_475	cttctatttctcattcaca	At4g39952	19	128	0.726
mitochondrion	49897	atp6_475	ctcattcaca	At1g10330	10	129	0.75
mitochondrion	49897	atp6_475	tttctcattcaca	At1g64310	13	130	0.775
mitochondrion	49897	atp6_475	tatttctcattcaca	At1g56690	15	131	0.781
mitochondrion	49897	atp6_475	tttctcattcaca	At5g65570	13	132	0.818
mitochondrion	49897	atp6_475	tatttctcattcaca	At1g20230	15	133	0.825
mitochondrion	49897	atp6_475	ctcattcaca	At1g59720	10	134	0.892
mitochondrion	49897	atp6_475	ctcattcaca	At3g14330	10	135	0.893
mitochondrion	49897	atp6_475	ctcattcaca	At4g37380	10	136	0.894
mitochondrion	49897	atp6_475	aaacttctatttctcattcaca	At1g74600	22	137	0.897
mitochondrion	49897	atp6_475	ttctcattcaca	At5g59600	12	138	0.899
mitochondrion	49897	atp6_475	tatttctcattcaca	At1g09410	15	139	0.909
mitochondrion	49897	atp6_475	tcattcaca	At1g31790	9	140	0.918
mitochondrion	271052	atp9_167	ttggctaaac	At5g40405	10	1	0.000704
mitochondrion	271052	atp9_167	atccatcattggctaaac	At3g57430	18	2	0.00821
mitochondrion	271052	atp9_167	aatccatcattggctaaac	At1g18485	19	3	0.00895
mitochondrion	271052	atp9_167	atcattggctaaac	At3g49710	14	4	0.0193
mitochondrion	271052	atp9_167	tggctaaac	At3g47530	9	5	0.02
mitochondrion	271052	atp9_167	cattggctaaac	At5g66500	12	6	0.0237
mitochondrion	271052	atp9_167	tggctaaac	At1g34160	9	7	0.0253
mitochondrion	271052	atp9_167	atcattggctaaac	At3g23330	14	8	0.0436
mitochondrion	271052	atp9_167	aaatccatcattggctaaac	At3g63370	20	9	0.0451
mitochondrion	271052	atp9_167	tccatcattggctaaac	At3g02010	17	10	0.0557
mitochondrion	271052	atp9_167	attggctaaac	At1g28690	11	11	0.0763
mitochondrion	271052	atp9_167	atccatcattggctaaac	At4g08210	18	12	0.0852
mitochondrion	271052	atp9_167	atcattggctaaac	At1g43980	14	13	0.105
mitochondrion	271052	atp9_167	ttggctaaac	At3g51320	10	14	0.111
mitochondrion	271052	atp9_167	ttggctaaac	At3g62890	10	15	0.111
mitochondrion	271052	atp9_167	tcattggctaaac	At1g06140	13	16	0.117
mitochondrion	271052	atp9_167	tggctaaac	At3g56550	9	17	0.121
mitochondrion	271052	atp9_167	attggctaaac	At2g03880	11	18	0.126
mitochondrion	271052	atp9_167	atccatcattggctaaac	At1g19720	18	19	0.132
mitochondrion	271052	atp9_167	aaatccatcattggctaaac	At3g03580	20	20	0.14
mitochondrion	271052	atp9_167	cattggctaaac	At2g41080	12	21	0.143
mitochondrion	271052	atp9_167	gcgaaatccatcattggctaaac	At4g13650	23	22	0.148
mitochondrion	271052	atp9_167	tggctaaac	At2g01510	9	23	0.17
mitochondrion	271052	atp9_167	tccatcattggctaaac	At5g13230	17	24	0.181
mitochondrion	271052	atp9_167	ccatcattggctaaac	At5g39350	16	25	0.184
mitochondrion	271052	atp9_167	aatccatcattggctaaac	At3g49740	19	26	0.184
mitochondrion	271052	atp9_167	ccatcattggctaaac	At2g22070	16	27	0.185
mitochondrion	271052	atp9_167	ttggctaaac	At5g66520	10	28	0.185
mitochondrion	271052	atp9_167	tcattggctaaac	At4g14820	13	29	0.185
mitochondrion	271052	atp9_167	ggctaaac	At3g18970	8	30	0.189
mitochondrion	271052	atp9_167	cattggctaaac	At5g44230	12	31	0.189
mitochondrion	271052	atp9_167	tggctaaac	At2g33760	9	32	0.203
mitochondrion	271052	atp9_167	catcattggctaaac	At1g20230	15	33	0.207
mitochondrion	271052	atp9_167	ccatcattggctaaac	At2g03380	16	34	0.21
mitochondrion	271052	atp9_167	catcattggctaaac	At1g68930	15	35	0.229
mitochondrion	271052	atp9_167	tcattggctaaac	At2g45350	13	36	0.24
mitochondrion	271052	atp9_167	atcattggctaaac	At3g20730	14	37	0.247
mitochondrion	271052	atp9_167	cattggctaaac	At4g37170	12	38	0.251
mitochondrion	271052	atp9_167	tccatcattggctaaac	At3g26540	17	39	0.253
mitochondrion	271052	atp9_167	atccatcattggctaaac	At1g15510	18	40	0.253
mitochondrion	271052	atp9_167	cattggctaaac	At3g46790	12	41	0.276
mitochondrion	271052	atp9_167	tggctaaac	At2g02980	9	42	0.283
mitochondrion	271052	atp9_167	attggctaaac	At5g48910	11	43	0.287
mitochondrion	271052	atp9_167	ttggctaaac	At4g14170	10	44	0.292
mitochondrion	271052	atp9_167	ccatcattggctaaac	At4g33990	16	45	0.294
mitochondrion	271052	atp9_167	cgaaatccatcattggctaaac	At4g19220	22	46	0.297
mitochondrion	271052	atp9_167	ttggctaaac	At1g10330	10	47	0.313
mitochondrion	271052	atp9_167	tggctaaac	At1g31920	9	48	0.327
mitochondrion	271052	atp9_167	tccatcattggctaaac	At5g19020	17	49	0.329
mitochondrion	271052	atp9_167	attggctaaac	At5g40410	11	50	0.33
mitochondrion	271052	atp9_167	tcattggctaaac	At1g08070	13	51	0.337
mitochondrion	271052	atp9_167	ttggctaaac	At5g61800	10	52	0.339
mitochondrion	271052	atp9_167	tcattggctaaac	At1g64310	13	53	0.345
mitochondrion	271052	atp9_167	aatccatcattggctaaac	At4g39952	19	54	0.347
mitochondrion	271052	atp9_167	catcattggctaaac	At5g13270	15	55	0.368
mitochondrion	271052	atp9_167	taaac	At2g25580	5	56	0.369
mitochondrion	271052	atp9_167	tggctaaac	At1g31790	9	57	0.377
mitochondrion	271052	atp9_167	ccatcattggctaaac	At1g11290	16	58	0.379
mitochondrion	271052	atp9_167	tcattggctaaac	At3g21470	13	59	0.379
mitochondrion	271052	atp9_167	tcattggctaaac	At2g29760	13	60	0.38
mitochondrion	271052	atp9_167	catcattggctaaac	At2g02750	15	61	0.386
mitochondrion	271052	atp9_167	catcattggctaaac	At1g09410	15	62	0.387
mitochondrion	271052	atp9_167	cattggctaaac	At1g26900	12	63	0.388
mitochondrion	271052	atp9_167	attggctaaac	At3g26630	11	64	0.389
mitochondrion	271052	atp9_167	atcattggctaaac	At1g71420	14	65	0.393
mitochondrion	271052	atp9_167	cattggctaaac	At3g26782	12	66	0.394
mitochondrion	271052	atp9_167	atcattggctaaac	At4g18520	14	67	0.398
mitochondrion	271052	atp9_167	atcattggctaaac	At1g14470	14	68	0.403
mitochondrion	271052	atp9_167	atccatcattggctaaac	At1g71460	18	69	0.417
mitochondrion	271052	atp9_167	tcattggctaaac	At4g22760	13	70	0.436
mitochondrion	271052	atp9_167	attggctaaac	At2g46050	11	71	0.441
mitochondrion	271052	atp9_167	tggctaaac	At1g77170	9	72	0.441
mitochondrion	271052	atp9_167	ttggctaaac	At4g25270	10	73	0.459
mitochondrion	271052	atp9_167	atccatcattggctaaac	At4g18750	18	74	0.46
mitochondrion	271052	atp9_167	cattggctaaac	At4g16835	12	75	0.482
mitochondrion	271052	atp9_167	ttggctaaac	At3g14330	10	76	0.5
mitochondrion	271052	atp9_167	atcattggctaaac	At5g46460	14	77	0.503
mitochondrion	271052	atp9_167	gaaatccatcattggctaaac	At4g33170	21	78	0.504
mitochondrion	271052	atp9_167	ccatcattggctaaac	At4g02750	16	79	0.511
mitochondrion	271052	atp9_167	tggctaaac	At5g43790	9	80	0.511
mitochondrion	271052	atp9_167	attggctaaac	At5g52630	11	81	0.513
mitochondrion	271052	atp9_167	atccatcattggctaaac	At2g04860	18	82	0.514
mitochondrion	271052	atp9_167	taaac	At2g15690	5	83	0.518
mitochondrion	271052	atp9_167	tccatcattggctaaac	At5g16860	17	84	0.525
mitochondrion	271052	atp9_167	ccatcattggctaaac	At4g01030	16	85	0.529
mitochondrion	271052	atp9_167	cgaaatccatcattggctaaac	At5g09950	22	86	0.552
mitochondrion	271052	atp9_167	ttggctaaac	At5g06540	10	87	0.564
mitochondrion	271052	atp9_167	atcattggctaaac	At4g14850	14	88	0.567
mitochondrion	271052	atp9_167	attggctaaac	At5g04780	11	89	0.577
mitochondrion	271052	atp9_167	attggctaaac	At1g04840	11	90	0.577
mitochondrion	271052	atp9_167	aaatccatcattggctaaac	At4g20770	20	91	0.583
mitochondrion	271052	atp9_167	ttggctaaac	At1g09220	10	92	0.584
mitochondrion	271052	atp9_167	ccatcattggctaaac	At3g22690	16	93	0.585
mitochondrion	271052	atp9_167	ttggctaaac	At1g03510	10	94	0.586
mitochondrion	271052	atp9_167	tcattggctaaac	At3g05240	13	95	0.606
mitochondrion	271052	atp9_167	ccatcattggctaaac	At4g30700	16	96	0.606
mitochondrion	271052	atp9_167	ccatcattggctaaac	At1g25360	16	97	0.61
mitochondrion	271052	atp9_167	catcattggctaaac	At1g03540	15	98	0.612
mitochondrion	271052	atp9_167	tccatcattggctaaac	At3g49170	17	99	0.613
mitochondrion	271052	atp9_167	tggctaaac	At4g21065	9	100	0.62
mitochondrion	271052	atp9_167	cattggctaaac	At5g59600	12	101	0.653
mitochondrion	271052	atp9_167	attggctaaac	At5g15300	11	102	0.654
mitochondrion	271052	atp9_167	tcattggctaaac	At5g65570	13	103	0.672
mitochondrion	271052	atp9_167	ttggctaaac	At1g59720	10	104	0.712
mitochondrion	271052	atp9_167	tccatcattggctaaac	At1g77010	17	105	0.714
mitochondrion	271052	atp9_167	ttggctaaac	At4g37380	10	106	0.718
mitochondrion	271052	atp9_167	tcattggctaaac	At3g12770	13	107	0.726
mitochondrion	271052	atp9_167	ttggctaaac	At3g24000	10	108	0.73
mitochondrion	271052	atp9_167	atcattggctaaac	At3g15130	14	109	0.73
mitochondrion	271052	atp9_167	ttggctaaac	At4g15720	10	110	0.73
mitochondrion	271052	atp9_167	attggctaaac	At5g15340	11	111	0.735
mitochondrion	271052	atp9_167	ctaaac	At1g29710	6	112	0.746
mitochondrion	271052	atp9_167	attggctaaac	At3g13770	11	113	0.752
mitochondrion	271052	atp9_167	cattggctaaac	At5g50390	12	114	0.759
mitochondrion	271052	atp9_167	atcattggctaaac	At5g47460	14	115	0.762
mitochondrion	271052	atp9_167	aaatccatcattggctaaac	At3g58590	20	116	0.767
mitochondrion	271052	atp9_167	cattggctaaac	At5g37570	12	117	0.768
mitochondrion	271052	atp9_167	tccatcattggctaaac	At3g16610	17	118	0.773
mitochondrion	271052	atp9_167	cattggctaaac	At3g08820	12	119	0.776
mitochondrion	271052	atp9_167	aatccatcattggctaaac	At5g52850	19	120	0.779
mitochondrion	271052	atp9_167	catcattggctaaac	At1g62260	15	121	0.781
mitochondrion	271052	atp9_167	ctaaac	At4g32450	6	122	0.789
mitochondrion	271052	atp9_167	ctaaac	At5g50990	6	123	0.789
mitochondrion	271052	atp9_167	atccatcattggctaaac	At2g27610	18	124	0.792
mitochondrion	271052	atp9_167	cgaaatccatcattggctaaac	At1g74600	22	125	0.796
mitochondrion	271052	atp9_167	atcattggctaaac	At4g31070	14	126	0.799
mitochondrion	271052	atp9_167	ttggctaaac	At1g09190	10	127	0.808
mitochondrion	271052	atp9_167	attggctaaac	At4g14050	11	128	0.845
mitochondrion	271052	atp9_167	catcattggctaaac	At1g22830	15	129	0.846
mitochondrion	271052	atp9_167	ccatcattggctaaac	At4g35130	16	130	0.846
mitochondrion	271052	atp9_167	tccatcattggctaaac	At5g03800	17	131	0.852
mitochondrion	271052	atp9_167	cattggctaaac	At3g49142	12	132	0.856
mitochondrion	271052	atp9_167	gcgaaatccatcattggctaaac	At2g39620	23	133	0.871
mitochondrion	271052	atp9_167	catcattggctaaac	At1g56690	15	134	0.876
mitochondrion	271052	atp9_167	cattggctaaac	At4g38010	12	135	0.893
mitochondrion	271052	atp9_167	cattggctaaac	At3g11460	12	136	0.903
mitochondrion	271052	atp9_167	aaac	At2g34370	4	137	0.907
mitochondrion	271052	atp9_167	attggctaaac	At4g18840	11	138	0.931
mitochondrion	271052	atp9_167	atcattggctaaac	At5g39680	14	139	0.949
mitochondrion	271052	atp9_167	attggctaaac	At1g74630	11	140	0.962
mitochondrion	271166	atp9_53	gttagaaggtgcaa	At3g49710	14	1	0.0235
mitochondrion	271166	atp9_53	ttagaaggtgcaa	At5g65570	13	2	0.0243
mitochondrion	271166	atp9_53	gagatgttagaaggtgcaa	At3g49740	19	3	0.0314
mitochondrion	271166	atp9_53	ttagaaggtgcaa	At4g14820	13	4	0.0332
mitochondrion	271166	atp9_53	tgttagaaggtgcaa	At2g02750	15	5	0.034
mitochondrion	271166	atp9_53	ttagaaggtgcaa	At3g05240	13	6	0.0475
mitochondrion	271166	atp9_53	atgttagaaggtgcaa	At4g30700	16	7	0.0516
mitochondrion	271166	atp9_53	tagaaggtgcaa	At5g44230	12	8	0.0594
mitochondrion	271166	atp9_53	gttagaaggtgcaa	At1g43980	14	9	0.0662
mitochondrion	271166	atp9_53	cccgagatgttagaaggtgcaa	At1g74600	22	10	0.0663
mitochondrion	271166	atp9_53	atgttagaaggtgcaa	At5g39350	16	11	0.067
mitochondrion	271166	atp9_53	tgttagaaggtgcaa	At1g20230	15	12	0.0777
mitochondrion	271166	atp9_53	gttagaaggtgcaa	At4g31070	14	13	0.0786
mitochondrion	271166	atp9_53	ttagaaggtgcaa	At2g29760	13	14	0.0791
mitochondrion	271166	atp9_53	ccgagatgttagaaggtgcaa	At4g33170	21	15	0.0828
mitochondrion	271166	atp9_53	gaaggtgcaa	At1g03510	10	16	0.0974
mitochondrion	271166	atp9_53	gaaggtgcaa	At4g37380	10	17	0.131
mitochondrion	271166	atp9_53	tagaaggtgcaa	At5g37570	12	18	0.139
mitochondrion	271166	atp9_53	agatgttagaaggtgcaa	At2g27610	18	19	0.139
mitochondrion	271166	atp9_53	agatgttagaaggtgcaa	At4g08210	18	20	0.159
mitochondrion	271166	atp9_53	atgttagaaggtgcaa	At3g22690	16	21	0.164
mitochondrion	271166	atp9_53	tagaaggtgcaa	At3g46790	12	22	0.168
mitochondrion	271166	atp9_53	gagatgttagaaggtgcaa	At5g52850	19	23	0.174
mitochondrion	271166	atp9_53	tgttagaaggtgcaa	At5g13270	15	24	0.185
mitochondrion	271166	atp9_53	tagaaggtgcaa	At3g08820	12	25	0.212
mitochondrion	271166	atp9_53	aaggtgcaa	At1g31790	9	26	0.22
mitochondrion	271166	atp9_53	gagatgttagaaggtgcaa	At4g39952	19	27	0.224
mitochondrion	271166	atp9_53	agatgttagaaggtgcaa	At1g19720	18	28	0.231
mitochondrion	271166	atp9_53	gttagaaggtgcaa	At3g23330	14	29	0.235
mitochondrion	271166	atp9_53	tgttagaaggtgcaa	At1g09410	15	30	0.246
mitochondrion	271166	atp9_53	ttagaaggtgcaa	At1g08070	13	31	0.25
mitochondrion	271166	atp9_53	ttagaaggtgcaa	At3g21470	13	32	0.252
mitochondrion	271166	atp9_53	gagatgttagaaggtgcaa	At1g18485	19	33	0.257
mitochondrion	271166	atp9_53	tgttagaaggtgcaa	At1g03540	15	34	0.27
mitochondrion	271166	atp9_53	agatgttagaaggtgcaa	At1g71460	18	35	0.28
mitochondrion	271166	atp9_53	tgcaa	At2g25580	5	36	0.296
mitochondrion	271166	atp9_53	gatgttagaaggtgcaa	At5g03800	17	37	0.301
mitochondrion	271166	atp9_53	tagaaggtgcaa	At5g50390	12	38	0.302
mitochondrion	271166	atp9_53	ttagaaggtgcaa	At1g64310	13	39	0.311
mitochondrion	271166	atp9_53	gaaggtgcaa	At1g09190	10	40	0.316
mitochondrion	271166	atp9_53	agaaggtgcaa	At2g03880	11	41	0.317
mitochondrion	271166	atp9_53	acccgagatgttagaaggtgcaa	At2g39620	23	42	0.32
mitochondrion	271166	atp9_53	agaaggtgcaa	At3g13770	11	43	0.337
mitochondrion	271166	atp9_53	tagaaggtgcaa	At5g66500	12	44	0.337
mitochondrion	271166	atp9_53	tagaaggtgcaa	At4g37170	12	45	0.351
mitochondrion	271166	atp9_53	ttagaaggtgcaa	At4g22760	13	46	0.352
mitochondrion	271166	atp9_53	gatgttagaaggtgcaa	At5g13230	17	47	0.357
mitochondrion	271166	atp9_53	agaaggtgcaa	At5g15340	11	48	0.36
mitochondrion	271166	atp9_53	atgttagaaggtgcaa	At2g22070	16	49	0.369
mitochondrion	271166	atp9_53	agaaggtgcaa	At4g18840	11	50	0.371
mitochondrion	271166	atp9_53	gaaggtgcaa	At5g66520	10	51	0.374
mitochondrion	271166	atp9_53	atgttagaaggtgcaa	At1g11290	16	52	0.383
mitochondrion	271166	atp9_53	aaggtgcaa	At3g47530	9	53	0.387
mitochondrion	271166	atp9_53	gatgttagaaggtgcaa	At3g49170	17	54	0.398
mitochondrion	271166	atp9_53	cgagatgttagaaggtgcaa	At3g63370	20	55	0.403
mitochondrion	271166	atp9_53	tagaaggtgcaa	At1g26900	12	56	0.42
mitochondrion	271166	atp9_53	agaaggtgcaa	At4g14050	11	57	0.426
mitochondrion	271166	atp9_53	aaggtgcaa	At5g43790	9	58	0.426
mitochondrion	271166	atp9_53	agatgttagaaggtgcaa	At4g18750	18	59	0.433
mitochondrion	271166	atp9_53	aaggtgcaa	At1g34160	9	60	0.441
mitochondrion	271166	atp9_53	cccgagatgttagaaggtgcaa	At4g19220	22	61	0.458
mitochondrion	271166	atp9_53	aaggtgcaa	At2g02980	9	62	0.466
mitochondrion	271166	atp9_53	atgttagaaggtgcaa	At4g35130	16	63	0.47
mitochondrion	271166	atp9_53	atgttagaaggtgcaa	At1g25360	16	64	0.471
mitochondrion	271166	atp9_53	acccgagatgttagaaggtgcaa	At4g13650	23	65	0.475
mitochondrion	271166	atp9_53	agaaggtgcaa	At5g40410	11	66	0.476
mitochondrion	271166	atp9_53	atgttagaaggtgcaa	At4g01030	16	67	0.5
mitochondrion	271166	atp9_53	tagaaggtgcaa	At4g16835	12	68	0.503
mitochondrion	271166	atp9_53	gaaggtgcaa	At4g15720	10	69	0.508
mitochondrion	271166	atp9_53	gttagaaggtgcaa	At1g71420	14	70	0.513
mitochondrion	271166	atp9_53	aaggtgcaa	At1g77170	9	71	0.518
mitochondrion	271166	atp9_53	gaaggtgcaa	At3g24000	10	72	0.54
mitochondrion	271166	atp9_53	gttagaaggtgcaa	At5g46460	14	73	0.541
mitochondrion	271166	atp9_53	atgttagaaggtgcaa	At2g03380	16	74	0.555
mitochondrion	271166	atp9_53	agaaggtgcaa	At5g04780	11	75	0.557
mitochondrion	271166	atp9_53	agaaggtgcaa	At5g15300	11	76	0.588
mitochondrion	271166	atp9_53	atgttagaaggtgcaa	At4g33990	16	77	0.593
mitochondrion	271166	atp9_53	tgttagaaggtgcaa	At1g62260	15	78	0.594
mitochondrion	271166	atp9_53	tgttagaaggtgcaa	At1g68930	15	79	0.601
mitochondrion	271166	atp9_53	gaaggtgcaa	At5g40405	10	80	0.601
mitochondrion	271166	atp9_53	gaaggtgcaa	At1g10330	10	81	0.602
mitochondrion	271166	atp9_53	cgagatgttagaaggtgcaa	At4g20770	20	82	0.605
mitochondrion	271166	atp9_53	tgttagaaggtgcaa	At1g56690	15	83	0.62
mitochondrion	271166	atp9_53	atgttagaaggtgcaa	At4g02750	16	84	0.635
mitochondrion	271166	atp9_53	gatgttagaaggtgcaa	At3g02010	17	85	0.637
mitochondrion	271166	atp9_53	gaaggtgcaa	At4g14170	10	86	0.651
mitochondrion	271166	atp9_53	gatgttagaaggtgcaa	At5g16860	17	87	0.651
mitochondrion	271166	atp9_53	aaggtgcaa	At1g31920	9	88	0.653
mitochondrion	271166	atp9_53	gatgttagaaggtgcaa	At1g77010	17	89	0.661
mitochondrion	271166	atp9_53	aaggtgcaa	At3g56550	9	90	0.663
mitochondrion	271166	atp9_53	agatgttagaaggtgcaa	At2g04860	18	91	0.673
mitochondrion	271166	atp9_53	gttagaaggtgcaa	At1g14470	14	92	0.674
mitochondrion	271166	atp9_53	tagaaggtgcaa	At5g59600	12	93	0.681
mitochondrion	271166	atp9_53	agatgttagaaggtgcaa	At3g57430	18	94	0.706
mitochondrion	271166	atp9_53	ttagaaggtgcaa	At3g12770	13	95	0.721
mitochondrion	271166	atp9_53	gaaggtgcaa	At1g59720	10	96	0.721
mitochondrion	271166	atp9_53	tgcaa	At2g15690	5	97	0.726
mitochondrion	271166	atp9_53	ttagaaggtgcaa	At2g45350	13	98	0.728
mitochondrion	271166	atp9_53	agaaggtgcaa	At1g04840	11	99	0.733
mitochondrion	271166	atp9_53	gttagaaggtgcaa	At3g15130	14	100	0.734
mitochondrion	271166	atp9_53	gttagaaggtgcaa	At3g20730	14	101	0.749
mitochondrion	271166	atp9_53	gaaggtgcaa	At5g06540	10	102	0.765
mitochondrion	271166	atp9_53	cccgagatgttagaaggtgcaa	At5g09950	22	103	0.766
mitochondrion	271166	atp9_53	cgagatgttagaaggtgcaa	At3g03580	20	104	0.777
mitochondrion	271166	atp9_53	gatgttagaaggtgcaa	At5g19020	17	105	0.783
mitochondrion	271166	atp9_53	gttagaaggtgcaa	At5g39680	14	106	0.79
mitochondrion	271166	atp9_53	tagaaggtgcaa	At4g38010	12	107	0.796
mitochondrion	271166	atp9_53	gatgttagaaggtgcaa	At3g26540	17	108	0.808
mitochondrion	271166	atp9_53	cgagatgttagaaggtgcaa	At3g58590	20	109	0.808
mitochondrion	271166	atp9_53	agaaggtgcaa	At5g48910	11	110	0.809
mitochondrion	271166	atp9_53	gtgcaa	At5g50990	6	111	0.813
mitochondrion	271166	atp9_53	aaggtgcaa	At4g21065	9	112	0.817
mitochondrion	271166	atp9_53	gaaggtgcaa	At3g51320	10	113	0.822
mitochondrion	271166	atp9_53	gttagaaggtgcaa	At4g18520	14	114	0.824
mitochondrion	271166	atp9_53	agaaggtgcaa	At1g28690	11	115	0.827
mitochondrion	271166	atp9_53	aaggtgcaa	At2g01510	9	116	0.833
mitochondrion	271166	atp9_53	agatgttagaaggtgcaa	At1g15510	18	117	0.839
mitochondrion	271166	atp9_53	gtgcaa	At1g29710	6	118	0.853
mitochondrion	271166	atp9_53	gcaa	At2g34370	4	119	0.854
mitochondrion	271166	atp9_53	aaggtgcaa	At2g33760	9	120	0.86
mitochondrion	271166	atp9_53	gatgttagaaggtgcaa	At3g16610	17	121	0.872
mitochondrion	271166	atp9_53	gttagaaggtgcaa	At4g14850	14	122	0.889
mitochondrion	271166	atp9_53	gaaggtgcaa	At4g25270	10	123	0.889
mitochondrion	271166	atp9_53	aggtgcaa	At3g18970	8	124	0.897
mitochondrion	271166	atp9_53	tagaaggtgcaa	At2g41080	12	125	0.898
mitochondrion	271166	atp9_53	gaaggtgcaa	At1g09220	10	126	0.898
mitochondrion	271166	atp9_53	gaaggtgcaa	At3g14330	10	127	0.904
mitochondrion	271166	atp9_53	tgttagaaggtgcaa	At1g22830	15	128	0.909
mitochondrion	271166	atp9_53	agaaggtgcaa	At1g74630	11	129	0.912
mitochondrion	271166	atp9_53	gaaggtgcaa	At3g62890	10	130	0.914
mitochondrion	271166	atp9_53	tagaaggtgcaa	At3g49142	12	131	0.915
mitochondrion	271166	atp9_53	gttagaaggtgcaa	At5g47460	14	132	0.925
mitochondrion	271166	atp9_53	agaaggtgcaa	At5g52630	11	133	0.932
mitochondrion	271166	atp9_53	agaaggtgcaa	At2g46050	11	134	0.939
mitochondrion	271166	atp9_53	ttagaaggtgcaa	At1g06140	13	135	0.941
mitochondrion	271166	atp9_53	agaaggtgcaa	At3g26630	11	136	0.946
mitochondrion	271166	atp9_53	gtgcaa	At4g32450	6	137	0.982
mitochondrion	271166	atp9_53	tagaaggtgcaa	At3g11460	12	138	0.983
mitochondrion	271166	atp9_53	tagaaggtgcaa	At3g26782	12	139	0.992
mitochondrion	271166	atp9_53	gaaggtgcaa	At5g61800	10	140	0.993
mitochondrion	271136	atp9_83	ggagctgctacaattg	At4g30700	16	1	0.00149
mitochondrion	271136	atp9_83	tacaattg	At3g18970	8	2	0.00291
mitochondrion	271136	atp9_83	caattg	At5g50990	6	3	0.00393
mitochondrion	271136	atp9_83	ggagctgctacaattg	At1g11290	16	4	0.0103
mitochondrion	271136	atp9_83	ctgctacaattg	At5g50390	12	5	0.0115
mitochondrion	271136	atp9_83	ctgctacaattg	At4g16835	12	6	0.0141
mitochondrion	271136	atp9_83	gctgctacaattg	At1g08070	13	7	0.0159
mitochondrion	271136	atp9_83	gagctgctacaattg	At1g03540	15	8	0.0175
mitochondrion	271136	atp9_83	tgctacaattg	At5g15340	11	9	0.0198
mitochondrion	271136	atp9_83	ctgctacaattg	At4g38010	12	10	0.0261
mitochondrion	271136	atp9_83	ctacaattg	At2g33760	9	11	0.0308
mitochondrion	271136	atp9_83	tgccggagctgctacaattg	At4g20770	20	12	0.0308
mitochondrion	271136	atp9_83	tgctacaattg	At5g48910	11	13	0.0363
mitochondrion	271136	atp9_83	ggagctgctacaattg	At2g03380	16	14	0.0381
mitochondrion	271136	atp9_83	gctacaattg	At3g51320	10	15	0.0393
mitochondrion	271136	atp9_83	agctgctacaattg	At1g14470	14	16	0.0408
mitochondrion	271136	atp9_83	tgctacaattg	At5g04780	11	17	0.0459
mitochondrion	271136	atp9_83	ctgctacaattg	At3g49142	12	18	0.051
mitochondrion	271136	atp9_83	cggagctgctacaattg	At3g02010	17	19	0.0511
mitochondrion	271136	atp9_83	tgctacaattg	At3g26630	11	20	0.0617
mitochondrion	271136	atp9_83	gctgctacaattg	At5g65570	13	21	0.0658
mitochondrion	271136	atp9_83	ctgctacaattg	At3g26782	12	22	0.0687
mitochondrion	271136	atp9_83	ggagctgctacaattg	At4g33990	16	23	0.0696
mitochondrion	271136	atp9_83	gctacaattg	At1g59720	10	24	0.075
mitochondrion	271136	atp9_83	gctacaattg	At4g15720	10	25	0.0754
mitochondrion	271136	atp9_83	tgctacaattg	At5g52630	11	26	0.0787
mitochondrion	271136	atp9_83	ctacaattg	At1g34160	9	27	0.0946
mitochondrion	271136	atp9_83	gctacaattg	At3g24000	10	28	0.103
mitochondrion	271136	atp9_83	gagctgctacaattg	At1g62260	15	29	0.108
mitochondrion	271136	atp9_83	aggtgccggagctgctacaattg	At2g39620	23	30	0.111
mitochondrion	271136	atp9_83	ctacaattg	At1g31790	9	31	0.112
mitochondrion	271136	atp9_83	tgctacaattg	At2g46050	11	32	0.113
mitochondrion	271136	atp9_83	tgctacaattg	At4g14050	11	33	0.114
mitochondrion	271136	atp9_83	ggtgccggagctgctacaattg	At5g09950	22	34	0.117
mitochondrion	271136	atp9_83	ctacaattg	At5g43790	9	35	0.123
mitochondrion	271136	atp9_83	ctacaattg	At2g01510	9	36	0.126
mitochondrion	271136	atp9_83	ctgctacaattg	At1g26900	12	37	0.127
[truncated: 43,083 more rows]
