# Supplementary material for: The Analysis of the Editing Defects in the dyw2 Mutant Provides New Clues for the Prediction of RNA Targets of Arabidopsis E+-Class PPR Proteins
Source: Plants (Basel). 2020 Feb 21;9(2):280. doi: 10.3390/plants9020280 (PMC7076377; doi:10.3390/plants9020280)
Supplement: Supplementary file 1 [file plants-09-00280-s001.zip › SupplMaterial/TableS4.xlsx]

## Sheet: compa dyw2
			mef8					dyw2
genome	position	site name	WT	mef8	DEE	Bonferroni		WT	dyw2	DEE	p-adj.
mitochondrion	288604	rps12_159	0.165348	0.0201881	-0.877905	0.0275352		0.0612993	0.000922394	-0.984953	2.01745e-12
mitochondrion	67512	atp1_1110	0.200366	0.0747446	-0.626959	0.0182725		0.0592792	0.00258449	-0.956401	1.51298e-40
mitochondrion	191591	ccmFc_1150	0.0773548	0.00581132	-0.924875	1.50275e-09		0.053913	0.014304	-0.734684	0.0104123
mitochondrion	191273	ccmFc_832	0.289265	0.0220655	-0.923719	2.27831e-14		0.153044	0.0528788	-0.654486	0.00206962
mitochondrion	189815	ccmFc_333	0.849645	0.026563	-0.968736	1.55278e-73		0.471609	0.20415	-0.56712	4.76722e-06
mitochondrion	219358	mttb_407	0.820773	0.499175	-0.391823	0.00115583		0.942106	0.418195	-0.556106	6.02861e-42
mitochondrion	235858	nad5_676	0.993607	0.573414	-0.422897	9.48143e-35		0.993832	0.952683	-0.0414046	5.40415e-10
mitochondrion	165932	nad6_95	0.989996	0.775897	-0.216262	9.00219e-22		0.99007	0.96906	-0.0212213	0.000157852
mitochondrion	232847	matR_1807	0.727638	0.441731	-0.392925	0.000302873		0.822138	0.913706	0.111379	4.1641e-06
mitochondrion	362587	atp4_382	0.465599	0.0333425	-0.928388	1.99742e-24		0.358847	0.423867	0.18119	0.0302259
mitochondrion	330171	cox3_603	0.150774	0.00504422	-0.966545	1.72673e-26		0.0787467	0.109541	0.391054	1.14893e-06
mitochondrion	215161	nad4_402	0.0167473	0.00399579	-0.761406	0.00532995		0.0138431	0.0248245	0.793274	0.00016824
mitochondrion	235403	nad5_intron_141949	0.959737	0.254452	-0.734873	4.4603e-58		0.958509	0.831847	-0.132145	0.229687
mitochondrion	6820	cox2_557	0.994424	0.507516	-0.489638	2.50672e-36		0.996346	0.989794	-0.00657605	0.639533
mitochondrion	243021	nad7_283	0.0302787	0.000253293	-0.991635	4.39582e-12		0.0294399	0.0235943	-0.198562	1
mitochondrion	209804	nad4_1206	0.237908	0.0580918	-0.755823	2.12172e-08		0.23623	0.155434	-0.34202	1
mitochondrion	232636	matR_1596	0.489651	0.137478	-0.719233	2.14926e-07		0.448706	0.227894	-0.492108	1
mitochondrion	232791	matR_1751	0.796595	0.496894	-0.376227	3.81893e-05		0.867449	0.883906	0.0189717	1
mitochondrion	22634	rps3_887	0.90686	0.790665	-0.128128	0.029183		0.773227	0.781736	0.0110052	1
