# Supplementary material for: The Analysis of the Editing Defects in the dyw2 Mutant Provides New Clues for the Prediction of RNA Targets of Arabidopsis E+-Class PPR Proteins
Source: Plants (Basel). 2020 Feb 21;9(2):280. doi: 10.3390/plants9020280 (PMC7076377; doi:10.3390/plants9020280)
Supplement: Supplementary file 1 [file plants-09-00280-s001.zip › SupplMaterial/TableS5.xlsx]

## Sheet: Feuil1
Aim	Name	Sequence (5' to 3')
OTP90 subcell loc and Y2H	OTP90-S	GGAGATAGAACCATGCAACCGAATCCAGACCTTG
OTP90 subcell loc and Y2H	OTP90-E	TCCACCTCCGGATCCCCAGAAGTTACCACAAGAACAC
SM_3_29659 genotyping	OTP90-RP	CAAACCTTCTTCTCCAAACCC
SM_3_29659 genotyping	OTP90-LP	TCATTACTTTCGGGTTTCAGC
SM_3_29659 genotyping	Spm32	TACGAATAAGAGCGTCCATTTTAGAGTGA
otp90 complementation	OTP90_Fgene	AAAGCAGGCTTCAATTGGGCTGGAGTTTTAAT
otp90 complementation	OTP90_Rgene	GAAAGCTGGGTCAAAAGCCTTACAATTGTTGC
SALK_141937 genotyping	SALK_141937_R	CATCATCTTCCTCACTCTCGC
SALK_141937 genotyping	SALK_141937_F	TGTACAAGCAAATGTTGCTGG
Salk_0578773 genotyping	Salk_0578773_R	CTTGGAATCCACCATTCAGTG
Salk_0578773 genotyping	Salk_0578773_F	AGTCTTTCCTCGATTTAGCGC
PGN complementation	35S_PGN_F	CGAAGGAGATAGAACCATGAGCATAACCAAACTTGCACGCTCC
PGN complementation	35S_PGN_R	GGGTCCACCTCCGGATCTCAAGTTCCGACTTCTTGATCATTAAC
MEF37 complementation	At5g08305iFFATG	CGAATTCTGTACAGGCATGTTGAAATCATCATCGTCTCTC
MEF37 complementation	At5g08305iFRstop	GTGCGGCCGCAAGCTTTCAAGAACAAAAACAATGATTGTCTTG
